# Supplementary material for: Single-cell immune aging clocks reveal inter-individual heterogeneity during infection and vaccination
Source: Nat Aging. 2025 Mar 5;5(4):607–21. doi: 10.1038/s43587-025-00819-z (PMC12003178; doi:10.1038/s43587-025-00819-z)
Supplement: Supplementary file 2 — Model features and coefficients. [file 43587_2025_819_MOESM2_ESM.xlsx]

## Sheet: Model features and coefficients
Supplementary Table 1. Model features and coefficients.
B				NK				MONO				CD8T				CD4T
coef	ensembl	gene		coef	ensembl	gene		coef	ensembl	gene		coef	ensembl	gene		coef	ensembl	gene
-16.4887	ENSG00000151093	OXSM		-18.6686	ENSG00000169918	OTUD7A		-9.37587	ENSG00000137818	RPLP1		-12.718	ENSG00000173114	LRRN3		-39.0844	ENSG00000203710	CR1
-12.0484	ENSG00000163481	RNF25		-13.0097	ENSG00000120659	TNFSF11		-8.11134	ENSG00000169248	CXCL11		-11.9413	ENSG00000112655	PTK7		-23.5827	ENSG00000144218	AFF3
-10.6712	ENSG00000158941	CCAR2		-9.16697	ENSG00000124766	SOX4		-8.06636	ENSG00000198561	CTNND1		-11.3223	ENSG00000223547	ZNF844		-22.2085	ENSG00000135919	SERPINE2
-10.2341	ENSG00000166900	STX3		-8.74006	ENSG00000095209	TMEM38B		-7.96031	ENSG00000104951	IL4I1		-11.2759	ENSG00000123836	PFKFB2		-21.7937	ENSG00000173114	LRRN3
-9.9551	ENSG00000156374	PCGF6		-8.04044	ENSG00000136153	LMO7		-7.39612	ENSG00000198712	MT-CO2		-10.7809	ENSG00000128040	SPINK2		-20.1891	ENSG00000105472	CLEC11A
-9.5928	ENSG00000115687	PASK		-7.66914	ENSG00000198924	DCLRE1A		-6.66882	ENSG00000142937	RPS8		-7.93552	ENSG00000124766	SOX4		-17.4945	ENSG00000124766	SOX4
-9.46803	ENSG00000080819	CPOX		-7.4242	ENSG00000169583	CLIC3		-6.45349	ENSG00000123610	TNFAIP6		-7.46395	ENSG00000134193	REG4		-16.2377	ENSG00000164120	HPGD
-9.33386	ENSG00000164307	ERAP1		-7.41446	ENSG00000277101	ARHGEF26		-6.39618	ENSG00000170677	SOCS6		-7.3387	ENSG00000171649	ZIK1		-15.1954	ENSG00000091129	NRCAM
-9.05602	ENSG00000163348	PYGO2		-7.20964	ENSG00000147894	C9orf72		-6.35267	ENSG00000149798	CDC42EP2		-6.70928	ENSG00000196782	MAML3		-13.4905	ENSG00000109943	CRTAM
-8.92051	ENSG00000105085	MED26		-6.47669	ENSG00000101751	POLI		-6.21718	ENSG00000056558	TRAF1		-6.52958	ENSG00000183734	ASCL2		-13.3863	ENSG00000134193	REG4
-8.91239	ENSG00000129245	FXR2		-6.43714	ENSG00000256060	TRAPPC2B		-6.11105	ENSG00000180530	NRIP1		-6.46508	ENSG00000143185	XCL2		-12.9757	ENSG00000265817	FSBP
-8.49286	ENSG00000096654	ZNF184		-6.36116	ENSG00000136021	SCYL2		-5.873	ENSG00000107263	RAPGEF1		-6.41527	ENSG00000140993	TIGD7		-10.9114	ENSG00000177425	PAWR
-8.35215	ENSG00000174428	GTF2IRD2B		-6.00609	ENSG00000107185	RGP1		-5.75265	ENSG00000101236	RNF24		-6.33972	ENSG00000164649	CDCA7L		-10.4325	ENSG00000122986	HVCN1
-8.13395	ENSG00000109756	RAPGEF2		-5.92351	ENSG00000178935	ZNF552		-5.71444	ENSG00000119508	NR4A3		-6.26317	ENSG00000092621	PHGDH		-10.0719	ENSG00000064886	CHI3L2
-8.0456	ENSG00000288722	F8A1		-5.84251	ENSG00000066557	LRRC40		-5.62007	ENSG00000078140	UBE2K		-6.24068	ENSG00000158525	CPA5		-9.9917	ENSG00000232021	LEF1-AS1
-7.92271	ENSG00000213965	NUDT19		-5.79012	ENSG00000288722	F8A1		-5.58267	ENSG00000083799	CYLD		-6.03381	ENSG00000139610	CELA1		-9.47494	ENSG00000135318	NT5E
-7.85088	ENSG00000214114	MYCBP		-5.64288	ENSG00000123562	MORF4L2		-5.57754	ENSG00000233927	RPS28		-5.82729	ENSG00000127328	RAB3IP		-9.45071	ENSG00000010278	CD9
-7.70257	ENSG00000155636	RBM45		-5.61368	ENSG00000135249	RINT1		-5.53034	ENSG00000142669	SH3BGRL3		-5.82598	ENSG00000167664	TMIGD2		-8.7425	ENSG00000288722	F8A1
-7.64167	ENSG00000186300	ZNF555		-5.20389	ENSG00000176022	B3GALT6		-5.44287	ENSG00000142534	RPS11		-5.60749	ENSG00000162994	CLHC1		-8.29625	ENSG00000261371	PECAM1
-7.62324	ENSG00000121022	COPS5		-5.19322	ENSG00000132109	TRIM21		-5.38641	ENSG00000159399	HK2		-5.33511	ENSG00000134758	RNF138		-7.27936	ENSG00000085563	ABCB1
-7.48805	ENSG00000156017	CARNMT1		-5.1877	ENSG00000137812	KNL1		-5.33928	ENSG00000205339	IPO7		-5.00777	ENSG00000188191	PRKAR1B		-6.82504	ENSG00000137393	RNF144B
-7.20177	ENSG00000136021	SCYL2		-5.11654	ENSG00000185842	DNAH14		-5.26697	ENSG00000136021	SCYL2		-4.67844	ENSG00000143653	SCCPDH		-5.76367	ENSG00000007264	MATK
-7.19456	ENSG00000105732	ZNF574		-4.93847	ENSG00000025772	TOMM34		-5.20565	ENSG00000198242	RPL23A		-4.50007	ENSG00000135643	KCNMB4		-5.68056	ENSG00000187514	PTMA
-7.01808	ENSG00000179409	GEMIN4		-4.92634	ENSG00000188321	ZNF559		-5.15694	ENSG00000103496	STX4		-4.2922	ENSG00000116771	AGMAT		-5.5721	ENSG00000172915	NBEA
-7.01361	ENSG00000105974	CAV1		-4.85704	ENSG00000081985	IL12RB2		-5.04037	ENSG00000160179	ABCG1		-4.24794	ENSG00000187514	PTMA		-5.47785	ENSG00000183691	NOG
-6.90353	ENSG00000159885	ZNF222		-4.57706	ENSG00000041988	THAP3		-5.0283	ENSG00000174106	LEMD3		-4.23118	ENSG00000273173	SNURF		-5.42058	ENSG00000140391	TSPAN3
-6.83399	ENSG00000181274	FRAT2		-4.55426	ENSG00000170989	S1PR1		-4.93688	ENSG00000233276	GPX1		-4.18854	ENSG00000118402	ELOVL4		-5.40805	ENSG00000152465	NMT2
-6.57194	ENSG00000142186	SCYL1		-4.54577	ENSG00000085117	CD82		-4.93432	ENSG00000125810	CD93		-4.16049	ENSG00000172794	RAB37		-5.35972	ENSG00000166002	SMCO4
-6.53097	ENSG00000109534	GAR1		-4.54213	ENSG00000052795	FNIP2		-4.91321	ENSG00000139083	ETV6		-4.05551	ENSG00000003400	CASP10		-4.98796	ENSG00000138175	ARL3
-6.481	ENSG00000114491	UMPS		-4.45262	ENSG00000196220	SRGAP3		-4.86034	ENSG00000179921	GPBAR1		-4.0526	ENSG00000135318	NT5E		-4.89112	ENSG00000197965	MPZL1
-6.41407	ENSG00000124217	MOCS3		-4.42478	ENSG00000162959	MEMO1		-4.84338	ENSG00000114391	RPL24		-4.02786	ENSG00000072110	ACTN1		-4.84806	ENSG00000078596	ITM2A
-6.35402	ENSG00000104356	POP1		-4.32587	ENSG00000236287	ZBED5		-4.65287	ENSG00000164713	BRI3		-4.01146	ENSG00000132406	TMEM128		-4.82521	ENSG00000057935	MTA3
-6.29892	ENSG00000182183	SHISAL2A		-4.32577	ENSG00000109133	TMEM33		-4.63066	ENSG00000135047	CTSL		-3.95475	ENSG00000233355	CHRM3-AS2		-4.50574	ENSG00000166619	BLCAP
-6.29525	ENSG00000188868	ZNF563		-4.29736	ENSG00000183161	FANCF		-4.62259	ENSG00000125691	RPL23		-3.80537	ENSG00000164056	SPRY1		-4.44208	ENSG00000160593	JAML
-6.28821	ENSG00000122085	MTERF4		-4.2761	ENSG00000180376	CCDC66		-4.47606	ENSG00000142765	SYTL1		-3.77016	ENSG00000073861	TBX21		-4.43463	ENSG00000166439	RNF169
-6.0692	ENSG00000276561	IRF7		-4.26123	ENSG00000102753	KPNA3		-4.47424	ENSG00000171621	SPSB1		-3.70715	ENSG00000227039	ITGB2-AS1		-4.2781	ENSG00000134910	STT3A
-5.70275	ENSG00000153140	CETN3		-4.17639	ENSG00000178252	WDR6		-4.43082	ENSG00000135074	ADAM19		-3.64721	ENSG00000127220	ABHD8		-4.2323	ENSG00000136868	SLC31A1
-5.6659	ENSG00000120889	TNFRSF10B		-4.14767	ENSG00000068745	IP6K2		-4.40597	ENSG00000164754	RAD21		-3.63049	ENSG00000197056	ZMYM1		-4.13351	ENSG00000125629	INSIG2
-5.49213	ENSG00000183010	PYCR1		-4.02601	ENSG00000183520	UTP11		-4.39501	ENSG00000153823	PID1		-3.56825	ENSG00000159596	TMEM69		-4.05209	ENSG00000112242	E2F3
-5.43289	ENSG00000112242	E2F3		-3.87637	ENSG00000053900	ANAPC4		-4.38755	ENSG00000089248	ERP29		-3.55467	ENSG00000134717	BTF3L4		-4.04788	ENSG00000128881	TTBK2
-5.39982	ENSG00000121406	ZNF549		-3.8337	ENSG00000083845	RPS5		-4.35129	ENSG00000083845	RPS5		-3.51761	ENSG00000260260	SNHG19		-3.70764	ENSG00000178966	RMI1
-5.38964	ENSG00000166886	NAB2		-3.79479	ENSG00000170448	NFXL1		-4.31478	ENSG00000145907	G3BP1		-3.47803	ENSG00000247626	MARS2		-3.70734	ENSG00000115825	PRKD3
-5.37992	ENSG00000187514	PTMA		-3.69918	ENSG00000188725	SMIM15		-4.30951	ENSG00000162433	AK4		-3.46368	ENSG00000095002	MSH2		-3.7028	ENSG00000204084	INPP5B
-5.32665	ENSG00000167005	NUDT21		-3.66413	ENSG00000137880	GCHFR		-4.20477	ENSG00000138069	RAB1A		-3.42346	ENSG00000067365	METTL22		-3.62136	ENSG00000228956	SATB1-AS1
-5.3251	ENSG00000124784	RIOK1		-3.64775	ENSG00000126226	PCID2		-4.15889	ENSG00000151748	SAV1		-3.40759	ENSG00000163596	ICA1L		-3.61574	ENSG00000126934	MAP2K2
-5.32141	ENSG00000165724	ZMYND19		-3.63042	ENSG00000116106	EPHA4		-4.1422	ENSG00000149806	FAU		-3.4067	ENSG00000181690	PLAG1		-3.58238	ENSG00000150593	PDCD4
-5.2879	ENSG00000175279	CENPS		-3.60396	ENSG00000184924	PTRHD1		-4.1387	ENSG00000235540	PSMB8-AS1		-3.36572	ENSG00000149646	CNBD2		-3.5532	ENSG00000178163	ZNF518B
-5.26965	ENSG00000135823	STX6		-3.46183	ENSG00000275619	GON7		-4.11096	ENSG00000175857	GAPT		-3.36156	ENSG00000157978	LDLRAP1		-3.51894	ENSG00000288169	ACAP1
-5.26176	ENSG00000086200	IPO11		-3.41217	ENSG00000169925	BRD3		-4.08111	ENSG00000229117	RPL41		-3.29543	ENSG00000145012	LPP		-3.46212	ENSG00000158828	PINK1
-5.22106	ENSG00000204923	FBXO48		-3.4025	ENSG00000106771	TMEM245		-3.98628	ENSG00000116741	RGS2		-3.2932	ENSG00000095209	TMEM38B		-3.4149	ENSG00000142347	MYO1F
-5.21913	ENSG00000154945	ANKRD40		-3.37546	ENSG00000142534	RPS11		-3.93557	ENSG00000130255	RPL36		-3.29235	ENSG00000203497	PDCD4-AS1		-3.38416	ENSG00000130429	ARPC1B
-5.02818	ENSG00000130818	ZNF426		-3.36243	ENSG00000138764	CCNG2		-3.9047	ENSG00000198886	MT-ND4		-3.25473	ENSG00000160307	S100B		-3.31801	ENSG00000165389	SPTSSA
-4.98601	ENSG00000168439	STIP1		-3.34135	ENSG00000187514	PTMA		-3.89924	ENSG00000149273	RPS3		-3.24357	ENSG00000137441	FGFBP2		-3.27394	ENSG00000077232	DNAJC10
-4.96034	ENSG00000163577	EIF5A2		-3.33398	ENSG00000103121	CMC2		-3.87201	ENSG00000163870	TPRA1		-3.178	ENSG00000070081	NUCB2		-3.24324	ENSG00000101310	SEC23B
-4.88542	ENSG00000078668	VDAC3		-3.32988	ENSG00000123268	ATF1		-3.86933	ENSG00000198888	MT-ND1		-3.15863	ENSG00000272282	LINC02084		-3.23695	ENSG00000182247	UBE2E2
-4.86937	ENSG00000105793	GTPBP10		-3.31009	ENSG00000040633	PHF23		-3.85496	ENSG00000168172	HOOK3		-3.10011	ENSG00000125863	MKKS		-3.21341	ENSG00000084073	ZMPSTE24
-4.86727	ENSG00000123737	EXOSC9		-3.27867	ENSG00000168374	ARF4		-3.80091	ENSG00000285121	MTCH2		-3.05705	ENSG00000100453	GZMB		-3.15794	ENSG00000196591	HDAC2
-4.85986	ENSG00000119616	FCF1		-3.22164	ENSG00000142541	RPL13A		-3.7943	ENSG00000120217	CD274		-3.05591	ENSG00000136261	BZW2		-3.15672	ENSG00000117984	CTSD
-4.83757	ENSG00000160194	NDUFV3		-3.19746	ENSG00000111802	TDP2		-3.7863	ENSG00000147403	RPL10		-2.91694	ENSG00000182307	C8orf33		-3.14802	ENSG00000180257	ZNF816
-4.75954	ENSG00000104412	EMC2		-3.15994	ENSG00000160813	PPP1R35		-3.68518	ENSG00000171223	JUNB		-2.91103	ENSG00000162894	FCMR		-3.09172	ENSG00000183918	SH2D1A
-4.75612	ENSG00000008282	SYPL1		-3.12384	ENSG00000105193	RPS16		-3.6803	ENSG00000170248	PDCD6IP		-2.88771	ENSG00000171291	ZNF439		-3.04203	ENSG00000138764	CCNG2
-4.73927	ENSG00000138035	PNPT1		-3.10402	ENSG00000083312	TNPO1		-3.6504	ENSG00000198805	PNP		-2.8785	ENSG00000160593	JAML		-3.04033	ENSG00000178096	BOLA1
-4.71929	ENSG00000151806	GUF1		-3.10157	ENSG00000159256	MORC3		-3.61842	ENSG00000102879	CORO1A		-2.85964	ENSG00000117281	CD160		-3.03608	ENSG00000175216	CKAP5
-4.71907	ENSG00000280830	ADI1		-3.08231	ENSG00000162222	TTC9C		-3.61058	ENSG00000187514	PTMA		-2.83942	ENSG00000197928	ZNF677		-2.9937	ENSG00000075336	TIMM21
-4.67452	ENSG00000173041	ZNF680		-3.0447	ENSG00000133961	NUMB		-3.56848	ENSG00000138600	SPPL2A		-2.83426	ENSG00000109881	CCDC34		-2.98981	ENSG00000156136	DCK
-4.64622	ENSG00000107185	RGP1		-3.02468	ENSG00000105640	RPL18A		-3.48982	ENSG00000160991	ORAI2		-2.82442	ENSG00000074706	IPCEF1		-2.89569	ENSG00000163743	RCHY1
-4.6166	ENSG00000033867	SLC4A7		-3.00616	ENSG00000141380	SS18		-3.45578	ENSG00000130755	GMFG		-2.82358	ENSG00000124562	SNRPC		-2.87222	ENSG00000037474	NSUN2
-4.61002	ENSG00000113597	TRAPPC13		-3.00468	ENSG00000163380	LMOD3		-3.43308	ENSG00000172845	SP3		-2.81059	ENSG00000105655	ISYNA1		-2.87129	ENSG00000153130	SCOC
-4.60576	ENSG00000124120	TTPAL		-3.00459	ENSG00000145780	FEM1C		-3.41164	ENSG00000091436	MAP3K20		-2.75385	ENSG00000106355	LSM5		-2.86812	ENSG00000237724	HSPA1A
-4.59566	ENSG00000175048	ZDHHC14		-2.92983	ENSG00000030419	IKZF2		-3.38053	ENSG00000143622	RIT1		-2.72456	ENSG00000138380	CARF		-2.868	ENSG00000165512	ZNF22
-4.56201	ENSG00000169193	CCDC126		-2.89987	ENSG00000186687	LYRM7		-3.37291	ENSG00000084234	APLP2		-2.70537	ENSG00000203747	FCGR3A		-2.83985	ENSG00000198856	OSTC
-4.51609	ENSG00000124688	MAD2L1BP		-2.89287	ENSG00000139537	CCDC65		-3.34149	ENSG00000164111	ANXA5		-2.62844	ENSG00000108679	LGALS3BP		-2.817	ENSG00000136783	NIPSNAP3A
-4.50822	ENSG00000137955	RABGGTB		-2.84819	ENSG00000160588	MPZL3		-3.33471	ENSG00000119048	UBE2B		-2.62084	ENSG00000108518	PFN1		-2.79608	ENSG00000152495	CAMK4
-4.474	ENSG00000106305	AIMP2		-2.77071	ENSG00000126264	HCST		-3.29962	ENSG00000169100	SLC25A6		-2.5935	ENSG00000197013	ZNF429		-2.79179	ENSG00000031691	CENPQ
-4.46419	ENSG00000123064	DDX54		-2.74146	ENSG00000137992	DBT		-3.29287	ENSG00000237724	HSPA1A		-2.57995	ENSG00000206562	METTL6		-2.76642	ENSG00000152443	ZNF776
-4.46319	ENSG00000117519	CNN3		-2.74025	ENSG00000198755	RPL10A		-3.25113	ENSG00000102265	TIMP1		-2.56015	ENSG00000178096	BOLA1		-2.73812	ENSG00000206527	HACD2
-4.43249	ENSG00000152778	IFIT5		-2.73231	ENSG00000139651	ZNF740		-3.15954	ENSG00000276849	TRBC2		-2.55434	ENSG00000136929	HEMGN		-2.7163	ENSG00000198890	PRMT6
-4.42725	ENSG00000036054	TBC1D23		-2.71214	ENSG00000159674	SPON2		-3.15588	ENSG00000284468	SLC25A24		-2.54001	ENSG00000122223	CD244		-2.70043	ENSG00000140382	HMG20A
-4.41159	ENSG00000135269	TES		-2.69752	ENSG00000197324	LRP10		-3.1149	ENSG00000173391	OLR1		-2.49153	ENSG00000139626	ITGB7		-2.69361	ENSG00000037757	MRI1
-4.40505	ENSG00000028839	TBPL1		-2.69409	ENSG00000112242	E2F3		-3.11237	ENSG00000188042	ARL4C		-2.47103	ENSG00000181036	FCRL6		-2.67666	ENSG00000134852	CLOCK
-4.3115	ENSG00000109184	DCUN1D4		-2.65771	ENSG00000254004	ZNF260		-3.09341	ENSG00000109220	CHIC2		-2.4144	ENSG00000130305	NSUN5		-2.66667	ENSG00000102409	BEX4
-4.29649	ENSG00000060491	OGFR		-2.63609	ENSG00000010270	STARD3NL		-3.09281	ENSG00000154813	DPH3		-2.41253	ENSG00000197540	GZMM		-2.62481	ENSG00000137288	UQCC2
-4.23398	ENSG00000122068	FYTTD1		-2.59747	ENSG00000187840	EIF4EBP1		-3.08317	ENSG00000133246	PRAM1		-2.36218	ENSG00000178252	WDR6		-2.57112	ENSG00000140905	GCSH
-4.21679	ENSG00000105258	POLR2I		-2.5835	ENSG00000089682	RBM41		-3.07895	ENSG00000124614	RPS10		-2.33889	ENSG00000245164	LINC00861		-2.54175	ENSG00000183808	RBM12B
-4.18456	ENSG00000274523	RCC1L		-2.55217	ENSG00000152558	TMEM123		-3.03491	ENSG00000232367	TAP1		-2.28792	ENSG00000102409	BEX4		-2.49489	ENSG00000129472	RAB2B
-4.16094	ENSG00000099901	RANBP1		-2.55162	ENSG00000159596	TMEM69		-3.00652	ENSG00000135837	CEP350		-2.27596	ENSG00000180376	CCDC66		-2.43863	ENSG00000110934	BIN2
-4.12951	ENSG00000196839	ADA		-2.5201	ENSG00000153339	TRAPPC8		-2.94541	ENSG00000110321	EIF4G2		-2.26191	ENSG00000151881	TMEM267		-2.31471	ENSG00000174695	TMEM167A
-4.11608	ENSG00000164430	CGAS		-2.50904	ENSG00000237724	HSPA1A		-2.94299	ENSG00000175130	MARCKSL1		-2.2347	ENSG00000203778	FAM229B		-2.29173	ENSG00000134717	BTF3L4
-4.06754	ENSG00000169299	PGM2		-2.50442	ENSG00000179832	MROH1		-2.93529	ENSG00000283060	ID3		-2.20141	ENSG00000145332	KLHL8		-2.25744	ENSG00000134602	STK26
-4.06072	ENSG00000115091	ACTR3		-2.49054	ENSG00000103064	SLC7A6		-2.91771	ENSG00000116871	MAP7D1		-2.18695	ENSG00000082014	SMARCD3		-2.22768	ENSG00000072401	UBE2D1
-4.05998	ENSG00000167112	TRUB2		-2.42899	ENSG00000102910	LONP2		-2.90226	ENSG00000176788	BASP1		-2.14879	ENSG00000156136	DCK		-2.19654	ENSG00000198429	ZNF69
-3.98353	ENSG00000027001	MIPEP		-2.41131	ENSG00000204923	FBXO48		-2.89606	ENSG00000275903	PSMB3		-2.13364	ENSG00000136490	LIMD2		-2.17952	ENSG00000185220	PGBD2
-3.98078	ENSG00000231225	MICA		-2.3996	ENSG00000143771	CNIH4		-2.88544	ENSG00000157106	SMG1		-2.11147	ENSG00000247746	USP51		-2.13678	ENSG00000104131	EIF3J
-3.95687	ENSG00000198018	ENTPD7		-2.38145	ENSG00000168569	TMEM223		-2.84786	ENSG00000116260	QSOX1		-2.09724	ENSG00000055147	FAM114A2		-2.12577	ENSG00000156787	TBC1D31
-3.9379	ENSG00000114573	ATP6V1A		-2.36567	ENSG00000238134	EHMT2		-2.80993	ENSG00000196154	S100A4		-2.06929	ENSG00000117984	CTSD		-2.11871	ENSG00000133103	COG6
-3.92808	ENSG00000165704	HPRT1		-2.35213	ENSG00000280741	LINC00685		-2.79425	ENSG00000116251	RPL22		-2.03201	ENSG00000115687	PASK		-2.11491	ENSG00000090266	NDUFB2
-3.9235	ENSG00000277462	ZNF670		-2.34309	ENSG00000113558	SKP1		-2.7942	ENSG00000188846	RPL14		-1.9913	ENSG00000135250	SRPK2		-2.11464	ENSG00000109445	ZNF330
-3.91481	ENSG00000144744	UBA3		-2.31515	ENSG00000127870	RNF6		-2.78002	ENSG00000122547	EEPD1		-1.96786	ENSG00000256039	LINC02446		-2.11136	ENSG00000121988	ZRANB3
-3.89188	ENSG00000101928	MOSPD1		-2.3056	ENSG00000178974	FBXO34		-2.75093	ENSG00000110700	RPS13		-1.95634	ENSG00000159335	PTMS		-2.11076	ENSG00000105176	URI1
-3.81277	ENSG00000160131	VMA21		-2.30395	ENSG00000105778	AVL9		-2.74678	ENSG00000128524	ATP6V1F		-1.88756	ENSG00000157077	ZFYVE9		-2.10703	ENSG00000108590	MED31
-3.80708	ENSG00000147471	PLPBP		-2.2633	ENSG00000067167	TRAM1		-2.71879	ENSG00000231488	ABHD16A		-1.86878	ENSG00000188868	ZNF563		-2.1026	ENSG00000163380	LMOD3
-3.75849	ENSG00000069248	NUP133		-2.26018	ENSG00000173744	AGFG1		-2.71858	ENSG00000073737	DHRS9		-1.86858	ENSG00000243943	ZNF512		-2.08576	ENSG00000001084	GCLC
-3.74701	ENSG00000172113	NME6		-2.24631	ENSG00000116273	PHF13		-2.71715	ENSG00000078369	GNB1		-1.86656	ENSG00000189046	ALKBH2		-2.078	ENSG00000163875	MEAF6
-3.71294	ENSG00000160679	CHTOP		-2.22902	ENSG00000163171	CDC42EP3		-2.71426	ENSG00000156642	NPTN		-1.84911	ENSG00000013810	TACC3		-2.06765	ENSG00000213918	DNASE1
-3.67878	ENSG00000131828	PDHA1		-2.18471	ENSG00000196712	NF1		-2.69438	ENSG00000175352	NRIP3		-1.84734	ENSG00000198513	ATL1		-2.06493	ENSG00000137500	CCDC90B
-3.66075	ENSG00000118242	MREG		-2.13663	ENSG00000182173	TSEN54		-2.64409	ENSG00000026297	RNASET2		-1.82722	ENSG00000113558	SKP1		-2.06285	ENSG00000139343	SNRPF
-3.64696	ENSG00000136937	NCBP1		-2.13079	ENSG00000158987	RAPGEF6		-2.61578	ENSG00000122958	VPS26A		-1.82362	ENSG00000188404	SELL		-2.05152	ENSG00000141524	TMC6
-3.60967	ENSG00000185650	ZFP36L1		-2.11866	ENSG00000043093	DCUN1D1		-2.60904	ENSG00000114573	ATP6V1A		-1.80458	ENSG00000197043	ANXA6		-2.04791	ENSG00000117519	CNN3
-3.60189	ENSG00000174109	UQCC4		-2.11069	ENSG00000205339	IPO7		-2.5968	ENSG00000162734	PEA15		-1.78129	ENSG00000160191	PDE9A		-2.02237	ENSG00000206435	HLA-C
-3.58947	ENSG00000275145	FRG1		-2.09613	ENSG00000138386	NAB1		-2.54486	ENSG00000120705	ETF1		-1.77852	ENSG00000075234	TTC38		-2.0135	ENSG00000164603	BMT2
-3.5725	ENSG00000009413	REV3L		-2.09067	ENSG00000164603	BMT2		-2.53276	ENSG00000160551	TAOK1		-1.77382	ENSG00000166501	PRKCB		-2.00156	ENSG00000146409	SLC18B1
-3.56715	ENSG00000131779	PEX11B		-2.05535	ENSG00000115446	UNC50		-2.51775	ENSG00000077721	UBE2A		-1.76018	ENSG00000228784	LINC00954		-1.98465	ENSG00000150779	TIMM8B
-3.54643	ENSG00000100462	PRMT5		-2.03834	ENSG00000177600	RPLP2		-2.51167	ENSG00000196923	PDLIM7		-1.74791	ENSG00000171606	ZNF274		-1.96784	ENSG00000164291	ARSK
-3.49538	ENSG00000177600	RPLP2		-1.99683	ENSG00000206450	HLA-B		-2.50668	ENSG00000136490	LIMD2		-1.7327	ENSG00000117543	DPH5		-1.92816	ENSG00000101843	PSMD10
-3.46617	ENSG00000198898	CAPZA2		-1.97554	ENSG00000128915	ICE2		-2.43705	ENSG00000118496	FBXO30		-1.72399	ENSG00000171476	HOPX		-1.9191	ENSG00000198843	SELENOT
-3.42294	ENSG00000151247	EIF4E		-1.97063	ENSG00000046653	GPM6B		-2.43703	ENSG00000138326	RPS24		-1.71409	ENSG00000125430	HS3ST3B1		-1.91803	ENSG00000196776	CD47
-3.27166	ENSG00000170468	RIOX1		-1.96327	ENSG00000274296	DECR2		-2.43244	ENSG00000213639	PPP1CB		-1.70989	ENSG00000235162	C12orf75		-1.89791	ENSG00000182117	NOP10
-3.21236	ENSG00000176022	B3GALT6		-1.9619	ENSG00000109220	CHIC2		-2.38848	ENSG00000232326	TAP2		-1.70728	ENSG00000183617	MRPL54		-1.88909	ENSG00000164543	STK17A
-3.15437	ENSG00000139697	SBNO1		-1.91825	ENSG00000172757	CFL1		-2.35784	ENSG00000108691	CCL2		-1.69062	ENSG00000182173	TSEN54		-1.86914	ENSG00000136143	SUCLA2
-3.14432	ENSG00000065809	FAM107B		-1.91601	ENSG00000273594	EEF1D		-2.35491	ENSG00000167851	CD300A		-1.6725	ENSG00000226742	HSBP1L1		-1.86839	ENSG00000185104	FAF1
-3.12212	ENSG00000161202	DVL3		-1.90032	ENSG00000063177	RPL18		-2.35149	ENSG00000104885	DOT1L		-1.66298	ENSG00000168522	FNTA		-1.86702	ENSG00000143771	CNIH4
-3.1194	ENSG00000130150	MOSPD2		-1.8998	ENSG00000159111	MRPL10		-2.32566	ENSG00000127184	COX7C		-1.64162	ENSG00000213626	LBH		-1.8514	ENSG00000125703	ATG4C
-3.11409	ENSG00000149231	CCDC82		-1.85908	ENSG00000124562	SNRPC		-2.32339	ENSG00000198727	MT-CYB		-1.61159	ENSG00000146802	TMEM168		-1.83754	ENSG00000021574	SPAST
-3.10268	ENSG00000164024	METAP1		-1.84719	ENSG00000069345	DNAJA2		-2.32246	ENSG00000111348	ARHGDIB		-1.59401	ENSG00000119772	DNMT3A		-1.82779	ENSG00000168374	ARF4
-3.09065	ENSG00000196591	HDAC2		-1.84337	ENSG00000169032	MAP2K1		-2.30527	ENSG00000168003	SLC3A2		-1.57161	ENSG00000123268	ATF1		-1.82414	ENSG00000150687	PRSS23
-3.06595	ENSG00000138663	COPS4		-1.8329	ENSG00000170340	B3GNT2		-2.30224	ENSG00000156273	BACH1		-1.56006	ENSG00000124243	BCAS4		-1.81364	ENSG00000151135	TMEM263
-3.05288	ENSG00000107625	DDX50		-1.79966	ENSG00000125629	INSIG2		-2.28671	ENSG00000130429	ARPC1B		-1.50756	ENSG00000108561	C1QBP		-1.80039	ENSG00000123268	ATF1
-3.04522	ENSG00000046653	GPM6B		-1.79324	ENSG00000119714	GPR68		-2.25725	ENSG00000275031	METRNL		-1.5034	ENSG00000126264	HCST		-1.791	ENSG00000145247	OCIAD2
-3.03583	ENSG00000143753	DEGS1		-1.78296	ENSG00000070831	CDC42		-2.25084	ENSG00000163466	ARPC2		-1.48176	ENSG00000008282	SYPL1		-1.76197	ENSG00000116679	IVNS1ABP
-2.90332	ENSG00000092208	GEMIN2		-1.75903	ENSG00000173598	NUDT4		-2.21631	ENSG00000228978	TNF		-1.47321	ENSG00000187601	MAGEH1		-1.76152	ENSG00000127483	HP1BP3
-2.90201	ENSG00000109220	CHIC2		-1.71435	ENSG00000100429	HDAC10		-2.21452	ENSG00000276458	LENG8		-1.44134	ENSG00000127124	HIVEP3		-1.67209	ENSG00000134255	CEPT1
-2.88931	ENSG00000116649	SRM		-1.70788	ENSG00000182117	NOP10		-2.21146	ENSG00000109475	RPL34		-1.4271	ENSG00000002586	CD99		-1.66097	ENSG00000006015	REX1BD
-2.87107	ENSG00000100368	CSF2RB		-1.66215	ENSG00000005059	MCUB		-2.1864	ENSG00000065809	FAM107B		-1.4213	ENSG00000114861	FOXP1		-1.64121	ENSG00000169242	EFNA1
-2.8576	ENSG00000133641	RLIG1		-1.66178	ENSG00000050130	JKAMP		-2.16983	ENSG00000145779	TNFAIP8		-1.41847	ENSG00000051523	CYBA		-1.62092	ENSG00000104951	IL4I1
-2.84791	ENSG00000143815	LBR		-1.64803	ENSG00000155868	MED7		-2.15861	ENSG00000157551	KCNJ15		-1.36853	ENSG00000165275	TRMT10B		-1.61281	ENSG00000008952	SEC62
-2.81682	ENSG00000065559	MAP2K4		-1.57581	ENSG00000135211	TMEM60		-2.1408	ENSG00000088986	DYNLL1		-1.36673	ENSG00000125835	SNRPB		-1.5941	ENSG00000136448	NMT1
-2.81437	ENSG00000277424	HMOX2		-1.56724	ENSG00000168092	PAFAH1B2		-2.1281	ENSG00000178209	PLEC		-1.36399	ENSG00000148908	RGS10		-1.57502	ENSG00000213626	LBH
-2.79774	ENSG00000005007	UPF1		-1.56429	ENSG00000131469	RPL27		-2.0841	ENSG00000103381	CPPED1		-1.35237	ENSG00000171425	ZNF581		-1.56719	ENSG00000052723	SIKE1
-2.78964	ENSG00000120694	HSPH1		-1.55385	ENSG00000104343	UBE2W		-2.08148	ENSG00000167680	SEMA6B		-1.33706	ENSG00000160255	ITGB2		-1.56292	ENSG00000133561	GIMAP6
-2.77796	ENSG00000282657	IGHM		-1.51529	ENSG00000181915	ADO		-2.00288	ENSG00000280548	FBL		-1.31631	ENSG00000005059	MCUB		-1.5482	ENSG00000128739	SNRPN
-2.75961	ENSG00000100519	PSMC6		-1.51163	ENSG00000133561	GIMAP6		-1.99834	ENSG00000143384	MCL1		-1.31562	ENSG00000167088	SNRPD1		-1.54705	ENSG00000125977	EIF2S2
-2.75376	ENSG00000278220	CLN8		-1.47128	ENSG00000136942	RPL35		-1.98263	ENSG00000112851	ERBIN		-1.31384	ENSG00000136521	NDUFB5		-1.54519	ENSG00000077454	LRCH4
-2.72062	ENSG00000135930	EIF4E2		-1.46217	ENSG00000206435	HLA-C		-1.96321	ENSG00000147416	ATP6V1B2		-1.31315	ENSG00000158711	ELK4		-1.53168	ENSG00000121310	ECHDC2
-2.69861	ENSG00000088448	ANKRD10		-1.4324	ENSG00000285246	NEDD8		-1.95194	ENSG00000104408	EIF3E		-1.29942	ENSG00000184203	PPP1R2		-1.51609	ENSG00000170027	YWHAG
-2.66182	ENSG00000145817	YIPF5		-1.41378	ENSG00000137441	FGFBP2		-1.94695	ENSG00000122862	SRGN		-1.29737	ENSG00000136051	WASHC4		-1.50178	ENSG00000149089	APIP
-2.65894	ENSG00000275837	SMARCB1		-1.40032	ENSG00000124641	MED20		-1.93546	ENSG00000010244	ZNF207		-1.29008	ENSG00000139193	CD27		-1.47453	ENSG00000198786	MT-ND5
-2.57297	ENSG00000213221	DNLZ		-1.37208	ENSG00000121481	RNF2		-1.93426	ENSG00000171700	RGS19		-1.27568	ENSG00000100528	CNIH1		-1.47021	ENSG00000153179	RASSF3
-2.5519	ENSG00000145388	METTL14		-1.37152	ENSG00000082516	GEMIN5		-1.93375	ENSG00000158825	CDA		-1.24781	ENSG00000166181	API5		-1.46943	ENSG00000143401	ANP32E
-2.54528	ENSG00000168301	KCTD6		-1.36866	ENSG00000206446	HLA-F-AS1		-1.91899	ENSG00000234487	HLA-F		-1.2434	ENSG00000103064	SLC7A6		-1.43793	ENSG00000106355	LSM5
-2.53737	ENSG00000177156	TALDO1		-1.36022	ENSG00000226651	CLIC1		-1.90914	ENSG00000103966	EHD4		-1.20435	ENSG00000131143	COX4I1		-1.43776	ENSG00000089195	TRMT6
-2.5241	ENSG00000162385	MAGOH		-1.35303	ENSG00000071082	RPL31		-1.88717	ENSG00000180233	ZNRF2		-1.17279	ENSG00000240344	PPIL3		-1.43524	ENSG00000186020	ZNF529
-2.51033	ENSG00000171466	ZNF562		-1.34674	ENSG00000109184	DCUN1D4		-1.86887	ENSG00000160789	LMNA		-1.17252	ENSG00000166313	APBB1		-1.43322	ENSG00000161920	MED11
-2.4995	ENSG00000117899	MESD		-1.34309	ENSG00000143401	ANP32E		-1.85875	ENSG00000198034	RPS4X		-1.17229	ENSG00000267278	MAP3K14-AS1		-1.43307	ENSG00000164172	MOCS2
-2.49558	ENSG00000198894	CIPC		-1.33994	ENSG00000089248	ERP29		-1.85836	ENSG00000148834	GSTO1		-1.17047	ENSG00000162910	MRPL55		-1.432	ENSG00000140259	MFAP1
-2.49315	ENSG00000118495	PLAGL1		-1.31482	ENSG00000083642	PDS5B		-1.84047	ENSG00000100567	PSMA3		-1.13209	ENSG00000196591	HDAC2		-1.39541	ENSG00000159063	ALG8
-2.48848	ENSG00000135211	TMEM60		-1.30978	ENSG00000156642	NPTN		-1.83735	ENSG00000147454	SLC25A37		-1.12002	ENSG00000099139	PCSK5		-1.38293	ENSG00000197566	ZNF624
-2.48445	ENSG00000198843	SELENOT		-1.28717	ENSG00000186468	RPS23		-1.83308	ENSG00000197860	SGTB		-1.11784	ENSG00000149311	ATM		-1.38041	ENSG00000136014	USP44
-2.48359	ENSG00000083520	DIS3		-1.26516	ENSG00000163389	POGLUT1		-1.83099	ENSG00000105372	RPS19		-1.07614	ENSG00000215788	TNFRSF25		-1.3718	ENSG00000159140	SON
-2.48316	ENSG00000178307	TMEM11		-1.25305	ENSG00000135315	CEP162		-1.82084	ENSG00000138744	NAAA		-1.06796	ENSG00000211450	SELENOH		-1.3636	ENSG00000113597	TRAPPC13
-2.46077	ENSG00000105829	BET1		-1.25008	ENSG00000153130	SCOC		-1.81513	ENSG00000164430	CGAS		-1.06412	ENSG00000136068	FLNB		-1.3591	ENSG00000027697	IFNGR1
-2.45077	ENSG00000120159	CAAP1		-1.24944	ENSG00000169696	ASPSCR1		-1.80594	ENSG00000164924	YWHAZ		-1.05124	ENSG00000179526	SHARPIN		-1.32685	ENSG00000169087	HSPBAP1
-2.43401	ENSG00000133884	DPF2		-1.2414	ENSG00000189079	ARID2		-1.80421	ENSG00000110911	SLC11A2		-1.02949	ENSG00000169567	HINT1		-1.31682	ENSG00000070214	SLC44A1
-2.41587	ENSG00000066651	TRMT11		-1.24115	ENSG00000157303	SUSD3		-1.80324	ENSG00000136238	RAC1		-1.02647	ENSG00000128309	MPST		-1.31522	ENSG00000179933	C14orf119
-2.36088	ENSG00000137876	RSL24D1		-1.23435	ENSG00000118276	B4GALT6		-1.80098	ENSG00000127947	PTPN12		-1.00099	ENSG00000236287	ZBED5		-1.31139	ENSG00000185905	C16orf54
-2.35924	ENSG00000080822	CLDND1		-1.20663	ENSG00000135932	CAB39		-1.78973	ENSG00000126264	HCST		-0.990924	ENSG00000143815	LBR		-1.30225	ENSG00000188404	SELL
-2.33648	ENSG00000166200	COPS2		-1.2013	ENSG00000122958	VPS26A		-1.78068	ENSG00000153147	SMARCA5		-0.968122	ENSG00000068028	RASSF1		-1.28708	ENSG00000168288	MMADHC
-2.33634	ENSG00000196419	XRCC6		-1.18895	ENSG00000139505	MTMR6		-1.77711	ENSG00000168374	ARF4		-0.962414	ENSG00000166582	CENPV		-1.27252	ENSG00000137845	ADAM10
-2.31612	ENSG00000168028	RPSA		-1.1795	ENSG00000186810	CXCR3		-1.773	ENSG00000276858	FCAR		-0.958836	ENSG00000131238	PPT1		-1.25545	ENSG00000095002	MSH2
-2.30783	ENSG00000164002	EXO5		-1.17658	ENSG00000047634	SCML1		-1.76592	ENSG00000236560	PPP1R11		-0.938809	ENSG00000104936	DMPK		-1.2525	ENSG00000088448	ANKRD10
-2.30682	ENSG00000107371	EXOSC3		-1.16986	ENSG00000185220	PGBD2		-1.74891	ENSG00000281763	DHX36		-0.922318	ENSG00000138439	FAM117B		-1.19626	ENSG00000138768	USO1
-2.2895	ENSG00000104731	KLHDC4		-1.15755	ENSG00000156599	ZDHHC5		-1.74366	ENSG00000163131	CTSS		-0.916406	ENSG00000149970	CNKSR2		-1.17521	ENSG00000147457	CHMP7
-2.26684	ENSG00000101310	SEC23B		-1.14853	ENSG00000168887	C2orf68		-1.71718	ENSG00000065911	MTHFD2		-0.907808	ENSG00000139726	DENR		-1.17445	ENSG00000174547	MRPL11
-2.24083	ENSG00000158604	TMED4		-1.13384	ENSG00000180694	TMEM64		-1.71311	ENSG00000266412	NCOA4		-0.895489	ENSG00000149346	SLX4IP		-1.16992	ENSG00000175634	RPS6KB2
-2.23663	ENSG00000175634	RPS6KB2		-1.12814	ENSG00000281981	TRBC1		-1.70211	ENSG00000262156	APOBEC3A		-0.874758	ENSG00000081059	TCF7		-1.12094	ENSG00000197362	ZNF786
-2.23307	ENSG00000164111	ANXA5		-1.12371	ENSG00000178567	EPM2AIP1		-1.69916	ENSG00000136754	ABI1		-0.872228	ENSG00000107833	NPM3		-1.08796	ENSG00000086062	B4GALT1
-2.23116	ENSG00000197930	ERO1A		-1.11381	ENSG00000158290	CUL4B		-1.65331	ENSG00000075785	RAB7A		-0.864536	ENSG00000164300	SERINC5		-1.07563	ENSG00000282665	ERICH1
-2.22689	ENSG00000136783	NIPSNAP3A		-1.10193	ENSG00000187210	GCNT1		-1.65081	ENSG00000122406	RPL5		-0.864055	ENSG00000120837	NFYB		-1.06971	ENSG00000275145	FRG1
-2.20888	ENSG00000205339	IPO7		-1.093	ENSG00000143933	CALM2		-1.62813	ENSG00000009307	CSDE1		-0.859653	ENSG00000157303	SUSD3		-1.06601	ENSG00000115540	MOB4
-2.20448	ENSG00000160294	MCM3AP		-1.07704	ENSG00000175634	RPS6KB2		-1.62214	ENSG00000177954	RPS27		-0.854096	ENSG00000125611	CHCHD5		-1.0607	ENSG00000108468	CBX1
-2.19714	ENSG00000072756	TRNT1		-1.06887	ENSG00000112576	CCND3		-1.5957	ENSG00000288299	LDHA		-0.82165	ENSG00000101444	AHCY		-1.05842	ENSG00000112576	CCND3
-2.17853	ENSG00000159140	SON		-1.0658	ENSG00000189241	TSPYL1		-1.59016	ENSG00000234883	MIR155HG		-0.816219	ENSG00000100380	ST13		-1.05777	ENSG00000156017	CARNMT1
-2.17646	ENSG00000117620	SLC35A3		-1.04462	ENSG00000151247	EIF4E		-1.58965	ENSG00000277943	CCL4		-0.809011	ENSG00000168685	IL7R		-1.05474	ENSG00000151461	UPF2
-2.16393	ENSG00000064726	BTBD1		-1.02056	ENSG00000122034	GTF3A		-1.58468	ENSG00000122218	COPA		-0.807477	ENSG00000154358	OBSCN		-1.05161	ENSG00000175787	ZNF169
-2.1424	ENSG00000083635	NUFIP1		-1.01414	ENSG00000161016	RPL8		-1.58427	ENSG00000161960	EIF4A1		-0.793434	ENSG00000183011	NAA38		-1.0494	ENSG00000271601	LIX1L
-2.136	ENSG00000232367	TAP1		-1.00741	ENSG00000136940	PDCL		-1.58303	ENSG00000285317	NA		-0.790213	ENSG00000140511	HAPLN3		-1.04743	ENSG00000179115	FARSA
-2.12813	ENSG00000142544	CTU1		-0.993295	ENSG00000160593	JAML		-1.57518	ENSG00000182484	WASH6P		-0.787393	ENSG00000149600	COMMD7		-1.03764	ENSG00000126226	PCID2
-2.12456	ENSG00000241343	RPL36A		-0.988895	ENSG00000135535	CD164		-1.55599	ENSG00000132334	PTPRE		-0.782066	ENSG00000134539	KLRD1		-1.01976	ENSG00000262655	SPON1
-2.10811	ENSG00000235155	B3GALT4		-0.962651	ENSG00000134285	FKBP11		-1.54483	ENSG00000140859	KIFC3		-0.77817	ENSG00000136997	MYC		-1.01749	ENSG00000196290	NIF3L1
-2.0971	ENSG00000120526	NUDCD1		-0.960473	ENSG00000089335	ZNF302		-1.52233	ENSG00000051108	HERPUD1		-0.768901	ENSG00000090097	PCBP4		-1.01017	ENSG00000131931	THAP1
-2.08989	ENSG00000274078	TSEN34		-0.956417	ENSG00000182095	TNRC18		-1.50156	ENSG00000161638	ITGA5		-0.767452	ENSG00000119943	PYROXD2		-1.00334	ENSG00000122873	CISD1
-2.0874	ENSG00000072401	UBE2D1		-0.947818	ENSG00000171466	ZNF562		-1.50026	ENSG00000237105	HCP5		-0.753637	ENSG00000106460	TMEM106B		-1.00266	ENSG00000100711	ZFYVE21
-2.07522	ENSG00000155438	NIFK		-0.930275	ENSG00000163104	SMARCAD1		-1.49238	ENSG00000166825	ANPEP		-0.748493	ENSG00000246084	LINC02325		-0.994315	ENSG00000109270	LAMTOR3
-2.06789	ENSG00000095209	TMEM38B		-0.929768	ENSG00000112983	BRD8		-1.46831	ENSG00000143878	RHOB		-0.72955	ENSG00000100092	SH3BP1		-0.991684	ENSG00000186687	LYRM7
-2.04982	ENSG00000176788	BASP1		-0.901969	ENSG00000072401	UBE2D1		-1.45341	ENSG00000178726	THBD		-0.706499	ENSG00000167106	EEIG1		-0.986953	ENSG00000183617	MRPL54
-2.03838	ENSG00000026508	CD44		-0.898287	ENSG00000151414	NEK7		-1.45177	ENSG00000274112	SMDT1		-0.704427	ENSG00000140545	MFGE8		-0.983486	ENSG00000123562	MORF4L2
-2.02264	ENSG00000076043	REXO2		-0.895443	ENSG00000141543	EIF4A3		-1.45138	ENSG00000039319	ZFYVE16		-0.696936	ENSG00000180739	S1PR5		-0.975117	ENSG00000168028	RPSA
-2.01182	ENSG00000111364	DDX55		-0.891213	ENSG00000080819	CPOX		-1.43183	ENSG00000058091	CDK14		-0.680343	ENSG00000130545	CRB3		-0.973627	ENSG00000142765	SYTL1
-2.00332	ENSG00000182307	C8orf33		-0.872791	ENSG00000075089	ACTR6		-1.4035	ENSG00000144566	RAB5A		-0.673088	ENSG00000149313	AASDHPPT		-0.970807	ENSG00000079785	DDX1
-2.00285	ENSG00000198146	ZNF770		-0.861795	ENSG00000164483	SAMD3		-1.34213	ENSG00000104131	EIF3J		-0.671954	ENSG00000105939	ZC3HAV1		-0.961133	ENSG00000120837	NFYB
-2.00186	ENSG00000070831	CDC42		-0.853972	ENSG00000077147	TM9SF3		-1.32344	ENSG00000128585	MKLN1		-0.667464	ENSG00000120913	PDLIM2		-0.959686	ENSG00000185787	MORF4L1
-1.98088	ENSG00000106355	LSM5		-0.843324	ENSG00000124571	XPO5		-1.29688	ENSG00000163682	RPL9		-0.651056	ENSG00000136026	CKAP4		-0.949244	ENSG00000152256	PDK1
-1.97682	ENSG00000101138	CSTF1		-0.832164	ENSG00000114491	UMPS		-1.27237	ENSG00000178860	MSC		-0.643122	ENSG00000182054	IDH2		-0.945316	ENSG00000023330	ALAS1
-1.96896	ENSG00000145365	TIFA		-0.816505	ENSG00000198888	MT-ND1		-1.25593	ENSG00000127540	UQCR11		-0.622133	ENSG00000148429	USP6NL		-0.944691	ENSG00000111229	ARPC3
-1.96715	ENSG00000132780	NASP		-0.792622	ENSG00000196591	HDAC2		-1.24079	ENSG00000230700	CSNK2B		-0.615375	ENSG00000038274	MAT2B		-0.940112	ENSG00000160255	ITGB2
-1.94804	ENSG00000139163	ETNK1		-0.78113	ENSG00000115421	PAPOLG		-1.23486	ENSG00000145912	NHP2		-0.610018	ENSG00000077984	CST7		-0.93981	ENSG00000121481	RNF2
-1.91508	ENSG00000040275	SPDL1		-0.775876	ENSG00000189409	MMP23B		-1.23362	ENSG00000176597	B3GNT5		-0.607837	ENSG00000134202	GSTM3		-0.926272	ENSG00000174780	SRP72
-1.90488	ENSG00000100804	PSMB5		-0.774464	ENSG00000223496	EXOSC6		-1.22817	ENSG00000060558	GNA15		-0.604296	ENSG00000246223	LINC01550		-0.913133	ENSG00000139921	TMX1
-1.8983	ENSG00000132128	LRRC41		-0.774205	ENSG00000072756	TRNT1		-1.2186	ENSG00000124882	EREG		-0.596451	ENSG00000088451	TGDS		-0.891788	ENSG00000113558	SKP1
-1.89421	ENSG00000256771	ZNF253		-0.771731	ENSG00000115091	ACTR3		-1.20591	ENSG00000162910	MRPL55		-0.595051	ENSG00000122694	GLIPR2		-0.88273	ENSG00000100528	CNIH1
-1.8754	ENSG00000288299	LDHA		-0.763212	ENSG00000153147	SMARCA5		-1.19433	ENSG00000275118	MBOAT7		-0.594118	ENSG00000104408	EIF3E		-0.875664	ENSG00000091140	DLD
-1.86746	ENSG00000092020	PPP2R3C		-0.759259	ENSG00000185187	SIGIRR		-1.19303	ENSG00000143947	RPS27A		-0.59318	ENSG00000182568	SATB1		-0.86524	ENSG00000163584	RPL22L1
-1.84809	ENSG00000099783	HNRNPM		-0.753346	ENSG00000173812	EIF1		-1.18973	ENSG00000170345	FOS		-0.58833	ENSG00000172780	RAB43		-0.853589	ENSG00000139505	MTMR6
-1.8235	ENSG00000198755	RPL10A		-0.749206	ENSG00000150593	PDCD4		-1.1844	ENSG00000236693	HLA-DPB1		-0.571256	ENSG00000184384	MAML2		-0.835201	ENSG00000131828	PDHA1
-1.81779	ENSG00000116489	CAPZA1		-0.737191	ENSG00000091317	CMTM6		-1.17801	ENSG00000181029	TRAPPC5		-0.570822	ENSG00000153140	CETN3		-0.823089	ENSG00000138795	LEF1
-1.81714	ENSG00000148396	SEC16A		-0.735033	ENSG00000184014	DENND5A		-1.16534	ENSG00000275199	AKT3		-0.569783	ENSG00000188321	ZNF559		-0.818439	ENSG00000102038	SMARCA1
-1.80627	ENSG00000213639	PPP1CB		-0.729598	ENSG00000080822	CLDND1		-1.16405	ENSG00000130748	TMEM160		-0.556076	ENSG00000127152	BCL11B		-0.805384	ENSG00000136950	ARPC5L
-1.80593	ENSG00000282986	EIF3K		-0.711575	ENSG00000120837	NFYB		-1.15186	ENSG00000275990	NCF4		-0.553072	ENSG00000076641	PAG1		-0.797037	ENSG00000108946	PRKAR1A
-1.79813	ENSG00000153147	SMARCA5		-0.698917	ENSG00000196865	NHLRC2		-1.1465	ENSG00000283852	BCAP29		-0.552123	ENSG00000130818	ZNF426		-0.793569	ENSG00000109586	GALNT7
-1.79054	ENSG00000120265	PCMT1		-0.697435	ENSG00000140416	TPM1		-1.13122	ENSG00000249992	TMEM158		-0.525559	ENSG00000121413	ZSCAN18		-0.788976	ENSG00000273607	CHCHD10
-1.78267	ENSG00000132591	ERAL1		-0.692628	ENSG00000189043	NDUFA4		-1.10495	ENSG00000156467	UQCRB		-0.514599	ENSG00000109861	CTSC		-0.780061	ENSG00000164830	OXR1
-1.77583	ENSG00000091140	DLD		-0.671679	ENSG00000221823	PPP3R1		-1.10065	ENSG00000196924	FLNA		-0.513784	ENSG00000124193	SRSF6		-0.770775	ENSG00000058729	RIOK2
-1.75736	ENSG00000104131	EIF3J		-0.665622	ENSG00000117222	RBBP5		-1.09092	ENSG00000214212	C19orf38		-0.504288	ENSG00000146409	SLC18B1		-0.736184	ENSG00000198440	ZNF583
-1.74953	ENSG00000143457	GOLPH3L		-0.658378	ENSG00000104131	EIF3J		-1.04572	ENSG00000276061	NDUFA3		-0.502525	ENSG00000108370	RGS9		-0.729852	ENSG00000226492	CUTA
-1.73583	ENSG00000169504	CLIC4		-0.652638	ENSG00000081320	STK17B		-1.04502	ENSG00000117091	CD48		-0.498306	ENSG00000102032	RENBP		-0.729199	ENSG00000121486	TRMT1L
-1.73238	ENSG00000230989	HSBP1		-0.650345	ENSG00000109270	LAMTOR3		-1.03479	ENSG00000089157	RPLP0		-0.481023	ENSG00000163466	ARPC2		-0.697442	ENSG00000116406	EDEM3
-1.7226	ENSG00000170619	COMMD5		-0.638263	ENSG00000168028	RPSA		-1.02702	ENSG00000273936	TNFRSF14		-0.455934	ENSG00000159069	FBXW5		-0.691425	ENSG00000104412	EMC2
-1.69961	ENSG00000127314	RAP1B		-0.623658	ENSG00000183617	MRPL54		-1.0262	ENSG00000276701	MIF		-0.442785	ENSG00000186687	LYRM7		-0.688508	ENSG00000138468	SENP7
-1.66965	ENSG00000091317	CMTM6		-0.609769	ENSG00000100450	GZMH		-1.00741	ENSG00000235915	LST1		-0.433901	ENSG00000222041	CYTOR		-0.685381	ENSG00000150867	PIP4K2A
-1.66178	ENSG00000168724	DNAJC21		-0.607643	ENSG00000183734	ASCL2		-0.995607	ENSG00000008394	MGST1		-0.431372	ENSG00000110723	EXPH5		-0.681638	ENSG00000181007	ZFP82
-1.62968	ENSG00000205208	C4orf46		-0.597748	ENSG00000081014	AP4E1		-0.986224	ENSG00000241399	CD302		-0.415386	ENSG00000197860	SGTB		-0.66761	ENSG00000215788	TNFRSF25
-1.61836	ENSG00000126945	HNRNPH2		-0.590353	ENSG00000114391	RPL24		-0.974711	ENSG00000281165	SLC2A6		-0.39728	ENSG00000148362	PAXX		-0.657732	ENSG00000167562	ZNF701
-1.61256	ENSG00000087269	NOP14		-0.580918	ENSG00000107738	VSIR		-0.959625	ENSG00000023287	RB1CC1		-0.391155	ENSG00000127337	YEATS4		-0.654637	ENSG00000116489	CAPZA1
-1.60795	ENSG00000189091	SF3B3		-0.578634	ENSG00000134602	STK26		-0.951779	ENSG00000108175	ZMIZ1		-0.384606	ENSG00000152558	TMEM123		-0.650766	ENSG00000169925	BRD3
-1.59708	ENSG00000162702	ZNF281		-0.570258	ENSG00000119820	YIPF4		-0.941481	ENSG00000115091	ACTR3		-0.374431	ENSG00000142173	COL6A2		-0.631262	ENSG00000187446	CHP1
-1.58384	ENSG00000140332	TLE3		-0.528533	ENSG00000282379	DTX2		-0.939398	ENSG00000101439	CST3		-0.36649	ENSG00000180257	ZNF816		-0.620335	ENSG00000082212	ME2
-1.55814	ENSG00000285246	NEDD8		-0.525856	ENSG00000010017	RANBP9		-0.938912	ENSG00000177885	GRB2		-0.354668	ENSG00000172531	PPP1CA		-0.612383	ENSG00000155096	AZIN1
-1.55676	ENSG00000120992	LYPLA1		-0.52407	ENSG00000141279	NPEPPS		-0.937642	ENSG00000165029	ABCA1		-0.354612	ENSG00000082146	STRADB		-0.611286	ENSG00000050130	JKAMP
-1.55593	ENSG00000126067	PSMB2		-0.517487	ENSG00000235067	TUBB		-0.934803	ENSG00000276068	NAIP		-0.34977	ENSG00000115523	GNLY		-0.604287	ENSG00000120694	HSPH1
-1.5455	ENSG00000144231	POLR2D		-0.515886	ENSG00000160014	CALM3		-0.931185	ENSG00000115310	RTN4		-0.34587	ENSG00000163584	RPL22L1		-0.585664	ENSG00000100522	GNPNAT1
-1.54147	ENSG00000288199	LSP1		-0.496379	ENSG00000143443	C1orf56		-0.91672	ENSG00000163931	TKT		-0.331911	ENSG00000154814	OXNAD1		-0.582265	ENSG00000090615	GOLGA3
-1.54073	ENSG00000198890	PRMT6		-0.494206	ENSG00000141293	SKAP1		-0.90809	ENSG00000145592	RPL37		-0.322586	ENSG00000102910	LONP2		-0.570963	ENSG00000277424	HMOX2
-1.52948	ENSG00000163159	VPS72		-0.472835	ENSG00000036054	TBC1D23		-0.906014	ENSG00000168028	RPSA		-0.320903	ENSG00000140264	SERF2		-0.563407	ENSG00000070831	CDC42
-1.5294	ENSG00000181350	LRRC75A		-0.458524	ENSG00000135723	FHOD1		-0.90585	ENSG00000168769	TET2		-0.319798	ENSG00000175634	RPS6KB2		-0.561908	ENSG00000168061	SAC3D1
-1.52803	ENSG00000183684	ALYREF		-0.448366	ENSG00000136997	MYC		-0.90312	ENSG00000291237	SOD2		-0.314503	ENSG00000164611	PTTG1		-0.561831	ENSG00000128915	ICE2
-1.52059	ENSG00000108946	PRKAR1A		-0.443675	ENSG00000113580	NR3C1		-0.893614	ENSG00000154582	ELOC		-0.31405	ENSG00000172965	MIR4435-2HG		-0.553997	ENSG00000119541	VPS4B
-1.51393	ENSG00000165280	VCP		-0.431593	ENSG00000124782	RREB1		-0.879039	ENSG00000110880	CORO1C		-0.304154	ENSG00000187109	NAP1L1		-0.54175	ENSG00000236287	ZBED5
-1.51339	ENSG00000062650	WAPL		-0.418508	ENSG00000110031	LPXN		-0.877995	ENSG00000103642	LACTB		-0.286278	ENSG00000137876	RSL24D1		-0.512257	ENSG00000182287	AP1S2
-1.50356	ENSG00000236826	LSM2		-0.410085	ENSG00000170881	RNF139		-0.875218	ENSG00000131669	NINJ1		-0.279623	ENSG00000172757	CFL1		-0.494874	ENSG00000116704	SLC35D1
-1.5026	ENSG00000113558	SKP1		-0.401287	ENSG00000125743	SNRPD2		-0.857936	ENSG00000183696	UPP1		-0.27683	ENSG00000159674	SPON2		-0.481609	ENSG00000206573	THUMPD3-AS1
-1.49201	ENSG00000230669	PSMB8		-0.393049	ENSG00000126934	MAP2K2		-0.850163	ENSG00000165119	HNRNPK		-0.268287	ENSG00000145220	LYAR		-0.475286	ENSG00000162928	PEX13
-1.4812	ENSG00000185787	MORF4L1		-0.377463	ENSG00000183808	RBM12B		-0.842312	ENSG00000160593	JAML		-0.25449	ENSG00000111229	ARPC3		-0.445413	ENSG00000088205	DDX18
-1.47684	ENSG00000104343	UBE2W		-0.348239	ENSG00000274233	CCL5		-0.828235	ENSG00000277263	HLA-DRA		-0.253243	ENSG00000132432	SEC61G		-0.444394	ENSG00000151247	EIF4E
-1.47617	ENSG00000228080	HLA-DRB1		-0.339842	ENSG00000278032	LY6E		-0.822764	ENSG00000185201	IFITM2		-0.248451	ENSG00000258289	CHURC1		-0.438875	ENSG00000100429	HDAC10
-1.45161	ENSG00000095319	NUP188		-0.33869	ENSG00000114861	FOXP1		-0.821855	ENSG00000135124	P2RX4		-0.242018	ENSG00000182718	ANXA2		-0.43822	ENSG00000122068	FYTTD1
-1.43189	ENSG00000086666	ZFAND6		-0.33328	ENSG00000184203	PPP1R2		-0.796438	ENSG00000106052	TAX1BP1		-0.227085	ENSG00000088992	TESC		-0.431457	ENSG00000085433	WDR47
-1.41905	ENSG00000152382	TADA1		-0.329875	ENSG00000136754	ABI1		-0.792879	ENSG00000143977	SNRPG		-0.201525	ENSG00000090554	FLT3LG		-0.427354	ENSG00000125835	SNRPB
-1.41038	ENSG00000144048	DUSP11		-0.328546	ENSG00000142544	CTU1		-0.781566	ENSG00000105373	NOP53		-0.187987	ENSG00000090447	TFAP4		-0.411551	ENSG00000015153	YAF2
-1.40037	ENSG00000206268	NELFE		-0.325471	ENSG00000125977	EIF2S2		-0.775185	ENSG00000176049	JAKMIP2		-0.171714	ENSG00000107331	ABCA2		-0.397388	ENSG00000102871	TRADD
-1.39827	ENSG00000011260	UTP18		-0.31524	ENSG00000234487	HLA-F		-0.759257	ENSG00000164949	GEM		-0.157582	ENSG00000171700	RGS19		-0.395873	ENSG00000167136	ENDOG
-1.39409	ENSG00000136986	DERL1		-0.313926	ENSG00000128791	TWSG1		-0.753856	ENSG00000274619	CFD		-0.155822	ENSG00000205268	PDE7A		-0.395265	ENSG00000278211	TRIM69
-1.36885	ENSG00000182973	CNOT10		-0.311128	ENSG00000110934	BIN2		-0.743412	ENSG00000234704	BRD2		-0.143434	ENSG00000159111	MRPL10		-0.38911	ENSG00000164751	PEX2
-1.35966	ENSG00000127837	AAMP		-0.306482	ENSG00000114978	MOB1A		-0.739097	ENSG00000008294	SPAG9		-0.138343	ENSG00000046653	GPM6B		-0.369118	ENSG00000169918	OTUD7A
-1.35485	ENSG00000188735	TMEM120B		-0.304084	ENSG00000116649	SRM		-0.732246	ENSG00000168461	RAB31		-0.135769	ENSG00000171310	CHST11		-0.366757	ENSG00000178988	MRFAP1L1
-1.33186	ENSG00000165512	ZNF22		-0.298973	ENSG00000165113	GKAP1		-0.710955	ENSG00000196839	ADA		-0.133484	ENSG00000179715	PCED1B		-0.365512	ENSG00000165832	TRUB1
-1.31876	ENSG00000102753	KPNA3		-0.282146	ENSG00000117054	ACADM		-0.686432	ENSG00000151651	ADAM8		-0.13063	ENSG00000108523	RNF167		-0.356395	ENSG00000156469	MTERF3
-1.31303	ENSG00000077097	TOP2B		-0.275979	ENSG00000038274	MAT2B		-0.674676	ENSG00000284832	POLR2A		-0.128734	ENSG00000159884	CCDC107		-0.35271	ENSG00000118260	CREB1
-1.30934	ENSG00000158985	CDC42SE2		-0.267122	ENSG00000165055	METTL2B		-0.665266	ENSG00000125743	SNRPD2		-0.118636	ENSG00000180644	PRF1		-0.35139	ENSG00000159111	MRPL10
-1.2941	ENSG00000174130	TLR6		-0.245268	ENSG00000100055	CYTH4		-0.665168	ENSG00000185885	IFITM1		-0.111674	ENSG00000251369	ZNF550		-0.350719	ENSG00000084733	RAB10
-1.29373	ENSG00000161057	PSMC2		-0.233563	ENSG00000100528	CNIH1		-0.658358	ENSG00000263290	SCAMP3		-0.101344	ENSG00000185885	IFITM1		-0.350501	ENSG00000117054	ACADM
-1.28496	ENSG00000164040	PGRMC2		-0.222026	ENSG00000108691	CCL2		-0.657458	ENSG00000160712	IL6R		-0.098506	ENSG00000140931	CMTM3		-0.337931	ENSG00000041357	PSMA4
-1.27791	ENSG00000142657	PGD		-0.222024	ENSG00000168310	IRF2		-0.657255	ENSG00000278555	LILRB4		-0.0932373	ENSG00000167775	CD320		-0.328287	ENSG00000188735	TMEM120B
-1.24801	ENSG00000125977	EIF2S2		-0.216969	ENSG00000099622	CIRBP		-0.656941	ENSG00000084112	SSH1		-0.0883753	ENSG00000087266	SH3BP2		-0.313632	ENSG00000278488	NAPRT
-1.24709	ENSG00000104164	BLOC1S6		-0.20236	ENSG00000105701	FKBP8		-0.656264	ENSG00000082397	EPB41L3		-0.0869636	ENSG00000149100	EIF3M		-0.311084	ENSG00000117335	CD46
-1.24375	ENSG00000134987	WDR36		-0.198064	ENSG00000285302	CHMP4A		-0.643684	ENSG00000269893	SNHG8		-0.0859872	ENSG00000087903	RFX2		-0.308772	ENSG00000142875	PRKACB
-1.2431	ENSG00000166508	MCM7		-0.196376	ENSG00000125445	MRPS7		-0.641993	ENSG00000284889	PSME2		-0.0787585	ENSG00000177721	ANXA2R		-0.29935	ENSG00000163961	RNF168
-1.23904	ENSG00000162959	MEMO1		-0.19481	ENSG00000116815	CD58		-0.635066	ENSG00000185088	RPS27L		-0.0748465	ENSG00000124570	SERPINB6		-0.28822	ENSG00000156958	GALK2
-1.23323	ENSG00000182544	MFSD5		-0.192415	ENSG00000101843	PSMD10		-0.604373	ENSG00000108671	PSMD11		-0.0580478	ENSG00000146386	ABRACL		-0.285685	ENSG00000111231	GPN3
-1.21181	ENSG00000134717	BTF3L4		-0.18901	ENSG00000108854	SMURF2		-0.593595	ENSG00000028137	TNFRSF1B		-0.0555337	ENSG00000088205	DDX18		-0.275546	ENSG00000204923	FBXO48
-1.19013	ENSG00000150753	CCT5		-0.186135	ENSG00000082212	ME2		-0.593277	ENSG00000116044	NFE2L2		-0.0416615	ENSG00000120915	EPHX2		-0.275506	ENSG00000265808	SEC22B
-1.18543	ENSG00000136603	SKIL		-0.186016	ENSG00000100519	PSMC6		-0.568784	ENSG00000062650	WAPL		-0.0400237	ENSG00000065357	DGKA		-0.264218	ENSG00000115816	CEBPZ
-1.15745	ENSG00000171566	PLRG1		-0.185695	ENSG00000285317	NA		-0.56784	ENSG00000265681	RPL17		-0.0327245	ENSG00000136810	TXN		-0.249732	ENSG00000152558	TMEM123
-1.14421	ENSG00000183520	UTP11		-0.179013	ENSG00000086666	ZFAND6		-0.566395	ENSG00000121552	CSTA		-0.0303851	ENSG00000000938	FGR		-0.246819	ENSG00000178996	SNX18
-1.1245	ENSG00000134852	CLOCK		-0.175705	ENSG00000281024	SURF2		-0.560106	ENSG00000235588	AIF1		0.00510851	ENSG00000168056	LTBP3		-0.2272	ENSG00000143933	CALM2
-1.11313	ENSG00000275723	NAPEPLD		-0.175547	ENSG00000153283	CD96		-0.557116	ENSG00000279247	AK6		0.0054624	ENSG00000150687	PRSS23		-0.225349	ENSG00000132256	TRIM5
-1.11133	ENSG00000140987	ZSCAN32		-0.144994	ENSG00000154781	CCDC174		-0.551755	ENSG00000187051	RPS19BP1		0.0165318	ENSG00000125826	RBCK1		-0.217312	ENSG00000166479	TMX3
-1.09987	ENSG00000174177	CTU2		-0.137761	ENSG00000174695	TMEM167A		-0.549255	ENSG00000075420	FNDC3B		0.0169486	ENSG00000185624	P4HB		-0.209889	ENSG00000162910	MRPL55
-1.08564	ENSG00000152558	TMEM123		-0.123174	ENSG00000072135	PTPN18		-0.523923	ENSG00000105993	DNAJB6		0.0185533	ENSG00000164172	MOCS2		-0.199928	ENSG00000170915	PAQR8
-1.0768	ENSG00000163964	PIGX		-0.108898	ENSG00000110046	ATG2A		-0.50302	ENSG00000104894	CD37		0.0190513	ENSG00000136111	TBC1D4		-0.198866	ENSG00000206450	HLA-B
-1.06851	ENSG00000015475	BID		-0.107628	ENSG00000235540	PSMB8-AS1		-0.501907	ENSG00000102908	NFAT5		0.0291189	ENSG00000182158	CREB3L2		-0.197709	ENSG00000062582	MRPS24
-1.06708	ENSG00000278550	SLC43A2		-0.103403	ENSG00000087502	ERGIC2		-0.485152	ENSG00000101745	ANKRD12		0.0376101	ENSG00000180357	ZNF609		-0.182104	ENSG00000111802	TDP2
-1.06315	ENSG00000284900	KBTBD4		-0.0883766	ENSG00000164543	STK17A		-0.455492	ENSG00000105967	TFEC		0.0455661	ENSG00000139684	ESD		-0.174833	ENSG00000086666	ZFAND6
-1.04817	ENSG00000182117	NOP10		-0.0857401	ENSG00000281184	PSMB1		-0.44991	ENSG00000100393	EP300		0.0549605	ENSG00000125148	MT2A		-0.165872	ENSG00000102760	RGCC
-1.0339	ENSG00000116161	CACYBP		-0.0848377	ENSG00000276761	CWC25		-0.435751	ENSG00000169057	MECP2		0.0583839	ENSG00000163564	PYHIN1		-0.162575	ENSG00000086065	CHMP5
-1.03259	ENSG00000173598	NUDT4		-0.0803935	ENSG00000275145	FRG1		-0.413365	ENSG00000142227	EMP3		0.0588073	ENSG00000166681	BEX3		-0.149059	ENSG00000015171	ZMYND11
-1.02904	ENSG00000084733	RAB10		-0.0768937	ENSG00000077984	CST7		-0.396991	ENSG00000181381	DDX60L		0.0705477	ENSG00000135951	TSGA10		-0.132372	ENSG00000105374	NKG7
-1.02248	ENSG00000281614	INPP5D		-0.0730272	ENSG00000075188	NUP37		-0.387865	ENSG00000166920	C15orf48		0.0740897	ENSG00000182670	TTC3		-0.115978	ENSG00000115091	ACTR3
-1.01866	ENSG00000230341	PPP1R18		-0.0686559	ENSG00000132879	FBXO44		-0.352511	ENSG00000101972	STAG2		0.101649	ENSG00000170043	TRAPPC1		-0.0968098	ENSG00000266412	NCOA4
-1.01788	ENSG00000101558	VAPA		-0.0598202	ENSG00000118260	CREB1		-0.337398	ENSG00000170017	ALCAM		0.113437	ENSG00000184428	TOP1MT		-0.0939072	ENSG00000170234	PWWP2A
-1.0156	ENSG00000169813	HNRNPF		-0.0482454	ENSG00000101457	DNTTIP1		-0.335774	ENSG00000285443	ZYX		0.117241	ENSG00000142546	NOSIP		-0.0601474	ENSG00000106723	SPIN1
-0.984973	ENSG00000134453	RBM17		-0.0443053	ENSG00000242125	SNHG3		-0.320723	ENSG00000174780	SRP72		0.123222	ENSG00000103351	CLUAP1		-0.0555817	ENSG00000163519	TRAT1
-0.981898	ENSG00000160813	PPP1R35		-0.0415933	ENSG00000169442	CD52		-0.312889	ENSG00000147872	PLIN2		0.127133	ENSG00000125356	NDUFA1		-0.0555071	ENSG00000144736	SHQ1
-0.97589	ENSG00000131981	LGALS3		-0.0386315	ENSG00000089157	RPLP0		-0.31286	ENSG00000137154	RPS6		0.141417	ENSG00000217555	CKLF		-0.0517368	ENSG00000104859	CLASRP
-0.971997	ENSG00000276111	SDCCAG8		-0.0365829	ENSG00000285390	ATP5IF1		-0.290009	ENSG00000117410	ATP6V0B		0.147053	ENSG00000131732	ZCCHC9		-0.00572273	ENSG00000223448	LTB
-0.966343	ENSG00000155016	CYP2U1		-0.0321685	ENSG00000152601	MBNL1		-0.287081	ENSG00000120129	DUSP1		0.150589	ENSG00000145649	GZMA		-0.00141039	ENSG00000284916	PSME1
-0.960956	ENSG00000282844	ACTN4		-0.0294026	ENSG00000136870	ZNF189		-0.281754	ENSG00000138592	USP8		0.158237	ENSG00000074966	TXK		0.0158849	ENSG00000126858	RHOT1
-0.922448	ENSG00000166333	ILK		-0.0210804	ENSG00000124120	TTPAL		-0.27265	ENSG00000035681	NSMAF		0.165024	ENSG00000187051	RPS19BP1		0.0378523	ENSG00000182173	TSEN54
-0.905732	ENSG00000128050	PAICS		-0.017563	ENSG00000108298	RPL19		-0.263356	ENSG00000106615	RHEB		0.167079	ENSG00000163322	ABRAXAS1		0.0446692	ENSG00000124783	SSR1
-0.898473	ENSG00000112081	SRSF3		-0.0138814	ENSG00000110321	EIF4G2		-0.242638	ENSG00000106991	ENG		0.167557	ENSG00000156475	PPP2R2B		0.053671	ENSG00000185414	MRPL30
-0.887174	ENSG00000123545	NDUFAF4		-0.0103629	ENSG00000147604	RPL7		-0.21296	ENSG00000108179	PPIF		0.193161	ENSG00000154589	LY96		0.0548358	ENSG00000251247	ZNF345
-0.879674	ENSG00000119335	SET		-0.00288381	ENSG00000285426	RNF187		-0.203214	ENSG00000275052	PPP4R3B		0.200257	ENSG00000147457	CHMP7		0.067479	ENSG00000055917	PUM2
-0.879445	ENSG00000141030	COPS3		0.00239101	ENSG00000235527	HIPK1-AS1		-0.196974	ENSG00000044574	HSPA5		0.224914	ENSG00000135185	TMEM243		0.0702946	ENSG00000248487	ABHD14A
-0.876423	ENSG00000162604	TM2D1		0.00811196	ENSG00000275779	NTAN1		-0.180474	ENSG00000243147	MRPL33		0.227874	ENSG00000089692	LAG3		0.0880455	ENSG00000129317	PUS7L
-0.871938	ENSG00000177426	TGIF1		0.015127	ENSG00000276849	TRBC2		-0.173325	ENSG00000078269	SYNJ2		0.233973	ENSG00000247516	MIR4458HG		0.089842	ENSG00000119335	SET
-0.849766	ENSG00000159596	TMEM69		0.0261501	ENSG00000146066	HIGD2A		-0.163028	ENSG00000284254	HNRNPH1		0.234598	ENSG00000176390	CRLF3		0.0933893	ENSG00000282853	ECH1
-0.84349	ENSG00000284099	SQSTM1		0.0282354	ENSG00000065559	MAP2K4		-0.160348	ENSG00000178104	PDE4DIP		0.235738	ENSG00000107890	ANKRD26		0.119685	ENSG00000167747	C19orf48P
-0.842767	ENSG00000106993	CDC37L1		0.0288678	ENSG00000198786	MT-ND5		-0.13171	ENSG00000197063	MAFG		0.240518	ENSG00000213203	GIMAP1		0.136621	ENSG00000262986	SMIM10L1
-0.822495	ENSG00000169139	UBE2V2		0.0719025	ENSG00000283124	LINC01355		-0.125621	ENSG00000113749	HRH2		0.262174	ENSG00000173821	RNF213		0.152685	ENSG00000139350	NEDD1
-0.81071	ENSG00000089050	RBBP9		0.0876113	ENSG00000206268	NELFE		-0.120602	ENSG00000137767	SQOR		0.264476	ENSG00000100100	PIK3IP1		0.165655	ENSG00000158411	MITD1
-0.805622	ENSG00000004766	VPS50		0.0938846	ENSG00000248487	ABHD14A		-0.0994245	ENSG00000183617	MRPL54		0.275475	ENSG00000205707	ETFRF1		0.173533	ENSG00000224313	DXO
-0.801036	ENSG00000285339	VPS28		0.0984151	ENSG00000284916	PSME1		-0.0877288	ENSG00000285246	NEDD8		0.278732	ENSG00000152443	ZNF776		0.183186	ENSG00000154945	ANKRD40
-0.787174	ENSG00000177889	UBE2N		0.132159	ENSG00000140988	RPS2		-0.0743569	ENSG00000163563	MNDA		0.279471	ENSG00000136950	ARPC5L		0.186647	ENSG00000283847	HBP1
-0.782943	ENSG00000183726	TMEM50A		0.140513	ENSG00000138814	PPP3CA		-0.0395433	ENSG00000288307	NA		0.279654	ENSG00000130741	EIF2S3		0.194217	ENSG00000230669	PSMB8
-0.779894	ENSG00000282947	HNRNPL		0.172162	ENSG00000213639	PPP1CB		-0.0392911	ENSG00000239836	PSMB9		0.281677	ENSG00000067840	PDZD4		0.199653	ENSG00000116898	MRPS15
-0.776732	ENSG00000151287	TEX30		0.178999	ENSG00000160255	ITGB2		-0.0136871	ENSG00000139644	TMBIM6		0.283659	ENSG00000184613	NELL2		0.212433	ENSG00000163281	GNPDA2
-0.768617	ENSG00000062485	CS		0.184464	ENSG00000062194	GPBP1		-0.0130017	ENSG00000174748	RPL15		0.298882	ENSG00000131507	NDFIP1		0.2129	ENSG00000087502	ERGIC2
-0.762145	ENSG00000160049	DFFA		0.238284	ENSG00000147443	DOK2		-0.0121011	ENSG00000136560	TANK		0.304149	ENSG00000105701	FKBP8		0.216932	ENSG00000115523	GNLY
-0.761212	ENSG00000130726	TRIM28		0.239312	ENSG00000105176	URI1		-0.0109717	ENSG00000285132	CTSB		0.305284	ENSG00000112667	DNPH1		0.217077	ENSG00000198625	MDM4
-0.759902	ENSG00000164180	TMEM161B		0.254448	ENSG00000005302	MSL3		-0.00562337	ENSG00000228163	HLA-DPA1		0.315051	ENSG00000152465	NMT2		0.217121	ENSG00000185019	UBOX5
-0.750887	ENSG00000128739	SNRPN		0.257097	ENSG00000184164	CRELD2		-0.00211338	ENSG00000198918	RPL39		0.330894	ENSG00000163519	TRAT1		0.222425	ENSG00000275052	PPP4R3B
-0.725163	ENSG00000174013	FBXO45		0.26432	ENSG00000198763	MT-ND2		-0.00111584	ENSG00000221983	UBA52		0.336017	ENSG00000205336	ADGRG1		0.239114	ENSG00000155329	ZCCHC10
-0.724396	ENSG00000116030	SUMO1		0.266903	ENSG00000145592	RPL37		0.000128959	ENSG00000186468	RPS23		0.336453	ENSG00000117602	RCAN3		0.239841	ENSG00000125304	TM9SF2
-0.722165	ENSG00000162341	TPCN2		0.298477	ENSG00000076662	ICAM3		0.00438722	ENSG00000071082	RPL31		0.342956	ENSG00000145247	OCIAD2		0.24358	ENSG00000276701	MIF
-0.715137	ENSG00000117697	NSL1		0.300621	ENSG00000113161	HMGCR		0.0175043	ENSG00000262243	CES1		0.342966	ENSG00000152495	CAMK4		0.244627	ENSG00000136044	APPL2
-0.708571	ENSG00000090060	PAPOLA		0.302685	ENSG00000113369	ARRDC3		0.0269655	ENSG00000171858	RPS21		0.345883	ENSG00000140474	ULK3		0.250452	ENSG00000009780	FAM76A
-0.707191	ENSG00000172301	COPRS		0.316114	ENSG00000115738	ID2		0.0280339	ENSG00000175602	CCDC85B		0.357814	ENSG00000130429	ARPC1B		0.253336	ENSG00000173598	NUDT4
-0.69779	ENSG00000113368	LMNB1		0.324225	ENSG00000111875	ASF1A		0.0334689	ENSG00000116489	CAPZA1		0.367446	ENSG00000005844	ITGAL		0.257859	ENSG00000089248	ERP29
-0.693412	ENSG00000254004	ZNF260		0.339299	ENSG00000140259	MFAP1		0.0428846	ENSG00000163956	LRPAP1		0.374308	ENSG00000167642	SPINT2		0.26703	ENSG00000135535	CD164
-0.692487	ENSG00000162851	TFB2M		0.356002	ENSG00000100592	DAAM1		0.0488726	ENSG00000124145	SDC4		0.393074	ENSG00000096996	IL12RB1		0.277979	ENSG00000115446	UNC50
-0.692015	ENSG00000273594	EEF1D		0.358764	ENSG00000284260	RUFY1		0.0528089	ENSG00000137575	SDCBP		0.399646	ENSG00000133872	SARAF		0.284442	ENSG00000113391	ARB2A
-0.689393	ENSG00000037897	METTL1		0.384576	ENSG00000171863	RPS7		0.0602267	ENSG00000135679	MDM2		0.399923	ENSG00000196154	S100A4		0.29606	ENSG00000135211	TMEM60
-0.67971	ENSG00000108590	MED31		0.398276	ENSG00000128739	SNRPN		0.0617055	ENSG00000112306	RPS12		0.403035	ENSG00000197057	DTHD1		0.299236	ENSG00000284889	PSME2
-0.671303	ENSG00000164414	SLC35A1		0.411896	ENSG00000132334	PTPRE		0.073676	ENSG00000136826	KLF4		0.413459	ENSG00000140443	IGF1R		0.301816	ENSG00000109133	TMEM33
-0.66508	ENSG00000137692	DCUN1D5		0.417692	ENSG00000163682	RPL9		0.0751723	ENSG00000115738	ID2		0.421313	ENSG00000142765	SYTL1		0.325809	ENSG00000284944	MED18
-0.663107	ENSG00000116266	STXBP3		0.420389	ENSG00000130429	ARPC1B		0.0828832	ENSG00000138071	ACTR2		0.42562	ENSG00000143436	MRPL9		0.32626	ENSG00000176928	GCNT4
-0.659753	ENSG00000119396	RAB14		0.428782	ENSG00000116489	CAPZA1		0.10569	ENSG00000243927	MRPS6		0.431103	ENSG00000111716	LDHB		0.331149	ENSG00000115947	ORC4
-0.656991	ENSG00000066583	ISOC1		0.433595	ENSG00000178988	MRFAP1L1		0.111314	ENSG00000136603	SKIL		0.435432	ENSG00000185187	SIGIRR		0.331866	ENSG00000167088	SNRPD1
-0.653794	ENSG00000275903	PSMB3		0.435209	ENSG00000274078	TSEN34		0.118327	ENSG00000155307	SAMSN1		0.439922	ENSG00000112576	CCND3		0.349346	ENSG00000198791	CNOT7
-0.653732	ENSG00000037474	NSUN2		0.450837	ENSG00000281665	KIAA1143		0.144769	ENSG00000068831	RASGRP2		0.44583	ENSG00000164109	MAD2L1		0.352059	ENSG00000122694	GLIPR2
-0.652192	ENSG00000058729	RIOK2		0.472402	ENSG00000197756	RPL37A		0.159774	ENSG00000108688	CCL7		0.450705	ENSG00000176049	JAKMIP2		0.370106	ENSG00000076662	ICAM3
-0.648763	ENSG00000109445	ZNF330		0.475637	ENSG00000196792	STRN3		0.159898	ENSG00000282092	MED16		0.453033	ENSG00000099795	NDUFB7		0.37064	ENSG00000157349	DDX19B
-0.627824	ENSG00000282633	IGHA1		0.485165	ENSG00000262860	LSM14A		0.159991	ENSG00000206435	HLA-C		0.453985	ENSG00000172292	CERS6		0.373986	ENSG00000136286	MYO1G
-0.6258	ENSG00000075089	ACTR6		0.500859	ENSG00000007944	MYLIP		0.161085	ENSG00000275003	DDT		0.471617	ENSG00000019582	CD74		0.37985	ENSG00000158711	ELK4
-0.575402	ENSG00000155959	VBP1		0.505725	ENSG00000187051	RPS19BP1		0.168766	ENSG00000146535	GNA12		0.47966	ENSG00000089335	ZNF302		0.385121	ENSG00000088247	KHSRP
-0.571874	ENSG00000281540	RCC2		0.509571	ENSG00000183718	TRIM52		0.182607	ENSG00000283510	INO80D		0.481268	ENSG00000140030	GPR65		0.389483	ENSG00000100387	RBX1
-0.570804	ENSG00000170515	PA2G4		0.511471	ENSG00000105373	NOP53		0.207777	ENSG00000157227	MMP14		0.484384	ENSG00000181163	NPM1		0.389906	ENSG00000062194	GPBP1
-0.564281	ENSG00000168496	FEN1		0.559847	ENSG00000183918	SH2D1A		0.213415	ENSG00000111817	DSE		0.509776	ENSG00000008952	SEC62		0.391827	ENSG00000106144	CASP2
-0.542655	ENSG00000182220	ATP6AP2		0.565485	ENSG00000186106	ANKRD46		0.239505	ENSG00000273686	B2M		0.520183	ENSG00000132182	NUP210		0.397934	ENSG00000174444	RPL4
-0.535222	ENSG00000281221	PSMC4		0.566772	ENSG00000128708	HAT1		0.245993	ENSG00000142089	IFITM3		0.537632	ENSG00000151247	EIF4E		0.400031	ENSG00000111196	MAGOHB
-0.529122	ENSG00000079134	THOC1		0.583033	ENSG00000283024	NA		0.259828	ENSG00000127528	KLF2		0.54942	ENSG00000143774	GUK1		0.406495	ENSG00000147408	CSGALNACT1
-0.514021	ENSG00000043093	DCUN1D1		0.583366	ENSG00000111906	HDDC2		0.260955	ENSG00000139318	DUSP6		0.559458	ENSG00000111537	IFNG		0.428775	ENSG00000131966	ACTR10
-0.511699	ENSG00000132294	EFR3A		0.592424	ENSG00000149932	TMEM219		0.266119	ENSG00000104205	SGK3		0.569125	ENSG00000147687	TATDN1		0.431741	ENSG00000077152	UBE2T
-0.493324	ENSG00000150593	PDCD4		0.606184	ENSG00000284254	HNRNPH1		0.268517	ENSG00000174444	RPL4		0.575398	ENSG00000129355	CDKN2D		0.432081	ENSG00000159592	GPBP1L1
-0.481482	ENSG00000107651	SEC23IP		0.615703	ENSG00000125691	RPL23		0.272343	ENSG00000111802	TDP2		0.584291	ENSG00000152256	PDK1		0.439275	ENSG00000143443	C1orf56
-0.4802	ENSG00000131269	ABCB7		0.624736	ENSG00000282958	HNRNPR		0.272995	ENSG00000135905	DOCK10		0.588104	ENSG00000080493	SLC4A4		0.442202	ENSG00000273562	NAP1L4
-0.475809	ENSG00000131467	PSME3		0.633796	ENSG00000136051	WASHC4		0.279046	ENSG00000167460	TPM4		0.58946	ENSG00000126947	ARMCX1		0.44584	ENSG00000112697	TMEM30A
-0.470972	ENSG00000265808	SEC22B		0.649431	ENSG00000167775	CD320		0.279753	ENSG00000100644	HIF1A		0.612176	ENSG00000113391	ARB2A		0.44614	ENSG00000112667	DNPH1
-0.464126	ENSG00000117335	CD46		0.656885	ENSG00000139163	ETNK1		0.284349	ENSG00000288408	UBL7		0.613453	ENSG00000176340	COX8A		0.450398	ENSG00000284254	HNRNPH1
-0.456789	ENSG00000206435	HLA-C		0.661844	ENSG00000134539	KLRD1		0.288374	ENSG00000241343	RPL36A		0.665309	ENSG00000072135	PTPN18		0.451781	ENSG00000110321	EIF4G2
-0.450203	ENSG00000148572	NRBF2		0.664314	ENSG00000203747	FCGR3A		0.289098	ENSG00000089057	SLC23A2		0.669482	ENSG00000156976	EIF4A2		0.452946	ENSG00000241553	ARPC4
-0.449393	ENSG00000014641	MDH1		0.675669	ENSG00000119231	SENP5		0.289307	ENSG00000282958	HNRNPR		0.687269	ENSG00000087338	GMCL1		0.461558	ENSG00000189241	TSPYL1
-0.449005	ENSG00000149308	NPAT		0.67683	ENSG00000143815	LBR		0.296006	ENSG00000172175	MALT1		0.710999	ENSG00000186666	BCDIN3D		0.478261	ENSG00000164332	UBLCP1
-0.445523	ENSG00000038274	MAT2B		0.6787	ENSG00000235162	C12orf75		0.302597	ENSG00000124201	ZNFX1		0.711834	ENSG00000241553	ARPC4		0.487767	ENSG00000205413	SAMD9
-0.440054	ENSG00000169564	PCBP1		0.685171	ENSG00000164919	COX6C		0.319904	ENSG00000198898	CAPZA2		0.712877	ENSG00000106868	SUSD1		0.48913	ENSG00000234487	HLA-F
-0.439677	ENSG00000134602	STK26		0.690691	ENSG00000001561	ENPP4		0.327738	ENSG00000288198	PPFIA1		0.726281	ENSG00000115738	ID2		0.496789	ENSG00000273594	EEF1D
-0.433787	ENSG00000196387	ZNF140		0.699458	ENSG00000062582	MRPS24		0.329723	ENSG00000265808	SEC22B		0.727031	ENSG00000265808	SEC22B		0.506535	ENSG00000137876	RSL24D1
-0.417325	ENSG00000169925	BRD3		0.701836	ENSG00000117616	RSRP1		0.334214	ENSG00000204103	MAFB		0.727593	ENSG00000113088	GZMK		0.507606	ENSG00000168036	CTNNB1
-0.408941	ENSG00000131732	ZCCHC9		0.702283	ENSG00000143436	MRPL9		0.353304	ENSG00000057657	PRDM1		0.759916	ENSG00000165209	STRBP		0.51986	ENSG00000112972	HMGCS1
-0.399035	ENSG00000106144	CASP2		0.706199	ENSG00000186666	BCDIN3D		0.355669	ENSG00000118640	VAMP8		0.765535	ENSG00000163923	RPL39L		0.524844	ENSG00000128185	DGCR6L
-0.39637	ENSG00000235692	PFDN6		0.714812	ENSG00000171476	HOPX		0.356474	ENSG00000106546	AHR		0.776188	ENSG00000105374	NKG7		0.526758	ENSG00000066557	LRRC40
-0.386987	ENSG00000196776	CD47		0.727173	ENSG00000130749	ZC3H4		0.356554	ENSG00000156482	RPL30		0.776522	ENSG00000106330	MOSPD3		0.539196	ENSG00000185885	IFITM1
-0.383438	ENSG00000226916	WDR46		0.738282	ENSG00000283847	HBP1		0.357125	ENSG00000118985	ELL2		0.833948	ENSG00000011523	CEP68		0.557915	ENSG00000276463	TAF9
-0.36454	ENSG00000143156	NME7		0.73897	ENSG00000103363	ELOB		0.361449	ENSG00000023909	GCLM		0.834532	ENSG00000104660	LEPROTL1		0.568939	ENSG00000175105	ZNF654
-0.359428	ENSG00000103274	NUBP1		0.743452	ENSG00000182054	IDH2		0.365038	ENSG00000132294	EFR3A		0.8428	ENSG00000133134	BEX2		0.572553	ENSG00000023516	AKAP11
-0.356224	ENSG00000066027	PPP2R5A		0.744663	ENSG00000122068	FYTTD1		0.37068	ENSG00000227715	HLA-A		0.844885	ENSG00000136153	LMO7		0.573301	ENSG00000043093	DCUN1D1
-0.340591	ENSG00000108671	PSMD11		0.777735	ENSG00000143507	DUSP10		0.373872	ENSG00000084733	RAB10		0.852844	ENSG00000170310	STX8		0.576535	ENSG00000125821	DTD1
-0.337834	ENSG00000285387	NA		0.779119	ENSG00000117335	CD46		0.376237	ENSG00000021355	SERPINB1		0.855825	ENSG00000121410	A1BG		0.607066	ENSG00000119640	ACYP1
-0.335213	ENSG00000282813	ARMC10		0.779334	ENSG00000166441	RPL27A		0.377193	ENSG00000141526	SLC16A3		0.875535	ENSG00000141469	SLC14A1		0.609088	ENSG00000276776	TC2N
-0.321151	ENSG00000281665	KIAA1143		0.783908	ENSG00000104894	CD37		0.382972	ENSG00000146070	PLA2G7		0.876655	ENSG00000101608	MYL12A		0.631229	ENSG00000285390	ATP5IF1
-0.313968	ENSG00000114127	XRN1		0.786673	ENSG00000182004	SNRPE		0.388421	ENSG00000274513	LILRB2		0.905398	ENSG00000150045	KLRF1		0.643578	ENSG00000166181	API5
-0.312674	ENSG00000101126	ADNP		0.788699	ENSG00000131732	ZCCHC9		0.39133	ENSG00000274081	NA		0.905558	ENSG00000162909	CAPN2		0.654943	ENSG00000164167	LSM6
-0.311347	ENSG00000276628	LENG1		0.792716	ENSG00000141098	GFOD2		0.401282	ENSG00000285395	XYLT1		0.914946	ENSG00000110934	BIN2		0.659526	ENSG00000126860	EVI2A
-0.299731	ENSG00000284915	TINF2		0.79824	ENSG00000064201	TSPAN32		0.407978	ENSG00000275079	LPCAT1		0.917993	ENSG00000135426	TESPA1		0.662378	ENSG00000203896	LIME1
-0.282559	ENSG00000160818	GPATCH4		0.818787	ENSG00000162910	MRPL55		0.416217	ENSG00000277816	LILRB3		0.926711	ENSG00000248487	ABHD14A		0.666147	ENSG00000236826	LSM2
-0.279412	ENSG00000166847	DCTN5		0.843497	ENSG00000262771	SSBP1		0.424981	ENSG00000156599	ZDHHC5		0.937483	ENSG00000233429	HOTAIRM1		0.677873	ENSG00000143436	MRPL9
-0.278163	ENSG00000150779	TIMM8B		0.849791	ENSG00000276701	MIF		0.444985	ENSG00000124225	PMEPA1		0.948523	ENSG00000172543	CTSW		0.685743	ENSG00000093000	NUP50
-0.272486	ENSG00000164305	CASP3		0.856627	ENSG00000204977	TRIM13		0.447819	ENSG00000277594	DDX52		0.94876	ENSG00000184164	CRELD2		0.690388	ENSG00000227715	HLA-A
-0.261595	ENSG00000139977	NAA30		0.862319	ENSG00000182196	ARL6IP4		0.45191	ENSG00000063177	RPL18		0.966386	ENSG00000129317	PUS7L		0.70475	ENSG00000188690	UROS
-0.226479	ENSG00000183431	SF3A3		0.866399	ENSG00000142347	MYO1F		0.45913	ENSG00000130725	UBE2M		0.976631	ENSG00000173581	CCDC106		0.714024	ENSG00000128708	HAT1
-0.218434	ENSG00000152147	GEMIN6		0.885106	ENSG00000048392	RRM2B		0.462525	ENSG00000153071	DAB2		0.984966	ENSG00000134709	HOOK1		0.716311	ENSG00000119812	FAM98A
-0.216801	ENSG00000129084	PSMA1		0.891664	ENSG00000177565	TBL1XR1		0.495588	ENSG00000165280	VCP		0.99345	ENSG00000074201	CLNS1A		0.719527	ENSG00000165934	CPSF2
-0.216663	ENSG00000284889	PSME2		0.901716	ENSG00000155366	RHOC		0.504051	ENSG00000101307	SIRPB1		0.995578	ENSG00000116171	SCP2		0.722451	ENSG00000277594	DDX52
-0.213026	ENSG00000137575	SDCBP		0.9105	ENSG00000230669	PSMB8		0.50421	ENSG00000165502	RPL36AL		0.999282	ENSG00000125534	PPDPF		0.730273	ENSG00000197841	ZNF181
-0.197645	ENSG00000041357	PSMA4		0.938155	ENSG00000117569	PTBP2		0.506	ENSG00000254772	EEF1G		1.0242	ENSG00000198056	PRIM1		0.74109	ENSG00000024862	CCDC28A
-0.196784	ENSG00000122705	CLTA		0.948549	ENSG00000273761	DDX24		0.510482	ENSG00000124562	SNRPC		1.03222	ENSG00000213445	SIPA1		0.7418	ENSG00000103024	NME3
-0.18801	ENSG00000152520	PAN3		0.949853	ENSG00000198898	CAPZA2		0.512646	ENSG00000168214	RBPJ		1.03886	ENSG00000143851	PTPN7		0.743613	ENSG00000138095	LRPPRC
-0.183452	ENSG00000283391	EEF1B2		0.968879	ENSG00000150687	PRSS23		0.516059	ENSG00000179218	CALR		1.03937	ENSG00000140092	FBLN5		0.750343	ENSG00000137575	SDCBP
-0.177092	ENSG00000242372	EIF6		0.969127	ENSG00000197622	CDC42SE1		0.524367	ENSG00000169442	CD52		1.07311	ENSG00000167468	GPX4		0.769938	ENSG00000060688	SNRNP40
-0.175893	ENSG00000234704	BRD2		0.985987	ENSG00000116670	MAD2L2		0.526899	ENSG00000158710	TAGLN2		1.07627	ENSG00000197530	MIB2		0.770089	ENSG00000275122	THEMIS
-0.17418	ENSG00000103342	GSPT1		0.987418	ENSG00000079332	SAR1A		0.546156	ENSG00000086061	DNAJA1		1.08887	ENSG00000197448	GSTK1		0.779696	ENSG00000169193	CCDC126
-0.170273	ENSG00000116473	RAP1A		0.991619	ENSG00000282853	ECH1		0.558203	ENSG00000162645	GBP2		1.08969	ENSG00000107968	MAP3K8		0.795273	ENSG00000163421	PROK2
-0.16048	ENSG00000131507	NDFIP1		1.00437	ENSG00000185885	IFITM1		0.580542	ENSG00000198814	GK		1.09001	ENSG00000176928	GCNT4		0.812859	ENSG00000196204	RNF216P1
-0.15878	ENSG00000221914	PPP2R2A		1.01398	ENSG00000113593	PPWD1		0.591021	ENSG00000262771	SSBP1		1.11456	ENSG00000182484	WASH6P		0.814066	ENSG00000139684	ESD
-0.150935	ENSG00000283060	ID3		1.01842	ENSG00000197448	GSTK1		0.596496	ENSG00000169136	ATF5		1.12555	ENSG00000136161	RCBTB2		0.817564	ENSG00000106460	TMEM106B
-0.140756	ENSG00000173457	PPP1R14B		1.05023	ENSG00000129083	COPB1		0.599508	ENSG00000163840	DTX3L		1.13446	ENSG00000101842	VSIG1		0.819292	ENSG00000197622	CDC42SE1
-0.136232	ENSG00000135870	RC3H1		1.05403	ENSG00000108107	RPL28		0.635169	ENSG00000276463	TAF9		1.14149	ENSG00000271856	LINC01215		0.825428	ENSG00000028839	TBPL1
-0.129017	ENSG00000277263	HLA-DRA		1.0744	ENSG00000116251	RPL22		0.651309	ENSG00000283847	HBP1		1.16176	ENSG00000178607	ERN1		0.825845	ENSG00000069493	CLEC2D
-0.114056	ENSG00000223496	EXOSC6		1.07797	ENSG00000280568	ZNF780A		0.652008	ENSG00000026508	CD44		1.16491	ENSG00000170222	ADPRM		0.851012	ENSG00000163755	HPS3
-0.110832	ENSG00000138442	WDR12		1.09152	ENSG00000158985	CDC42SE2		0.654329	ENSG00000136810	TXN		1.16938	ENSG00000213145	CRIP1		0.86111	ENSG00000283777	CANX
-0.0940533	ENSG00000277273	CDK7		1.09493	ENSG00000102760	RGCC		0.664775	ENSG00000070214	SLC44A1		1.18034	ENSG00000237248	LINC00987		0.86268	ENSG00000074935	TUBE1
-0.0932967	ENSG00000168374	ARF4		1.10711	ENSG00000107020	PLGRKT		0.677435	ENSG00000231617	DAXX		1.19408	ENSG00000197956	S100A6		0.872218	ENSG00000136051	WASHC4
-0.0905407	ENSG00000108651	UTP6		1.14882	ENSG00000223654	FLOT1		0.67949	ENSG00000105640	RPL18A		1.19625	ENSG00000147443	DOK2		0.875805	ENSG00000283391	EEF1B2
-0.0898827	ENSG00000178988	MRFAP1L1		1.16737	ENSG00000241343	RPL36A		0.688484	ENSG00000125740	FOSB		1.20405	ENSG00000235576	LINC01871		0.882537	ENSG00000127870	RNF6
-0.0829569	ENSG00000067704	IARS2		1.1783	ENSG00000196154	S100A4		0.708954	ENSG00000283771	TMEM256		1.22723	ENSG00000155366	RHOC		0.884071	ENSG00000105866	SP4
-0.0828848	ENSG00000282019	GPI		1.188	ENSG00000136286	MYO1G		0.721857	ENSG00000204397	CARD16		1.24065	ENSG00000142347	MYO1F		0.884091	ENSG00000262860	LSM14A
-0.0779213	ENSG00000143183	TMCO1		1.19765	ENSG00000135441	BLOC1S1		0.723898	ENSG00000146425	DYNLT1		1.249	ENSG00000116670	MAD2L2		0.907496	ENSG00000077984	CST7
-0.06941	ENSG00000136518	ACTL6A		1.21174	ENSG00000285339	VPS28		0.735437	ENSG00000143933	CALM2		1.26313	ENSG00000138795	LEF1		0.916126	ENSG00000165672	PRDX3
-0.0671934	ENSG00000100335	MIEF1		1.21466	ENSG00000181036	FCRL6		0.74436	ENSG00000155097	ATP6V1C1		1.27339	ENSG00000130511	SSBP4		0.925204	ENSG00000036054	TBC1D23
-0.0671368	ENSG00000187735	TCEA1		1.21847	ENSG00000108590	MED31		0.757108	ENSG00000143110	C1orf162		1.28744	ENSG00000152270	PDE3B		0.945404	ENSG00000155008	APOOL
-0.0591234	ENSG00000135341	MAP3K7		1.21888	ENSG00000096717	SIRT1		0.762608	ENSG00000206237	HLA-DQB1		1.29982	ENSG00000140577	CRTC3		0.976506	ENSG00000274829	PARN
-0.0531155	ENSG00000123268	ATF1		1.23521	ENSG00000198242	RPL23A		0.773146	ENSG00000116560	SFPQ		1.30029	ENSG00000219665	ZNF433-AS1		0.99553	ENSG00000126353	CCR7
-0.04987	ENSG00000162222	TTC9C		1.23782	ENSG00000228628	ATF6B		0.787824	ENSG00000067182	TNFRSF1A		1.3111	ENSG00000141576	RNF157		1.01248	ENSG00000174579	MSL2
-0.0460981	ENSG00000284571	FLII		1.24171	ENSG00000168675	LDLRAD4		0.802921	ENSG00000162704	ARPC5		1.34191	ENSG00000118263	KLF7		1.03934	ENSG00000173559	NABP1
-0.0335344	ENSG00000206450	HLA-B		1.25382	ENSG00000145425	RPS3A		0.814748	ENSG00000284792	PTEN		1.34536	ENSG00000102096	PIM2		1.05263	ENSG00000115514	TXNDC9
-0.0323419	ENSG00000102580	DNAJC3		1.27664	ENSG00000185905	C16orf54		0.856709	ENSG00000142694	EVA1B		1.3501	ENSG00000198888	MT-ND1		1.05546	ENSG00000136717	BIN1
-0.018358	ENSG00000159352	PSMD4		1.27797	ENSG00000166501	PRKCB		0.858862	ENSG00000110077	MS4A6A		1.35045	ENSG00000185201	IFITM2		1.08174	ENSG00000137441	FGFBP2
-0.00456659	ENSG00000239836	PSMB9		1.28769	ENSG00000273859	RASSF7		0.865553	ENSG00000143344	RGL1		1.36021	ENSG00000085872	CHERP		1.09393	ENSG00000213145	CRIP1
-0.000662912	ENSG00000230700	CSNK2B		1.30964	ENSG00000170310	STX8		0.879786	ENSG00000141367	CLTC		1.36204	ENSG00000136286	MYO1G		1.09593	ENSG00000121931	LRIF1
0.000884251	ENSG00000284260	RUFY1		1.3176	ENSG00000226634	DDAH2		0.880619	ENSG00000131469	RPL27		1.37075	ENSG00000170962	PDGFD		1.10212	ENSG00000113593	PPWD1
0.00223658	ENSG00000285121	MTCH2		1.32141	ENSG00000262418	PTPRC		0.884865	ENSG00000170540	ARL6IP1		1.38452	ENSG00000186088	GSAP		1.12013	ENSG00000182484	WASH6P
0.0028582	ENSG00000236693	HLA-DPB1		1.32161	ENSG00000137845	ADAM10		0.888664	ENSG00000152558	TMEM123		1.40414	ENSG00000117616	RSRP1		1.13394	ENSG00000156313	RPGR
0.0153368	ENSG00000145354	CISD2		1.326	ENSG00000100453	GZMB		0.890398	ENSG00000288360	ZSWIM4		1.41111	ENSG00000188186	LAMTOR4		1.14721	ENSG00000126264	HCST
0.0181136	ENSG00000262771	SSBP1		1.32612	ENSG00000135269	TES		0.894902	ENSG00000062716	VMP1		1.41873	ENSG00000115956	PLEK		1.16807	ENSG00000198586	TLK1
0.0223708	ENSG00000277365	NDUFA6		1.32752	ENSG00000235692	PFDN6		0.9074	ENSG00000188820	CALHM6		1.42291	ENSG00000239569	KMT2E-AS1		1.16872	ENSG00000149308	NPAT
0.023553	ENSG00000204977	TRIM13		1.39168	ENSG00000164104	HMGB2		0.910722	ENSG00000169756	LIMS1		1.4257	ENSG00000100027	YPEL1		1.17564	ENSG00000173145	NOC3L
0.0248156	ENSG00000175105	ZNF654		1.39852	ENSG00000162496	DHRS3		0.915798	ENSG00000150637	CD226		1.42728	ENSG00000138835	RGS3		1.18767	ENSG00000130175	PRKCSH
0.0288387	ENSG00000115484	CCT4		1.39969	ENSG00000130511	SSBP4		0.921717	ENSG00000028116	VRK2		1.42944	ENSG00000198786	MT-ND5		1.20758	ENSG00000077097	TOP2B
0.0375356	ENSG00000132952	USPL1		1.40114	ENSG00000112308	C6orf62		0.924412	ENSG00000280618	CYFIP1		1.45056	ENSG00000276061	NDUFA3		1.21792	ENSG00000105373	NOP53
0.0379338	ENSG00000172315	TP53RK		1.42785	ENSG00000144580	CNOT9		0.924789	ENSG00000169184	MN1		1.47214	ENSG00000148175	STOM		1.22261	ENSG00000144161	ZC3H8
0.0520288	ENSG00000136051	WASHC4		1.4406	ENSG00000243678	NME2		0.943447	ENSG00000282604	CCL4L2		1.47293	ENSG00000008517	IL32		1.22344	ENSG00000285023	CHORDC1
0.0585043	ENSG00000275482	EPHB6		1.44521	ENSG00000125735	TNFSF14		0.954151	ENSG00000241839	PLEKHO2		1.48102	ENSG00000116898	MRPS15		1.22347	ENSG00000065183	WDR3
0.0591012	ENSG00000126953	TIMM8A		1.44632	ENSG00000108946	PRKAR1A		0.95826	ENSG00000177606	JUN		1.49219	ENSG00000081320	STK17B		1.2422	ENSG00000124256	ZBP1
0.068441	ENSG00000277594	DDX52		1.47058	ENSG00000123349	PFDN5		0.959118	ENSG00000278533	OSCAR		1.51272	ENSG00000110719	TCIRG1		1.27909	ENSG00000136518	ACTL6A
0.0713127	ENSG00000198242	RPL23A		1.47617	ENSG00000085872	CHERP		0.961228	ENSG00000175567	UCP2		1.58121	ENSG00000159176	CSRP1		1.28351	ENSG00000280830	ADI1
0.078066	ENSG00000277443	MARCKS		1.48497	ENSG00000162244	RPL29		0.963196	ENSG00000100836	PABPN1		1.58209	ENSG00000164104	HMGB2		1.2916	ENSG00000285246	NEDD8
0.0817233	ENSG00000283852	BCAP29		1.49793	ENSG00000245680	ZNF585B		0.965609	ENSG00000134250	NOTCH2		1.59548	ENSG00000171148	TADA3		1.30658	ENSG00000213221	DNLZ
0.0883472	ENSG00000109180	OCIAD1		1.52484	ENSG00000163565	IFI16		0.972324	ENSG00000103187	COTL1		1.61432	ENSG00000076662	ICAM3		1.31	ENSG00000046653	GPM6B
0.0889995	ENSG00000167635	ZNF146		1.53578	ENSG00000159873	CCDC117		0.9767	ENSG00000285069	SESN2		1.6228	ENSG00000089775	ZBTB25		1.31302	ENSG00000134352	IL6ST
0.095346	ENSG00000169100	SLC25A6		1.53919	ENSG00000074935	TUBE1		0.977149	ENSG00000134070	IRAK2		1.6423	ENSG00000139187	KLRG1		1.32005	ENSG00000120253	NUP43
0.104946	ENSG00000121486	TRMT1L		1.55509	ENSG00000086062	B4GALT1		0.981156	ENSG00000099624	ATP5F1D		1.65421	ENSG00000140368	PSTPIP1		1.32734	ENSG00000274112	SMDT1
0.114857	ENSG00000168288	MMADHC		1.55611	ENSG00000099795	NDUFB7		0.981174	ENSG00000205542	TMSB4X		1.66053	ENSG00000178035	IMPDH2		1.34272	ENSG00000280548	FBL
0.123467	ENSG00000125304	TM9SF2		1.5709	ENSG00000226492	CUTA		0.986017	ENSG00000149781	FERMT3		1.66983	ENSG00000160712	IL6R		1.34354	ENSG00000276061	NDUFA3
0.12355	ENSG00000088205	DDX18		1.58129	ENSG00000172809	RPL38		0.990528	ENSG00000282665	ERICH1		1.7091	ENSG00000102984	ZNF821		1.35255	ENSG00000213639	PPP1CB
0.129382	ENSG00000118363	SPCS2		1.58718	ENSG00000015171	ZMYND11		1.00227	ENSG00000228628	ATF6B		1.72204	ENSG00000152229	PSTPIP2		1.36714	ENSG00000283024	NA
0.132153	ENSG00000135535	CD164		1.59077	ENSG00000196683	TOMM7		1.01028	ENSG00000226651	CLIC1		1.72363	ENSG00000134186	PRPF38B		1.36895	ENSG00000275099	GGNBP2
0.132557	ENSG00000009307	CSDE1		1.59784	ENSG00000283771	TMEM256		1.03315	ENSG00000146676	PURB		1.72519	ENSG00000135916	ITM2C		1.37837	ENSG00000283918	MRNIP
0.133268	ENSG00000120963	ZNF706		1.63082	ENSG00000281670	CABIN1		1.04136	ENSG00000164919	COX6C		1.72643	ENSG00000136518	ACTL6A		1.38939	ENSG00000120696	KBTBD7
0.134441	ENSG00000273686	B2M		1.65928	ENSG00000100316	RPL3		1.09012	ENSG00000197756	RPL37A		1.79164	ENSG00000134285	FKBP11		1.4006	ENSG00000135249	RINT1
0.136932	ENSG00000273494	PANK4		1.66399	ENSG00000137752	CASP1		1.10825	ENSG00000144713	RPL32		1.79767	ENSG00000051108	HERPUD1		1.40891	ENSG00000280663	PCMTD2
0.148087	ENSG00000132341	RAN		1.67864	ENSG00000230341	PPP1R18		1.11017	ENSG00000026025	VIM		1.84588	ENSG00000198791	CNOT7		1.41463	ENSG00000130338	TULP4
0.154324	ENSG00000168092	PAFAH1B2		1.696	ENSG00000241553	ARPC4		1.11919	ENSG00000241553	ARPC4		1.86579	ENSG00000100083	GGA1		1.42274	ENSG00000288114	GTF2H1
0.183774	ENSG00000092531	SNAP23		1.69725	ENSG00000131171	SH3BGRL		1.12355	ENSG00000283883	VPS53		1.88833	ENSG00000137752	CASP1		1.42362	ENSG00000125534	PPDPF
0.217188	ENSG00000276849	TRBC2		1.70139	ENSG00000089195	TRMT6		1.12571	ENSG00000185947	ZNF267		1.88902	ENSG00000135441	BLOC1S1		1.43096	ENSG00000275272	YTHDC1
0.217414	ENSG00000283024	NA		1.70766	ENSG00000146802	TMEM168		1.13505	ENSG00000062582	MRPS24		1.90573	ENSG00000165502	RPL36AL		1.45769	ENSG00000054148	PHPT1
0.222746	ENSG00000234487	HLA-F		1.76182	ENSG00000110700	RPS13		1.13621	ENSG00000100028	SNRPD3		2.00611	ENSG00000115652	UXS1		1.48152	ENSG00000134186	PRPF38B
0.223635	ENSG00000285023	CHORDC1		1.7909	ENSG00000129158	SERGEF		1.15063	ENSG00000141458	NPC1		2.0273	ENSG00000146540	C7orf50		1.48532	ENSG00000169446	MMGT1
0.227711	ENSG00000119844	AFTPH		1.8162	ENSG00000173457	PPP1R14B		1.15091	ENSG00000167468	GPX4		2.03289	ENSG00000283771	TMEM256		1.49524	ENSG00000136603	SKIL
0.239582	ENSG00000101457	DNTTIP1		1.8185	ENSG00000110665	C11orf21		1.15558	ENSG00000266472	MRPS21		2.08206	ENSG00000245954	LINC02273		1.49908	ENSG00000223654	FLOT1
0.250586	ENSG00000196683	TOMM7		1.82381	ENSG00000112306	RPS12		1.15831	ENSG00000124762	CDKN1A		2.1029	ENSG00000103811	CTSH		1.51915	ENSG00000131473	ACLY
0.252651	ENSG00000143933	CALM2		1.82909	ENSG00000263238	CTSO		1.16065	ENSG00000064393	HIPK2		2.206	ENSG00000154229	PRKCA		1.52579	ENSG00000179144	GIMAP7
0.262387	ENSG00000276230	RNH1		1.82937	ENSG00000172578	KLHL6		1.17213	ENSG00000184432	COPB2		2.21297	ENSG00000111796	KLRB1		1.52801	ENSG00000112308	C6orf62
0.262394	ENSG00000110321	EIF4G2		1.84401	ENSG00000174444	RPL4		1.17664	ENSG00000006451	RALA		2.21436	ENSG00000125384	PTGER2		1.54874	ENSG00000108061	SHOC2
0.276958	ENSG00000284796	DCAF11		1.85365	ENSG00000129355	CDKN2D		1.1807	ENSG00000109320	NFKB1		2.25191	ENSG00000169715	MT1E		1.58564	ENSG00000168092	PAFAH1B2
0.306559	ENSG00000164543	STK17A		1.87361	ENSG00000271614	ATP2B1-AS1		1.18626	ENSG00000196072	BLOC1S2		2.26596	ENSG00000102760	RGCC		1.6005	ENSG00000168300	PCMTD1
0.310969	ENSG00000113161	HMGCR		1.97112	ENSG00000288408	UBL7		1.18909	ENSG00000274803	BDP1		2.31862	ENSG00000176102	CSTF3		1.60579	ENSG00000285317	NA
0.315504	ENSG00000282092	MED16		1.98414	ENSG00000109572	CLCN3		1.18996	ENSG00000105193	RPS16		2.36366	ENSG00000177674	AGTRAP		1.61208	ENSG00000235030	IER3
0.326531	ENSG00000135956	TMEM127		1.99828	ENSG00000057252	SOAT1		1.21068	ENSG00000102921	N4BP1		2.37128	ENSG00000183691	NOG		1.61534	ENSG00000281981	TRBC1
0.34287	ENSG00000128059	PPAT		2.01147	ENSG00000114779	ABHD14B		1.21663	ENSG00000115008	IL1A		2.38968	ENSG00000138794	CASP6		1.62501	ENSG00000119231	SENP5
0.343141	ENSG00000119231	SENP5		2.01568	ENSG00000134186	PRPF38B		1.22513	ENSG00000275746	KLF13		2.39373	ENSG00000152969	JAKMIP1		1.62613	ENSG00000079332	SAR1A
0.349772	ENSG00000059758	CDK17		2.06784	ENSG00000116898	MRPS15		1.23452	ENSG00000136942	RPL35		2.42263	ENSG00000239697	TNFSF12		1.63267	ENSG00000274474	YWHAE
0.35438	ENSG00000183741	CBX6		2.08657	ENSG00000140332	TLE3		1.23683	ENSG00000265972	TXNIP		2.43795	ENSG00000187118	CMC1		1.63666	ENSG00000152147	GEMIN6
0.357576	ENSG00000247315	ZCCHC3		2.09436	ENSG00000168036	CTNNB1		1.24727	ENSG00000236418	HLA-DQA1		2.47579	ENSG00000131370	SH3BP5		1.6395	ENSG00000007944	MYLIP
0.358947	ENSG00000226651	CLIC1		2.10392	ENSG00000277365	NDUFA6		1.25669	ENSG00000067225	PKM		2.5226	ENSG00000184014	DENND5A		1.64189	ENSG00000104324	CPQ
0.359186	ENSG00000278574	ZNHIT3		2.21096	ENSG00000070367	EXOC5		1.27353	ENSG00000168255	POLR2J3		2.52777	ENSG00000186854	TRABD2A		1.65189	ENSG00000149231	CCDC82
0.378281	ENSG00000262795	IFNGR2		2.25893	ENSG00000112667	DNPH1		1.28773	ENSG00000275145	FRG1		2.56633	ENSG00000183735	TBK1		1.65256	ENSG00000188725	SMIM15
0.384722	ENSG00000280548	FBL		2.27871	ENSG00000054148	PHPT1		1.29013	ENSG00000146457	WTAP		2.61645	ENSG00000260001	TGFBR3L		1.65307	ENSG00000106330	MOSPD3
0.403431	ENSG00000119414	PPP6C		2.28849	ENSG00000125384	PTGER2		1.29525	ENSG00000141524	TMC6		2.62244	ENSG00000157349	DDX19B		1.65544	ENSG00000127989	MTERF1
0.425655	ENSG00000228163	HLA-DPA1		2.32678	ENSG00000276061	NDUFA3		1.3024	ENSG00000274811	CLPTM1L		2.62328	ENSG00000067082	KLF6		1.68578	ENSG00000232859	LYRM9
0.432926	ENSG00000225989	ABCF1		2.32776	ENSG00000169689	CENPX		1.30888	ENSG00000134531	EMP1		2.70881	ENSG00000154153	RETREG1		1.69105	ENSG00000177683	THAP5
0.439304	ENSG00000282739	SLC25A26		2.34136	ENSG00000125534	PPDPF		1.32677	ENSG00000085265	FCN1		2.73582	ENSG00000124256	ZBP1		1.72489	ENSG00000275867	KANSL1
0.440695	ENSG00000198791	CNOT7		2.399	ENSG00000277594	DDX52		1.34402	ENSG00000167553	TUBA1C		2.79597	ENSG00000144711	IQSEC1		1.72784	ENSG00000273686	B2M
0.442708	ENSG00000149313	AASDHPPT		2.43837	ENSG00000165502	RPL36AL		1.35083	ENSG00000284916	PSME1		2.80019	ENSG00000164221	CCDC112		1.73701	ENSG00000075884	ARHGAP15
0.461651	ENSG00000086061	DNAJA1		2.46648	ENSG00000126746	ZNF384		1.35152	ENSG00000273594	EEF1D		2.83499	ENSG00000110046	ATG2A		1.73789	ENSG00000143156	NME7
0.465408	ENSG00000263160	TMEM50B		2.47019	ENSG00000104324	CPQ		1.35899	ENSG00000288145	EIF5A		2.84217	ENSG00000106348	IMPDH1		1.75221	ENSG00000095209	TMEM38B
0.469206	ENSG00000065183	WDR3		2.48843	ENSG00000105851	PIK3CG		1.36113	ENSG00000169564	PCBP1		2.86611	ENSG00000245105	A2M-AS1		1.78765	ENSG00000124120	TTPAL
0.47042	ENSG00000273761	DDX24		2.50554	ENSG00000205413	SAMD9		1.362	ENSG00000115762	PLEKHB2		2.87816	ENSG00000057657	PRDM1		1.81231	ENSG00000262771	SSBP1
0.470676	ENSG00000170989	S1PR1		2.51111	ENSG00000178773	CPNE7		1.36282	ENSG00000120742	SERP1		2.91427	ENSG00000108465	CDK5RAP3		1.82579	ENSG00000262418	PTPRC
0.472701	ENSG00000057663	ATG5		2.54949	ENSG00000089009	RPL6		1.37827	ENSG00000183648	NDUFB1		2.91523	ENSG00000104442	ARMC1		1.82675	ENSG00000205336	ADGRG1
0.47602	ENSG00000130826	DKC1		2.55588	ENSG00000284936	TMEM14C		1.39783	ENSG00000271614	ATP2B1-AS1		2.91583	ENSG00000008283	CYB561		1.82853	ENSG00000213930	GALT
0.477733	ENSG00000119318	RAD23B		2.558	ENSG00000197956	S100A6		1.40866	ENSG00000122026	RPL21		2.9977	ENSG00000170881	RNF139		1.8348	ENSG00000128513	POT1
0.478805	ENSG00000101182	PSMA7		2.56414	ENSG00000198034	RPS4X		1.41073	ENSG00000129128	SPCS3		3.0041	ENSG00000237943	PRKCQ-AS1		1.8535	ENSG00000176018	LYSMD3
0.48735	ENSG00000138071	ACTR2		2.58151	ENSG00000143337	TOR1AIP1		1.41849	ENSG00000288283	RFX1		3.00462	ENSG00000169896	ITGAM		1.86748	ENSG00000168899	VAMP5
0.487956	ENSG00000139684	ESD		2.63919	ENSG00000135709	KIAA0513		1.4222	ENSG00000166128	RAB8B		3.03349	ENSG00000171843	MLLT3		1.89651	ENSG00000101126	ADNP
0.501001	ENSG00000284774	HSF1		2.67044	ENSG00000239789	MRPS17		1.42327	ENSG00000136869	TLR4		3.15231	ENSG00000100450	GZMH		1.91947	ENSG00000170310	STX8
0.522735	ENSG00000091039	OSBPL8		2.67318	ENSG00000276072	AATF		1.43684	ENSG00000285048	IRF9		3.16136	ENSG00000165272	AQP3		1.92077	ENSG00000172725	CORO1B
0.529145	ENSG00000283771	TMEM256		2.70697	ENSG00000137801	THBS1		1.45084	ENSG00000138061	CYP1B1		3.21091	ENSG00000100097	LGALS1		1.93352	ENSG00000277365	NDUFA6
0.529344	ENSG00000288198	PPFIA1		2.72481	ENSG00000119878	CRIPT		1.4538	ENSG00000274233	CCL5		3.28459	ENSG00000172005	MAL		1.93743	ENSG00000164219	PGGT1B
0.531733	ENSG00000143942	CHAC2		2.7268	ENSG00000163584	RPL22L1		1.45772	ENSG00000198830	HMGN2		3.28865	ENSG00000100300	TSPO		1.93813	ENSG00000114904	NEK4
0.537034	ENSG00000111786	SRSF9		2.74242	ENSG00000146540	C7orf50		1.46168	ENSG00000112531	QKI		3.31265	ENSG00000145390	USP53		1.95269	ENSG00000139537	CCDC65
0.541041	ENSG00000113580	NR3C1		2.83463	ENSG00000164081	TEX264		1.47174	ENSG00000121579	NAA50		3.3256	ENSG00000139537	CCDC65		1.96642	ENSG00000115942	ORC2
0.546289	ENSG00000077380	DYNC1I2		2.83737	ENSG00000265808	SEC22B		1.50403	ENSG00000186407	CD300E		3.36595	ENSG00000197880	MDS2		1.97593	ENSG00000180644	PRF1
0.549736	ENSG00000266412	NCOA4		2.85417	ENSG00000156482	RPL30		1.50442	ENSG00000145685	LHFPL2		3.42963	ENSG00000164136	IL15		1.97872	ENSG00000280706	REXO4
0.550123	ENSG00000099622	CIRBP		2.87221	ENSG00000280495	TRAPPC4		1.50875	ENSG00000225989	ABCF1		3.4493	ENSG00000035115	SH3YL1		1.98338	ENSG00000196154	S100A4
0.553092	ENSG00000124802	EEF1E1		2.91457	ENSG00000103351	CLUAP1		1.51288	ENSG00000145425	RPS3A		3.53695	ENSG00000185920	PTCH1		2.02658	ENSG00000236560	PPP1R11
0.568614	ENSG00000100596	SPTLC2		2.91612	ENSG00000283852	BCAP29		1.51819	ENSG00000231370	PRRC2A		3.56269	ENSG00000107438	PDLIM1		2.02979	ENSG00000121851	POLR3GL
0.572096	ENSG00000233276	GPX1		2.92173	ENSG00000284792	PTEN		1.52191	ENSG00000179630	LACC1		3.59419	ENSG00000159445	THEM4		2.0345	ENSG00000285468	EPHA1-AS1
0.575889	ENSG00000115540	MOB4		3.02956	ENSG00000182484	WASH6P		1.53106	ENSG00000285023	CHORDC1		3.5997	ENSG00000011600	TYROBP		2.06059	ENSG00000275482	EPHB6
0.57781	ENSG00000140280	LYSMD2		3.06098	ENSG00000182919	C11orf54		1.53795	ENSG00000137801	THBS1		3.60759	ENSG00000129595	EPB41L4A		2.12936	ENSG00000182165	TP53TG1
0.578183	ENSG00000101343	CRNKL1		3.09988	ENSG00000100097	LGALS1		1.53993	ENSG00000130830	MPP1		3.74021	ENSG00000157514	TSC22D3		2.14209	ENSG00000146540	C7orf50
0.587155	ENSG00000132463	GRSF1		3.12094	ENSG00000227715	HLA-A		1.54983	ENSG00000101160	CTSZ		3.82608	ENSG00000185697	MYBL1		2.20412	ENSG00000284869	EEFSEC
0.597963	ENSG00000204370	SDHD		3.12825	ENSG00000136603	SKIL		1.57165	ENSG00000141506	PIK3R5		3.94099	ENSG00000156738	MS4A1		2.20972	ENSG00000065559	MAP2K4
0.601488	ENSG00000004779	NDUFAB1		3.21608	ENSG00000130818	ZNF426		1.58477	ENSG00000116514	RNF19B		3.95031	ENSG00000090006	LTBP4		2.21549	ENSG00000004700	RECQL
0.609408	ENSG00000285317	NA		3.22561	ENSG00000204604	ZNF468		1.58934	ENSG00000111639	MRPL51		4.03184	ENSG00000034510	TMSB10		2.22297	ENSG00000198888	MT-ND1
0.613931	ENSG00000128789	PSMG2		3.35346	ENSG00000285132	CTSB		1.59979	ENSG00000172809	RPL38		4.06761	ENSG00000197081	IGF2R		2.22339	ENSG00000182054	IDH2
0.61647	ENSG00000128708	HAT1		3.40356	ENSG00000243147	MRPL33		1.60654	ENSG00000277365	NDUFA6		4.19967	ENSG00000164674	SYTL3		2.26582	ENSG00000275342	PRAG1
0.618467	ENSG00000283068	IBTK		3.43226	ENSG00000100300	TSPO		1.69153	ENSG00000138448	ITGAV		4.26643	ENSG00000159231	CBR3		2.30037	ENSG00000172005	MAL
0.622163	ENSG00000285443	ZYX		3.44482	ENSG00000116641	DOCK7		1.7097	ENSG00000112308	C6orf62		4.40047	ENSG00000110944	IL23A		2.31023	ENSG00000159055	MIS18A
0.625496	ENSG00000236560	PPP1R11		3.44761	ENSG00000198586	TLK1		1.71149	ENSG00000119714	GPR68		4.47275	ENSG00000126353	CCR7		2.32621	ENSG00000085365	SCAMP1
0.630154	ENSG00000145337	PYURF		3.58292	ENSG00000177683	THAP5		1.71695	ENSG00000003402	CFLAR		4.48745	ENSG00000131634	TMEM204		2.32797	ENSG00000184575	XPOT
0.63748	ENSG00000115816	CEBPZ		3.58572	ENSG00000009780	FAM76A		1.72112	ENSG00000107104	KANK1		4.4944	ENSG00000171552	BCL2L1		2.33345	ENSG00000096996	IL12RB1
0.63925	ENSG00000121931	LRIF1		3.64007	ENSG00000184575	XPOT		1.7223	ENSG00000151012	SLC7A11		4.5749	ENSG00000132359	RAP1GAP2		2.33601	ENSG00000105808	RASA4
0.644495	ENSG00000274474	YWHAE		3.66852	ENSG00000135823	STX6		1.73237	ENSG00000069849	ATP1B3		4.58229	ENSG00000126822	PLEKHG3		2.39793	ENSG00000072135	PTPN18
0.644874	ENSG00000077721	UBE2A		3.72294	ENSG00000163453	IGFBP7		1.74925	ENSG00000171488	LRRC8C		4.64311	ENSG00000132965	ALOX5AP		2.44486	ENSG00000107960	STN1
0.647348	ENSG00000170540	ARL6IP1		3.75637	ENSG00000182712	CMC4		1.75992	ENSG00000102572	STK24		4.70792	ENSG00000243056	EIF4EBP3		2.51577	ENSG00000148219	ASTN2
0.650278	ENSG00000284916	PSME1		3.75956	ENSG00000162383	SLC1A7		1.77195	ENSG00000198431	TXNRD1		4.70993	ENSG00000041353	RAB27B		2.51588	ENSG00000162695	SLC30A7
0.666895	ENSG00000083312	TNPO1		3.92659	ENSG00000138095	LRPPRC		1.79153	ENSG00000204628	RACK1		4.71839	ENSG00000198915	RASGEF1A		2.52265	ENSG00000171223	JUNB
0.667184	ENSG00000117505	DR1		3.94632	ENSG00000175105	ZNF654		1.79431	ENSG00000170027	YWHAG		5.00147	ENSG00000233093	LINC00892		2.52708	ENSG00000135047	CTSL
0.669327	ENSG00000276463	TAF9		4.02077	ENSG00000105374	NKG7		1.80734	ENSG00000233429	HOTAIRM1		5.02892	ENSG00000163659	TIPARP		2.55556	ENSG00000175544	CABP4
0.6759	ENSG00000198856	OSTC		4.04096	ENSG00000113638	TTC33		1.81895	ENSG00000285070	ADIPOR2		5.02917	ENSG00000130714	POMT1		2.58472	ENSG00000198642	KLHL9
0.679895	ENSG00000082212	ME2		4.07748	ENSG00000147138	GPR174		1.82187	ENSG00000187474	FPR3		5.33037	ENSG00000249859	PVT1		2.58483	ENSG00000064201	TSPAN32
0.685984	ENSG00000102962	CCL22		4.35644	ENSG00000274474	YWHAE		1.85089	ENSG00000163191	S100A11		5.48274	ENSG00000146674	IGFBP3		2.59885	ENSG00000281763	DHX36
0.68995	ENSG00000277140	MARF1		4.41724	ENSG00000139977	NAA30		1.87714	ENSG00000008988	RPS20		5.55695	ENSG00000109956	B3GAT1		2.63162	ENSG00000153989	NUS1
0.690488	ENSG00000155097	ATP6V1C1		4.44512	ENSG00000278759	TBCD		1.88573	ENSG00000163734	CXCL3		5.65421	ENSG00000170915	PAQR8		2.65064	ENSG00000111875	ASF1A
0.692447	ENSG00000156642	NPTN		4.48317	ENSG00000172965	MIR4435-2HG		1.90624	ENSG00000163823	CCR1		5.83202	ENSG00000054148	PHPT1		2.67258	ENSG00000131370	SH3BP5
0.706965	ENSG00000169905	TOR1AIP2		4.49374	ENSG00000100644	HIF1A		1.90865	ENSG00000124570	SERPINB6		5.90911	ENSG00000168229	PTGDR		2.70787	ENSG00000147889	CDKN2A
0.731419	ENSG00000140471	LINS1		4.56697	ENSG00000273686	B2M		1.90867	ENSG00000198786	MT-ND5		5.97645	ENSG00000047634	SCML1		2.76409	ENSG00000155868	MED7
0.740361	ENSG00000276833	TAF15		4.62466	ENSG00000143156	NME7		1.93577	ENSG00000131389	SLC6A6		6.20674	ENSG00000089060	SLC8B1		2.78052	ENSG00000165502	RPL36AL
0.779599	ENSG00000027697	IFNGR1		4.85682	ENSG00000171130	ATP6V0E2		1.94882	ENSG00000150093	ITGB1		6.38897	ENSG00000000971	CFH		2.87029	ENSG00000138413	IDH1
0.784951	ENSG00000084073	ZMPSTE24		4.93068	ENSG00000242258	LINC00996		1.9758	ENSG00000198840	MT-ND3		6.52493	ENSG00000076554	TPD52		2.88582	ENSG00000198832	SELENOM
0.785736	ENSG00000206281	TAPBP		5.35115	ENSG00000086288	NME8		1.98875	ENSG00000153234	NR4A2		6.9051	ENSG00000251301	LINC02384		2.89705	ENSG00000145332	KLHL8
0.809991	ENSG00000124783	SSR1		5.45012	ENSG00000178966	RMI1		2.02727	ENSG00000172939	OXSR1		7.10812	ENSG00000168734	PKIG		2.92975	ENSG00000090097	PCBP4
0.820374	ENSG00000067167	TRAM1		5.51409	ENSG00000161970	RPL26		2.03425	ENSG00000129083	COPB1		7.27523	ENSG00000107281	NPDC1		3.01445	ENSG00000188419	CHM
0.84957	ENSG00000239463	HLA-DMA		5.61917	ENSG00000280830	ADI1		2.08206	ENSG00000089009	RPL6		7.38256	ENSG00000107317	PTGDS		3.04553	ENSG00000006282	SPATA20
0.873414	ENSG00000170027	YWHAG		6.89271	ENSG00000099308	MAST3		2.09804	ENSG00000206493	HLA-E		7.56001	ENSG00000133104	SPART		3.0867	ENSG00000070367	EXOC5
0.879318	ENSG00000089248	ERP29		6.89545	ENSG00000090006	LTBP4		2.12237	ENSG00000080822	CLDND1		7.94797	ENSG00000172578	KLHL6		3.09477	ENSG00000112234	FBXL4
0.879531	ENSG00000180787	ZFP3		6.90188	ENSG00000185414	MRPL30		2.12332	ENSG00000278550	SLC43A2		8.31353	ENSG00000163453	IGFBP7		3.20428	ENSG00000288185	IL27RA
0.889541	ENSG00000140718	FTO		6.97683	ENSG00000157514	TSC22D3		2.16648	ENSG00000277086	MTMR10		9.8881	ENSG00000050730	TNIP3		3.3226	ENSG00000284792	PTEN
0.891307	ENSG00000131966	ACTR10		7.28532	ENSG00000107438	PDLIM1		2.16882	ENSG00000216490	IFI30		10.4619	ENSG00000147889	CDKN2A		3.36501	ENSG00000197448	GSTK1
0.894488	ENSG00000274112	SMDT1		8.50651	ENSG00000198483	ANKRD35		2.18339	ENSG00000107738	VSIR		15.3962	ENSG00000125726	CD70		3.4205	ENSG00000276849	TRBC2
0.90291	ENSG00000288368	C1GALT1C1		9.00271	ENSG00000107317	PTGDS		2.19911	ENSG00000152518	ZFP36L2						3.42175	ENSG00000204977	TRIM13
0.915056	ENSG00000236418	HLA-DQA1		9.19703	ENSG00000167094	TTC16		2.21877	ENSG00000174238	PITPNA						3.56932	ENSG00000148943	LIN7C
0.931661	ENSG00000144381	HSPD1		10.2781	ENSG00000108370	RGS9		2.22089	ENSG00000161970	RPL26						3.81486	ENSG00000135925	WNT10A
0.935039	ENSG00000122741	DCAF10		20.0406	ENSG00000147889	CDKN2A		2.23576	ENSG00000275099	GGNBP2						3.86459	ENSG00000137752	CASP1
0.939275	ENSG00000024862	CCDC28A						2.25423	ENSG00000112576	CCND3						3.90163	ENSG00000168229	PTGDR
0.945298	ENSG00000108010	GLRX3						2.25511	ENSG00000160255	ITGB2						3.90381	ENSG00000100300	TSPO
0.963346	ENSG00000026297	RNASET2						2.28591	ENSG00000197448	GSTK1						3.91909	ENSG00000176083	ZNF683
0.964297	ENSG00000185104	FAF1						2.29697	ENSG00000135390	ATP5MC2						4.0347	ENSG00000166405	RIC3
0.966815	ENSG00000143256	PFDN2						2.29758	ENSG00000117450	PRDX1						4.05911	ENSG00000107789	MINPP1
0.968527	ENSG00000081870	IFT25						2.29807	ENSG00000142166	IFNAR1						4.06721	ENSG00000155366	RHOC
0.968595	ENSG00000100744	GSKIP						2.30648	ENSG00000278183	ABCC1						4.21829	ENSG00000198763	MT-ND2
0.972205	ENSG00000171497	PPID						2.30948	ENSG00000196531	NACA						4.23568	ENSG00000198417	MT1F
0.975173	ENSG00000144635	DYNC1LI1						2.31729	ENSG00000006015	REX1BD						4.28463	ENSG00000157514	TSC22D3
0.978543	ENSG00000109133	TMEM33						2.33117	ENSG00000070756	PABPC1						4.342	ENSG00000235576	LINC01871
0.982038	ENSG00000120699	EXOSC8						2.35397	ENSG00000163584	RPL22L1						4.40141	ENSG00000101230	ISM1
0.985776	ENSG00000110958	PTGES3						2.39768	ENSG00000198964	SGMS1						4.4952	ENSG00000124570	SERPINB6
1.00134	ENSG00000288114	GTF2H1						2.4192	ENSG00000114127	XRN1						4.60454	ENSG00000275111	ZNF2
1.00208	ENSG00000100387	RBX1						2.42085	ENSG00000197728	RPS26						4.85861	ENSG00000225989	ABCF1
1.00927	ENSG00000281309	SURF6						2.44275	ENSG00000182004	SNRPE						4.93253	ENSG00000125384	PTGER2
1.01125	ENSG00000100644	HIF1A						2.45193	ENSG00000161016	RPL8						5.06074	ENSG00000100453	GZMB
1.01188	ENSG00000153113	CAST						2.46034	ENSG00000162244	RPL29						5.24728	ENSG00000066294	CD84
1.02331	ENSG00000282958	HNRNPR						2.47851	ENSG00000110651	CD81						5.32245	ENSG00000103269	RHBDL1
1.04056	ENSG00000165169	DYNLT3						2.50456	ENSG00000170776	AKAP13						5.37992	ENSG00000143110	C1orf162
1.04153	ENSG00000138814	PPP3CA						2.51335	ENSG00000100300	TSPO						5.40329	ENSG00000107317	PTGDS
1.06026	ENSG00000236287	ZBED5						2.52824	ENSG00000103569	AQP9						5.43655	ENSG00000174007	CEP19
1.06388	ENSG00000126860	EVI2A						2.53803	ENSG00000139289	PHLDA1						5.55912	ENSG00000196284	SUPT3H
1.06797	ENSG00000183978	COA3						2.53815	ENSG00000095951	HIVEP1						5.88319	ENSG00000172543	CTSW
1.07531	ENSG00000109270	LAMTOR3						2.54701	ENSG00000068366	ACSL4						6.05738	ENSG00000225194	LINC00092
1.09192	ENSG00000136560	TANK						2.55536	ENSG00000198763	MT-ND2						6.09072	ENSG00000142046	TMEM91
1.09469	ENSG00000151465	CDC123						2.57375	ENSG00000126432	PRDX5						6.24114	ENSG00000100097	LGALS1
1.10253	ENSG00000278501	TIMM22						2.59812	ENSG00000125534	PPDPF						6.42085	ENSG00000176438	SYNE3
1.13744	ENSG00000115446	UNC50						2.64773	ENSG00000117009	KMO						6.62019	ENSG00000106992	AK1
1.14018	ENSG00000168303	MPLKIP						2.65531	ENSG00000134108	ARL8B						6.68031	ENSG00000167094	TTC16
1.14519	ENSG00000165678	GHITM						2.68253	ENSG00000197747	S100A10						6.90854	ENSG00000100450	GZMH
1.1505	ENSG00000123609	NMI						2.71845	ENSG00000186469	GNG2						6.95467	ENSG00000197880	MDS2
1.15859	ENSG00000275867	KANSL1						2.73299	ENSG00000077150	NFKB2						7.05818	ENSG00000152969	JAKMIP1
1.16749	ENSG00000129515	SNX6						2.73874	ENSG00000169871	TRIM56						7.86177	ENSG00000041880	PARP3
1.17304	ENSG00000285132	CTSB						2.74181	ENSG00000135077	HAVCR2						8.07244	ENSG00000106952	TNFSF8
1.17418	ENSG00000120686	UFM1						2.74972	ENSG00000274273	ATP9B						8.38372	ENSG00000171840	NINJ2
1.18116	ENSG00000130749	ZC3H4						2.75842	ENSG00000132205	EMILIN2						8.40483	ENSG00000158856	DMTN
1.18145	ENSG00000282637	MAP3K14						2.7791	ENSG00000135404	CD63						8.66593	ENSG00000277586	NEFL
1.18214	ENSG00000120129	DUSP1						2.78285	ENSG00000176170	SPHK1						8.93825	ENSG00000111863	ADTRP
1.18641	ENSG00000198498	TMA16						2.79259	ENSG00000198755	RPL10A						10.527	ENSG00000241990	NA
1.19459	ENSG00000122692	SMU1						2.81604	ENSG00000182718	ANXA2						11.3345	ENSG00000005102	MEOX1
1.19599	ENSG00000178252	WDR6						2.82851	ENSG00000198363	ASPH						13.0744	ENSG00000100298	APOBEC3H
1.20191	ENSG00000115271	GCA						2.83354	ENSG00000288295	NA						15.2676	ENSG00000146674	IGFBP3
1.20526	ENSG00000129235	TXNDC17						2.84618	ENSG00000104093	DMXL2						17.4003	ENSG00000158813	EDA
1.2164	ENSG00000119048	UBE2B						2.90423	ENSG00000281178	MLXIP						18.739	ENSG00000138640	FAM13A
1.22539	ENSG00000074696	HACD3						2.91064	ENSG00000142676	RPL11						20.2538	ENSG00000128656	CHN1
1.22716	ENSG00000085719	CPNE3						2.93483	ENSG00000282725	CORO7						23.2342	ENSG00000180875	GREM2
1.2354	ENSG00000282853	ECH1						2.94644	ENSG00000276230	RNH1						33.8731	ENSG00000263417	GTSCR1
1.23678	ENSG00000284282	POLR3E						2.97129	ENSG00000177410	ZFAS1
1.2427	ENSG00000121067	SPOP						2.9753	ENSG00000164587	RPS14
1.2436	ENSG00000136146	MED4						3.08568	ENSG00000167378	IRGQ
1.26222	ENSG00000117000	RLF						3.09362	ENSG00000108510	MED13
1.30242	ENSG00000276061	NDUFA3						3.10958	ENSG00000163694	RBM47
1.30546	ENSG00000070367	EXOC5						3.1398	ENSG00000197982	C1orf122
1.30613	ENSG00000158711	ELK4						3.18258	ENSG00000262795	IFNGR2
1.31217	ENSG00000122565	CBX3						3.19277	ENSG00000153037	SRP19
1.31624	ENSG00000146729	NIPSNAP2						3.19282	ENSG00000248323	LUCAT1
1.34158	ENSG00000100591	AHSA1						3.19907	ENSG00000168036	CTNNB1
1.36454	ENSG00000135414	GDF11						3.20843	ENSG00000123908	AGO2
1.37924	ENSG00000107290	SETX						3.22726	ENSG00000119705	SLIRP
1.38019	ENSG00000288145	EIF5A						3.32738	ENSG00000164104	HMGB2
1.38277	ENSG00000177565	TBL1XR1						3.34479	ENSG00000112715	VEGFA
1.42967	ENSG00000168522	FNTA						3.38049	ENSG00000077147	TM9SF3
1.43294	ENSG00000186106	ANKRD46						3.42099	ENSG00000114982	KANSL3
1.45832	ENSG00000111142	METAP2						3.43174	ENSG00000167552	TUBA1A
1.46093	ENSG00000162695	SLC30A7						3.53106	ENSG00000167526	RPL13
1.47573	ENSG00000184575	XPOT						3.53178	ENSG00000115415	STAT1
1.476	ENSG00000104497	SNX16						3.55051	ENSG00000156535	CD109
1.47943	ENSG00000138660	AP1AR						3.55175	ENSG00000126945	HNRNPH2
1.48094	ENSG00000155876	RRAGA						3.5995	ENSG00000124788	ATXN1
1.4888	ENSG00000104047	DTWD1						3.61612	ENSG00000198804	MT-CO1
1.48931	ENSG00000140030	GPR65						3.6828	ENSG00000282853	ECH1
1.49093	ENSG00000153561	RMND5A						3.70516	ENSG00000103490	PYCARD
1.49654	ENSG00000197223	C1D						3.74875	ENSG00000159202	UBE2Z
1.52509	ENSG00000178567	EPM2AIP1						3.76291	ENSG00000276336	SCARF1
1.53053	ENSG00000285390	ATP5IF1						3.82648	ENSG00000147604	RPL7
1.55254	ENSG00000104980	TIMM44						3.85114	ENSG00000116815	CD58
1.56561	ENSG00000077147	TM9SF3						3.88461	ENSG00000120063	GNA13
1.57284	ENSG00000138600	SPPL2A						3.88736	ENSG00000276761	CWC25
1.58446	ENSG00000164934	DCAF13						3.90473	ENSG00000170921	TANC2
1.59982	ENSG00000142541	RPL13A						3.91233	ENSG00000104904	OAZ1
1.6048	ENSG00000235067	TUBB						3.91271	ENSG00000196683	TOMM7
1.60655	ENSG00000100567	PSMA3						3.91397	ENSG00000082153	BZW1
1.65979	ENSG00000074319	TSG101						3.92047	ENSG00000111229	ARPC3
1.66102	ENSG00000173559	NABP1						3.93235	ENSG00000177600	RPLP2
1.66257	ENSG00000276910	GTF2H2						3.95436	ENSG00000129355	CDKN2D
1.67428	ENSG00000265681	RPL17						4.01899	ENSG00000284774	HSF1
1.6774	ENSG00000079785	DDX1						4.03056	ENSG00000090339	ICAM1
1.71727	ENSG00000119523	ALG2						4.0816	ENSG00000101220	ADISSP
1.73876	ENSG00000092201	SUPT16H						4.14328	ENSG00000091592	NLRP1
1.74317	ENSG00000163565	IFI16						4.21759	ENSG00000157514	TSC22D3
1.75619	ENSG00000118579	MED28						4.22167	ENSG00000137309	HMGA1
1.76923	ENSG00000165119	HNRNPK						4.33393	ENSG00000110031	LPXN
1.77368	ENSG00000079246	XRCC5						4.34136	ENSG00000008083	JARID2
1.78566	ENSG00000167699	GLOD4						4.34341	ENSG00000198899	MT-ATP6
1.78645	ENSG00000138381	ASNSD1						4.40686	ENSG00000197958	RPL12
1.79626	ENSG00000126353	CCR7						4.57181	ENSG00000113742	CPEB4
1.83263	ENSG00000136451	VEZF1						4.5962	ENSG00000136048	DRAM1
1.836	ENSG00000158435	CNOT11						4.62215	ENSG00000073921	PICALM
1.84541	ENSG00000068697	LAPTM4A						4.63693	ENSG00000102580	DNAJC3
1.84864	ENSG00000111711	GOLT1B						4.66937	ENSG00000196352	CD55
1.85714	ENSG00000248275	TRIM52-AS1						4.71483	ENSG00000140988	RPS2
1.87318	ENSG00000275003	DDT						4.81003	ENSG00000079308	TNS1
1.90104	ENSG00000085415	SEH1L						4.84061	ENSG00000135046	ANXA1
1.90877	ENSG00000053372	MRTO4						5.00252	ENSG00000167996	FTH1
1.91278	ENSG00000183527	PSMG1						5.01121	ENSG00000117500	TMED5
1.91512	ENSG00000083642	PDS5B						5.1577	ENSG00000108298	RPL19
1.92414	ENSG00000057252	SOAT1						5.26006	ENSG00000129007	CALML4
1.92426	ENSG00000088986	DYNLL1						5.26451	ENSG00000072110	ACTN1
1.93853	ENSG00000197170	PSMD12						5.35542	ENSG00000166441	RPL27A
1.95621	ENSG00000276701	MIF						5.40625	ENSG00000082805	ERC1
1.96953	ENSG00000164902	PHAX						5.69968	ENSG00000221869	CEBPD
1.97929	ENSG00000278718	GSDMD						5.74586	ENSG00000182899	RPL35A
1.9798	ENSG00000104549	SQLE						6.18633	ENSG00000170525	PFKFB3
1.98821	ENSG00000103351	CLUAP1						6.24614	ENSG00000052795	FNIP2
2.04944	ENSG00000163320	CGGBP1						6.29689	ENSG00000168899	VAMP5
2.05609	ENSG00000078747	ITCH						6.49248	ENSG00000171863	RPS7
2.05668	ENSG00000284901	NA						7.34599	ENSG00000213741	RPS29
2.05848	ENSG00000120805	ARL1						7.71561	ENSG00000198938	MT-CO3
2.11018	ENSG00000114978	MOB1A						10.3779	ENSG00000066697	MSANTD3
2.12403	ENSG00000062194	GPBP1						13.7807	ENSG00000034510	TMSB10
2.1338	ENSG00000284254	HNRNPH1
2.18138	ENSG00000132326	PER2
2.19835	ENSG00000101557	USP14
2.20589	ENSG00000105176	URI1
2.20937	ENSG00000186666	BCDIN3D
2.22828	ENSG00000143106	PSMA5
2.26647	ENSG00000281763	DHX36
2.29546	ENSG00000189241	TSPYL1
2.30291	ENSG00000278780	ZNF430
2.33108	ENSG00000119820	YIPF4
2.36171	ENSG00000262860	LSM14A
2.36948	ENSG00000100836	PABPN1
2.37124	ENSG00000126261	UBA2
2.37609	ENSG00000279247	AK6
2.381	ENSG00000096384	HSP90AB1
2.386	ENSG00000120742	SERP1
2.39696	ENSG00000168081	PNOC
2.40445	ENSG00000105373	NOP53
2.40931	ENSG00000198818	SFT2D1
2.42892	ENSG00000262473	GART
2.43226	ENSG00000284548	METTL9
2.43416	ENSG00000139324	TMTC3
2.43709	ENSG00000151304	SRFBP1
2.44604	ENSG00000085832	EPS15
2.45813	ENSG00000066557	LRRC40
2.48202	ENSG00000113569	NUP155
2.51115	ENSG00000075188	NUP37
2.53308	ENSG00000118454	ANKRD13C
2.54621	ENSG00000283447	NDUFS1
2.55821	ENSG00000146476	ARMT1
2.59259	ENSG00000164167	LSM6
2.62636	ENSG00000131724	IL13RA1
2.66584	ENSG00000227715	HLA-A
2.6734	ENSG00000155868	MED7
2.68286	ENSG00000079332	SAR1A
2.71306	ENSG00000123353	ORMDL2
2.7183	ENSG00000205413	SAMD9
2.73071	ENSG00000132646	PCNA
2.73502	ENSG00000276504	TFPT
2.74921	ENSG00000174695	TMEM167A
2.76358	ENSG00000234495	TRIM27
2.77084	ENSG00000233490	GPSM3
2.8151	ENSG00000163743	RCHY1
2.85398	ENSG00000206237	HLA-DQB1
2.85572	ENSG00000125534	PPDPF
2.87459	ENSG00000112972	HMGCS1
2.87657	ENSG00000144580	CNOT9
2.88471	ENSG00000055917	PUM2
2.89498	ENSG00000114209	PDCD10
2.8992	ENSG00000100632	ERH
2.91146	ENSG00000039123	MTREX
2.91295	ENSG00000224032	EPB41L4A-AS1
2.92951	ENSG00000133104	SPART
2.96587	ENSG00000181007	ZFP82
2.98127	ENSG00000117632	STMN1
3.0148	ENSG00000196510	ANAPC7
3.0278	ENSG00000111237	VPS29
3.04987	ENSG00000178127	NDUFV2
3.06322	ENSG00000105374	NKG7
3.08764	ENSG00000134001	EIF2S1
3.11504	ENSG00000166441	RPL27A
3.17034	ENSG00000184432	COPB2
3.17479	ENSG00000154473	BUB3
3.21177	ENSG00000145907	G3BP1
3.22576	ENSG00000183808	RBM12B
3.24045	ENSG00000149212	SESN3
3.2422	ENSG00000021776	AQR
3.25209	ENSG00000126226	PCID2
3.3157	ENSG00000068912	ERLEC1
3.35792	ENSG00000069329	VPS35
3.37744	ENSG00000104081	BMF
3.37961	ENSG00000115233	PSMD14
3.39898	ENSG00000274941	CNOT3
3.46768	ENSG00000117450	PRDX1
3.47948	ENSG00000006451	RALA
3.48984	ENSG00000149932	TMEM219
3.53656	ENSG00000168569	TMEM223
3.65341	ENSG00000122958	VPS26A
3.66217	ENSG00000163636	PSMD6
3.66803	ENSG00000100104	SRRD
3.67916	ENSG00000145050	MANF
3.68283	ENSG00000074266	EED
3.70839	ENSG00000116120	FARSB
3.82877	ENSG00000237638	LINC02245
3.85408	ENSG00000138279	ANXA7
3.98398	ENSG00000278494	RRN3
3.99519	ENSG00000121579	NAA50
4.02865	ENSG00000109606	DHX15
4.03321	ENSG00000115514	TXNDC9
4.16745	ENSG00000143870	PDIA6
4.19366	ENSG00000023909	GCLM
4.22722	ENSG00000115539	PDCL3
4.30969	ENSG00000233429	HOTAIRM1
4.38716	ENSG00000168036	CTNNB1
4.51338	ENSG00000155307	SAMSN1
4.53464	ENSG00000232859	LYRM9
4.6066	ENSG00000139793	MBNL2
4.65869	ENSG00000173145	NOC3L
4.82641	ENSG00000164687	FABP5
4.97335	ENSG00000226200	SGMS1-AS1
5.07053	ENSG00000147874	HAUS6
5.09139	ENSG00000111231	GPN3
5.15958	ENSG00000163584	RPL22L1
5.17842	ENSG00000184887	BTBD6
5.29768	ENSG00000122884	P4HA1
5.3318	ENSG00000060688	SNRNP40
5.35465	ENSG00000005812	FBXL3
5.37023	ENSG00000285426	RNF187
5.41188	ENSG00000108588	CCDC47
5.56091	ENSG00000121481	RNF2
5.57563	ENSG00000140259	MFAP1
5.67116	ENSG00000168827	GFM1
5.84821	ENSG00000179933	C14orf119
6.28673	ENSG00000182484	WASH6P
6.37914	ENSG00000080345	RIF1
6.42922	ENSG00000141429	GALNT1
6.49023	ENSG00000135002	RFK
6.5532	ENSG00000087502	ERGIC2
7.09721	ENSG00000157514	TSC22D3
7.6633	ENSG00000196204	RNF216P1
9.76811	ENSG00000112576	CCND3
17.498	ENSG00000172264	MACROD2
