# Supplementary material for: Single-cell immune aging clocks reveal inter-individual heterogeneity during infection and vaccination
Source: Nat Aging. 2025 Mar 5;5(4):607–21. doi: 10.1038/s43587-025-00819-z (PMC12003178; doi:10.1038/s43587-025-00819-z)
Supplement: Supplementary file 3 — Statistical source data. [file 43587_2025_819_MOESM3_ESM.zip]

Archive with 12 entries (11 files):
- SD_F2/
- SD_F2/internal_B.txt
- SD_F2/external_B.txt
- SD_F2/external_CD8T.txt
- SD_F2/external_CD4T.txt
- __MACOSX/SD_F2/._external_CD4T.txt
- SD_F2/internal_CD4T.txt
- SD_F2/internal_CD8T.txt
- SD_F2/internal_NK.txt
- SD_F2/external_NK.txt
- SD_F2/internal_MONO.txt
- SD_F2/external_MONO.txt
