# Supplementary material for: Single-cell immune aging clocks reveal inter-individual heterogeneity during infection and vaccination
Source: Nat Aging. 2025 Mar 5;5(4):607–21. doi: 10.1038/s43587-025-00819-z (PMC12003178; doi:10.1038/s43587-025-00819-z)
Supplement: Supplementary file 3 — Statistical source data. [file 43587_2025_819_MOESM3_ESM.zip › SD_F2/internal_B.txt]

donor_id	age	Prediction
692_693	62	58.016049606025916
692_693	62	57.431373824353
692_693	62	62.13820496704018
692_693	62	68.62583175851654
692_693	62	55.8687944941906
692_693	62	65.035443569154907
692_693	62	67.50733901877368
692_693	62	64.37599977759679
692_693	62	58.6257345803431
692_693	62	65.718343353123
692_693	62	61.069527135890965
692_693	62	76.62903879365325
692_693	62	57.792720917669925
692_693	62	62.72409693392303
692_693	62	73.26854623833955
692_693	62	69.39261394129646
692_693	62	64.77441585260493
692_693	62	49.729447817853405
692_693	62	50.888070358888704
692_693	62	63.55887330346937
692_693	62	64.81832032322741
692_693	62	64.03286627633217
692_693	62	63.472360513602055
692_693	62	65.01414358353189
692_693	62	73.27642772993458
692_693	62	65.2003887351979
692_693	62	64.6555362096371
692_693	62	76.29497896284025
692_693	62	50.25124914623182
692_693	62	57.936510027869346
692_693	62	55.28819709574641
692_693	62	51.718194831989614
692_693	62	74.65775733014691
692_693	62	69.023343633333
692_693	62	56.99550843507632
692_693	62	71.96917477417058
692_693	62	67.73083280498129
692_693	62	71.2615715141747
692_693	62	63.07613791842117
692_693	62	59.65621235217498
692_693	62	67.65634357079114
692_693	62	57.19358756384918
692_693	62	70.58597156523997
692_693	62	64.5759907728416
692_693	62	66.35413566910559
692_693	62	60.185934121487314
692_693	62	60.97454000286281
692_693	62	64.26574317770736
692_693	62	59.36032766822511
692_693	62	56.62369002401486
692_693	62	57.479337644298525
692_693	62	63.44838622520079
692_693	62	57.641363001408855
692_693	62	63.407867609796625
692_693	62	62.31780410734499
692_693	62	67.40338256708161
692_693	62	69.77882912000231
692_693	62	71.07355525260782
692_693	62	62.09185225073451
692_693	62	64.88237289653256
692_693	62	60.0437067351588
692_693	62	69.44113874884647
692_693	62	55.568248623731996
692_693	62	62.81533476554233
692_693	62	61.81792055169123
692_693	62	55.87791556723496
692_693	62	75.53248093301045
692_693	62	64.37975602887747
692_693	62	50.57265332312317
692_693	62	63.930502905626
692_693	62	52.67037524640398
692_693	62	49.515445069002396
692_693	62	54.21804644932834
692_693	62	72.20927531409097
692_693	62	68.02368838079312
692_693	62	66.2175605854105
692_693	62	63.197631328850655
692_693	62	51.78397422411943
692_693	62	69.2846797446618
692_693	62	51.888007579056115
692_693	62	66.73859275424135
692_693	62	69.8359919587998
692_693	62	71.24411005152125
692_693	62	60.38633904720144
692_693	62	55.857255231923105
692_693	62	60.37394860498247
692_693	62	66.5465660341066
692_693	62	59.76005941729131
692_693	62	59.830923549868594
692_693	62	71.10535100377679
692_693	62	56.11677530851335
692_693	62	60.393643228571484
692_693	62	68.34766110609053
692_693	62	67.9088471246786
692_693	62	61.87483580311604
692_693	62	68.73191804565434
692_693	62	56.13065792857667
692_693	62	55.950965838524
692_693	62	46.093712227405085
692_693	62	52.50529098169308
690_691	68	72.15624439369286
690_691	68	66.35732411241689
690_691	68	59.969938437297245
690_691	68	70.24377523169254
690_691	68	64.46784348944422
690_691	68	68.33949525818396
690_691	68	69.30619810194597
690_691	68	76.38227330117817
690_691	68	70.02231488668608
690_691	68	58.69138654674449
690_691	68	60.34288318209299
690_691	68	68.30384805241538
690_691	68	68.82922807728302
690_691	68	63.0740619072471
690_691	68	72.47429305187045
690_691	68	67.75882651077166
690_691	68	67.74263605917308
690_691	68	66.25912587792436
690_691	68	63.004856294076845
690_691	68	69.55109394027089
690_691	68	74.24068450517392
690_691	68	77.133639588121
690_691	68	61.539181793120164
690_691	68	81.66291356103788
690_691	68	66.79667238083675
690_691	68	66.99459318756513
690_691	68	71.68558711504633
690_691	68	66.70400783760032
690_691	68	69.4963317539704
690_691	68	68.16727106950306
690_691	68	57.74413118823144
690_691	68	62.16687125205464
690_691	68	71.1755797108695
690_691	68	59.9436557291794
690_691	68	74.4299033764252
690_691	68	70.77710880950833
690_691	68	78.26962698044858
690_691	68	65.35328132073525
690_691	68	64.25542749914793
690_691	68	60.82842463503045
690_691	68	68.47765532406923
690_691	68	67.32409361519007
690_691	68	70.45668510516596
690_691	68	68.31343546345406
690_691	68	71.2470085080669
690_691	68	66.75986843813835
690_691	68	63.42477239896701
690_691	68	72.91360020380527
690_691	68	66.38286312215024
690_691	68	70.14309543047132
690_691	68	63.23808701647692
690_691	68	72.04618250788516
690_691	68	72.20589046818475
690_691	68	55.01437614433933
690_691	68	70.32800318874916
690_691	68	67.82807446271947
690_691	68	75.85220466192709
690_691	68	73.09201265234974
690_691	68	72.65142755382368
690_691	68	66.60755427674518
690_691	68	75.37729073591254
690_691	68	60.177861417002696
690_691	68	69.39295016622334
690_691	68	70.03216670248982
690_691	68	69.01840754152961
690_691	68	57.67269473896022
690_691	68	70.62587480425387
690_691	68	58.255902864473434
690_691	68	55.223092591643734
690_691	68	61.79398008749603
690_691	68	63.398591328866466
690_691	68	72.17544919030503
690_691	68	63.88865622559539
690_691	68	61.786034317957665
690_691	68	65.16421091401688
690_691	68	63.67475757174301
690_691	68	59.0900707508709
690_691	68	64.51089957287985
690_691	68	67.69036648782365
690_691	68	62.93720554700792
690_691	68	68.04027976131707
690_691	68	72.6990533623746
690_691	68	59.04916663951102
690_691	68	60.464892677383254
690_691	68	69.00910086002015
690_691	68	66.91625752329708
690_691	68	59.646403208434606
690_691	68	68.14836995736371
690_691	68	69.86806468244419
690_691	68	62.33013459890499
690_691	68	76.26844791743414
690_691	68	77.32479428147897
690_691	68	66.80819444535902
690_691	68	67.56637694709524
690_691	68	60.02482389402838
690_691	68	74.09735569299697
690_691	68	61.74293136060903
690_691	68	59.043295246890764
690_691	68	62.8591557180668
690_691	68	58.83704782707601
827_828	71	69.71517475874305
827_828	71	63.15904135510954
827_828	71	73.90699551938349
827_828	71	69.45006637448552
827_828	71	69.4797660840218
827_828	71	64.0780724135608
827_828	71	80.32568414278784
827_828	71	63.98018085691138
827_828	71	60.53591811100436
827_828	71	63.50541589100228
827_828	71	57.98003286638112
827_828	71	57.91141293022259
827_828	71	73.77944317822926
827_828	71	70.67586815030236
827_828	71	68.48422464218015
827_828	71	73.78517574171548
827_828	71	57.91463080110316
827_828	71	71.70588128786048
827_828	71	68.16342362876021
827_828	71	72.95861004175569
827_828	71	70.83358586183553
827_828	71	63.71336040997627
827_828	71	56.193054866007664
827_828	71	67.81946785466498
827_828	71	69.94478358212511
827_828	71	72.19485503422689
827_828	71	61.827739093526944
827_828	71	66.40499805629268
827_828	71	65.74456222580106
827_828	71	59.8203571994634
827_828	71	61.94248822160161
827_828	71	51.304237718393054
827_828	71	54.155516716926826
827_828	71	71.2957412585331
827_828	71	61.64971505272768
827_828	71	51.10752159826315
827_828	71	58.944220963758625
827_828	71	56.883945733674544
827_828	71	65.50459721432347
827_828	71	72.07850615385587
827_828	71	72.81665180829859
827_828	71	69.59872177523143
827_828	71	72.12740318399396
827_828	71	76.80205556652454
827_828	71	74.2495675032319
827_828	71	57.438600922193615
827_828	71	67.28559603088569
827_828	71	71.89271312927002
827_828	71	61.52974722068231
827_828	71	58.5626212674979
827_828	71	67.13953936738066
827_828	71	70.32276182703433
827_828	71	72.44008398917914
827_828	71	63.98804846806852
827_828	71	65.01522222883817
827_828	71	71.47030747512478
827_828	71	78.34065849380185
827_828	71	71.41328026222634
827_828	71	63.98643054146409
827_828	71	54.5774462519819
827_828	71	66.89872262213474
827_828	71	61.448402815828935
827_828	71	69.46229779352112
827_828	71	57.60531409164094
827_828	71	76.35370632417731
827_828	71	71.50489846552755
827_828	71	74.43135469973564
827_828	71	69.89098647632994
827_828	71	52.30829284478326
827_828	71	76.17833348114954
827_828	71	73.342037412708
827_828	71	72.35358510613652
827_828	71	65.49076543734968
827_828	71	69.13838165444801
827_828	71	74.025272405472
827_828	71	63.30722810175281
827_828	71	67.82055971411278
827_828	71	68.64543232406741
827_828	71	68.75404029251213
827_828	71	66.40460658939845
827_828	71	67.39791404867593
827_828	71	64.66121763415318
827_828	71	65.32358251824797
827_828	71	71.63576553198132
827_828	71	62.41788531678991
827_828	71	56.26168301117941
827_828	71	79.63162562366038
827_828	71	68.06133715244117
827_828	71	72.95922406659176
827_828	71	65.93813753425424
827_828	71	64.8983092234981
827_828	71	55.9102157288893
827_828	71	75.94670328757827
827_828	71	56.14626101866211
827_828	71	64.00417965761201
827_828	71	66.8063512890317
827_828	71	65.55813426297493
827_828	71	59.69572981945973
827_828	71	76.89130304005867
827_828	71	57.993917998407504
826_827	69	68.43692700417368
826_827	69	72.4847498352318
826_827	69	54.95138988959418
826_827	69	78.15551339270247
826_827	69	68.11832757957067
826_827	69	64.95981005052187
826_827	69	62.07852402844458
826_827	69	72.41564949810117
826_827	69	61.234975721672804
826_827	69	76.41537256988542
826_827	69	64.60566121134384
826_827	69	66.24451057733752
826_827	69	71.3089821831172
826_827	69	65.76497489674603
826_827	69	79.16210938185206
826_827	69	66.15826263291389
826_827	69	70.18482173038431
826_827	69	65.91398026592353
826_827	69	65.71126193201982
826_827	69	69.17570125334481
826_827	69	73.97444248536907
826_827	69	66.0186117128538
826_827	69	54.16096208337231
826_827	69	68.3283405038683
826_827	69	58.97582102085774
826_827	69	67.48398925507608
826_827	69	72.41366693134381
826_827	69	68.26311321060682
826_827	69	80.5691201820876
826_827	69	64.85350829876353
826_827	69	62.998742147708164
826_827	69	74.25759022808984
826_827	69	69.35224937250022
826_827	69	67.67989601169404
826_827	69	65.02717124569538
826_827	69	62.817594088743725
826_827	69	53.11266561172305
826_827	69	74.48469996799243
826_827	69	67.8210773989524
826_827	69	66.78056564148523
826_827	69	70.04743301485544
826_827	69	66.83639354533356
826_827	69	60.207148650704305
826_827	69	67.41403735620283
826_827	69	75.13527738190609
826_827	69	71.06396876099409
826_827	69	60.5238570266885
826_827	69	78.02942356831457
826_827	69	71.98629198125934
826_827	69	63.2336277817926
826_827	69	59.11821236597188
826_827	69	62.66857357385248
826_827	69	52.02534462701074
826_827	69	57.28118563587081
826_827	69	58.47003450005671
826_827	69	75.99945350083124
826_827	69	45.88277586893156
826_827	69	81.69791114638988
826_827	69	70.4037710302657
826_827	69	70.27774083191265
826_827	69	63.39859651758706
826_827	69	57.28201082821014
826_827	69	70.22364604861839
826_827	69	62.26181422104458
826_827	69	73.76069668551015
826_827	69	68.9330539108468
826_827	69	66.44616158663268
826_827	69	55.12981732987573
826_827	69	73.39978666495364
826_827	69	76.79494187771344
826_827	69	62.05006855702874
826_827	69	59.12027745024957
826_827	69	72.5644438782613
826_827	69	59.85833637647166
826_827	69	74.32819095921032
826_827	69	66.579728665685
826_827	69	71.743636155884
826_827	69	66.4274160283886
826_827	69	61.29183835408137
826_827	69	63.60427144826617
826_827	69	74.28421820759216
826_827	69	55.94000653479555
826_827	69	64.58310835441486
826_827	69	59.501257001495524
826_827	69	70.18186824183994
826_827	69	56.51424220959939
826_827	69	66.70793161921752
826_827	69	66.92266790504259
826_827	69	78.85923590561988
826_827	69	58.110004139368044
826_827	69	58.67105372601568
826_827	69	65.37859765101423
826_827	69	64.16461513522424
826_827	69	68.39539173210896
826_827	69	55.63207526212221
826_827	69	72.12127676440396
826_827	69	60.866807302438104
826_827	69	69.29226973628607
826_827	69	65.71358199480618
826_827	69	64.33061443450754
848_849	84	59.37233342297909
848_849	84	74.58973106037485
848_849	84	52.96250947529652
848_849	84	71.33531186796074
848_849	84	59.89951932482992
848_849	84	66.31840179676117
848_849	84	68.24554606951826
848_849	84	52.71669312575605
848_849	84	68.05091760187976
848_849	84	60.74235505915497
848_849	84	68.61355774948099
848_849	84	65.54867712040566
848_849	84	64.93543446764973
848_849	84	44.7198799887328
848_849	84	57.83712637133079
848_849	84	58.47275646023238
848_849	84	72.87492388067999
848_849	84	68.88023551335914
848_849	84	58.87794225401055
848_849	84	75.83977488416788
848_849	84	73.71090941907083
848_849	84	52.692840051850474
848_849	84	53.473353981391675
848_849	84	63.613814461404296
848_849	84	72.2488801486398
848_849	84	63.04165009526409
848_849	84	41.73386309801199
848_849	84	63.05614271744549
848_849	84	56.44811243979224
848_849	84	61.16565272205498
848_849	84	43.61098603849038
848_849	84	73.08302378371236
848_849	84	67.96123851268379
848_849	84	67.78131919817874
848_849	84	65.86287394961009
848_849	84	51.612743030957034
848_849	84	65.3452410868724
848_849	84	50.92679701916304
848_849	84	45.542966399050684
848_849	84	57.49269108772659
848_849	84	66.85376136434822
848_849	84	59.63863110007563
848_849	84	75.58996994509558
848_849	84	59.65013877716394
848_849	84	65.44150457036686
848_849	84	70.29545077106694
848_849	84	64.7531420329804
848_849	84	62.574405686452074
848_849	84	60.3325026104137
848_849	84	49.22119793322106
848_849	84	67.48200475329006
848_849	84	68.68898593612201
848_849	84	65.33253896606365
848_849	84	65.90253548779549
848_849	84	58.44382633050123
848_849	84	78.74689855696053
848_849	84	71.4692648304967
848_849	84	67.23307878037897
848_849	84	69.34735204015023
848_849	84	65.95581006499154
848_849	84	61.77489859648289
848_849	84	54.50700744104823
848_849	84	65.00267629016167
848_849	84	83.9114933896533
848_849	84	67.38404933645968
848_849	84	56.11148149563912
848_849	84	61.89542066496829
848_849	84	63.0895715313743
848_849	84	55.65887609215338
848_849	84	62.27426757765245
848_849	84	68.15275574003319
848_849	84	62.61615565483531
848_849	84	45.26853318678755
848_849	84	69.89638335243875
848_849	84	64.0950216233395
848_849	84	80.19630517326671
848_849	84	63.039856777964914
848_849	84	53.67644242091807
848_849	84	57.65081271702017
848_849	84	59.804767807524655
848_849	84	74.66353084768761
848_849	84	74.7918333453972
848_849	84	63.64752707919829
848_849	84	71.54170273194173
848_849	84	61.716291604256085
848_849	84	63.671948454165246
848_849	84	61.08184577633633
848_849	84	58.25883331945778
848_849	84	66.8539049086955
848_849	84	56.0618977906312
848_849	84	58.89573500409868
848_849	84	55.007859198978466
848_849	84	61.74850965276566
848_849	84	69.58515710538273
848_849	84	61.77641031142441
848_849	84	54.07413778436815
848_849	84	44.89259717167276
848_849	84	62.14250936171762
848_849	84	60.98695623070138
848_849	84	62.470739727263414
850_851	64	67.40535392721816
850_851	64	51.40426536954107
850_851	64	74.23118552192955
850_851	64	55.8182424082939
850_851	64	62.74694260916974
850_851	64	56.74912980857023
850_851	64	56.59111386051441
850_851	64	58.70092877086048
850_851	64	59.308515756613396
850_851	64	55.20761817498319
850_851	64	55.96591629458548
850_851	64	73.6285701257171
850_851	64	58.17178434278037
850_851	64	52.07899623907128
850_851	64	63.763138422814976
850_851	64	61.12322840522292
850_851	64	67.02924362992184
850_851	64	53.491255403101036
850_851	64	63.81097086337341
850_851	64	72.73794412314975
850_851	64	79.65111422504242
850_851	64	67.25813515102669
850_851	64	51.32660887740573
850_851	64	78.36009315947986
850_851	64	52.203923326275955
850_851	64	53.96840593708984
850_851	64	49.55970035437903
850_851	64	68.3396402186623
850_851	64	55.94487621058475
850_851	64	64.5077150369428
850_851	64	59.32773107106934
850_851	64	67.28473054862344
850_851	64	59.044603057949125
850_851	64	59.2138500074977
850_851	64	63.76143002723874
850_851	64	54.76771051859527
850_851	64	67.54588531103295
850_851	64	59.62140030221375
850_851	64	60.791715253805826
850_851	64	61.14124039404184
850_851	64	61.168205516723056
850_851	64	74.5576423983426
850_851	64	69.76370067937552
850_851	64	59.28445600519705
850_851	64	65.42241988180567
850_851	64	57.003490284266704
850_851	64	70.05151842266791
850_851	64	49.985236853496836
850_851	64	57.632198553275586
850_851	64	64.39072885487795
850_851	64	66.2239989389183
850_851	64	51.02793216955786
850_851	64	61.764312908665886
850_851	64	52.235268886459735
850_851	64	66.33208970265638
850_851	64	56.689504332124855
850_851	64	67.19171471469048
850_851	64	59.62940568209171
850_851	64	62.338818190363185
850_851	64	61.63532467985369
850_851	64	60.58389822700666
850_851	64	62.23643496692723
850_851	64	60.76490830860781
850_851	64	59.562066507413554
850_851	64	57.92773985519179
850_851	64	50.928233356848594
850_851	64	59.540824376262535
850_851	64	70.18171614470813
850_851	64	63.6814519921658
850_851	64	64.03589407750803
850_851	64	61.64415721244518
850_851	64	62.100851336737854
850_851	64	66.59434950097317
850_851	64	78.18579939741086
850_851	64	59.55574520538967
850_851	64	70.31660446244389
850_851	64	58.37910375363781
850_851	64	60.062603286846404
850_851	64	60.28487544175749
850_851	64	65.49516893080704
850_851	64	78.41215340013848
850_851	64	59.115418245410076
850_851	64	73.44249778446942
850_851	64	66.13190312047281
850_851	64	64.76946979108025
850_851	64	58.14608364233567
850_851	64	62.06943268054461
850_851	64	53.82878190528598
850_851	64	59.67660943314445
850_851	64	63.54963306118516
850_851	64	51.24317586483781
850_851	64	50.480698493404304
850_851	64	55.714043647603724
850_851	64	65.00110481834895
850_851	64	54.39691811029041
850_851	64	63.98188245030626
850_851	64	55.58245772787781
850_851	64	52.26966562239738
850_851	64	60.809785082170805
850_851	64	63.027994864855216
996_997	68	57.34428034610778
996_997	68	53.47359622622083
996_997	68	56.48727130883566
996_997	68	45.253278339027766
996_997	68	47.711653135937375
996_997	68	51.8950285360226
996_997	68	46.204864629669075
996_997	68	54.99099318099999
996_997	68	49.54438410400438
996_997	68	61.88057246241642
996_997	68	58.17081265131296
996_997	68	57.626325864209726
996_997	68	54.36122678876853
996_997	68	59.034645848522985
996_997	68	57.53476553453071
996_997	68	53.825958750631486
996_997	68	64.68819139957711
996_997	68	48.091178986907956
996_997	68	57.60699617404484
996_997	68	52.332392431229565
996_997	68	55.875028371938036
996_997	68	64.43108911297979
996_997	68	50.350415583231126
996_997	68	41.495273012485114
996_997	68	61.65652824502511
996_997	68	44.10272462830535
996_997	68	59.64313399725865
996_997	68	51.38180760891745
996_997	68	62.230849097785025
996_997	68	62.804515281187854
996_997	68	49.954475539661395
996_997	68	50.29423748514918
996_997	68	60.18960079107611
996_997	68	53.0132508869289
996_997	68	50.10036630844148
996_997	68	57.222210161365
996_997	68	38.795907328634705
996_997	68	55.51593828100156
996_997	68	48.507062141437096
996_997	68	57.7344892967249
996_997	68	50.97386193915078
996_997	68	55.04454378692399
996_997	68	62.33897970909667
996_997	68	54.64603079937548
996_997	68	61.5751937716654
996_997	68	58.22737370640001
996_997	68	50.58042003920101
996_997	68	56.07180126744862
996_997	68	46.00548701558353
996_997	68	54.499027373514934
996_997	68	61.399151475185306
996_997	68	48.08019229916535
996_997	68	48.97229569509057
996_997	68	49.89444422147472
996_997	68	52.52315562972053
996_997	68	57.64505255926133
996_997	68	59.771758823062676
996_997	68	62.88222459525115
996_997	68	66.36276324281134
996_997	68	63.07848939310045
996_997	68	55.952386286953534
996_997	68	37.35819191894413
996_997	68	54.9421822364225
996_997	68	56.783219597407125
996_997	68	59.52526007952498
996_997	68	52.41280944460207
996_997	68	55.66425212336126
996_997	68	60.521429885918565
996_997	68	64.95382519530725
996_997	68	52.0622965245924
996_997	68	61.970240324248444
996_997	68	51.55644914099529
996_997	68	48.90097842498447
996_997	68	53.12453044253871
996_997	68	61.625066055153695
996_997	68	52.00263101215147
996_997	68	52.49875124385959
996_997	68	43.199770132967224
996_997	68	36.16326692535159
996_997	68	60.405382792012944
996_997	68	46.87613683018913
996_997	68	60.299273916168815
996_997	68	39.9035998915685
996_997	68	58.170127036915105
996_997	68	57.01911040576864
996_997	68	49.454297125994096
996_997	68	43.58973833797097
996_997	68	57.38369266598482
996_997	68	55.042354787322864
996_997	68	63.926152143676504
996_997	68	45.217043665808305
996_997	68	50.04802172016022
996_997	68	54.59576130117736
996_997	68	54.363881332142164
996_997	68	65.5803260985663
996_997	68	62.497235283889076
996_997	68	51.57847168413776
996_997	68	55.27318119169856
996_997	68	63.9989893252294
996_997	68	41.96293511199823
852_853	65	47.8557562668801
852_853	65	57.29445803985617
852_853	65	62.176746230430446
852_853	65	62.33877855164146
852_853	65	63.73669972085715
852_853	65	62.106863103572906
852_853	65	58.21287040430332
852_853	65	61.36036860604584
852_853	65	47.96510612574275
852_853	65	73.27810094991335
852_853	65	70.86884009168267
852_853	65	56.655863141135015
852_853	65	47.65663307327386
852_853	65	78.42603738476735
852_853	65	72.45925114684475
852_853	65	64.53440549828018
852_853	65	53.68915090150367
852_853	65	69.26175792671617
852_853	65	56.638058444601995
852_853	65	53.87863964234665
852_853	65	65.61528786912014
852_853	65	69.8899563860801
852_853	65	70.32126082332174
852_853	65	61.02327309083547
852_853	65	62.540639906551355
852_853	65	48.50104060115335
852_853	65	49.25632225224405
852_853	65	60.8328829738911
852_853	65	67.64233292996056
852_853	65	59.517230173812585
852_853	65	49.74249424528094
852_853	65	72.99407647700849
852_853	65	61.14643199262547
852_853	65	67.86006771240666
852_853	65	52.78616672767794
852_853	65	56.21300564908576
852_853	65	68.21462891083418
852_853	65	60.413196393373674
852_853	65	55.634803875659934
852_853	65	58.07203028843578
852_853	65	55.20730123409717
852_853	65	57.80603571124322
852_853	65	59.362867271667604
852_853	65	74.55959098396397
852_853	65	55.65997112776043
852_853	65	66.83326936102284
852_853	65	70.59011399632276
852_853	65	58.0509984327008
852_853	65	59.792708131196164
852_853	65	60.455737299623685
852_853	65	50.319854373597906
852_853	65	70.80877398230466
852_853	65	58.490650048252846
852_853	65	57.601040268349394
852_853	65	70.05086980005203
852_853	65	62.61921469675371
852_853	65	64.33486061802165
852_853	65	60.87297497806608
852_853	65	42.95838872903997
852_853	65	56.60101454411235
852_853	65	66.42990176209624
852_853	65	71.1747239851264
852_853	65	47.05763333618895
852_853	65	52.03948181575099
852_853	65	60.58089364370051
852_853	65	57.9113733270389
852_853	65	51.85627852723414
852_853	65	60.79692944027385
852_853	65	74.41715615236689
852_853	65	58.95997600481003
852_853	65	54.421423644405664
852_853	65	61.317875692210464
852_853	65	65.43266136473316
852_853	65	52.02311496920794
852_853	65	56.257563493555516
852_853	65	59.30877010124408
852_853	65	66.57928956226552
852_853	65	58.033476615280414
852_853	65	55.918199251813164
852_853	65	58.088911474617746
852_853	65	60.6973446698925
852_853	65	64.87740811278073
852_853	65	58.14582806407561
852_853	65	50.40030815986551
852_853	65	56.03025569670336
852_853	65	62.70302574256853
852_853	65	63.397469779746274
852_853	65	67.54474243318538
852_853	65	58.69076848932285
852_853	65	62.121730805815716
852_853	65	55.497664569888514
852_853	65	53.77763534392473
852_853	65	56.88246235011713
852_853	65	72.64898729291504
852_853	65	62.79603225070772
852_853	65	70.3653584203905
852_853	65	61.53525097026566
852_853	65	57.130396884010686
852_853	65	58.977136491786446
852_853	65	68.92561762769317
986_987	69	80.84248364120597
986_987	69	61.47806876692499
986_987	69	74.97571518952962
986_987	69	67.70289390591532
986_987	69	62.60730353581212
986_987	69	67.20137539785817
986_987	69	65.25394748348131
986_987	69	66.57714508967663
986_987	69	57.12495285344311
986_987	69	70.72722637864655
986_987	69	57.37213839185681
986_987	69	59.390569878502205
986_987	69	56.95946705939129
986_987	69	62.39573194137827
986_987	69	69.93961066373865
986_987	69	71.45403444875726
986_987	69	63.407664439778166
986_987	69	59.30634641479309
986_987	69	65.70828356152956
986_987	69	59.08951438664512
986_987	69	68.21732237042755
986_987	69	62.03864131801654
986_987	69	78.55871299529069
986_987	69	54.00571051748633
986_987	69	71.99257776912822
986_987	69	74.42074806853236
986_987	69	66.54803608216548
986_987	69	64.9195429999732
986_987	69	67.17532468722283
986_987	69	72.92610642795746
986_987	69	58.341137023596765
986_987	69	53.15492748068722
986_987	69	62.65059276601886
986_987	69	65.8324162443167
986_987	69	81.38307419511861
986_987	69	71.44107953194303
986_987	69	69.5142587323573
986_987	69	58.542311814285746
986_987	69	71.25151588058374
986_987	69	66.10792271599189
986_987	69	55.86952238464923
986_987	69	60.41098872069867
986_987	69	62.44221986198215
986_987	69	62.44906816504582
986_987	69	65.27805630963927
986_987	69	66.56841559110737
986_987	69	72.97706446390445
986_987	69	77.60052953309274
986_987	69	62.22780710755889
986_987	69	66.1913504384861
986_987	69	56.48569129025783
986_987	69	56.9689208204374
986_987	69	53.928645547206344
986_987	69	69.06895231808038
986_987	69	64.3539329193185
986_987	69	56.33890867919918
986_987	69	59.41879979932118
986_987	69	57.45646518311875
986_987	69	70.01112442357383
986_987	69	55.83254824297391
986_987	69	63.99972571500346
986_987	69	63.56102514355167
986_987	69	64.28101720913139
986_987	69	62.811394605123276
986_987	69	73.55365301807161
986_987	69	67.0630841199912
986_987	69	57.13262942283028
986_987	69	58.47135546683585
986_987	69	55.74515206713053
986_987	69	53.613542812007395
986_987	69	53.90541049580876
986_987	69	66.37816133484039
986_987	69	69.45543610386882
986_987	69	76.58927562283844
986_987	69	70.57628902145697
986_987	69	64.29688227489117
986_987	69	66.42239518669763
986_987	69	58.6782550056957
986_987	69	63.67023917140771
986_987	69	66.53648645385954
986_987	69	52.66438252168222
986_987	69	65.76567851243009
986_987	69	68.83337866003806
986_987	69	75.05851383086197
986_987	69	67.37917919223285
986_987	69	66.2245656496269
986_987	69	67.35458582235259
986_987	69	75.66026267024874
986_987	69	48.89490540388051
986_987	69	66.57881213245888
986_987	69	55.69272332781823
986_987	69	62.93423226233991
986_987	69	67.1761633551387
986_987	69	65.9957911754832
986_987	69	53.07295118536265
986_987	69	55.211712895147365
986_987	69	80.32522757445288
986_987	69	53.583269350164706
986_987	69	59.88402169343087
986_987	69	59.59261446949126
992_993	63	66.52221735924999
992_993	63	44.29031840524185
992_993	63	60.78604157762637
992_993	63	48.65749476337021
992_993	63	61.51748996635725
992_993	63	48.74015926466502
992_993	63	60.02876210140834
992_993	63	58.66192732842281
992_993	63	59.931669177561965
992_993	63	60.37377882376108
992_993	63	57.99819900106346
992_993	63	59.0876922191647
992_993	63	48.95489343635726
992_993	63	71.14182003353665
992_993	63	54.33984976880005
992_993	63	53.31648365095437
992_993	63	53.16916203151961
992_993	63	50.83179173147109
992_993	63	47.83548964759103
992_993	63	62.20656807529194
992_993	63	61.006553435351165
992_993	63	50.936718803825165
992_993	63	67.09833948492333
992_993	63	56.01110370972765
992_993	63	54.849737475019374
992_993	63	63.90280033996313
992_993	63	59.63434557678845
992_993	63	65.20281610815285
992_993	63	59.166088732422786
992_993	63	62.631888830724854
992_993	63	61.46022130050409
992_993	63	47.069340190806955
992_993	63	67.86581637147832
992_993	63	61.93389524499941
992_993	63	60.38862150028994
992_993	63	54.381544728867624
992_993	63	56.76085259590702
992_993	63	44.29740631442745
992_993	63	49.232465348600684
992_993	63	60.53446850127781
992_993	63	61.344008202114296
992_993	63	57.67698202895044
992_993	63	62.84155211982083
992_993	63	57.23952852942664
992_993	63	52.675603069703975
992_993	63	54.88148254497076
992_993	63	57.07080980450691
992_993	63	58.2457759377934
992_993	63	54.628487951186074
992_993	63	55.320631933260785
992_993	63	58.98162901911613
992_993	63	59.730073642776695
992_993	63	60.18890334233053
992_993	63	57.06556872971799
992_993	63	57.94261778363688
992_993	63	64.1903478328586
992_993	63	63.31166542134275
992_993	63	59.33652047989522
992_993	63	49.06365943441639
992_993	63	65.93969694409046
992_993	63	65.58823377522799
992_993	63	65.68361948898918
992_993	63	60.04936124097641
992_993	63	65.97411783600981
992_993	63	65.77149525102911
992_993	63	67.29876975338989
992_993	63	63.943511693056955
992_993	63	63.56800197145348
992_993	63	60.38326261210867
992_993	63	60.525024013775855
992_993	63	53.66062586007081
992_993	63	61.02871377447648
992_993	63	66.83274474619822
992_993	63	56.05598851830229
992_993	63	69.75142527552568
992_993	63	52.22141357774565
992_993	63	63.71594604259031
992_993	63	47.060470133622346
992_993	63	52.699192424413866
992_993	63	54.63674816963357
992_993	63	54.284899327895694
992_993	63	56.67579468907018
992_993	63	53.824950187366596
992_993	63	64.04249876406972
992_993	63	57.3942738639246
992_993	63	48.27369598094302
992_993	63	53.726171316429536
992_993	63	49.48950294199578
992_993	63	46.89979544883651
992_993	63	54.326016192927405
992_993	63	62.24361004801802
992_993	63	45.89100436225036
992_993	63	56.05375120758558
992_993	63	54.33183881352892
992_993	63	66.03685377586736
992_993	63	59.57173656497738
992_993	63	58.00362809179464
992_993	63	60.60092324203712
992_993	63	56.298746835027586
992_993	63	58.34626755721495
1002_1003	73	68.90209750977957
1002_1003	73	62.89652389371298
1002_1003	73	63.63831494916469
1002_1003	73	54.261030588907104
1002_1003	73	73.40672063768034
1002_1003	73	67.56231944051238
1002_1003	73	61.63472191299077
1002_1003	73	66.20057206819945
1002_1003	73	56.89482629867002
1002_1003	73	63.566517591980606
1002_1003	73	64.50286819851199
1002_1003	73	67.36635275039937
1002_1003	73	46.97077572173935
1002_1003	73	68.09432091776658
1002_1003	73	59.54965368873117
1002_1003	73	58.006677782065424
1002_1003	73	67.5871328693005
1002_1003	73	65.56600429710865
1002_1003	73	73.0824207991889
1002_1003	73	63.02509060576841
1002_1003	73	60.62061321518608
1002_1003	73	77.70663902973472
1002_1003	73	69.00434892801702
1002_1003	73	66.25956068284283
1002_1003	73	51.52004216636227
1002_1003	73	60.91095771323696
1002_1003	73	70.18738398367687
1002_1003	73	61.79241562153349
1002_1003	73	61.39804248591255
1002_1003	73	71.00927601826938
1002_1003	73	74.8022081939182
1002_1003	73	55.315374835198845
1002_1003	73	64.23095612567239
1002_1003	73	71.2255691340428
1002_1003	73	59.8705881341265
1002_1003	73	61.721469116237905
1002_1003	73	58.679271356847636
1002_1003	73	74.36420972152541
1002_1003	73	77.04537888042594
1002_1003	73	64.4342593167574
1002_1003	73	65.98738902776174
1002_1003	73	59.463730358853184
1002_1003	73	62.74813539474587
1002_1003	73	51.93078367146638
1002_1003	73	64.85308897060277
1002_1003	73	53.76752339346723
1002_1003	73	73.49393159762573
1002_1003	73	67.32167920939574
1002_1003	73	68.01709191261877
1002_1003	73	63.1138856469552
1002_1003	73	65.15455960093387
1002_1003	73	58.0504925487009
1002_1003	73	62.06195824059498
1002_1003	73	61.23659553691736
1002_1003	73	47.40198667634982
1002_1003	73	65.12009057083333
1002_1003	73	62.67680179044378
1002_1003	73	55.16137860022205
1002_1003	73	68.99073071234463
1002_1003	73	56.970351027618115
1002_1003	73	60.377704099851655
1002_1003	73	64.82313032924434
1002_1003	73	69.38616990307328
1002_1003	73	65.84068920192345
1002_1003	73	57.1052495703774
1002_1003	73	56.70348648638307
1002_1003	73	75.53505552230291
1002_1003	73	73.9093559266233
1002_1003	73	57.54869507467072
1002_1003	73	79.53939378463625
1002_1003	73	71.22550867220178
1002_1003	73	55.40498165014426
1002_1003	73	69.95790714018683
1002_1003	73	69.96222685036197
1002_1003	73	64.7213081743946
1002_1003	73	65.44487621888098
1002_1003	73	70.7208190703393
1002_1003	73	60.04437846662878
1002_1003	73	69.36847013042257
1002_1003	73	55.27839716452016
1002_1003	73	62.774903722771825
1002_1003	73	63.394057323810685
1002_1003	73	74.25162541338851
1002_1003	73	71.65013246818222
1002_1003	73	70.473438570509515
1002_1003	73	49.055148460853275
1002_1003	73	64.30974105736314
1002_1003	73	70.3618287719443
1002_1003	73	55.509887669195486
1002_1003	73	72.6225951090215
1002_1003	73	55.420218826135965
1002_1003	73	56.10756937125703
1002_1003	73	65.31595864354907
1002_1003	73	66.32033103877934
1002_1003	73	62.3771536465485
1002_1003	73	72.01066207797469
1002_1003	73	72.10792766630858
1002_1003	73	67.01580287991035
1002_1003	73	69.84103122059571
1002_1003	73	70.13256460483085
859_860	46	57.1650000503359
859_860	46	61.74275179197514
859_860	46	42.182755739244634
859_860	46	67.31568734180674
859_860	46	56.03713679394797
859_860	46	44.96265877647663
859_860	46	60.764008836889865
859_860	46	59.44710363157524
859_860	46	49.59641090764544
859_860	46	65.51782996500317
859_860	46	46.900664957456335
859_860	46	55.64420208570564
859_860	46	57.43270224440963
859_860	46	68.69176941556611
859_860	46	60.2487195841173
859_860	46	66.28395832066225
859_860	46	51.33361984987174
859_860	46	52.56147369615766
859_860	46	57.022794213050155
859_860	46	59.02636474625044
859_860	46	61.14734044282724
859_860	46	50.9273991109155
859_860	46	62.76022386641576
859_860	46	64.50417878092047
859_860	46	67.33321959192375
859_860	46	55.915375942422266
859_860	46	62.9275749179753
859_860	46	54.77660114600914
859_860	46	62.270302779151486
859_860	46	59.872966171917
859_860	46	64.20513273255928
859_860	46	57.407440509019935
859_860	46	59.355094108811194
859_860	46	60.420449210656656
859_860	46	60.821695285210815
859_860	46	51.377640705921
859_860	46	58.478257902625586
859_860	46	69.93081397144992
859_860	46	52.050851055892736
859_860	46	65.76393443632662
859_860	46	69.86167326399801
859_860	46	60.18311334681982
859_860	46	60.61045635884101
859_860	46	64.02655501826163
859_860	46	60.72705126494134
859_860	46	68.81606227894152
859_860	46	48.526265760702366
859_860	46	61.50510493659003
859_860	46	62.45439781137433
859_860	46	59.900847683594094
859_860	46	71.17292541412598
859_860	46	54.25407355700562
859_860	46	54.17948757018976
859_860	46	55.55118661148226
859_860	46	59.054332571420034
859_860	46	59.31741952850966
859_860	46	62.772888884895345
859_860	46	56.4184417720972
859_860	46	60.02397542160728
859_860	46	60.08033724215093
859_860	46	62.29294396967981
859_860	46	64.923856364195
859_860	46	59.60461590537608
859_860	46	69.1171020023812
859_860	46	72.61959401727383
859_860	46	64.30979663119719
859_860	46	69.1602286867979
859_860	46	69.26386607694732
859_860	46	61.72023870735219
859_860	46	57.43647548793488
859_860	46	55.79230972575732
859_860	46	50.54360354317135
859_860	46	51.46531509123015
859_860	46	47.15549524473002
859_860	46	56.30797891752972
859_860	46	52.99406828566002
859_860	46	68.28728182950167
859_860	46	58.31309177777318
859_860	46	54.93221147183982
859_860	46	64.9037913919846
859_860	46	50.32234315542686
859_860	46	52.91100642559459
859_860	46	55.22744875329528
859_860	46	43.49796720169464
859_860	46	57.81422343137836
859_860	46	53.156644405670015
859_860	46	68.82908553140133
859_860	46	52.63184630597489
859_860	46	57.97507611273637
859_860	46	65.46262567720716
859_860	46	51.25071603556762
859_860	46	73.68997014342467
859_860	46	63.303788337115044
859_860	46	59.38987457090534
859_860	46	57.682044682406776
859_860	46	61.53827655322936
859_860	46	48.03652264972686
859_860	46	72.58755087063183
859_860	46	53.7488689808805
859_860	46	53.47133044260419
856_857	60	55.330057679879864
856_857	60	46.057812269223255
856_857	60	59.327237562902084
856_857	60	56.22667291501298
856_857	60	58.23520924958339
856_857	60	63.52880867863578
856_857	60	61.65898385477086
856_857	60	57.67466642130928
856_857	60	59.11287597122642
856_857	60	51.32882611490167
856_857	60	70.55191158107891
856_857	60	54.618260986278685
856_857	60	58.93184442995809
856_857	60	58.84904707679297
856_857	60	61.9716517656593
856_857	60	70.05307092528291
856_857	60	62.98702547203507
856_857	60	51.281351641482445
856_857	60	57.99370023173006
856_857	60	57.57456185613929
856_857	60	57.460916610691214
856_857	60	49.265870304235044
856_857	60	48.08739424804114
856_857	60	61.47271498188701
856_857	60	56.701498839744644
856_857	60	44.14444186449014
856_857	60	51.3852899744131
856_857	60	62.405977282022754
856_857	60	65.723592233573
856_857	60	68.92144120835013
856_857	60	54.9188678136459
856_857	60	69.53129531255311
856_857	60	61.9991416045389
856_857	60	59.094784227021094
856_857	60	51.71876244617551
856_857	60	54.21769685758039
856_857	60	60.99258992579234
856_857	60	61.34769290452373
856_857	60	50.4367957565791
856_857	60	66.91357845623467
856_857	60	61.36796634507155
856_857	60	69.42349820295524
856_857	60	59.29560456913335
856_857	60	54.44199633915699
856_857	60	63.99281835873903
856_857	60	52.99991201055981
856_857	60	58.43534942433068
856_857	60	58.46825757472725
856_857	60	57.66112053590766
856_857	60	63.209659296604
856_857	60	64.6058333172674
856_857	60	60.25570522573052
856_857	60	54.97335150872708
856_857	60	56.73942460269172
856_857	60	63.61603942757736
856_857	60	57.658774449670766
856_857	60	59.67592797159774
856_857	60	65.77991924172505
856_857	60	61.24359182676007
856_857	60	55.8227229105553
856_857	60	67.08945099320144
856_857	60	62.721238265797275
856_857	60	52.9585856003183
856_857	60	51.45597566843137
856_857	60	54.35191094780723
856_857	60	61.20230971061981
856_857	60	62.85611593157863
856_857	60	51.084741008033546
856_857	60	68.51215731550589
856_857	60	46.7314234705126
856_857	60	57.1682395760768
856_857	60	48.73765818458664
856_857	60	45.800628742636334
856_857	60	48.795095251566565
856_857	60	54.098731169842935
856_857	60	70.33831075143642
856_857	60	61.12369735233775
856_857	60	58.29635662163766
856_857	60	57.8453178116304
856_857	60	53.022911222221275
856_857	60	45.91558609859647
856_857	60	54.92081886377456
856_857	60	49.42979290746149
856_857	60	54.89166072804172
856_857	60	63.47075331673412
856_857	60	63.28111997715708
856_857	60	52.53805489999622
856_857	60	64.8110725810057
856_857	60	45.21022882485287
856_857	60	47.78523967961951
856_857	60	57.937995920762056
856_857	60	51.95865715784324
856_857	60	53.09355567045922
856_857	60	61.26946388303267
856_857	60	63.92310059897354
856_857	60	63.9018517507077
856_857	60	55.853824462466726
856_857	60	54.34102492745258
856_857	60	46.26095444062773
856_857	60	54.89734149429648
860_861	49	70.84688483025253
860_861	49	51.49457020728288
860_861	49	67.05298224942379
860_861	49	63.97731414908744
860_861	49	66.8044988858168
860_861	49	56.59684891728185
860_861	49	57.22422581446916
860_861	49	62.191066354384894
860_861	49	54.579942521706236
860_861	49	64.10375346970831
860_861	49	61.23427729762686
860_861	49	55.57307112262709
860_861	49	58.667073500023584
860_861	49	67.51752595284135
860_861	49	53.049130936821115
860_861	49	60.66306602797052
860_861	49	59.70957817723444
860_861	49	63.644439981529125
860_861	49	66.50406321270134
860_861	49	56.633996660756125
860_861	49	59.43442055695919
860_861	49	58.91425973409226
860_861	49	57.67657609797199
860_861	49	59.00708748484382
860_861	49	66.54832860764593
860_861	49	59.65816179846172
860_861	49	61.09506434429183
860_861	49	62.42257864944527
860_861	49	50.794730165307065
860_861	49	70.37830701152049
860_861	49	53.254926473435795
860_861	49	54.241862209332346
860_861	49	55.94248231899565
860_861	49	63.5933697932222
860_861	49	63.36895588949856
860_861	49	61.90623252714304
860_861	49	59.1225896944298
860_861	49	68.17059309420084
860_861	49	53.84266117042338
860_861	49	56.60516264467035
860_861	49	60.43965508457661
860_861	49	57.95866887638675
860_861	49	59.824866476434224
860_861	49	68.80094969393359
860_861	49	52.28753003511059
860_861	49	60.32787137123245
860_861	49	59.14179991148729
860_861	49	67.14851148704015
860_861	49	68.83032079211291
860_861	49	53.66590092381024
860_861	49	61.0251595074557
860_861	49	57.61218170406444
860_861	49	42.35302482249323
860_861	49	51.89457880477685
860_861	49	57.047328265208385
860_861	49	64.46835400703165
860_861	49	50.22517845225811
860_861	49	61.93915291594479
860_861	49	52.09495779620859
860_861	49	55.32331857437657
860_861	49	47.146445461920564
860_861	49	57.738888639942495
860_861	49	49.621304051916795
860_861	49	66.38764938309549
860_861	49	67.13023424904563
860_861	49	59.492458271983296
860_861	49	54.67283950151842
860_861	49	59.557290038815204
860_861	49	57.105788906069044
860_861	49	62.65918608398823
860_861	49	69.86962387912752
860_861	49	50.384829548494025
860_861	49	58.53685379470372
860_861	49	61.22660413359678
860_861	49	51.72298823422371
860_861	49	71.25439353185213
860_861	49	54.68896198439933
860_861	49	66.34507254376828
860_861	49	64.49077954136273
860_861	49	62.05521917845063
860_861	49	52.656326337087904
860_861	49	63.97937344262905
860_861	49	58.18396141564678
860_861	49	55.3310068775158
860_861	49	64.539156185509
860_861	49	63.034349316300094
860_861	49	63.341453195739994
860_861	49	68.04555248410058
860_861	49	53.15184958859988
860_861	49	78.50785167559732
860_861	49	53.952607160080014
860_861	49	64.56515918244953
860_861	49	66.02981689646056
860_861	49	66.80824273452049
860_861	49	58.728463506636366
860_861	49	71.26011445613578
860_861	49	56.66642849214119
860_861	49	64.7982129381912
860_861	49	58.672665271612274
860_861	49	54.226122017352814
861_862	67	60.673990332351174
861_862	67	67.76019029573614
861_862	67	70.26087378960003
861_862	67	62.45968268086104
861_862	67	67.16446987403364
861_862	67	62.87081867127602
861_862	67	73.0764324985421
861_862	67	55.77883633379871
861_862	67	62.968706244275225
861_862	67	73.39113204369666
861_862	67	61.41770247927217
861_862	67	51.70593313384131
861_862	67	53.51489513417835
861_862	67	51.60221004420117
861_862	67	61.55872965573016
861_862	67	67.3521267501058
861_862	67	68.39309756892987
861_862	67	62.83453222340237
861_862	67	67.34236198270014
861_862	67	66.89718239242549
861_862	67	56.919302289302586
861_862	67	66.6291606712303
861_862	67	62.60131608393057
861_862	67	49.76645393175792
861_862	67	64.47193482085181
861_862	67	79.26922741698198
861_862	67	68.75511159992423
861_862	67	66.35621039018777
861_862	67	70.39124458687085
861_862	67	52.701901610629285
861_862	67	65.92551219474866
861_862	67	61.106538051987634
861_862	67	63.04095798366641
861_862	67	58.83455927451642
861_862	67	54.00037243622426
861_862	67	59.67347718685147
861_862	67	59.514849220806646
861_862	67	52.46129728185105
861_862	67	68.92124500563608
861_862	67	72.61078076420851
861_862	67	64.21177840312289
861_862	67	64.39821571748537
861_862	67	83.7320229295819
861_862	67	63.6725254704453
861_862	67	68.99269305855621
861_862	67	63.859952764868495
861_862	67	59.79798308724463
861_862	67	60.68883444423251
861_862	67	64.33297460182052
861_862	67	57.79527163271674
861_862	67	61.5283059854977
861_862	67	65.34975923186418
861_862	67	68.33511765326219
861_862	67	65.46605865046163
861_862	67	64.87761549784742
861_862	67	61.829135101437984
861_862	67	70.08501737200656
861_862	67	59.178224756291534
861_862	67	61.35219872236336
861_862	67	63.96797116950711
861_862	67	57.772528001686254
861_862	67	63.954990647252245
861_862	67	66.98437829924829
861_862	67	48.398608155254415
861_862	67	74.67216144944656
861_862	67	56.92769088132675
861_862	67	64.50376491348598
861_862	67	55.85973465724301
861_862	67	76.41838809069475
861_862	67	67.01259984955222
861_862	67	75.10579672367867
861_862	67	62.289981226270406
861_862	67	60.11839718113326
861_862	67	55.05627273495113
861_862	67	80.80575835030821
861_862	67	61.19224581210959
861_862	67	56.88556712955154
861_862	67	59.301080701366416
861_862	67	67.5399866320966
861_862	67	69.4831354020412
861_862	67	46.50170662774326
861_862	67	65.54377149591681
861_862	67	73.86029903179296
861_862	67	58.607981533451834
861_862	67	75.4897820176527
861_862	67	62.19171563453511
861_862	67	80.54300051457902
861_862	67	60.666036875105846
861_862	67	64.56290589959973
861_862	67	62.72290600639164
861_862	67	66.33928123720425
861_862	67	70.21868518191518
861_862	67	61.43951361970898
861_862	67	56.87149871383381
861_862	67	69.6744631770145
861_862	67	63.85949704938093
861_862	67	61.852547023770136
861_862	67	69.21139766066914
861_862	67	63.45522988248566
861_862	67	61.106976676968166
803_804	54	69.60003597099968
803_804	54	61.88845096797178
803_804	54	65.33742394392098
803_804	54	68.12983311019862
803_804	54	73.49233985262079
803_804	54	62.39768497665366
803_804	54	67.46344574884164
803_804	54	65.17427428730265
803_804	54	76.62205290396864
803_804	54	76.66491232087154
803_804	54	88.97608635499462
803_804	54	73.22462248250616
803_804	54	58.96080084944224
803_804	54	76.29332811339064
803_804	54	75.92669268543563
803_804	54	66.64419979155497
803_804	54	71.00211757456535
803_804	54	64.82797006769613
803_804	54	69.33344088058251
803_804	54	66.80598589080581
803_804	54	72.32316664315327
803_804	54	62.95784574545009
803_804	54	72.54601007836591
803_804	54	65.07731099506994
803_804	54	66.41242694374009
803_804	54	69.45507401303578
803_804	54	66.69052227368981
803_804	54	63.351347724638124
803_804	54	63.21170717769358
803_804	54	72.55871014163137
803_804	54	76.76159962157917
803_804	54	78.8333066441969
803_804	54	70.12049221129828
803_804	54	58.737540896792915
803_804	54	70.69495791000976
803_804	54	73.18249047971743
803_804	54	71.18841739748473
803_804	54	60.92268457478538
803_804	54	61.644056005929755
803_804	54	79.99883684353216
803_804	54	75.08691787624326
803_804	54	65.82705462825294
803_804	54	72.5137602941378
803_804	54	66.5933866398352
803_804	54	71.44109978336681
803_804	54	72.23961669620526
803_804	54	69.53965412197486
803_804	54	68.60822814445717
803_804	54	84.45208495327692
803_804	54	64.79586256117541
803_804	54	68.80332283451159
803_804	54	68.0475940240268
803_804	54	62.73899653472148
803_804	54	70.1628611973398
803_804	54	59.35482771354249
803_804	54	71.06903052375034
803_804	54	69.21306661876987
803_804	54	66.20920062749512
803_804	54	64.64215585546759
803_804	54	71.89625679400531
803_804	54	69.41039533565454
803_804	54	74.97787247698459
803_804	54	70.54810191856173
803_804	54	78.14281182348242
803_804	54	74.81925248659397
803_804	54	67.58223390046311
803_804	54	72.37742488142503
803_804	54	64.6716973022576
803_804	54	74.71717097509682
803_804	54	80.13283033162222
803_804	54	73.6843987845085
803_804	54	76.38266208325985
803_804	54	63.934929347769305
803_804	54	72.62932770872258
803_804	54	82.44628609797368
803_804	54	74.70121925655643
803_804	54	76.39259130106271
803_804	54	79.11549105187005
803_804	54	76.12380484256262
803_804	54	68.22641272502617
803_804	54	72.33037541621819
803_804	54	66.6643115727808
803_804	54	73.4648690224296
803_804	54	67.30650271235872
803_804	54	69.45499196521722
803_804	54	67.56894205118154
803_804	54	69.54920379386338
803_804	54	71.84541357778079
803_804	54	69.04051810564053
803_804	54	66.94491469304693
803_804	54	69.31249837375988
803_804	54	81.75011108562353
803_804	54	69.70297933616648
803_804	54	65.12786467373121
803_804	54	76.19777029670713
803_804	54	62.52048214577251
803_804	54	58.47953903797048
803_804	54	59.621544862889564
803_804	54	74.11518905978329
803_804	54	70.96179262486504
1007_1008	75	54.024785099137475
1007_1008	75	48.24781787734315
1007_1008	75	55.57458569908957
1007_1008	75	50.950364150326706
1007_1008	75	48.73844417821135
1007_1008	75	52.02074454628493
1007_1008	75	62.06750517322457
1007_1008	75	56.6450950460867
1007_1008	75	42.487496503432915
1007_1008	75	51.07651590118919
1007_1008	75	57.057918503752354
1007_1008	75	54.30271361223497
1007_1008	75	54.44830629995452
1007_1008	75	49.80452544763762
1007_1008	75	55.97174928955585
1007_1008	75	53.663642880325916
1007_1008	75	54.39893545454009
1007_1008	75	53.81372090132595
1007_1008	75	50.894481346166614
1007_1008	75	56.80702267845021
1007_1008	75	62.7224030468742
1007_1008	75	53.09563276256944
1007_1008	75	58.765329288858226
1007_1008	75	45.4200806597366
1007_1008	75	58.082782112681265
1007_1008	75	47.14873304380629
1007_1008	75	55.820915279295356
1007_1008	75	47.73603052773178
1007_1008	75	48.20423191016533
1007_1008	75	51.707918108976756
1007_1008	75	67.07915974383768
1007_1008	75	67.60673556107122
1007_1008	75	48.68881885598549
1007_1008	75	58.6584811872856
1007_1008	75	51.70549990727886
1007_1008	75	52.21379491850078
1007_1008	75	47.79039140956056
1007_1008	75	61.79659459161389
1007_1008	75	50.467422415221904
1007_1008	75	52.31212884307344
1007_1008	75	54.123120129739675
1007_1008	75	41.32548103739551
1007_1008	75	55.89853584983394
1007_1008	75	64.06259078821014
1007_1008	75	55.27413749658545
1007_1008	75	55.350673788367494
1007_1008	75	59.063728378667
1007_1008	75	42.70054921697619
1007_1008	75	58.795018282880015
1007_1008	75	61.572944957647216
1007_1008	75	50.65373443305675
1007_1008	75	56.704714811781606
1007_1008	75	52.90639357345475
1007_1008	75	59.0578342613569
1007_1008	75	50.54093922125964
1007_1008	75	56.535497555615066
1007_1008	75	51.02770884829978
1007_1008	75	62.36013413341705
1007_1008	75	54.77301509763304
1007_1008	75	43.59812208452156
1007_1008	75	58.733976090087836
1007_1008	75	49.34254879388253
1007_1008	75	57.52637282151821
1007_1008	75	53.46574440300669
1007_1008	75	63.68130120989932
1007_1008	75	63.42253292278595
1007_1008	75	53.04203081900352
1007_1008	75	46.9860120396759
1007_1008	75	45.193430060664824
1007_1008	75	50.507455442063275
1007_1008	75	58.3007221237708
1007_1008	75	61.91990269259449
1007_1008	75	56.63432774526145
1007_1008	75	53.784453746840995
1007_1008	75	55.20000881482894
1007_1008	75	53.02062381111
1007_1008	75	48.71434788607919
1007_1008	75	70.1820815568731
1007_1008	75	52.64557453240855
1007_1008	75	49.0380733713611
1007_1008	75	52.612299762843406
1007_1008	75	55.79814715332449
1007_1008	75	57.10375850288184
1007_1008	75	49.077809519226534
1007_1008	75	42.515062354309315
1007_1008	75	61.56607005386088
1007_1008	75	56.14674609843498
1007_1008	75	58.73446226273875
1007_1008	75	51.610807740271895
1007_1008	75	52.06275745285183
1007_1008	75	48.45364178138708
1007_1008	75	53.43090968417409
1007_1008	75	58.60585539645199
1007_1008	75	46.111851672111776
1007_1008	75	63.11965812171145
1007_1008	75	54.168459106347385
1007_1008	75	52.20554058316991
1007_1008	75	67.77403184822681
1007_1008	75	67.7723214966777
1007_1008	75	49.7617576666192
1005_1006	66	57.13145842050944
1005_1006	66	64.79385324550765
1005_1006	66	58.10465794067847
1005_1006	66	49.27071515581413
1005_1006	66	63.2415704605708
1005_1006	66	55.409609529706636
1005_1006	66	67.75668726216557
1005_1006	66	65.25181921362103
1005_1006	66	61.66201244594483
1005_1006	66	59.81298710605613
1005_1006	66	67.74006433603452
1005_1006	66	58.96292096954576
1005_1006	66	55.906621194437
1005_1006	66	56.80019988080871
1005_1006	66	64.5191132928161
1005_1006	66	52.41116314647094
1005_1006	66	52.70922181502478
1005_1006	66	58.7807874809558
1005_1006	66	69.71593844093435
1005_1006	66	63.73121498101615
1005_1006	66	63.72756817737602
1005_1006	66	66.03802316513718
1005_1006	66	66.97766930832509
1005_1006	66	58.70071981766022
1005_1006	66	59.629233441457345
1005_1006	66	61.013646678581956
1005_1006	66	67.13810060903356
1005_1006	66	60.47727789588191
1005_1006	66	60.602295272411645
1005_1006	66	73.14268383256537
1005_1006	66	66.16911596878626
1005_1006	66	61.009136765319305
1005_1006	66	65.66327304883757
1005_1006	66	54.068840694914186
1005_1006	66	57.81824307683856
1005_1006	66	59.290844333018406
1005_1006	66	53.61904873932274
1005_1006	66	53.00831282297098
1005_1006	66	50.76281518988947
1005_1006	66	61.77531627227604
1005_1006	66	67.44298371931241
1005_1006	66	58.43206260181461
1005_1006	66	67.82224206609244
1005_1006	66	57.37587764036248
1005_1006	66	62.29766457782671
1005_1006	66	63.26876975466712
1005_1006	66	64.35537976539192
1005_1006	66	52.50385534376387
1005_1006	66	62.34829293370812
1005_1006	66	55.93033898576242
1005_1006	66	67.59201207671482
1005_1006	66	53.468170394784366
1005_1006	66	67.94064928710426
1005_1006	66	63.50139860925316
1005_1006	66	67.9940361636388
1005_1006	66	64.74597235202282
1005_1006	66	63.80167453900167
1005_1006	66	75.64597113424551
1005_1006	66	62.000649375804066
1005_1006	66	54.22535392555295
1005_1006	66	58.48411970943689
1005_1006	66	58.5385103850604
1005_1006	66	61.99640798957169
1005_1006	66	45.06137971853766
1005_1006	66	55.39844956759368
1005_1006	66	64.5941133821045
1005_1006	66	56.96246995915186
1005_1006	66	52.693567630532364
1005_1006	66	60.520883329171596
1005_1006	66	57.02075865088186
1005_1006	66	61.040922029168755
1005_1006	66	55.44671895510648
1005_1006	66	56.02963737253707
1005_1006	66	62.40341945254312
1005_1006	66	56.84391365909247
1005_1006	66	58.76065915432199
1005_1006	66	64.4442361051367
1005_1006	66	65.12797589671219
1005_1006	66	56.26239981951948
1005_1006	66	54.41455668158495
1005_1006	66	63.45789379042978
1005_1006	66	58.848442640078375
1005_1006	66	41.99681334340403
1005_1006	66	69.12868042773805
1005_1006	66	53.692670927448695
1005_1006	66	59.20449879970662
1005_1006	66	61.221979968360735
1005_1006	66	67.51708814011488
1005_1006	66	63.492995943155265
1005_1006	66	72.49898181402007
1005_1006	66	64.78488004879858
1005_1006	66	63.54774124741229
1005_1006	66	61.78903935189322
1005_1006	66	73.4308822723304
1005_1006	66	64.63383099154878
1005_1006	66	68.21484019564737
1005_1006	66	66.20917195692252
1005_1006	66	73.56373046291799
1005_1006	66	59.31515356521307
1005_1006	66	73.59459906531931
808_809	40	50.2807626625647
808_809	40	40.10733157268782
808_809	40	47.15038177953713
808_809	40	67.0268779467734
808_809	40	66.6288923914853
808_809	40	60.35177499700278
808_809	40	61.506855161672476
808_809	40	39.38283007788333
808_809	40	50.96918454765415
808_809	40	59.85553440775171
808_809	40	41.378779214809455
808_809	40	64.9691098831333
808_809	40	53.655509142590354
808_809	40	64.2919829135319
808_809	40	47.9524181191773
808_809	40	52.92001375236995
808_809	40	62.2293309304835
808_809	40	48.97967197185703
808_809	40	56.031822440263575
808_809	40	58.81044393946024
808_809	40	57.61334393129207
808_809	40	48.458650244870896
808_809	40	51.33351820219178
808_809	40	45.13964933316764
808_809	40	74.55380945830251
808_809	40	54.27022043781304
808_809	40	43.323950187103016
808_809	40	57.934830987671674
808_809	40	56.442652818866904
808_809	40	58.153068713853116
808_809	40	54.754341890060815
808_809	40	48.79966715351924
808_809	40	39.131713347473294
808_809	40	46.06758819362473
808_809	40	58.381834763429595
808_809	40	63.13440441389132
808_809	40	54.67532731988932
808_809	40	55.000096430084575
808_809	40	42.537455564577925
808_809	40	52.15933913954155
808_809	40	57.93388211497206
808_809	40	52.82114088271419
808_809	40	59.74211649018381
808_809	40	59.744006269837655
808_809	40	53.90745723977862
808_809	40	45.00938772061701
808_809	40	55.06702287832701
808_809	40	61.1362911401678
808_809	40	59.66704793562196
808_809	40	61.01465762088423
808_809	40	53.1178703398235
808_809	40	50.23973435125774
808_809	40	56.807960001579644
808_809	40	58.042943003704416
808_809	40	56.57163797034219
808_809	40	61.427065579196295
808_809	40	68.03056227350564
808_809	40	36.49369835172222
808_809	40	43.69741118697005
808_809	40	44.12808870917599
808_809	40	62.968782815337036
808_809	40	47.960363975852665
808_809	40	54.0010094023573
808_809	40	67.18933331460246
808_809	40	49.74649468638786
808_809	40	59.3460014413011
808_809	40	58.203226369094736
808_809	40	55.207194035811405
808_809	40	64.14540846227476
808_809	40	59.624127551945655
808_809	40	51.828804983377104
808_809	40	55.64036774858712
808_809	40	61.266880651163746
808_809	40	58.14864166731545
808_809	40	46.80228445235915
808_809	40	56.963651047732704
808_809	40	67.58760249899667
808_809	40	45.50142815791867
808_809	40	59.084857664795265
808_809	40	47.26968609126757
808_809	40	57.90864363294529
808_809	40	47.66574461187664
808_809	40	48.9397210403944
808_809	40	55.74769848179475
808_809	40	52.28886385146586
808_809	40	51.32747555432353
808_809	40	60.68050530863654
808_809	40	59.322378631895646
808_809	40	34.43499477138494
808_809	40	58.26936951035398
808_809	40	57.39448096703307
808_809	40	63.097962978469475
808_809	40	58.34578977945519
808_809	40	53.179541180749744
808_809	40	63.10161780588117
808_809	40	57.866010463281434
808_809	40	44.07297940826277
808_809	40	57.30038365832678
808_809	40	57.790497459922534
808_809	40	46.66374281745372
892_893	79	66.99118471161076
892_893	79	67.62720714105363
892_893	79	65.40885581666795
892_893	79	71.22320090084416
892_893	79	58.88232574750736
892_893	79	73.78624027320978
892_893	79	81.22048105919558
892_893	79	87.89136700855491
892_893	79	63.93966566831999
892_893	79	55.035303786027946
892_893	79	59.40148669109773
892_893	79	61.25642432339311
892_893	79	63.169524907673896
892_893	79	65.43398856876054
892_893	79	74.37028722796755
892_893	79	79.13655656442
892_893	79	63.94650487645691
892_893	79	64.34541967867133
892_893	79	73.10735742276434
892_893	79	63.12034564197123
892_893	79	54.04936444977343
892_893	79	60.42840917282909
892_893	79	75.40184622349715
892_893	79	76.63817006703015
892_893	79	64.79866740945516
892_893	79	73.26268954413024
892_893	79	80.92095773969602
892_893	79	67.87271767572602
892_893	79	85.53936008839187
892_893	79	60.07635993469251
892_893	79	67.17258844250988
892_893	79	66.60431205720747
892_893	79	69.41679801921241
892_893	79	66.28347283490375
892_893	79	62.66459456042413
892_893	79	61.63296121497557
892_893	79	73.05987366446521
892_893	79	67.87897652508865
892_893	79	66.73204752814658
892_893	79	71.37217299433398
892_893	79	54.38500261600896
892_893	79	71.74823793214591
892_893	79	62.49545024977589
892_893	79	63.003557053673404
892_893	79	68.94538001673888
892_893	79	61.67934678276854
892_893	79	68.46051258488937
892_893	79	68.2317841860062
892_893	79	66.51104980337402
892_893	79	71.3326113595302
892_893	79	58.99987576531416
892_893	79	67.96114464126232
892_893	79	69.78974869185322
892_893	79	69.862410394694
892_893	79	75.25619858231053
892_893	79	65.95346972426125
892_893	79	57.89426928005689
892_893	79	60.14191388625348
892_893	79	73.55550987278652
892_893	79	75.91217124031718
892_893	79	56.71755065948286
892_893	79	70.55170841512228
892_893	79	63.4403050886408
892_893	79	57.05675746285758
892_893	79	70.74899714398245
892_893	79	63.53138945904297
892_893	79	65.02647081952118
892_893	79	62.17064207705529
892_893	79	78.5763912020658
892_893	79	66.88871245240148
892_893	79	70.34989573028064
892_893	79	72.45592416692406
892_893	79	60.109441285528376
892_893	79	61.51471353427406
892_893	79	61.147509236425485
892_893	79	62.159562042215796
892_893	79	70.80891008143794
892_893	79	74.78128408747625
892_893	79	75.69005116091893
892_893	79	57.60667437722015
892_893	79	63.629778127226395
892_893	79	69.71933787606717
892_893	79	60.94389903647114
892_893	79	71.59918435228369
892_893	79	68.37683747349018
892_893	79	57.94469005312582
892_893	79	66.10621579344246
892_893	79	57.59143911141041
892_893	79	66.22854749988412
892_893	79	68.67501409378254
892_893	79	71.99706873923766
892_893	79	75.88213133980463
892_893	79	65.45209689145784
892_893	79	74.91708580708438
892_893	79	77.92460931680047
892_893	79	49.866946940684755
892_893	79	61.86650880644238
892_893	79	71.9957199076132
892_893	79	64.63876983524142
[truncated: 18,901 more rows]
