# Supplementary material for: Single-cell immune aging clocks reveal inter-individual heterogeneity during infection and vaccination
Source: Nat Aging. 2025 Mar 5;5(4):607–21. doi: 10.1038/s43587-025-00819-z (PMC12003178; doi:10.1038/s43587-025-00819-z)
Supplement: Supplementary file 3 — Statistical source data. [file 43587_2025_819_MOESM3_ESM.zip › SD_F2/external_B.txt]

donor_id	age	Prediction
Sepsis_27	56	71.57372980639722
Sepsis_27	56	65.96276365369103
Sepsis_27	56	75.71912617043307
Sepsis_27	56	79.55800354806229
Sepsis_27	56	86.09484928272032
Sepsis_27	56	86.8519733046766
Sepsis_27	56	73.39951493124117
Sepsis_27	56	90.96741908790604
Sepsis_27	56	79.84419688875661
Sepsis_27	56	88.22039594073907
Sepsis_27	56	68.59047108875092
Sepsis_27	56	55.53157122223297
Sepsis_27	56	80.84815051684964
Sepsis_27	56	92.15447723627081
Sepsis_27	56	69.31824663621695
Sepsis_27	56	77.57965943147411
Sepsis_27	56	69.23004256698744
Sepsis_27	56	64.61120586554739
Sepsis_27	56	81.02403872961743
Sepsis_27	56	77.43582701150758
Sepsis_27	56	69.87864720151981
Sepsis_27	56	76.34811343119168
Sepsis_27	56	79.02681998438996
Sepsis_27	56	71.66029078104144
Sepsis_27	56	81.37578918311901
Sepsis_27	56	91.00769071971668
Sepsis_27	56	65.54049509971708
Sepsis_27	56	75.241197872578
Sepsis_27	56	81.73811251909312
Sepsis_27	56	91.29282680972848
Sepsis_27	56	76.06809993273622
Sepsis_27	56	89.0601187811894
Sepsis_27	56	84.87342515815146
Sepsis_27	56	89.01015775122832
Sepsis_27	56	78.07492317504462
Sepsis_27	56	58.81873717007426
Sepsis_27	56	98.83521622945293
Sepsis_27	56	77.77199213129427
Sepsis_27	56	84.83614292616559
Sepsis_27	56	91.295253549086965
Sepsis_27	56	68.14684641114742
Sepsis_27	56	82.78679491712708
Sepsis_27	56	101.33387127036718
Sepsis_27	56	62.67711414755438
Sepsis_27	56	103.43160300374458
Sepsis_27	56	82.39555711924768
Sepsis_27	56	95.69398508587405
Sepsis_27	56	86.52675334343515
Sepsis_27	56	92.66630264543602
Sepsis_27	56	81.25068235794065
Sepsis_27	56	87.81165602399525
Sepsis_27	56	85.68620304011363
Sepsis_27	56	81.33857687422801
Sepsis_27	56	56.90938278766848
Sepsis_27	56	71.70013482323407
Sepsis_27	56	80.90527972582987
Sepsis_27	56	80.15434982191798
Sepsis_27	56	74.21239556475695
Sepsis_27	56	69.42578367755873
Sepsis_27	56	71.70106638280411
Sepsis_27	56	85.3839594179328
Sepsis_27	56	99.24399877936979
Sepsis_27	56	84.95572860276923
Sepsis_27	56	66.63038838378809
Sepsis_27	56	85.74093552721067
Sepsis_27	56	60.74289462603302
Sepsis_27	56	87.28891904747334
Sepsis_27	56	93.71091658726002
Sepsis_27	56	80.12072046963496
Sepsis_27	56	86.88975840772541
Sepsis_27	56	76.15180590820556
Sepsis_27	56	82.76371129331119
Sepsis_27	56	65.06632374065067
Sepsis_27	56	67.99766419463865
Sepsis_27	56	89.92856123503681
Sepsis_27	56	70.06309339208568
Sepsis_27	56	76.97716129183524
Sepsis_27	56	72.24652659555238
Sepsis_27	56	77.8739532471707
Sepsis_27	56	67.03394720309909
Sepsis_27	56	87.1161394243086
Sepsis_27	56	61.57065856431432
Sepsis_27	56	89.98437242429011
Sepsis_27	56	90.66912647582232
Sepsis_27	56	74.20750593925796
Sepsis_27	56	93.94745809291747
Sepsis_27	56	80.45835700183275
Sepsis_27	56	90.47064579138124
Sepsis_27	56	64.50876455147358
Sepsis_27	56	95.10605692647283
Sepsis_27	56	82.55503498822175
Sepsis_27	56	71.86741679041243
Sepsis_27	56	72.77417539231996
Sepsis_27	56	82.80018016399
Sepsis_27	56	75.46241394132191
Sepsis_27	56	70.08623026069075
Sepsis_27	56	88.95288214188841
Sepsis_27	56	77.85276460734046
Sepsis_27	56	83.98088871914439
Sepsis_27	56	67.05930539263235
Sepsis_07	53	70.81015843558089
Sepsis_07	53	72.08126682419632
Sepsis_07	53	61.493530433931234
Sepsis_07	53	57.77030323836907
Sepsis_07	53	54.30563230706685
Sepsis_07	53	46.12802949667079
Sepsis_07	53	46.695717505090826
Sepsis_07	53	68.10535482398586
Sepsis_07	53	75.65618401389209
Sepsis_07	53	40.28762296558872
Sepsis_07	53	54.044104319233334
Sepsis_07	53	58.32143716276532
Sepsis_07	53	66.61731080858046
Sepsis_07	53	63.075798114325785
Sepsis_07	53	52.07937677456158
Sepsis_07	53	54.10541720033962
Sepsis_07	53	50.300939755025695
Sepsis_07	53	43.73582194008062
Sepsis_07	53	44.438629959074284
Sepsis_07	53	35.127829068884346
Sepsis_07	53	64.74872679610223
Sepsis_07	53	58.52388063951933
Sepsis_07	53	50.06345439838861
Sepsis_07	53	52.99795269618987
Sepsis_07	53	59.59937738919979
Sepsis_07	53	62.56780589945116
Sepsis_07	53	70.81015843558089
Sepsis_07	53	52.93049713667475
Sepsis_07	53	75.63388838386534
Sepsis_07	53	36.24069397663248
Sepsis_07	53	44.16686871023493
Sepsis_07	53	47.01641556946035
Sepsis_07	53	60.998512735284244
Sepsis_07	53	67.75904183361558
Sepsis_07	53	51.00439103968209
Sepsis_07	53	59.82136243119838
Sepsis_07	53	48.57427340576238
Sepsis_07	53	44.121151080540145
Sepsis_07	53	49.654474991889906
Sepsis_07	53	41.95015195032023
Sepsis_07	53	67.52799361238696
Sepsis_07	53	56.984573530399246
Sepsis_07	53	50.9949512762392
Sepsis_07	53	40.60137287974883
Sepsis_07	53	55.889038065672416
Sepsis_07	53	50.80478485591362
Sepsis_07	53	45.444297921868156
Sepsis_07	53	51.37334956973226
Sepsis_07	53	41.67969521384495
Sepsis_07	53	67.76100539258682
Sepsis_07	53	59.48907646981056
Sepsis_07	53	61.21975550247243
Sepsis_07	53	63.11606865501695
Sepsis_07	53	50.300939755025695
Sepsis_07	53	39.28466317382944
Sepsis_07	53	61.54852139102953
Sepsis_07	53	49.27907932643118
Sepsis_07	53	71.1827296176141
Sepsis_07	53	35.376206733134154
Sepsis_07	53	74.49351199484256
Sepsis_07	53	25.688260839062828
Sepsis_07	53	60.793198089699814
Sepsis_07	53	66.20385782564432
Sepsis_07	53	66.88545940543682
Sepsis_07	53	39.17101315499597
Sepsis_07	53	37.914658289228846
Sepsis_07	53	67.00288851229243
Sepsis_07	53	57.08647031716572
Sepsis_07	53	68.68941344281536
Sepsis_07	53	47.752236819728004
Sepsis_07	53	32.79770975239831
Sepsis_07	53	66.44875085887166
Sepsis_07	53	57.37221613948303
Sepsis_07	53	64.45393701374238
Sepsis_07	53	70.42075152208413
Sepsis_07	53	47.618680336710014
Sepsis_07	53	52.36998743748364
Sepsis_07	53	45.84956443097325
Sepsis_07	53	55.49984770997732
Sepsis_07	53	49.49083110742415
Sepsis_07	53	50.559891822686396
Sepsis_07	53	64.14363754542745
Sepsis_07	53	42.13869939043685
Sepsis_07	53	50.369430945360925
Sepsis_07	53	61.84692382537264
Sepsis_07	53	57.04580851230726
Sepsis_07	53	52.08073141057387
Sepsis_07	53	47.55589760819063
Sepsis_07	53	46.2786977639187
Sepsis_07	53	47.37684115426938
Sepsis_07	53	71.22174576770358
Sepsis_07	53	43.52794715526769
Sepsis_07	53	43.51583246250394
Sepsis_07	53	62.6639942244017
Sepsis_07	53	59.61287762243649
Sepsis_07	53	55.894221911469494
Sepsis_07	53	68.01435034483227
Sepsis_07	53	45.1430115091347
Sepsis_07	53	40.058145938173965
Sepsis_07	53	70.0314609209784
Sepsis_09	51	31.180308100932855
Sepsis_09	51	6.822744998915663
Sepsis_09	51	34.62667258734749
Sepsis_09	51	34.01025710009676
Sepsis_09	51	10.297289673804746
Sepsis_09	51	37.477567451346104
Sepsis_09	51	30.06219433229576
Sepsis_09	51	26.082462400827836
Sepsis_09	51	10.941401017740999
Sepsis_09	51	40.86380705841829
Sepsis_09	51	35.454472264899735
Sepsis_09	51	42.128531641467255
Sepsis_09	51	32.75058566677069
Sepsis_09	51	29.06183495620364
Sepsis_09	51	24.125951962684162
Sepsis_09	51	26.768002618014833
Sepsis_09	51	8.207236680074196
Sepsis_09	51	40.347042550674324
Sepsis_09	51	20.17776304801115
Sepsis_09	51	25.606806228030035
Sepsis_09	51	22.05672911854868
Sepsis_09	51	27.281805634215942
Sepsis_09	51	13.076444119145227
Sepsis_09	51	36.284492813472134
Sepsis_09	51	18.945803161826653
Sepsis_09	51	21.026955126766858
Sepsis_09	51	29.20683405382526
Sepsis_09	51	37.53788417038814
Sepsis_09	51	21.625136877707053
Sepsis_09	51	18.815480842948077
Sepsis_09	51	17.960335135493978
Sepsis_09	51	27.64487717845452
Sepsis_09	51	23.12040170421468
Sepsis_09	51	30.185245469619623
Sepsis_09	51	45.17639330957166
Sepsis_09	51	38.76866424658137
Sepsis_09	51	30.77209913486285
Sepsis_09	51	18.985662224001498
Sepsis_09	51	18.145746236105232
Sepsis_09	51	47.62315585854284
Sepsis_09	51	32.45402841088182
Sepsis_09	51	23.19258954863202
Sepsis_09	51	14.497205006480037
Sepsis_09	51	28.234279153932313
Sepsis_09	51	40.35529766855164
Sepsis_09	51	31.341393142463353
Sepsis_09	51	28.60122717448607
Sepsis_09	51	35.19271920204681
Sepsis_09	51	20.83183824469901
Sepsis_09	51	34.612719415652094
Sepsis_09	51	35.684105219178576
Sepsis_09	51	22.420740420913884
Sepsis_09	51	27.250964935371783
Sepsis_09	51	34.104950859782285
Sepsis_09	51	23.081232507539546
Sepsis_09	51	28.07948019406063
Sepsis_09	51	24.314593709113698
Sepsis_09	51	31.29730559246839
Sepsis_09	51	23.169200242081452
Sepsis_09	51	33.4348902491094
Sepsis_09	51	59.429992884573785
Sepsis_09	51	55.969448217058066
Sepsis_09	51	34.58319275419958
Sepsis_09	51	15.155982202382264
Sepsis_09	51	19.29924378577988
Sepsis_09	51	25.260496101612695
Sepsis_09	51	29.480082160541784
Sepsis_09	51	26.132116924034563
Sepsis_09	51	29.720696861504468
Sepsis_09	51	44.98076613500031
Sepsis_09	51	27.334272223181166
Sepsis_09	51	23.031226106271035
Sepsis_09	51	28.946884350433244
Sepsis_09	51	47.60813482250371
Sepsis_09	51	30.822823849568387
Sepsis_09	51	38.51022127971717
Sepsis_09	51	12.279788578438284
Sepsis_09	51	25.993989733772334
Sepsis_09	51	20.95261567308991
Sepsis_09	51	26.621425777113515
Sepsis_09	51	27.873135257087164
Sepsis_09	51	32.51041767289395
Sepsis_09	51	8.762258586326212
Sepsis_09	51	40.880604427323135
Sepsis_09	51	18.968668602918747
Sepsis_09	51	34.3142123057838
Sepsis_09	51	36.924098150250494
Sepsis_09	51	28.97314702418307
Sepsis_09	51	11.190019458966356
Sepsis_09	51	13.913078513836332
Sepsis_09	51	53.354824473760495
Sepsis_09	51	14.42771910190545
Sepsis_09	51	35.57212370221496
Sepsis_09	51	35.702582002968526
Sepsis_09	51	33.51962023068854
Sepsis_09	51	38.573105526651574
Sepsis_09	51	33.94742604405918
Sepsis_09	51	29.05859260700229
Sepsis_09	51	34.42974026730583
Sepsis_09	51	24.416942290630313
Sepsis_11	56	71.84549152220089
Sepsis_11	56	77.98520051227798
Sepsis_11	56	80.3861393729739
Sepsis_11	56	77.27017160221672
Sepsis_11	56	69.22223579109193
Sepsis_11	56	80.29237534777488
Sepsis_11	56	77.8368545473167
Sepsis_11	56	81.75517884753958
Sepsis_11	56	75.83375384302327
Sepsis_11	56	78.97335938909127
Sepsis_11	56	78.53851752043091
Sepsis_11	56	75.78538881457165
Sepsis_11	56	89.04286604812057
Sepsis_11	56	81.82369992721456
Sepsis_11	56	79.31813084659939
Sepsis_11	56	82.36132470652028
Sepsis_11	56	79.32776805106901
Sepsis_11	56	80.81462666114683
Sepsis_11	56	82.21970506296402
Sepsis_11	56	79.8285460719798
Sepsis_11	56	80.25958373116318
Sepsis_11	56	75.27347750535452
Sepsis_11	56	78.59155198720508
Sepsis_11	56	77.3856171933294
Sepsis_11	56	77.55793058164164
Sepsis_11	56	74.46097772103533
Sepsis_11	56	80.29820328563028
Sepsis_11	56	80.41874659558356
Sepsis_11	56	75.4058250043913
Sepsis_11	56	76.4740649210623
Sepsis_11	56	75.89381228768023
Sepsis_11	56	78.87358669794716
Sepsis_11	56	78.17674473303705
Sepsis_11	56	72.03097025406669
Sepsis_11	56	76.89911574654234
Sepsis_11	56	79.30596419605723
Sepsis_11	56	77.42304680547231
Sepsis_11	56	79.99091422597724
Sepsis_11	56	76.48870469773068
Sepsis_11	56	78.53594797308523
Sepsis_11	56	79.26616174686895
Sepsis_11	56	80.21969204430943
Sepsis_11	56	82.42367898700745
Sepsis_11	56	83.1100969202149
Sepsis_11	56	79.97307904539996
Sepsis_11	56	83.53700523519299
Sepsis_11	56	78.12089700422639
Sepsis_11	56	77.63133159958181
Sepsis_11	56	79.82003986046936
Sepsis_11	56	79.62740496520513
Sepsis_11	56	82.2169453221032
Sepsis_11	56	72.44889661475463
Sepsis_11	56	79.15050836718518
Sepsis_11	56	75.03692222817952
Sepsis_11	56	74.95561150639114
Sepsis_11	56	77.95783772941685
Sepsis_11	56	81.56283164323658
Sepsis_11	56	75.39820890857625
Sepsis_11	56	77.43809247917204
Sepsis_11	56	76.92105944151501
Sepsis_11	56	76.59556664015665
Sepsis_11	56	75.94950746398143
Sepsis_11	56	74.02613503306229
Sepsis_11	56	73.55894141993718
Sepsis_11	56	69.1475288828304
Sepsis_11	56	79.6299449363374
Sepsis_11	56	77.48626905710415
Sepsis_11	56	73.90678921871168
Sepsis_11	56	73.3918487267616
Sepsis_11	56	81.69707883855789
Sepsis_11	56	81.78107067250514
Sepsis_11	56	77.47220883643445
Sepsis_11	56	81.91976744021567
Sepsis_11	56	78.98210678296803
Sepsis_11	56	77.94780340998021
Sepsis_11	56	77.7438729479972
Sepsis_11	56	79.25793141505862
Sepsis_11	56	80.92506031914915
Sepsis_11	56	79.50772045173856
Sepsis_11	56	80.66838204326022
Sepsis_11	56	82.23402195554178
Sepsis_11	56	78.20517741555804
Sepsis_11	56	79.71372742941081
Sepsis_11	56	78.28227875502277
Sepsis_11	56	81.50748923341872
Sepsis_11	56	71.18026721378875
Sepsis_11	56	76.48279228363046
Sepsis_11	56	81.16145302335583
Sepsis_11	56	80.20901006612095
Sepsis_11	56	78.89015714527348
Sepsis_11	56	78.97646659182834
Sepsis_11	56	76.1384904245529
Sepsis_11	56	80.72376821216737
Sepsis_11	56	79.30322732393184
Sepsis_11	56	76.06443364222339
Sepsis_11	56	77.29714269830049
Sepsis_11	56	77.68719076636341
Sepsis_11	56	77.96880474265944
Sepsis_11	56	80.84900397058404
Sepsis_11	56	74.38812832157575
Sepsis_36	42	59.94219448183981
Sepsis_36	42	55.13951003582858
Sepsis_36	42	42.52576713630366
Sepsis_36	42	42.46970732746817
Sepsis_36	42	70.00771581037286
Sepsis_36	42	50.110888795309656
Sepsis_36	42	65.22425128659016
Sepsis_36	42	69.33917382278133
Sepsis_36	42	61.28492415610956
Sepsis_36	42	49.83404301630208
Sepsis_36	42	68.16042706754801
Sepsis_36	42	57.34107039249179
Sepsis_36	42	46.12617473076564
Sepsis_36	42	40.03772202824993
Sepsis_36	42	44.857972398094084
Sepsis_36	42	48.00316205073606
Sepsis_36	42	56.650017527150546
Sepsis_36	42	66.87587943568877
Sepsis_36	42	60.32516624210313
Sepsis_36	42	48.960341740346905
Sepsis_36	42	52.72062687281835
Sepsis_36	42	37.61930600008793
Sepsis_36	42	68.66555573615227
Sepsis_36	42	33.32453056021214
Sepsis_36	42	47.07440003161187
Sepsis_36	42	63.80205637282645
Sepsis_36	42	64.68422426290451
Sepsis_36	42	62.036661424355934
Sepsis_36	42	46.499381517175344
Sepsis_36	42	51.40352461873927
Sepsis_36	42	45.35724990866399
Sepsis_36	42	66.13001088445077
Sepsis_36	42	54.26824943138098
Sepsis_36	42	65.27769196637378
Sepsis_36	42	61.32170993153115
Sepsis_36	42	59.40622571260592
Sepsis_36	42	63.25280236512763
Sepsis_36	42	59.795002602810214
Sepsis_36	42	49.97086114735484
Sepsis_36	42	71.75122049098674
Sepsis_36	42	61.2840086388327
Sepsis_36	42	45.77960442837277
Sepsis_36	42	68.25135598827598
Sepsis_36	42	55.88886587685265
Sepsis_36	42	45.245923462574154
Sepsis_36	42	57.20928415099905
Sepsis_36	42	47.87341249419682
Sepsis_36	42	48.64019404506506
Sepsis_36	42	65.71374897350508
Sepsis_36	42	48.4586214551006
Sepsis_36	42	56.311328029162084
Sepsis_36	42	55.97505979639523
Sepsis_36	42	53.67456954265065
Sepsis_36	42	47.89949360916706
Sepsis_36	42	65.0697479205392
Sepsis_36	42	63.13417122775543
Sepsis_36	42	49.98277824941196
Sepsis_36	42	48.42826986232866
Sepsis_36	42	67.67871900412744
Sepsis_36	42	71.09558546032454
Sepsis_36	42	50.52034002125474
Sepsis_36	42	62.690605744192716
Sepsis_36	42	40.690271547292774
Sepsis_36	42	45.76564617761863
Sepsis_36	42	51.84072713024732
Sepsis_36	42	42.884722525072576
Sepsis_36	42	49.118828083173526
Sepsis_36	42	53.814751217742085
Sepsis_36	42	64.654558953855215
Sepsis_36	42	44.132395146521965
Sepsis_36	42	64.74122977939315
Sepsis_36	42	44.47512876915994
Sepsis_36	42	61.53721889406356
Sepsis_36	42	59.00836364274748
Sepsis_36	42	52.840660498003736
Sepsis_36	42	56.80371661673144
Sepsis_36	42	57.45808185265296
Sepsis_36	42	55.565651366454276
Sepsis_36	42	40.17402036108654
Sepsis_36	42	56.5607278176734
Sepsis_36	42	63.63226398193829
Sepsis_36	42	48.31515106559478
Sepsis_36	42	39.26921294492386
Sepsis_36	42	56.815421991539566
Sepsis_36	42	43.68171164915976
Sepsis_36	42	65.19992742243201
Sepsis_36	42	56.70242571506966
Sepsis_36	42	50.306082592025625
Sepsis_36	42	66.57856915916584
Sepsis_36	42	51.252969795868474
Sepsis_36	42	61.22364620483287
Sepsis_36	42	39.490211424527104
Sepsis_36	42	67.07758730765745
Sepsis_36	42	68.46873138330811
Sepsis_36	42	56.80076409896086
Sepsis_36	42	66.08428658796596
Sepsis_36	42	51.80113105840217
Sepsis_36	42	51.49933100328375
Sepsis_36	42	45.49715010441576
Sepsis_36	42	65.72495370820519
Sepsis_35	44	51.86071481794
Sepsis_35	44	56.23658337172662
Sepsis_35	44	55.41554682095061
Sepsis_35	44	60.533064571859875
Sepsis_35	44	57.484002543404806
Sepsis_35	44	45.68165994001497
Sepsis_35	44	69.91947657479075
Sepsis_35	44	50.957894982588016
Sepsis_35	44	69.3352489235291
Sepsis_35	44	59.99002355313079
Sepsis_35	44	54.36288843786432
Sepsis_35	44	53.07380954304131
Sepsis_35	44	38.26637782047191
Sepsis_35	44	82.73954968985387
Sepsis_35	44	46.39483302605875
Sepsis_35	44	54.97876428233157
Sepsis_35	44	62.85140838631807
Sepsis_35	44	68.86422041233362
Sepsis_35	44	75.4652187485096
Sepsis_35	44	58.572687137136
Sepsis_35	44	52.859765576584934
Sepsis_35	44	70.61055218068135
Sepsis_35	44	54.10842303153378
Sepsis_35	44	57.131693752989996
Sepsis_35	44	48.9985363995833
Sepsis_35	44	66.8178614264424
Sepsis_35	44	57.103956475016695
Sepsis_35	44	65.29913230824329
Sepsis_35	44	73.3568840668859
Sepsis_35	44	49.31596727331982
Sepsis_35	44	64.56094740829742
Sepsis_35	44	61.57341612467973
Sepsis_35	44	47.63406231785919
Sepsis_35	44	68.48039754899771
Sepsis_35	44	45.0147098925199
Sepsis_35	44	47.952853731238065
Sepsis_35	44	53.8988031511771
Sepsis_35	44	69.49738370293309
Sepsis_35	44	57.62603335191709
Sepsis_35	44	72.94598885156775
Sepsis_35	44	56.29338883769005
Sepsis_35	44	62.11572025952699
Sepsis_35	44	51.269876689308134
Sepsis_35	44	61.803652165733176
Sepsis_35	44	72.7351262617242
Sepsis_35	44	55.69306727107796
Sepsis_35	44	62.028866428243504
Sepsis_35	44	64.86170070544105
Sepsis_35	44	59.605273568322836
Sepsis_35	44	53.544123257369876
Sepsis_35	44	54.775195022820036
Sepsis_35	44	62.93173235746647
Sepsis_35	44	70.5531721187022
Sepsis_35	44	94.86651446634633
Sepsis_35	44	43.68666071431043
Sepsis_35	44	67.36896130811101
Sepsis_35	44	71.48376337575093
Sepsis_35	44	65.86753741359564
Sepsis_35	44	49.74896110617287
Sepsis_35	44	75.06453046385184
Sepsis_35	44	47.19883570052745
Sepsis_35	44	56.082888309827844
Sepsis_35	44	78.36946202475683
Sepsis_35	44	66.55783725187213
Sepsis_35	44	68.1598239014973
Sepsis_35	44	47.005836349166934
Sepsis_35	44	46.44064886435576
Sepsis_35	44	47.044575765575125
Sepsis_35	44	46.03197860992177
Sepsis_35	44	52.23589276814883
Sepsis_35	44	55.885425144917775
Sepsis_35	44	75.84183732102159
Sepsis_35	44	70.33408665590795
Sepsis_35	44	53.288306117394235
Sepsis_35	44	60.91532528179008
Sepsis_35	44	55.51030495435575
Sepsis_35	44	52.713147373637305
Sepsis_35	44	68.06392363227089
Sepsis_35	44	48.51590046175935
Sepsis_35	44	51.73324665087657
Sepsis_35	44	71.4515754220791
Sepsis_35	44	70.71628101528738
Sepsis_35	44	81.09834010405007
Sepsis_35	44	49.56953132154433
Sepsis_35	44	63.3388958277563
Sepsis_35	44	62.973044366137614
Sepsis_35	44	68.38269444534566
Sepsis_35	44	55.772556826443314
Sepsis_35	44	67.16064257238982
Sepsis_35	44	56.55655538697431
Sepsis_35	44	61.9932765804455
Sepsis_35	44	69.22278352201876
Sepsis_35	44	62.109553083701456
Sepsis_35	44	60.813394524474866
Sepsis_35	44	63.770136692109055
Sepsis_35	44	32.61010152370768
Sepsis_35	44	69.45304377049683
Sepsis_35	44	46.5438460707659
Sepsis_35	44	58.79916106617243
Sepsis_35	44	60.41581599523934
BCGP-T1S080	26	21.594671452359634
BCGP-T1S080	26	44.89869480003739
BCGP-T1S080	26	33.754549071100485
BCGP-T1S080	26	28.31365247601794
BCGP-T1S080	26	27.37498005737829
BCGP-T1S080	26	29.56985764466236
BCGP-T1S080	26	21.144993407159074
BCGP-T1S080	26	39.78740190734401
BCGP-T1S080	26	32.99606556582709
BCGP-T1S080	26	36.728051962150076
BCGP-T1S080	26	59.54479569750259
BCGP-T1S080	26	31.99197618292396
BCGP-T1S080	26	26.124868613115837
BCGP-T1S080	26	61.170659471219665
BCGP-T1S080	26	26.636918952188886
BCGP-T1S080	26	38.2983955859017
BCGP-T1S080	26	44.2149596743908
BCGP-T1S080	26	57.202917524280565
BCGP-T1S080	26	29.690104051669188
BCGP-T1S080	26	38.05732606759395
BCGP-T1S080	26	53.773561446796556
BCGP-T1S080	26	48.56133226609401
BCGP-T1S080	26	19.78894812710014
BCGP-T1S080	26	42.451682878410644
BCGP-T1S080	26	22.68441082686291
BCGP-T1S080	26	30.921484034490824
BCGP-T1S080	26	15.219524765607693
BCGP-T1S080	26	17.873239326067097
BCGP-T1S080	26	20.8133439173188
BCGP-T1S080	26	31.228794359036005
BCGP-T1S080	26	38.4286938656243
BCGP-T1S080	26	47.72510845589764
BCGP-T1S080	26	33.45903403703914
BCGP-T1S080	26	31.87413025888125
BCGP-T1S080	26	33.61931832643546
BCGP-T1S080	26	24.957777545375038
BCGP-T1S080	26	36.174676091114925
BCGP-T1S080	26	14.404461482782501
BCGP-T1S080	26	51.06921109952651
BCGP-T1S080	26	24.46533149052034
BCGP-T1S080	26	31.243145593147272
BCGP-T1S080	26	20.804444957746007
BCGP-T1S080	26	28.51335278500632
BCGP-T1S080	26	19.530285017508465
BCGP-T1S080	26	22.343560918322744
BCGP-T1S080	26	42.32689616906715
BCGP-T1S080	26	38.14265872087144
BCGP-T1S080	26	35.75342362631694
BCGP-T1S080	26	39.888437591507525
BCGP-T1S080	26	42.82331983983793
BCGP-T1S080	26	38.409082309938746
BCGP-T1S080	26	46.23156215814806
BCGP-T1S080	26	25.55909043506821
BCGP-T1S080	26	39.436437042398495
BCGP-T1S080	26	16.536472548366
BCGP-T1S080	26	22.88789520550548
BCGP-T1S080	26	22.354145483083272
BCGP-T1S080	26	36.823637420732844
BCGP-T1S080	26	42.055349856947366
BCGP-T1S080	26	47.959501139268085
BCGP-T1S080	26	38.75959315095522
BCGP-T1S080	26	45.69397286252165
BCGP-T1S080	26	41.40847096654244
BCGP-T1S080	26	32.54697635188192
BCGP-T1S080	26	8.630455886130573
BCGP-T1S080	26	38.41732615644343
BCGP-T1S080	26	41.351507344330216
BCGP-T1S080	26	19.882083829877356
BCGP-T1S080	26	30.285221075558688
BCGP-T1S080	26	38.00600698730593
BCGP-T1S080	26	55.67287167601366
BCGP-T1S080	26	48.94992983464003
BCGP-T1S080	26	17.467129829655022
BCGP-T1S080	26	23.16243505234356
BCGP-T1S080	26	52.716533678172716
BCGP-T1S080	26	15.023997691937568
BCGP-T1S080	26	49.87047284457711
BCGP-T1S080	26	16.09004633036576
BCGP-T1S080	26	12.735103534763661
BCGP-T1S080	26	45.8045448881678
BCGP-T1S080	26	56.00385983998197
BCGP-T1S080	26	3.503384896750837
BCGP-T1S080	26	32.83399443961281
BCGP-T1S080	26	15.07141643529258
BCGP-T1S080	26	33.148235365172326
BCGP-T1S080	26	35.5556339941723
BCGP-T1S080	26	29.298363663818527
BCGP-T1S080	26	23.545211709928697
BCGP-T1S080	26	37.178542924336924
BCGP-T1S080	26	14.403742780189814
BCGP-T1S080	26	23.227872008142626
BCGP-T1S080	26	31.970719143016694
BCGP-T1S080	26	20.42609017457486
BCGP-T1S080	26	45.681543793570434
BCGP-T1S080	26	41.14550569987
BCGP-T1S080	26	49.848260827583005
BCGP-T1S080	26	26.04126081552604
BCGP-T1S080	26	57.47182793915689
BCGP-T1S080	26	38.98285540241155
BCGP-T1S080	26	41.86112447757287
BCGP-T2S046	20	33.25951315328569
BCGP-T2S046	20	44.69085269966466
BCGP-T2S046	20	22.28727930500884
BCGP-T2S046	20	31.763776680613088
BCGP-T2S046	20	34.394359105173265
BCGP-T2S046	20	27.93264647825282
BCGP-T2S046	20	21.293429673225027
BCGP-T2S046	20	28.000909214964064
BCGP-T2S046	20	13.355194158423549
BCGP-T2S046	20	43.11428786638355
BCGP-T2S046	20	17.364128359137087
BCGP-T2S046	20	24.050419878445187
BCGP-T2S046	20	30.324464303211492
BCGP-T2S046	20	36.96759121152246
BCGP-T2S046	20	45.09008126849925
BCGP-T2S046	20	12.653104496007204
BCGP-T2S046	20	21.700506805572548
BCGP-T2S046	20	43.31473348959482
BCGP-T2S046	20	26.22681269376947
BCGP-T2S046	20	31.928836146936714
BCGP-T2S046	20	29.6091575008704
BCGP-T2S046	20	22.106413698659367
BCGP-T2S046	20	33.336646946999664
BCGP-T2S046	20	22.158985963464076
BCGP-T2S046	20	27.40158389676672
BCGP-T2S046	20	27.05997204632861
BCGP-T2S046	20	41.76025995337207
BCGP-T2S046	20	22.899130743096116
BCGP-T2S046	20	26.643331514435648
BCGP-T2S046	20	31.507934714582174
BCGP-T2S046	20	35.40749764807605
BCGP-T2S046	20	13.239353542100224
BCGP-T2S046	20	36.564011219666675
BCGP-T2S046	20	29.17405966273707
BCGP-T2S046	20	22.22925194317465
BCGP-T2S046	20	17.80212868446735
BCGP-T2S046	20	18.59591397459607
BCGP-T2S046	20	42.758169295196936
BCGP-T2S046	20	41.195203813841985
BCGP-T2S046	20	24.927835504737455
BCGP-T2S046	20	20.576546397923522
BCGP-T2S046	20	26.433798165311817
BCGP-T2S046	20	22.116959767155937
BCGP-T2S046	20	50.72613752650645
BCGP-T2S046	20	51.57015465264403
BCGP-T2S046	20	40.29978166614119
BCGP-T2S046	20	18.983768364020047
BCGP-T2S046	20	37.513900537662906
BCGP-T2S046	20	33.42207959360201
BCGP-T2S046	20	30.509146708431903
BCGP-T2S046	20	34.54464521449759
BCGP-T2S046	20	35.275623604648025
BCGP-T2S046	20	32.632339258636435
BCGP-T2S046	20	37.45436294353922
BCGP-T2S046	20	57.52833501751399
BCGP-T2S046	20	32.431819210789556
BCGP-T2S046	20	14.482193183172178
BCGP-T2S046	20	21.383632935800126
BCGP-T2S046	20	18.402927009373116
BCGP-T2S046	20	24.74707690913896
BCGP-T2S046	20	29.033172939874774
BCGP-T2S046	20	45.42558731700302
BCGP-T2S046	20	31.9400794688391
BCGP-T2S046	20	56.36034807333277
BCGP-T2S046	20	15.22618453039685
BCGP-T2S046	20	42.79846350881482
BCGP-T2S046	20	38.51359919269505
BCGP-T2S046	20	53.46830806752435
BCGP-T2S046	20	18.96144848177512
BCGP-T2S046	20	42.46079770616334
BCGP-T2S046	20	54.53897180591283
BCGP-T2S046	20	25.02832680642681
BCGP-T2S046	20	23.024458954380147
BCGP-T2S046	20	2.4998223157299106
BCGP-T2S046	20	30.54278849272958
BCGP-T2S046	20	9.87390247890709
BCGP-T2S046	20	5.140984964844357
BCGP-T2S046	20	29.07039320586054
BCGP-T2S046	20	32.28190853870147
BCGP-T2S046	20	29.425809899330286
BCGP-T2S046	20	27.803868055051424
BCGP-T2S046	20	26.591292374045167
BCGP-T2S046	20	21.669533271215062
BCGP-T2S046	20	44.85383360852898
BCGP-T2S046	20	22.65338412382995
BCGP-T2S046	20	62.85353984855154
BCGP-T2S046	20	24.843914452243116
BCGP-T2S046	20	30.007636135247523
BCGP-T2S046	20	34.35425823914342
BCGP-T2S046	20	22.410406322024887
BCGP-T2S046	20	27.01218030084086
BCGP-T2S046	20	20.827088243740228
BCGP-T2S046	20	35.994587013204274
BCGP-T2S046	20	47.718716739645124
BCGP-T2S046	20	26.709560716064246
BCGP-T2S046	20	63.606416382533986
BCGP-T2S046	20	30.111170752081232
BCGP-T2S046	20	35.89612012554674
BCGP-T2S046	20	36.254190585542965
BCGP-T2S046	20	57.78332581654887
BCGP-T2S080	26	41.92856841356717
BCGP-T2S080	26	40.18858615206361
BCGP-T2S080	26	25.313381447503016
BCGP-T2S080	26	38.80602235839072
BCGP-T2S080	26	36.84904799379743
BCGP-T2S080	26	31.976219439207277
BCGP-T2S080	26	38.59829222135371
BCGP-T2S080	26	14.185378584192447
BCGP-T2S080	26	35.997230270485325
BCGP-T2S080	26	41.57479646915787
BCGP-T2S080	26	42.78735156648864
BCGP-T2S080	26	24.16064066799335
BCGP-T2S080	26	44.42085478782641
BCGP-T2S080	26	27.63216943040181
BCGP-T2S080	26	28.632118959131432
BCGP-T2S080	26	33.547286521864336
BCGP-T2S080	26	21.275796728986037
BCGP-T2S080	26	45.9510436711932
BCGP-T2S080	26	22.723009665464694
BCGP-T2S080	26	15.563442125086306
BCGP-T2S080	26	36.324598920026524
BCGP-T2S080	26	55.208587944449405
BCGP-T2S080	26	34.741563304223206
BCGP-T2S080	26	43.82835386251874
BCGP-T2S080	26	45.62579623227232
BCGP-T2S080	26	39.08599842720034
BCGP-T2S080	26	40.628139261889224
BCGP-T2S080	26	25.548277656051294
BCGP-T2S080	26	34.74689113220464
BCGP-T2S080	26	27.865030365683687
BCGP-T2S080	26	38.646588067049734
BCGP-T2S080	26	33.00609923491251
BCGP-T2S080	26	34.039645695683575
BCGP-T2S080	26	28.317111958584377
BCGP-T2S080	26	48.442719164003506
BCGP-T2S080	26	26.28520061324615
BCGP-T2S080	26	37.4295001975193
BCGP-T2S080	26	39.435964418670004
BCGP-T2S080	26	52.136937147735864
BCGP-T2S080	26	47.81540965473351
BCGP-T2S080	26	38.840027355524036
BCGP-T2S080	26	11.125358645564315
BCGP-T2S080	26	17.895694338411978
BCGP-T2S080	26	38.95871090519074
BCGP-T2S080	26	29.287399754269543
BCGP-T2S080	26	27.576768407968004
BCGP-T2S080	26	44.7456348138047
BCGP-T2S080	26	39.01749843951253
BCGP-T2S080	26	40.70647762471556
BCGP-T2S080	26	17.678686753379928
BCGP-T2S080	26	12.136551863167103
BCGP-T2S080	26	40.230054782027544
BCGP-T2S080	26	36.110922058015696
BCGP-T2S080	26	37.47843138019474
BCGP-T2S080	26	31.136466232550266
BCGP-T2S080	26	7.9816952482935735
BCGP-T2S080	26	23.95351580381087
BCGP-T2S080	26	44.61408345289667
BCGP-T2S080	26	35.73397566821943
BCGP-T2S080	26	36.200278829314136
BCGP-T2S080	26	35.45628119249828
BCGP-T2S080	26	17.31852012178905
BCGP-T2S080	26	39.91886884399298
BCGP-T2S080	26	24.426949925966753
BCGP-T2S080	26	22.898084150347284
BCGP-T2S080	26	28.64025046369923
BCGP-T2S080	26	33.39286451660836
BCGP-T2S080	26	28.99566372786802
BCGP-T2S080	26	37.702372502402994
BCGP-T2S080	26	52.32053699117823
BCGP-T2S080	26	43.1761120298931
BCGP-T2S080	26	42.1551826675903
BCGP-T2S080	26	36.073251718840666
BCGP-T2S080	26	42.18700926698316
BCGP-T2S080	26	52.00681354263726
BCGP-T2S080	26	28.018090191680006
BCGP-T2S080	26	1.1643801062620927
BCGP-T2S080	26	28.813113879334786
BCGP-T2S080	26	50.53080670888741
BCGP-T2S080	26	28.740113607626633
BCGP-T2S080	26	27.31708618472554
BCGP-T2S080	26	42.488495475646
BCGP-T2S080	26	41.87163849378178
BCGP-T2S080	26	31.480477229469745
BCGP-T2S080	26	37.86624307443515
BCGP-T2S080	26	27.838621968616618
BCGP-T2S080	26	61.45779691176282
BCGP-T2S080	26	24.184792414567013
BCGP-T2S080	26	22.80604145683079
BCGP-T2S080	26	48.77813315155373
BCGP-T2S080	26	56.55598162502339
BCGP-T2S080	26	36.865764563135485
BCGP-T2S080	26	44.38273668963742
BCGP-T2S080	26	37.86054930980899
BCGP-T2S080	26	34.29723646961143
BCGP-T2S080	26	19.64869396262551
BCGP-T2S080	26	38.56126986853199
BCGP-T2S080	26	34.98114869883012
BCGP-T2S080	26	42.620929547347274
BCGP-T2S080	26	33.18324178719545
BCGP-T1S091	26	13.189432003662272
BCGP-T1S091	26	44.21127718684215
BCGP-T1S091	26	34.92208590780224
BCGP-T1S091	26	17.431070779283164
BCGP-T1S091	26	51.52124629920265
BCGP-T1S091	26	50.97552618898754
BCGP-T1S091	26	29.762510200440023
BCGP-T1S091	26	39.17438386349504
BCGP-T1S091	26	43.78636834525708
BCGP-T1S091	26	39.17823928647013
BCGP-T1S091	26	56.72199426833927
BCGP-T1S091	26	47.79867388821346
BCGP-T1S091	26	19.548649605025695
BCGP-T1S091	26	39.84024697316531
BCGP-T1S091	26	42.82277818484594
BCGP-T1S091	26	43.085558627508725
BCGP-T1S091	26	45.513531514635275
BCGP-T1S091	26	25.41190304622232
BCGP-T1S091	26	37.380688843871916
BCGP-T1S091	26	29.561880593155177
BCGP-T1S091	26	24.41972445895975
BCGP-T1S091	26	35.759701549989416
BCGP-T1S091	26	52.31932109419012
BCGP-T1S091	26	35.6095345320842
BCGP-T1S091	26	35.505534063386314
BCGP-T1S091	26	64.16358623339926
BCGP-T1S091	26	49.436914138717114
BCGP-T1S091	26	33.93696157168024
BCGP-T1S091	26	51.30442690529756
BCGP-T1S091	26	45.6362256012793
BCGP-T1S091	26	36.667756355690656
BCGP-T1S091	26	42.20368180167879
BCGP-T1S091	26	16.379737374317667
BCGP-T1S091	26	61.369321312506614
BCGP-T1S091	26	53.63268720130601
BCGP-T1S091	26	50.28438665713905
BCGP-T1S091	26	51.35818492858918
BCGP-T1S091	26	21.53601093106101
BCGP-T1S091	26	34.543232759599896
BCGP-T1S091	26	40.820388130306064
BCGP-T1S091	26	60.27700515890958
BCGP-T1S091	26	39.740788963989246
BCGP-T1S091	26	23.29259956940898
BCGP-T1S091	26	37.91772917191208
BCGP-T1S091	26	27.9704130150406
BCGP-T1S091	26	47.54855020374745
BCGP-T1S091	26	26.040754974725292
BCGP-T1S091	26	33.893484597148124
BCGP-T1S091	26	34.05881428505825
BCGP-T1S091	26	36.2599869490847
BCGP-T1S091	26	36.01099532375272
BCGP-T1S091	26	50.01753655515984
BCGP-T1S091	26	32.903520832695904
BCGP-T1S091	26	19.257011997736004
BCGP-T1S091	26	59.99620409149606
BCGP-T1S091	26	55.82060268820927
BCGP-T1S091	26	27.656097231890573
BCGP-T1S091	26	33.17546271214049
BCGP-T1S091	26	38.562032597328326
BCGP-T1S091	26	27.568781594304088
BCGP-T1S091	26	38.8960887100397
BCGP-T1S091	26	32.63086064689182
BCGP-T1S091	26	56.87576758248999
BCGP-T1S091	26	25.294049134723085
BCGP-T1S091	26	27.384107918556666
BCGP-T1S091	26	37.27645705342972
BCGP-T1S091	26	32.14030556702515
BCGP-T1S091	26	18.535335539978554
BCGP-T1S091	26	36.35867598217623
BCGP-T1S091	26	46.65900746652234
BCGP-T1S091	26	52.98704453462402
BCGP-T1S091	26	42.793262465054354
BCGP-T1S091	26	53.134651276192656
BCGP-T1S091	26	40.23137105932005
BCGP-T1S091	26	13.295425739867055
BCGP-T1S091	26	30.92636586889587
BCGP-T1S091	26	17.48020695812018
BCGP-T1S091	26	51.07202970794967
BCGP-T1S091	26	36.05932060814581
BCGP-T1S091	26	44.249245207607814
BCGP-T1S091	26	59.14882277643998
BCGP-T1S091	26	27.47961252003239
BCGP-T1S091	26	28.88451549407291
BCGP-T1S091	26	60.16004425941021
BCGP-T1S091	26	56.15351359173317
BCGP-T1S091	26	45.64735509045817
BCGP-T1S091	26	33.40703642819456
BCGP-T1S091	26	27.690778532440046
BCGP-T1S091	26	14.905322948839833
BCGP-T1S091	26	35.936694428891634
BCGP-T1S091	26	19.872069811559765
BCGP-T1S091	26	18.621989879178695
BCGP-T1S091	26	26.457229422196345
BCGP-T1S091	26	45.305803584185334
BCGP-T1S091	26	38.03740221655076
BCGP-T1S091	26	52.00681562975754
BCGP-T1S091	26	34.324367499972396
BCGP-T1S091	26	61.80828564361998
BCGP-T1S091	26	47.68244507007672
BCGP-T1S091	26	21.73267536218102
BCGP-T2S091	26	18.911699124612163
BCGP-T2S091	26	37.89686539135491
BCGP-T2S091	26	41.35189199168219
BCGP-T2S091	26	15.15467244533918
BCGP-T2S091	26	16.84374452062188
BCGP-T2S091	26	41.39403095096794
BCGP-T2S091	26	39.325099519562464
BCGP-T2S091	26	32.1809856109347
BCGP-T2S091	26	25.93949682221664
BCGP-T2S091	26	22.54937209212228
BCGP-T2S091	26	39.1391375575191
BCGP-T2S091	26	37.484273300142
BCGP-T2S091	26	51.76309401428894
BCGP-T2S091	26	18.46291737170491
BCGP-T2S091	26	47.204656224578464
BCGP-T2S091	26	31.006320417812095
BCGP-T2S091	26	40.714697504244235
BCGP-T2S091	26	31.1792015754364
BCGP-T2S091	26	24.008201117232044
BCGP-T2S091	26	31.402870845743227
BCGP-T2S091	26	29.676733011769535
BCGP-T2S091	26	41.30367840026997
BCGP-T2S091	26	42.92614271602931
BCGP-T2S091	26	56.97581953344756
BCGP-T2S091	26	35.86668118916435
BCGP-T2S091	26	24.233544208294067
BCGP-T2S091	26	38.56935369404067
BCGP-T2S091	26	41.826616010122876
BCGP-T2S091	26	27.983106467113306
BCGP-T2S091	26	45.384853583666086
BCGP-T2S091	26	30.118631692458116
BCGP-T2S091	26	28.694664608239854
BCGP-T2S091	26	47.70450391460086
BCGP-T2S091	26	38.30697473135825
BCGP-T2S091	26	25.717799262879133
BCGP-T2S091	26	17.964961370760395
BCGP-T2S091	26	38.073915358358924
BCGP-T2S091	26	40.03000309487564
BCGP-T2S091	26	28.899792223560297
BCGP-T2S091	26	29.022221073212467
BCGP-T2S091	26	17.2022637528714
BCGP-T2S091	26	46.51959422751752
BCGP-T2S091	26	46.250408458115224
BCGP-T2S091	26	20.72094281427762
BCGP-T2S091	26	31.937684470460013
BCGP-T2S091	26	30.331141517390467
BCGP-T2S091	26	27.187625018708367
BCGP-T2S091	26	48.439388488139095
BCGP-T2S091	26	43.01467059316505
BCGP-T2S091	26	25.352743456078823
BCGP-T2S091	26	40.069850814745116
BCGP-T2S091	26	26.556087584890307
BCGP-T2S091	26	46.19333437921652
BCGP-T2S091	26	43.540876242569794
BCGP-T2S091	26	37.22330389032586
BCGP-T2S091	26	40.9898049240257
BCGP-T2S091	26	44.628426443452156
BCGP-T2S091	26	45.98278767331277
BCGP-T2S091	26	47.139914778619215
BCGP-T2S091	26	26.724785405258572
BCGP-T2S091	26	42.026796876734615
BCGP-T2S091	26	35.60040249169536
BCGP-T2S091	26	30.756452872226728
BCGP-T2S091	26	26.56198068323197
BCGP-T2S091	26	29.36335983506413
BCGP-T2S091	26	24.010725861509858
BCGP-T2S091	26	45.39071116695409
BCGP-T2S091	26	31.853148278901266
BCGP-T2S091	26	48.7589668526464
BCGP-T2S091	26	27.416910629071094
BCGP-T2S091	26	35.342189824680865
BCGP-T2S091	26	32.531832689753166
BCGP-T2S091	26	29.173155096678446
BCGP-T2S091	26	39.73019629769871
BCGP-T2S091	26	10.595410249853492
BCGP-T2S091	26	49.92598136376483
BCGP-T2S091	26	26.356556721780223
BCGP-T2S091	26	25.57008215920691
BCGP-T2S091	26	30.39424482970946
BCGP-T2S091	26	36.64772599520575
BCGP-T2S091	26	63.32682373889931
BCGP-T2S091	26	16.479547770555442
BCGP-T2S091	26	33.169868481362656
BCGP-T2S091	26	46.210949233986184
BCGP-T2S091	26	49.334499096514506
BCGP-T2S091	26	25.700576651197196
BCGP-T2S091	26	55.971974594490796
BCGP-T2S091	26	45.56537104932904
BCGP-T2S091	26	27.22610825763609
BCGP-T2S091	26	36.70915379311785
BCGP-T2S091	26	33.80512564333572
BCGP-T2S091	26	52.10928358482616
BCGP-T2S091	26	54.93329136600359
BCGP-T2S091	26	46.47356590252953
BCGP-T2S091	26	19.312299631449392
BCGP-T2S091	26	42.00664214289093
BCGP-T2S091	26	50.68135055757337
BCGP-T2S091	26	14.998650417054044
BCGP-T2S091	26	29.061401750176056
BCGP-T2S091	26	43.47244209646937
BCGP-T1S068	22	32.82515993856862
BCGP-T1S068	22	22.321937384718648
BCGP-T1S068	22	27.250175718068395
BCGP-T1S068	22	38.83994939615896
BCGP-T1S068	22	13.127606348355679
BCGP-T1S068	22	43.112205591402734
BCGP-T1S068	22	38.82318102464618
BCGP-T1S068	22	30.95612394217327
BCGP-T1S068	22	38.401141269850335
BCGP-T1S068	22	41.819154251908444
BCGP-T1S068	22	53.360288289343025
BCGP-T1S068	22	37.57883919840716
BCGP-T1S068	22	21.579369957965454
BCGP-T1S068	22	31.980970606138996
BCGP-T1S068	22	57.22200999799743
BCGP-T1S068	22	40.73872696965885
BCGP-T1S068	22	15.753950667478689
BCGP-T1S068	22	58.136696541805314
BCGP-T1S068	22	23.411278137035826
BCGP-T1S068	22	28.51364780749708
BCGP-T1S068	22	21.112113612103236
BCGP-T1S068	22	43.567362557532284
BCGP-T1S068	22	40.673128840701715
BCGP-T1S068	22	44.846222991097235
BCGP-T1S068	22	32.410618609887145
BCGP-T1S068	22	37.5112419449843
BCGP-T1S068	22	43.64481444415704
BCGP-T1S068	22	36.59792741041391
BCGP-T1S068	22	31.058291087129124
BCGP-T1S068	22	53.795542902793756
BCGP-T1S068	22	31.47322439946533
BCGP-T1S068	22	37.48727282413302
BCGP-T1S068	22	47.01199002672556
BCGP-T1S068	22	28.99603493577278
BCGP-T1S068	22	18.202788389504796
BCGP-T1S068	22	44.9101829444386
BCGP-T1S068	22	37.41535249262757
BCGP-T1S068	22	55.043963014909664
BCGP-T1S068	22	18.98686329415168
BCGP-T1S068	22	48.33784522672671
BCGP-T1S068	22	48.025266645452746
BCGP-T1S068	22	20.756652081440116
BCGP-T1S068	22	50.65378390708791
BCGP-T1S068	22	23.220347426851998
BCGP-T1S068	22	41.34096800674152
BCGP-T1S068	22	37.1036402659534
BCGP-T1S068	22	27.855311048733693
BCGP-T1S068	22	46.5855479605656
BCGP-T1S068	22	43.43934716168996
BCGP-T1S068	22	26.222032079134976
BCGP-T1S068	22	34.627191765395054
BCGP-T1S068	22	38.9307667445579
BCGP-T1S068	22	33.818122545799085
BCGP-T1S068	22	34.11714030026216
BCGP-T1S068	22	42.081500453977156
BCGP-T1S068	22	40.402917729107735
BCGP-T1S068	22	13.817093957785648
BCGP-T1S068	22	26.351468566918086
BCGP-T1S068	22	32.14873778367021
BCGP-T1S068	22	41.80217629859294
BCGP-T1S068	22	31.306171706176492
BCGP-T1S068	22	25.71010589525612
BCGP-T1S068	22	34.90873796949114
BCGP-T1S068	22	40.01947490225316
BCGP-T1S068	22	36.596986225364915
BCGP-T1S068	22	43.18944285739559
BCGP-T1S068	22	44.93836812970237
BCGP-T1S068	22	26.982861462959445
BCGP-T1S068	22	31.780258306273318
BCGP-T1S068	22	31.864712340069307
BCGP-T1S068	22	36.928948458279336
BCGP-T1S068	22	45.345495818754024
BCGP-T1S068	22	30.645817990463556
BCGP-T1S068	22	27.739401391278648
BCGP-T1S068	22	26.160177946160417
BCGP-T1S068	22	30.05934262373484
BCGP-T1S068	22	29.176096443969183
BCGP-T1S068	22	44.65002245096063
BCGP-T1S068	22	41.27615678565317
BCGP-T1S068	22	28.72488306469134
BCGP-T1S068	22	23.761227077325103
BCGP-T1S068	22	41.57551014810224
BCGP-T1S068	22	29.52468633292557
BCGP-T1S068	22	38.79531607763063
BCGP-T1S068	22	36.73104670250566
BCGP-T1S068	22	56.12881437189177
BCGP-T1S068	22	21.223131092607133
BCGP-T1S068	22	38.15154774942676
BCGP-T1S068	22	38.81754723965135
BCGP-T1S068	22	50.94003928268322
BCGP-T1S068	22	28.629418330119243
BCGP-T1S068	22	27.774023706782145
BCGP-T1S068	22	38.56424539014356
BCGP-T1S068	22	50.085990856299816
BCGP-T1S068	22	58.10920130886693
BCGP-T1S068	22	48.79955907362899
BCGP-T1S068	22	47.70847538868874
BCGP-T1S068	22	30.135928762545525
BCGP-T1S068	22	42.166903367356184
BCGP-T1S068	22	26.587156793462256
BCGP-T1S016	22	34.37024879971093
BCGP-T1S016	22	25.081894044800464
BCGP-T1S016	22	37.78857354372816
BCGP-T1S016	22	56.45017742932748
BCGP-T1S016	22	45.139811647463645
BCGP-T1S016	22	25.778200741899422
BCGP-T1S016	22	54.52886997378414
BCGP-T1S016	22	54.17278101444604
BCGP-T1S016	22	34.89729178463505
BCGP-T1S016	22	53.91553316725329
BCGP-T1S016	22	53.35644984742912
BCGP-T1S016	22	42.509945867203506
BCGP-T1S016	22	34.58369351026887
BCGP-T1S016	22	46.491659826035125
BCGP-T1S016	22	36.765781355834754
BCGP-T1S016	22	22.055585899399116
BCGP-T1S016	22	33.57094021858227
BCGP-T1S016	22	40.25147692455853
BCGP-T1S016	22	43.83278451642682
BCGP-T1S016	22	61.21751014230962
BCGP-T1S016	22	38.714338532707316
BCGP-T1S016	22	35.090512499972746
BCGP-T1S016	22	57.33445615761556
BCGP-T1S016	22	26.052689472259974
BCGP-T1S016	22	24.13343683516178
BCGP-T1S016	22	28.19653114547411
BCGP-T1S016	22	24.12438455673873
BCGP-T1S016	22	54.9099397674593
BCGP-T1S016	22	47.18437306669452
BCGP-T1S016	22	37.836855182561564
BCGP-T1S016	22	42.95254821578032
BCGP-T1S016	22	31.688145825501948
BCGP-T1S016	22	28.40494228760073
BCGP-T1S016	22	29.280593681877207
BCGP-T1S016	22	30.25842320716379
BCGP-T1S016	22	27.315320198899293
BCGP-T1S016	22	53.081481356392516
BCGP-T1S016	22	54.375324412403984
BCGP-T1S016	22	53.604843564763904
BCGP-T1S016	22	38.121357744246446
BCGP-T1S016	22	47.02682093252506
BCGP-T1S016	22	51.96906933451168
BCGP-T1S016	22	50.18817520560403
BCGP-T1S016	22	38.23013941817193
BCGP-T1S016	22	64.54264248554189
BCGP-T1S016	22	46.6662240573343
BCGP-T1S016	22	46.59936281770358
BCGP-T1S016	22	33.023182221867536
BCGP-T1S016	22	43.84920538174764
BCGP-T1S016	22	50.71529121333237
BCGP-T1S016	22	47.25552022944566
BCGP-T1S016	22	48.76740279010636
BCGP-T1S016	22	61.9481631957143
BCGP-T1S016	22	52.58924148812612
BCGP-T1S016	22	14.286864771689283
BCGP-T1S016	22	48.079139802844466
BCGP-T1S016	22	52.43193608286727
BCGP-T1S016	22	54.55943827064802
BCGP-T1S016	22	38.840173142500866
BCGP-T1S016	22	26.866161373839148
BCGP-T1S016	22	47.13525183851767
BCGP-T1S016	22	43.051413524988256
BCGP-T1S016	22	33.88494945650795
BCGP-T1S016	22	42.28100517634405
BCGP-T1S016	22	31.85013226669206
BCGP-T1S016	22	60.3604726612708
BCGP-T1S016	22	32.91846034657687
BCGP-T1S016	22	55.07622940622041
BCGP-T1S016	22	37.6350869171308
BCGP-T1S016	22	51.21100899989203
BCGP-T1S016	22	45.28189839991011
BCGP-T1S016	22	22.485336065577755
BCGP-T1S016	22	61.43186843549645
BCGP-T1S016	22	28.033607672849158
BCGP-T1S016	22	43.91158448087506
BCGP-T1S016	22	45.62620644104914
BCGP-T1S016	22	36.59871027193442
BCGP-T1S016	22	64.86431847369236
BCGP-T1S016	22	37.779237760488265
BCGP-T1S016	22	49.83412872275999
BCGP-T1S016	22	35.30806268959239
BCGP-T1S016	22	38.35862896338714
BCGP-T1S016	22	61.88817641029043
BCGP-T1S016	22	39.10614826799899
BCGP-T1S016	22	46.86345865391721
BCGP-T1S016	22	57.57510863194879
BCGP-T1S016	22	26.3177104938931
BCGP-T1S016	22	59.10616839519474
BCGP-T1S016	22	48.370963271596686
BCGP-T1S016	22	29.420852865179512
BCGP-T1S016	22	47.94222339284323
BCGP-T1S016	22	57.26545013610088
BCGP-T1S016	22	50.59607254150037
BCGP-T1S016	22	45.15878510139578
BCGP-T1S016	22	28.634713029241905
BCGP-T1S016	22	49.00462243184495
BCGP-T1S016	22	60.49337247471704
BCGP-T1S016	22	31.450755612035458
BCGP-T1S016	22	54.88474144377607
BCGP-T1S016	22	50.82646545061718
BCGP-T1S085	39	41.532198814023545
BCGP-T1S085	39	40.78688688225517
BCGP-T1S085	39	49.15912806160163
BCGP-T1S085	39	33.54641128299392
BCGP-T1S085	39	32.90708226797498
BCGP-T1S085	39	45.299011843776285
BCGP-T1S085	39	38.666405606698305
BCGP-T1S085	39	49.67638638937182
BCGP-T1S085	39	30.997450234929946
BCGP-T1S085	39	51.33647705387794
BCGP-T1S085	39	28.01716874206244
BCGP-T1S085	39	36.69954147516944
BCGP-T1S085	39	40.447452665092484
BCGP-T1S085	39	30.834124504323547
BCGP-T1S085	39	38.03243575225618
BCGP-T1S085	39	52.385633547548075
BCGP-T1S085	39	49.35140823224644
BCGP-T1S085	39	53.916006424228456
BCGP-T1S085	39	43.47696743261567
BCGP-T1S085	39	48.49490440149121
BCGP-T1S085	39	60.06170021422692
BCGP-T1S085	39	29.572400312473125
BCGP-T1S085	39	42.9253492141497
BCGP-T1S085	39	49.884123677732575
BCGP-T1S085	39	47.07454742324572
BCGP-T1S085	39	37.57664547343449
BCGP-T1S085	39	38.883582467473595
BCGP-T1S085	39	32.33095048703911
BCGP-T1S085	39	31.847702454382073
BCGP-T1S085	39	32.83906159871669
BCGP-T1S085	39	59.161732880512375
BCGP-T1S085	39	54.44802910893383
BCGP-T1S085	39	51.144245908516844
BCGP-T1S085	39	43.29582277036536
BCGP-T1S085	39	50.810500354313966
BCGP-T1S085	39	48.07309800588778
BCGP-T1S085	39	56.38850006464106
BCGP-T1S085	39	42.51696981770553
BCGP-T1S085	39	68.95989364566628
BCGP-T1S085	39	47.73316314119582
BCGP-T1S085	39	45.57335742648674
BCGP-T1S085	39	39.53913762186987
BCGP-T1S085	39	42.60472244915459
BCGP-T1S085	39	33.63790007376403
BCGP-T1S085	39	50.68935491340543
BCGP-T1S085	39	24.201578775875287
BCGP-T1S085	39	63.582789883008346
BCGP-T1S085	39	62.49677968222832
BCGP-T1S085	39	49.8982747914603
BCGP-T1S085	39	60.517575033351505
BCGP-T1S085	39	46.30819569001457
BCGP-T1S085	39	56.335907865881175
BCGP-T1S085	39	52.9133309317516
BCGP-T1S085	39	33.419186778724885
BCGP-T1S085	39	38.40705082256074
BCGP-T1S085	39	27.454136819161942
BCGP-T1S085	39	36.16401206707779
BCGP-T1S085	39	27.486747028483315
BCGP-T1S085	39	35.22900999312979
BCGP-T1S085	39	33.05055377300366
BCGP-T1S085	39	53.78916882387706
BCGP-T1S085	39	44.37495932194101
BCGP-T1S085	39	54.90687614572856
BCGP-T1S085	39	37.21236420430673
BCGP-T1S085	39	32.110947495756506
BCGP-T1S085	39	35.90771168692194
BCGP-T1S085	39	46.80476451099789
BCGP-T1S085	39	20.285511742008755
BCGP-T1S085	39	50.49707954951061
BCGP-T1S085	39	30.339006964361836
BCGP-T1S085	39	50.489198764451764
BCGP-T1S085	39	53.9997491442419
BCGP-T1S085	39	34.27632765385957
BCGP-T1S085	39	40.05814816275485
BCGP-T1S085	39	38.6949238539178
BCGP-T1S085	39	55.9556813050411
BCGP-T1S085	39	41.73059811173191
BCGP-T1S085	39	32.15038619151603
BCGP-T1S085	39	53.732545881778904
BCGP-T1S085	39	52.469672661847184
BCGP-T1S085	39	31.398338260159655
BCGP-T1S085	39	35.30676273388518
BCGP-T1S085	39	42.46376718942228
BCGP-T1S085	39	34.42864290219189
BCGP-T1S085	39	48.82415417112042
BCGP-T1S085	39	40.309232290642285
BCGP-T1S085	39	32.414514547413276
BCGP-T1S085	39	37.91168004630322
BCGP-T1S085	39	44.67856255988238
BCGP-T1S085	39	29.554323714891922
BCGP-T1S085	39	60.533792218764845
BCGP-T1S085	39	31.335376672418022
BCGP-T1S085	39	60.188902737731446
BCGP-T1S085	39	37.442666939941695
BCGP-T1S085	39	28.72889047312115
BCGP-T1S085	39	54.50985040548671
BCGP-T1S085	39	57.80278570586883
BCGP-T1S085	39	37.4467165739569
BCGP-T1S085	39	38.60166073086605
BCGP-T1S085	39	47.73065671402265
BCGP-T2S068	22	45.66437463186524
BCGP-T2S068	22	21.506889667838895
BCGP-T2S068	22	26.76242771410606
BCGP-T2S068	22	40.29281948940881
BCGP-T2S068	22	49.92268296209141
BCGP-T2S068	22	41.094374011899134
BCGP-T2S068	22	13.52310126242882
BCGP-T2S068	22	45.56799362041053
BCGP-T2S068	22	38.094812129230334
BCGP-T2S068	22	26.575005368822893
BCGP-T2S068	22	46.895942503366896
BCGP-T2S068	22	31.54609179685979
BCGP-T2S068	22	34.39961802198487
BCGP-T2S068	22	44.12745755200446
BCGP-T2S068	22	31.06011134601875
BCGP-T2S068	22	37.749702998784954
BCGP-T2S068	22	48.589742014435245
BCGP-T2S068	22	39.46729401290963
BCGP-T2S068	22	37.21669423645123
BCGP-T2S068	22	54.4860473663361
BCGP-T2S068	22	27.312715288143753
BCGP-T2S068	22	35.390158574963245
BCGP-T2S068	22	60.51593406283159
BCGP-T2S068	22	53.3339446039729
BCGP-T2S068	22	25.779862055758443
BCGP-T2S068	22	32.85555818642445
BCGP-T2S068	22	24.04383615739903
BCGP-T2S068	22	58.5323603980576
BCGP-T2S068	22	46.78682516354188
BCGP-T2S068	22	28.308531964633435
BCGP-T2S068	22	26.759145813820286
BCGP-T2S068	22	35.905630001592456
BCGP-T2S068	22	35.15855348982488
BCGP-T2S068	22	59.643067755050645
BCGP-T2S068	22	49.22394053901499
BCGP-T2S068	22	31.964740233662273
BCGP-T2S068	22	35.90267823627597
BCGP-T2S068	22	27.53432967524579
BCGP-T2S068	22	33.91556180816359
BCGP-T2S068	22	12.132216248628554
BCGP-T2S068	22	38.572362461852876
BCGP-T2S068	22	28.908655243101187
BCGP-T2S068	22	21.972035458884896
BCGP-T2S068	22	38.332952991594276
BCGP-T2S068	22	27.315291044048813
BCGP-T2S068	22	27.199063708174503
BCGP-T2S068	22	35.34527508526407
BCGP-T2S068	22	38.21844799306269
BCGP-T2S068	22	42.561051273153815
BCGP-T2S068	22	19.3412649569476
BCGP-T2S068	22	34.90006032804128
BCGP-T2S068	22	45.42190594002731
BCGP-T2S068	22	28.422772308894583
BCGP-T2S068	22	52.026318077198226
BCGP-T2S068	22	25.4715367633617
BCGP-T2S068	22	26.16641994418757
BCGP-T2S068	22	38.52864432660708
BCGP-T2S068	22	32.21635789344443
BCGP-T2S068	22	24.201136164982227
BCGP-T2S068	22	27.08192911691549
BCGP-T2S068	22	41.97047281576587
BCGP-T2S068	22	43.73864624409957
BCGP-T2S068	22	56.247764734236135
BCGP-T2S068	22	33.84543758360804
BCGP-T2S068	22	43.29952465319679
BCGP-T2S068	22	32.84303697620345
BCGP-T2S068	22	39.0670669038806
BCGP-T2S068	22	38.04375223939594
BCGP-T2S068	22	30.24285628192064
BCGP-T2S068	22	25.59442100619793
BCGP-T2S068	22	42.24753107048728
BCGP-T2S068	22	31.690406054671616
BCGP-T2S068	22	39.785277707482834
BCGP-T2S068	22	57.0228439901344
BCGP-T2S068	22	44.00450967176515
BCGP-T2S068	22	26.727278429739457
BCGP-T2S068	22	30.864935216951157
BCGP-T2S068	22	51.03003199859907
BCGP-T2S068	22	43.09610437022737
BCGP-T2S068	22	27.79513009843698
BCGP-T2S068	22	16.708602867212274
BCGP-T2S068	22	38.768345803035245
BCGP-T2S068	22	50.56462509073861
BCGP-T2S068	22	37.263473240369365
BCGP-T2S068	22	33.68008685945982
BCGP-T2S068	22	46.06181145291425
BCGP-T2S068	22	8.973380223710093
BCGP-T2S068	22	39.98961655412114
BCGP-T2S068	22	23.3178384424092
BCGP-T2S068	22	42.31909596814733
BCGP-T2S068	22	11.491356761837173
BCGP-T2S068	22	41.299747530974365
BCGP-T2S068	22	25.113360025983365
BCGP-T2S068	22	46.28247737924931
BCGP-T2S068	22	52.151744894036405
BCGP-T2S068	22	36.28857645605657
BCGP-T2S068	22	37.25848752045878
BCGP-T2S068	22	31.404593556499886
BCGP-T2S068	22	54.97940741624328
BCGP-T2S068	22	45.29458701437933
BCGP-T2S016	22	41.48854544358828
BCGP-T2S016	22	40.48714022280698
BCGP-T2S016	22	37.46371996889854
BCGP-T2S016	22	35.01859396800293
BCGP-T2S016	22	27.387979044298437
BCGP-T2S016	22	50.429219764045286
BCGP-T2S016	22	30.062122206330983
BCGP-T2S016	22	39.77072661397799
BCGP-T2S016	22	38.604027988291726
BCGP-T2S016	22	45.865584709524256
BCGP-T2S016	22	55.37360257013726
BCGP-T2S016	22	29.692914032755905
BCGP-T2S016	22	35.20728966972756
BCGP-T2S016	22	25.758722529428425
BCGP-T2S016	22	30.735945464997165
BCGP-T2S016	22	46.12282433377371
BCGP-T2S016	22	37.741945915020274
BCGP-T2S016	22	20.307552984906156
BCGP-T2S016	22	20.73734131979752
BCGP-T2S016	22	49.30856554598617
BCGP-T2S016	22	31.79822808450453
BCGP-T2S016	22	37.96436275734769
BCGP-T2S016	22	46.679054135778145
BCGP-T2S016	22	19.19274439540612
BCGP-T2S016	22	39.819168817063
BCGP-T2S016	22	45.21423519048742
BCGP-T2S016	22	28.045421447738804
BCGP-T2S016	22	24.41833277496429
BCGP-T2S016	22	30.804359110541625
BCGP-T2S016	22	37.83801479783986
BCGP-T2S016	22	67.98696504108663
BCGP-T2S016	22	43.60211000263385
BCGP-T2S016	22	12.203702406884446
BCGP-T2S016	22	42.50001735629425
BCGP-T2S016	22	28.543616695591446
BCGP-T2S016	22	48.46993241333349
BCGP-T2S016	22	20.43265584638915
BCGP-T2S016	22	63.431308532620825
BCGP-T2S016	22	28.244637634180133
BCGP-T2S016	22	28.387537505443568
BCGP-T2S016	22	39.08320013549722
BCGP-T2S016	22	46.476898482539596
BCGP-T2S016	22	38.56908485279216
BCGP-T2S016	22	29.462411920964186
BCGP-T2S016	22	24.501616438752453
BCGP-T2S016	22	51.63845838514635
BCGP-T2S016	22	47.894004867193544
BCGP-T2S016	22	34.74332635939352
BCGP-T2S016	22	48.33061010504858
BCGP-T2S016	22	27.896607572535526
BCGP-T2S016	22	48.4892641745619
BCGP-T2S016	22	26.060605391421024
BCGP-T2S016	22	44.1626796618706
BCGP-T2S016	22	36.46091888827894
BCGP-T2S016	22	49.11841329082191
BCGP-T2S016	22	41.676447774636245
BCGP-T2S016	22	37.123470094361885
BCGP-T2S016	22	57.30435731471231
BCGP-T2S016	22	23.651992159817908
BCGP-T2S016	22	43.586470876571674
BCGP-T2S016	22	36.836983788873354
BCGP-T2S016	22	24.18902384300766
BCGP-T2S016	22	37.41343747995788
BCGP-T2S016	22	30.618897389563905
BCGP-T2S016	22	45.51893180559011
BCGP-T2S016	22	31.417496965878804
BCGP-T2S016	22	21.452752197178526
BCGP-T2S016	22	17.66704493918057
BCGP-T2S016	22	25.471110780887212
BCGP-T2S016	22	31.62668802094889
BCGP-T2S016	22	38.716732622198926
BCGP-T2S016	22	40.73393768678828
BCGP-T2S016	22	53.317529814757314
BCGP-T2S016	22	33.356928231397596
BCGP-T2S016	22	40.126611845326984
BCGP-T2S016	22	29.362539255411043
BCGP-T2S016	22	51.72933128907804
BCGP-T2S016	22	33.91154171035883
BCGP-T2S016	22	48.13369416888303
BCGP-T2S016	22	32.447002255559646
BCGP-T2S016	22	28.80513179498155
BCGP-T2S016	22	22.39691229230173
BCGP-T2S016	22	27.578581010280125
BCGP-T2S016	22	42.9445920625205
BCGP-T2S016	22	28.72106948978478
BCGP-T2S016	22	37.40161456168942
BCGP-T2S016	22	48.788996036755755
BCGP-T2S016	22	35.95048517874789
BCGP-T2S016	22	37.479803564885216
BCGP-T2S016	22	59.25094599861972
BCGP-T2S016	22	33.741585707585706
BCGP-T2S016	22	45.58841299815734
BCGP-T2S016	22	36.44352987664451
BCGP-T2S016	22	33.124321912345245
BCGP-T2S016	22	31.147219426914486
BCGP-T2S016	22	20.979519566429417
BCGP-T2S016	22	19.3607214225378
BCGP-T2S016	22	28.46778181336263
BCGP-T2S016	22	42.06463942191388
BCGP-T2S016	22	43.776480998410946
BCGP-T1S046	20	33.75554026655925
BCGP-T1S046	20	52.94623420515555
BCGP-T1S046	20	48.505373162234804
BCGP-T1S046	20	26.66986094575115
BCGP-T1S046	20	27.113695991707957
BCGP-T1S046	20	-0.14918648759842626
BCGP-T1S046	20	32.81050232135667
BCGP-T1S046	20	35.51128436147597
BCGP-T1S046	20	32.089853987998595
BCGP-T1S046	20	36.62382519223734
BCGP-T1S046	20	41.251026126299884
BCGP-T1S046	20	40.016247091827175
BCGP-T1S046	20	34.94507762792839
BCGP-T1S046	20	34.887116057669814
BCGP-T1S046	20	29.852734179298896
BCGP-T1S046	20	32.79872622665254
BCGP-T1S046	20	35.03364371954016
BCGP-T1S046	20	30.557611988995713
BCGP-T1S046	20	56.752839460571764
BCGP-T1S046	20	41.504526459275354
BCGP-T1S046	20	41.42547837605672
BCGP-T1S046	20	54.595982508657514
BCGP-T1S046	20	52.03641156772986
BCGP-T1S046	20	22.260603368490468
BCGP-T1S046	20	43.90069043375185
BCGP-T1S046	20	49.1307367686431
BCGP-T1S046	20	45.048336376649694
BCGP-T1S046	20	33.50868668184189
BCGP-T1S046	20	38.69075388099076
BCGP-T1S046	20	20.452207325482505
BCGP-T1S046	20	34.59899907975338
BCGP-T1S046	20	19.662975233436768
BCGP-T1S046	20	51.58596904667942
BCGP-T1S046	20	22.526015776475685
BCGP-T1S046	20	31.142634453333827
BCGP-T1S046	20	34.14734184150989
BCGP-T1S046	20	47.45744782201678
BCGP-T1S046	20	45.40062163625205
BCGP-T1S046	20	45.22131754832099
BCGP-T1S046	20	38.136135965468725
BCGP-T1S046	20	20.512676213488557
BCGP-T1S046	20	47.47380944710164
BCGP-T1S046	20	42.08586246083109
BCGP-T1S046	20	31.14702801721257
BCGP-T1S046	20	34.81225392640761
BCGP-T1S046	20	30.365733070154803
BCGP-T1S046	20	19.554360665268433
BCGP-T1S046	20	35.74129812926128
BCGP-T1S046	20	33.052314037014696
BCGP-T1S046	20	36.775409385540456
BCGP-T1S046	20	49.70579039671739
BCGP-T1S046	20	27.125342394297085
BCGP-T1S046	20	25.16475998599783
BCGP-T1S046	20	38.75004730696287
BCGP-T1S046	20	22.360805351474276
BCGP-T1S046	20	42.55519001535458
BCGP-T1S046	20	46.61243412772206
BCGP-T1S046	20	17.828784163246873
BCGP-T1S046	20	27.42701450205613
BCGP-T1S046	20	33.20353539194199
BCGP-T1S046	20	30.978294115530698
BCGP-T1S046	20	36.65448809551142
BCGP-T1S046	20	30.09730291359719
BCGP-T1S046	20	43.61328932563747
BCGP-T1S046	20	44.710358306263956
BCGP-T1S046	20	30.35880118276477
BCGP-T1S046	20	42.41893590767568
BCGP-T1S046	20	44.55882605366473
BCGP-T1S046	20	24.529385129737033
BCGP-T1S046	20	38.991748063832155
BCGP-T1S046	20	34.835378738415926
BCGP-T1S046	20	40.223506100568436
BCGP-T1S046	20	35.76891189031549
BCGP-T1S046	20	45.040983146902185
BCGP-T1S046	20	35.81922592256892
BCGP-T1S046	20	39.031190883205625
BCGP-T1S046	20	59.36674589080359
BCGP-T1S046	20	37.634395881513505
BCGP-T1S046	20	37.395585658462736
BCGP-T1S046	20	36.43138218548229
BCGP-T1S046	20	38.45997956392408
BCGP-T1S046	20	35.20670809321681
BCGP-T1S046	20	35.48578267195354
BCGP-T1S046	20	17.366381267094958
BCGP-T1S046	20	52.09867309777652
BCGP-T1S046	20	50.80222475627167
BCGP-T1S046	20	39.344266936427196
BCGP-T1S046	20	44.9200077227672
BCGP-T1S046	20	39.82889088620085
BCGP-T1S046	20	46.487388458601544
BCGP-T1S046	20	34.85047939601143
BCGP-T1S046	20	44.5306137165372
BCGP-T1S046	20	16.84593153581793
BCGP-T1S046	20	53.15192373307802
BCGP-T1S046	20	29.274919637368928
BCGP-T1S046	20	34.790382860139644
BCGP-T1S046	20	34.40290654452193
BCGP-T1S046	20	45.66385915099428
BCGP-T1S046	20	22.130872390727426
BCGP-T1S046	20	53.17085894591224
BCGP-T2S085	39	24.502887561925547
BCGP-T2S085	39	43.725738843208596
BCGP-T2S085	39	34.39490639110196
BCGP-T2S085	39	30.34096755829859
BCGP-T2S085	39	36.106325755752906
BCGP-T2S085	39	16.464266002004162
BCGP-T2S085	39	53.36757010599932
BCGP-T2S085	39	66.20609745375171
BCGP-T2S085	39	51.29289824793401
BCGP-T2S085	39	30.65354297716555
BCGP-T2S085	39	42.60154727216306
BCGP-T2S085	39	33.57628681086137
BCGP-T2S085	39	34.774014847141174
BCGP-T2S085	39	35.45852895604916
BCGP-T2S085	39	47.93008247253685
BCGP-T2S085	39	29.68557183062025
BCGP-T2S085	39	29.9661085200659
BCGP-T2S085	39	34.2301531547054
BCGP-T2S085	39	36.66805694447627
BCGP-T2S085	39	27.438567080239963
BCGP-T2S085	39	38.13714570536431
BCGP-T2S085	39	26.007671611573038
BCGP-T2S085	39	52.49268274806398
BCGP-T2S085	39	37.56854005630244
BCGP-T2S085	39	28.25225870672324
BCGP-T2S085	39	36.50627220876428
BCGP-T2S085	39	12.395793917186879
BCGP-T2S085	39	46.11612257316385
BCGP-T2S085	39	39.35665637094325
BCGP-T2S085	39	34.25074096465104
BCGP-T2S085	39	41.92044824366641
BCGP-T2S085	39	24.351452269244753
BCGP-T2S085	39	40.32240269641822
BCGP-T2S085	39	27.25430863945392
BCGP-T2S085	39	36.99101795032278
BCGP-T2S085	39	41.79958955622279
BCGP-T2S085	39	12.228496284183763
BCGP-T2S085	39	40.87143063266035
BCGP-T2S085	39	45.1359500937375
BCGP-T2S085	39	50.23595723368191
BCGP-T2S085	39	23.33623708631923
BCGP-T2S085	39	25.092866818775974
BCGP-T2S085	39	43.877092434521536
BCGP-T2S085	39	37.179637384736864
BCGP-T2S085	39	25.01737283257343
BCGP-T2S085	39	28.885368303223792
BCGP-T2S085	39	39.784539674186796
BCGP-T2S085	39	7.978685485397499
BCGP-T2S085	39	36.359594816871
BCGP-T2S085	39	29.02948733314896
BCGP-T2S085	39	18.05284863926329
BCGP-T2S085	39	42.2622818428024
BCGP-T2S085	39	43.15406467409123
BCGP-T2S085	39	34.95315134621844
BCGP-T2S085	39	30.954265966407565
BCGP-T2S085	39	58.047879982334756
BCGP-T2S085	39	50.50446005643869
BCGP-T2S085	39	48.062899391245814
BCGP-T2S085	39	43.94695789050484
BCGP-T2S085	39	38.95238749188943
BCGP-T2S085	39	18.694413992845465
BCGP-T2S085	39	32.72271221530512
BCGP-T2S085	39	47.41181007877342
BCGP-T2S085	39	37.84111191563081
BCGP-T2S085	39	41.836949361920354
BCGP-T2S085	39	39.379008767196076
BCGP-T2S085	39	31.446767169346625
BCGP-T2S085	39	41.79747168351881
BCGP-T2S085	39	41.24957342034328
BCGP-T2S085	39	25.36009782405684
BCGP-T2S085	39	22.35661980061449
BCGP-T2S085	39	31.846931414553826
BCGP-T2S085	39	38.68030025753171
BCGP-T2S085	39	35.445930176925586
BCGP-T2S085	39	48.00379977630155
BCGP-T2S085	39	25.56916702710106
BCGP-T2S085	39	36.178531990074156
BCGP-T2S085	39	41.84568066251707
BCGP-T2S085	39	26.234433663746977
BCGP-T2S085	39	28.47429071616442
BCGP-T2S085	39	38.295719453227484
BCGP-T2S085	39	24.033356474528556
BCGP-T2S085	39	21.6778699058257
BCGP-T2S085	39	45.23587327635275
BCGP-T2S085	39	47.00720067338482
BCGP-T2S085	39	28.121979903839467
BCGP-T2S085	39	28.670312842042165
BCGP-T2S085	39	16.17283300914182
BCGP-T2S085	39	43.01312980600753
BCGP-T2S085	39	30.883397300590893
BCGP-T2S085	39	27.421207338931815
BCGP-T2S085	39	28.147802524626663
BCGP-T2S085	39	48.29654735198557
BCGP-T2S085	39	50.02345519550504
BCGP-T2S085	39	34.54072883872778
BCGP-T2S085	39	45.66366729635995
BCGP-T2S085	39	41.308225557293824
BCGP-T2S085	39	40.21912759409455
BCGP-T2S085	39	39.388827170028236
BCGP-T2S085	39	30.512726401032207
TC18.41	56	34.69206438919344
TC18.41	56	29.18302393929613
TC18.41	56	44.98988700532637
TC18.41	56	27.371692071766965
TC18.41	56	44.66190575953288
TC18.41	56	35.64681627678366
TC18.41	56	51.13136062161757
TC18.41	56	32.57563688867115
TC18.41	56	29.31199193249564
TC18.41	56	35.94136292945606
TC18.41	56	44.738173216338055
TC18.41	56	40.956860270638714
TC18.41	56	47.749164768240405
TC18.41	56	48.87833663191898
TC18.41	56	40.65930300288861
TC18.41	56	28.746759651327448
TC18.41	56	43.33211610714697
TC18.41	56	43.33237457079587
TC18.41	56	38.93815420787476
TC18.41	56	29.215933929953337
TC18.41	56	34.06830932268843
TC18.41	56	39.11573744809418
TC18.41	56	42.18320398269238
TC18.41	56	47.92354255839347
TC18.41	56	37.17471062750404
TC18.41	56	20.329597087026464
TC18.41	56	38.06806008333009
TC18.41	56	50.246199590542815
TC18.41	56	44.79626057257156
TC18.41	56	49.35687908393556
TC18.41	56	34.26425924100865
TC18.41	56	48.04742186795265
TC18.41	56	24.427382197130544
TC18.41	56	42.70649554202589
TC18.41	56	51.85528574566879
TC18.41	56	41.356624413463535
TC18.41	56	40.85016091011238
TC18.41	56	42.08710861857354
TC18.41	56	46.988393532998266
TC18.41	56	43.513834390903675
TC18.41	56	29.599387057011594
TC18.41	56	36.149166024069274
TC18.41	56	30.724983535498737
TC18.41	56	38.92298058195712
TC18.41	56	42.562753810985306
TC18.41	56	45.20106006058172
TC18.41	56	39.11759816960443
TC18.41	56	44.76320352142675
TC18.41	56	35.85952939066044
TC18.41	56	32.493866094372336
TC18.41	56	40.09401541596308
TC18.41	56	34.212544156586645
TC18.41	56	43.12942188034552
TC18.41	56	32.33510540270877
TC18.41	56	47.93880530218337
TC18.41	56	38.34175161236386
TC18.41	56	44.45670484559066
TC18.41	56	33.84770807644719
TC18.41	56	30.759788818922367
TC18.41	56	36.49103012489628
TC18.41	56	31.975392497170624
TC18.41	56	43.82257333850029
TC18.41	56	26.983106292342754
TC18.41	56	28.77749274799113
TC18.41	56	41.069650311718895
TC18.41	56	39.519193303925874
TC18.41	56	31.242784296306255
TC18.41	56	35.865170357206
TC18.41	56	34.74218239063696
TC18.41	56	36.97662799199248
TC18.41	56	40.33686285378937
TC18.41	56	33.08721428581428
TC18.41	56	32.880299859795784
TC18.41	56	47.955015479181924
TC18.41	56	45.66608968996559
TC18.41	56	40.11358411177863
TC18.41	56	23.71845079932365
TC18.41	56	34.25402874737091
TC18.41	56	37.28579270390188
TC18.41	56	22.089880932751804
TC18.41	56	50.24955534674919
TC18.41	56	46.82757714827964
TC18.41	56	48.35133756410266
TC18.41	56	34.205342154807944
TC18.41	56	30.721939335900554
TC18.41	56	31.45025441337694
TC18.41	56	29.80742768927454
TC18.41	56	43.06825183900529
TC18.41	56	42.57272414538006
TC18.41	56	27.21485696578965
TC18.41	56	40.78640272759971
TC18.41	56	45.192398633923304
TC18.41	56	37.79040704268991
TC18.41	56	42.46772837266867
TC18.41	56	34.14084140123757
TC18.41	56	41.55403220754212
TC18.41	56	24.083214808154448
TC18.41	56	47.12586878870876
TC18.41	56	31.611548004763492
TC18.41	56	48.54161270530334
TC18.45	52	32.52586757016938
TC18.45	52	26.33572786937674
TC18.45	52	37.699755685878586
TC18.45	52	34.30417203024297
TC18.45	52	34.70458576299498
TC18.45	52	20.570313779192976
TC18.45	52	59.5715321953014
TC18.45	52	46.27872974075273
TC18.45	52	40.92885926903377
TC18.45	52	35.62950323167239
TC18.45	52	42.6174526760801
TC18.45	52	38.597011970696784
TC18.45	52	41.226802857340125
TC18.45	52	32.360818768184494
TC18.45	52	46.28823390176768
TC18.45	52	51.246566359078024
TC18.45	52	40.85961811667871
TC18.45	52	38.470883979221774
TC18.45	52	48.616369615044
TC18.45	52	41.98007093832589
TC18.45	52	29.03725838757208
TC18.45	52	39.288568095101944
TC18.45	52	43.393552972243185
TC18.45	52	33.0110026098639
TC18.45	52	41.1844984844548
TC18.45	52	38.65703441765425
TC18.45	52	36.07929170851257
TC18.45	52	30.718555991954354
TC18.45	52	38.753414903653244
TC18.45	52	31.017027079450912
TC18.45	52	37.059611811217
TC18.45	52	35.49853353697833
TC18.45	52	23.621480555199078
TC18.45	52	28.920875015815998
TC18.45	52	47.40649684120332
TC18.45	52	16.93004102304031
TC18.45	52	41.37503867240515
TC18.45	52	28.249842868739645
TC18.45	52	47.19643965538292
TC18.45	52	43.27101425940335
TC18.45	52	49.62216317524994
TC18.45	52	66.16551405677825
TC18.45	52	27.01424389517052
TC18.45	52	26.831704504080555
TC18.45	52	44.48247603421191
TC18.45	52	46.40984400905653
TC18.45	52	31.585367127829457
TC18.45	52	36.89105258758746
TC18.45	52	37.84783786318382
TC18.45	52	38.802893813707925
TC18.45	52	41.02470709526991
TC18.45	52	36.67631289972655
TC18.45	52	31.24919342080868
TC18.45	52	29.44368918340384
TC18.45	52	51.74816541006774
TC18.45	52	36.00513729380419
TC18.45	52	63.05881244145642
TC18.45	52	18.597191533926935
TC18.45	52	38.9198429238686
TC18.45	52	34.333922658416554
TC18.45	52	33.417057009365934
TC18.45	52	49.114191573427306
TC18.45	52	41.66084517073983
TC18.45	52	42.244549314087386
TC18.45	52	37.94708611423418
TC18.45	52	23.49534756537012
TC18.45	52	58.16866295706387
TC18.45	52	59.18207731240483
TC18.45	52	28.49665444673339
TC18.45	52	33.96991890202573
TC18.45	52	13.535774438530577
TC18.45	52	52.02405447697835
TC18.45	52	57.81508059243989
TC18.45	52	35.642091228363384
TC18.45	52	46.46519614090687
TC18.45	52	61.22250670078761
TC18.45	52	39.924244794528974
TC18.45	52	44.74031019627267
TC18.45	52	40.729553587112214
TC18.45	52	19.691632659216815
TC18.45	52	34.155139816250056
TC18.45	52	28.083822215678364
TC18.45	52	45.50991893326054
TC18.45	52	51.87577848633724
TC18.45	52	33.33717954207155
TC18.45	52	33.01598242855597
TC18.45	52	45.441374370899304
TC18.45	52	53.08702650505405
TC18.45	52	20.679405871406573
TC18.45	52	35.31822662663814
TC18.45	52	45.24031008778857
TC18.45	52	23.910224697464777
TC18.45	52	31.786662508849933
TC18.45	52	55.07170633932174
TC18.45	52	28.32400465171629
TC18.45	52	52.577154095664945
TC18.45	52	38.38141141659814
TC18.45	52	38.237102984497234
TC18.45	52	43.35655270582846
[truncated: 2,201 more rows]
