# Supplementary material for: Single-cell immune aging clocks reveal inter-individual heterogeneity during infection and vaccination
Source: Nat Aging. 2025 Mar 5;5(4):607–21. doi: 10.1038/s43587-025-00819-z (PMC12003178; doi:10.1038/s43587-025-00819-z)
Supplement: Supplementary file 3 — Statistical source data. [file 43587_2025_819_MOESM3_ESM.zip › SD_F2/external_CD8T.txt]

donor_id	age	Prediction
Sepsis_27	56	74.13292371945705
Sepsis_27	56	76.21601442579424
Sepsis_27	56	60.76387404078313
Sepsis_27	56	73.39221340925853
Sepsis_27	56	72.75684499706095
Sepsis_27	56	62.620217764870894
Sepsis_27	56	86.17847890051819
Sepsis_27	56	64.93364962878593
Sepsis_27	56	67.13391152723682
Sepsis_27	56	71.56450301145269
Sepsis_27	56	67.23837700103192
Sepsis_27	56	75.06127976800963
Sepsis_27	56	72.44782250893522
Sepsis_27	56	73.9370005442704
Sepsis_27	56	77.00035513556763
Sepsis_27	56	68.59752356934943
Sepsis_27	56	67.9122747482065
Sepsis_27	56	91.91426799302866
Sepsis_27	56	74.79991859199713
Sepsis_27	56	67.2608976041111
Sepsis_27	56	78.52169732195051
Sepsis_27	56	76.19463424915405
Sepsis_27	56	65.00702468965956
Sepsis_27	56	66.48178907076559
Sepsis_27	56	89.06747547242338
Sepsis_27	56	62.57310077211376
Sepsis_27	56	71.53848291209279
Sepsis_27	56	70.42716895341744
Sepsis_27	56	70.57155449423485
Sepsis_27	56	87.10195464789665
Sepsis_27	56	71.17901998045097
Sepsis_27	56	67.37108040635034
Sepsis_27	56	73.3678647017854
Sepsis_27	56	64.14807214454439
Sepsis_27	56	68.91149391012554
Sepsis_27	56	65.99027032931116
Sepsis_27	56	84.29204034939403
Sepsis_27	56	67.84949753030519
Sepsis_27	56	81.84736603559698
Sepsis_27	56	63.051949050862824
Sepsis_27	56	66.70471744932725
Sepsis_27	56	70.88721621905262
Sepsis_27	56	71.59117810367538
Sepsis_27	56	59.53896789313883
Sepsis_27	56	78.35751756157202
Sepsis_27	56	81.73868981415713
Sepsis_27	56	82.84372777228563
Sepsis_27	56	59.12261108806595
Sepsis_27	56	62.73720803406741
Sepsis_27	56	67.86525495669046
Sepsis_27	56	74.08854067040063
Sepsis_27	56	71.22303835126395
Sepsis_27	56	91.53295767611958
Sepsis_27	56	81.70538266802535
Sepsis_27	56	72.8304246238767
Sepsis_27	56	68.33992573013307
Sepsis_27	56	68.69683653628628
Sepsis_27	56	84.93590709506306
Sepsis_27	56	64.62110310770599
Sepsis_27	56	79.63404087113173
Sepsis_27	56	74.53729210762411
Sepsis_27	56	70.00796453009949
Sepsis_27	56	59.2280425085557
Sepsis_27	56	78.73935047851084
Sepsis_27	56	63.64481593396344
Sepsis_27	56	79.74768020886674
Sepsis_27	56	83.67473019119005
Sepsis_27	56	76.07348766756601
Sepsis_27	56	83.1926177040961
Sepsis_27	56	80.882662937658
Sepsis_27	56	77.88349847053793
Sepsis_27	56	72.33862089723387
Sepsis_27	56	73.38378143964894
Sepsis_27	56	79.9493453016029
Sepsis_27	56	65.08262875596135
Sepsis_27	56	68.23759742674277
Sepsis_27	56	60.32438781943805
Sepsis_27	56	76.82921442327022
Sepsis_27	56	88.30741700494099
Sepsis_27	56	81.59371884359696
Sepsis_27	56	59.16799499391855
Sepsis_27	56	73.18739743246608
Sepsis_27	56	75.88793260860008
Sepsis_27	56	69.42705355421131
Sepsis_27	56	85.22683918873098
Sepsis_27	56	60.19192473533985
Sepsis_27	56	72.84226120692074
Sepsis_27	56	79.06342215053631
Sepsis_27	56	81.41053560238947
Sepsis_27	56	75.26573377274273
Sepsis_27	56	58.73403056119158
Sepsis_27	56	66.22734140129418
Sepsis_27	56	86.11893388211739
Sepsis_27	56	85.3238264593397
Sepsis_27	56	77.33719587085422
Sepsis_27	56	85.63652262602439
Sepsis_27	56	88.60114584083945
Sepsis_27	56	70.00651493666808
Sepsis_27	56	60.00331450464742
Sepsis_27	56	64.6323932866207
Sepsis_07	53	66.1368359382748
Sepsis_07	53	72.78240391204375
Sepsis_07	53	62.43423998478776
Sepsis_07	53	72.89567114394771
Sepsis_07	53	61.78978045813652
Sepsis_07	53	50.72518181264572
Sepsis_07	53	60.115068600973395
Sepsis_07	53	65.54904123261768
Sepsis_07	53	60.32140647698884
Sepsis_07	53	68.70311900633689
Sepsis_07	53	60.768644139789714
Sepsis_07	53	67.419408956341
Sepsis_07	53	60.35348596459056
Sepsis_07	53	72.31883666054485
Sepsis_07	53	77.5916233812863
Sepsis_07	53	72.48956142938235
Sepsis_07	53	64.13423406346907
Sepsis_07	53	67.5477258120608
Sepsis_07	53	70.09439950043162
Sepsis_07	53	58.89006125824236
Sepsis_07	53	69.9402033185855
Sepsis_07	53	55.55480502519652
Sepsis_07	53	73.60492112024738
Sepsis_07	53	58.288319340906696
Sepsis_07	53	76.42583368607673
Sepsis_07	53	62.56563306630668
Sepsis_07	53	78.92500988626098
Sepsis_07	53	70.0896930552013
Sepsis_07	53	67.42129216355372
Sepsis_07	53	56.68641949783462
Sepsis_07	53	58.56157350413041
Sepsis_07	53	61.357254730250574
Sepsis_07	53	60.31114728129202
Sepsis_07	53	65.04039265171868
Sepsis_07	53	56.31133358094771
Sepsis_07	53	73.96548140152736
Sepsis_07	53	54.066831730830145
Sepsis_07	53	66.33394716072408
Sepsis_07	53	70.99282156128508
Sepsis_07	53	66.34798840426248
Sepsis_07	53	70.17384740069191
Sepsis_07	53	64.20539861203576
Sepsis_07	53	64.24189410916836
Sepsis_07	53	62.091936204585366
Sepsis_07	53	62.34919320257101
Sepsis_07	53	59.60817070742126
Sepsis_07	53	72.45479100479028
Sepsis_07	53	60.815932966316495
Sepsis_07	53	74.26621753662127
Sepsis_07	53	65.41452750150697
Sepsis_07	53	57.549777579164726
Sepsis_07	53	61.60706021969858
Sepsis_07	53	75.16437562234314
Sepsis_07	53	66.57065989188793
Sepsis_07	53	56.38643603624052
Sepsis_07	53	62.58246128570452
Sepsis_07	53	70.45899993444432
Sepsis_07	53	64.41203009374156
Sepsis_07	53	60.764235678395416
Sepsis_07	53	66.6516945382404
Sepsis_07	53	59.21102170704718
Sepsis_07	53	72.53206732761114
Sepsis_07	53	67.84637166296231
Sepsis_07	53	69.36401514961274
Sepsis_07	53	52.14483318957676
Sepsis_07	53	51.95965595291824
Sepsis_07	53	67.42327661736012
Sepsis_07	53	60.78868620311299
Sepsis_07	53	77.91484532932475
Sepsis_07	53	65.41938077028787
Sepsis_07	53	51.43589866075319
Sepsis_07	53	70.27606387870954
Sepsis_07	53	35.89472410941325
Sepsis_07	53	66.0081950752918
Sepsis_07	53	70.10424964380466
Sepsis_07	53	59.17154156658145
Sepsis_07	53	67.38586030227195
Sepsis_07	53	71.18418479599158
Sepsis_07	53	55.38451522930745
Sepsis_07	53	76.497244029543765
Sepsis_07	53	68.62704813309206
Sepsis_07	53	66.52490167881514
Sepsis_07	53	73.98559808958869
Sepsis_07	53	59.122251924928236
Sepsis_07	53	65.015846913626
Sepsis_07	53	59.94145745679418
Sepsis_07	53	57.7869012995033
Sepsis_07	53	59.18799682153929
Sepsis_07	53	57.82212208705766
Sepsis_07	53	63.972701842335255
Sepsis_07	53	57.70992075925721
Sepsis_07	53	56.376648827307555
Sepsis_07	53	70.10901950779358
Sepsis_07	53	64.96567937203945
Sepsis_07	53	64.68981887378645
Sepsis_07	53	71.43484891906951
Sepsis_07	53	62.69987695386903
Sepsis_07	53	63.55025717148571
Sepsis_07	53	55.764873450572445
Sepsis_07	53	66.79398257304616
Sepsis_09	51	70.31675211627687
Sepsis_09	51	75.26395772570078
Sepsis_09	51	60.84420736648626
Sepsis_09	51	63.36218841899606
Sepsis_09	51	74.76691124364373
Sepsis_09	51	67.40888070279784
Sepsis_09	51	72.55498320471776
Sepsis_09	51	74.26171493595781
Sepsis_09	51	62.05461264360503
Sepsis_09	51	67.51488786923402
Sepsis_09	51	71.31457992117589
Sepsis_09	51	71.11982766725315
Sepsis_09	51	75.12388542432952
Sepsis_09	51	60.58141173509552
Sepsis_09	51	63.08237190564246
Sepsis_09	51	73.09908538705028
Sepsis_09	51	70.08703117956077
Sepsis_09	51	67.88382392659464
Sepsis_09	51	64.75415259825293
Sepsis_09	51	71.41713368453763
Sepsis_09	51	69.59244911878407
Sepsis_09	51	78.23236341916764
Sepsis_09	51	72.12316368277143
Sepsis_09	51	67.04973508755168
Sepsis_09	51	73.11873350490336
Sepsis_09	51	75.98714164208133
Sepsis_09	51	65.95691220233863
Sepsis_09	51	73.4468791045308
Sepsis_09	51	73.32555063517813
Sepsis_09	51	69.31002144747673
Sepsis_09	51	67.51844449587503
Sepsis_09	51	76.2750002883682
Sepsis_09	51	68.15878116321741
Sepsis_09	51	73.13367574044442
Sepsis_09	51	67.16842388069722
Sepsis_09	51	65.27402692589934
Sepsis_09	51	67.20424139142689
Sepsis_09	51	67.17570824740348
Sepsis_09	51	64.91473465501755
Sepsis_09	51	64.43687714278384
Sepsis_09	51	70.7853904515804
Sepsis_09	51	67.55122236034082
Sepsis_09	51	77.97659881123558
Sepsis_09	51	66.45496628171408
Sepsis_09	51	74.06172376718419
Sepsis_09	51	59.64825097742482
Sepsis_09	51	62.59146386434387
Sepsis_09	51	70.91563454983499
Sepsis_09	51	67.06167482892009
Sepsis_09	51	71.54041215059101
Sepsis_09	51	67.24816811158553
Sepsis_09	51	65.78684260954824
Sepsis_09	51	72.1359230043366
Sepsis_09	51	71.24439966613662
Sepsis_09	51	72.51985230935415
Sepsis_09	51	63.960668512529054
Sepsis_09	51	68.744312044898
Sepsis_09	51	64.0521912169097
Sepsis_09	51	78.56874515577034
Sepsis_09	51	61.439214610642225
Sepsis_09	51	66.52749365218877
Sepsis_09	51	72.27686813554443
Sepsis_09	51	70.09777090546635
Sepsis_09	51	69.0894259657136
Sepsis_09	51	69.33142251672072
Sepsis_09	51	74.06042090152481
Sepsis_09	51	61.96328470337821
Sepsis_09	51	66.69129742331076
Sepsis_09	51	67.18121384747634
Sepsis_09	51	69.00908247937969
Sepsis_09	51	77.14156539738909
Sepsis_09	51	66.5410332744546
Sepsis_09	51	67.93166298745246
Sepsis_09	51	66.32768910451134
Sepsis_09	51	70.01418170857325
Sepsis_09	51	70.55372839121736
Sepsis_09	51	70.11407467275998
Sepsis_09	51	81.43984042138779
Sepsis_09	51	70.28728838360468
Sepsis_09	51	67.56618388633999
Sepsis_09	51	67.86433575677492
Sepsis_09	51	72.59328962562489
Sepsis_09	51	66.19494432878079
Sepsis_09	51	72.93973035072713
Sepsis_09	51	71.13605457648958
Sepsis_09	51	64.01724591439957
Sepsis_09	51	65.46806452695854
Sepsis_09	51	74.97779801167577
Sepsis_09	51	74.94401238540573
Sepsis_09	51	69.80202459408608
Sepsis_09	51	68.66636959463287
Sepsis_09	51	71.17994597610233
Sepsis_09	51	73.53570460913632
Sepsis_09	51	65.34214248327044
Sepsis_09	51	60.90329659538732
Sepsis_09	51	63.863901753062585
Sepsis_09	51	79.69812250221084
Sepsis_09	51	73.9922699318032
Sepsis_09	51	67.103775843524
Sepsis_09	51	75.14575329891288
Sepsis_11	56	85.5128239270874
Sepsis_11	56	93.18504383790612
Sepsis_11	56	88.06279211838817
Sepsis_11	56	83.08748741047782
Sepsis_11	56	72.93980843083958
Sepsis_11	56	77.72722546370743
Sepsis_11	56	80.3741650198869
Sepsis_11	56	80.08395553996851
Sepsis_11	56	77.78721295445844
Sepsis_11	56	87.70219491371662
Sepsis_11	56	83.50266551452209
Sepsis_11	56	86.17939486571429
Sepsis_11	56	88.80221712886241
Sepsis_11	56	83.91845864951189
Sepsis_11	56	77.88234945171169
Sepsis_11	56	74.22847370599628
Sepsis_11	56	70.8460540565955
Sepsis_11	56	81.26549077754659
Sepsis_11	56	81.14977950033585
Sepsis_11	56	83.47894372506664
Sepsis_11	56	70.7245985585517
Sepsis_11	56	81.15862878701772
Sepsis_11	56	80.84119915519189
Sepsis_11	56	69.21665225640012
Sepsis_11	56	81.85988728792748
Sepsis_11	56	84.65936268120944
Sepsis_11	56	76.2562376992667
Sepsis_11	56	76.77302123852756
Sepsis_11	56	84.079771928658
Sepsis_11	56	80.93848374917505
Sepsis_11	56	88.37374257722752
Sepsis_11	56	92.12190968391342
Sepsis_11	56	82.46415564995145
Sepsis_11	56	86.69309638845623
Sepsis_11	56	83.50986995480662
Sepsis_11	56	83.01543906592643
Sepsis_11	56	84.3778770382058
Sepsis_11	56	85.27936761909598
Sepsis_11	56	84.67640849512537
Sepsis_11	56	78.17003620903601
Sepsis_11	56	83.72419864249052
Sepsis_11	56	71.32164088863885
Sepsis_11	56	78.81682044838465
Sepsis_11	56	75.60497838291646
Sepsis_11	56	79.7676338973322
Sepsis_11	56	87.16579881170185
Sepsis_11	56	82.2268658893352
Sepsis_11	56	77.28928150054139
Sepsis_11	56	75.790990686836
Sepsis_11	56	75.392126259085245
Sepsis_11	56	77.87204382258048
Sepsis_11	56	78.05002180501666
Sepsis_11	56	79.75690879041221
Sepsis_11	56	76.25907315028034
Sepsis_11	56	77.99188441625392
Sepsis_11	56	81.82082452636564
Sepsis_11	56	88.71574234549064
Sepsis_11	56	80.97163487130673
Sepsis_11	56	80.31773818327262
Sepsis_11	56	88.78071199374591
Sepsis_11	56	80.94571128354809
Sepsis_11	56	76.11149726969913
Sepsis_11	56	84.59060580298812
Sepsis_11	56	78.1875683504335
Sepsis_11	56	86.66940100528353
Sepsis_11	56	74.8244182484618
Sepsis_11	56	83.89892429295814
Sepsis_11	56	89.93618765984452
Sepsis_11	56	90.14170608828226
Sepsis_11	56	78.3278050387542
Sepsis_11	56	80.3368628962782
Sepsis_11	56	82.19333601718145
Sepsis_11	56	85.57250132855164
Sepsis_11	56	91.14172411766218
Sepsis_11	56	84.14493611026384
Sepsis_11	56	74.99454284492657
Sepsis_11	56	77.23345382213003
Sepsis_11	56	70.80428798110022
Sepsis_11	56	66.63393887452943
Sepsis_11	56	78.47928419288661
Sepsis_11	56	79.96662313956367
Sepsis_11	56	75.18872337032587
Sepsis_11	56	77.75549756917148
Sepsis_11	56	76.58818700173067
Sepsis_11	56	68.34840911073046
Sepsis_11	56	86.06096882744964
Sepsis_11	56	83.9698212009098
Sepsis_11	56	85.57154852287015
Sepsis_11	56	83.41212495728409
Sepsis_11	56	78.98277155563507
Sepsis_11	56	88.26050151913867
Sepsis_11	56	72.30671075597718
Sepsis_11	56	83.13402150306241
Sepsis_11	56	76.08501826247196
Sepsis_11	56	78.81438542964538
Sepsis_11	56	91.44548906894101
Sepsis_11	56	79.11242552273262
Sepsis_11	56	70.11413933730375
Sepsis_11	56	67.0548823880814
Sepsis_11	56	72.96594151290253
Sepsis_36	42	55.22122445284592
Sepsis_36	42	56.382196724680405
Sepsis_36	42	53.035060460056066
Sepsis_36	42	71.02681470694884
Sepsis_36	42	50.6315288100411
Sepsis_36	42	64.45483924195894
Sepsis_36	42	70.17505882012883
Sepsis_36	42	64.05640122186202
Sepsis_36	42	57.921670956602654
Sepsis_36	42	56.87438199280715
Sepsis_36	42	71.29945696500381
Sepsis_36	42	42.9707769929374
Sepsis_36	42	62.16216719727798
Sepsis_36	42	54.87121527640707
Sepsis_36	42	39.43010385346884
Sepsis_36	42	49.1375450607884
Sepsis_36	42	57.18610360421528
Sepsis_36	42	72.88905978125352
Sepsis_36	42	56.61037384135808
Sepsis_36	42	68.56727485049704
Sepsis_36	42	60.97409606181298
Sepsis_36	42	52.09838334916563
Sepsis_36	42	65.60502536399005
Sepsis_36	42	51.84744086054137
Sepsis_36	42	56.97238200583252
Sepsis_36	42	51.118966623799835
Sepsis_36	42	75.65175134447162
Sepsis_36	42	48.97143524852211
Sepsis_36	42	64.03932637528301
Sepsis_36	42	52.05423445719299
Sepsis_36	42	70.61933404677328
Sepsis_36	42	67.38954028789473
Sepsis_36	42	67.53893059238361
Sepsis_36	42	63.15277329496774
Sepsis_36	42	69.39569830718222
Sepsis_36	42	47.34160502568002
Sepsis_36	42	64.26331078323142
Sepsis_36	42	53.614790559079744
Sepsis_36	42	64.16713684538146
Sepsis_36	42	51.9941970987626
Sepsis_36	42	65.19919359516759
Sepsis_36	42	59.86776827745167
Sepsis_36	42	62.869570674734575
Sepsis_36	42	67.60133786278196
Sepsis_36	42	68.6046550234879
Sepsis_36	42	62.881200939972175
Sepsis_36	42	63.47021805992536
Sepsis_36	42	55.88264485979692
Sepsis_36	42	50.92625901707806
Sepsis_36	42	52.522450459328276
Sepsis_36	42	54.656570196364505
Sepsis_36	42	57.669720614130966
Sepsis_36	42	49.42994847786073
Sepsis_36	42	64.89879852919543
Sepsis_36	42	54.67984541049519
Sepsis_36	42	62.32521887781042
Sepsis_36	42	38.19722846494278
Sepsis_36	42	70.46895661297614
Sepsis_36	42	72.08128937963592
Sepsis_36	42	58.57362043608813
Sepsis_36	42	45.65331098805525
Sepsis_36	42	61.39782418489026
Sepsis_36	42	77.27643524571789
Sepsis_36	42	51.04946461287387
Sepsis_36	42	54.57019603064381
Sepsis_36	42	61.15479020548451
Sepsis_36	42	70.59832852813449
Sepsis_36	42	51.23838967788175
Sepsis_36	42	44.19669004129516
Sepsis_36	42	65.14788529051998
Sepsis_36	42	69.889797516366
Sepsis_36	42	63.1032247267088
Sepsis_36	42	52.757443836910745
Sepsis_36	42	63.346156598189744
Sepsis_36	42	75.83657374985195
Sepsis_36	42	74.5080682564104
Sepsis_36	42	57.02268030865967
Sepsis_36	42	61.48304093828003
Sepsis_36	42	62.98901737290848
Sepsis_36	42	45.616772124578866
Sepsis_36	42	56.39109174573552
Sepsis_36	42	54.86715682935753
Sepsis_36	42	61.59152850684647
Sepsis_36	42	44.31778143533599
Sepsis_36	42	61.78088366346082
Sepsis_36	42	76.29699218865564
Sepsis_36	42	44.51275869376347
Sepsis_36	42	58.2766888314023
Sepsis_36	42	36.278125094802114
Sepsis_36	42	56.02555639653358
Sepsis_36	42	69.5229101406931
Sepsis_36	42	56.608635313427826
Sepsis_36	42	62.596930287143195
Sepsis_36	42	43.26485664027623
Sepsis_36	42	57.653936031077286
Sepsis_36	42	66.21648101017973
Sepsis_36	42	60.10235693191628
Sepsis_36	42	57.57998978695562
Sepsis_36	42	57.60023953230479
Sepsis_36	42	60.18027256916958
Sepsis_35	44	61.7037887729605
Sepsis_35	44	63.59317868551405
Sepsis_35	44	74.5853158976968
Sepsis_35	44	79.4842689319822
Sepsis_35	44	61.185687266816835
Sepsis_35	44	58.60268422460284
Sepsis_35	44	67.45636585622316
Sepsis_35	44	70.97126829005126
Sepsis_35	44	70.1503464241018
Sepsis_35	44	70.22464213672241
Sepsis_35	44	67.45975012576943
Sepsis_35	44	64.57287519940084
Sepsis_35	44	71.32290416769133
Sepsis_35	44	56.38948958754841
Sepsis_35	44	55.32704928317934
Sepsis_35	44	65.6440405485184
Sepsis_35	44	58.13629308697924
Sepsis_35	44	63.401608633215396
Sepsis_35	44	74.89318195764547
Sepsis_35	44	61.70037689751367
Sepsis_35	44	58.28309924421365
Sepsis_35	44	82.87185891769437
Sepsis_35	44	62.790539654427285
Sepsis_35	44	75.34281191455102
Sepsis_35	44	66.91497356301379
Sepsis_35	44	63.47692779204748
Sepsis_35	44	58.86648837194418
Sepsis_35	44	56.842030162991556
Sepsis_35	44	59.48613040307332
Sepsis_35	44	63.89256482586579
Sepsis_35	44	80.56388385075606
Sepsis_35	44	71.74207685932473
Sepsis_35	44	73.7657304615769
Sepsis_35	44	65.83972071369331
Sepsis_35	44	65.00075651932396
Sepsis_35	44	63.4521168003452
Sepsis_35	44	54.5185209456086
Sepsis_35	44	57.41127268712876
Sepsis_35	44	55.66593178307272
Sepsis_35	44	50.37682714797259
Sepsis_35	44	81.509804375322
Sepsis_35	44	88.6697938645218
Sepsis_35	44	63.350967683278284
Sepsis_35	44	58.73458408766282
Sepsis_35	44	77.67172397118263
Sepsis_35	44	77.64770489695198
Sepsis_35	44	78.03900029429114
Sepsis_35	44	83.45058546525348
Sepsis_35	44	65.83162114844687
Sepsis_35	44	79.12291058636954
Sepsis_35	44	56.61543355163097
Sepsis_35	44	61.405948564318905
Sepsis_35	44	60.76999676114204
Sepsis_35	44	84.36199578134126
Sepsis_35	44	88.54547321169758
Sepsis_35	44	69.2278455646046
Sepsis_35	44	69.8990645460397
Sepsis_35	44	66.96628950921868
Sepsis_35	44	59.04419079694387
Sepsis_35	44	54.93899101719137
Sepsis_35	44	74.84726009622695
Sepsis_35	44	65.68817091155034
Sepsis_35	44	70.36943111158111
Sepsis_35	44	70.9805061082892
Sepsis_35	44	73.42865118685889
Sepsis_35	44	63.24546493731566
Sepsis_35	44	49.71466590468638
Sepsis_35	44	74.6669059344252
Sepsis_35	44	66.91726470823549
Sepsis_35	44	87.37367891711119
Sepsis_35	44	55.52536948864573
Sepsis_35	44	54.12585886908089
Sepsis_35	44	60.770084178653185
Sepsis_35	44	62.617103377171304
Sepsis_35	44	71.65350878105204
Sepsis_35	44	70.9392689950394
Sepsis_35	44	45.03224329077093
Sepsis_35	44	66.04535825209062
Sepsis_35	44	75.17899430416479
Sepsis_35	44	77.17893391354559
Sepsis_35	44	80.80870593139424
Sepsis_35	44	79.14328275450522
Sepsis_35	44	63.8229439356355
Sepsis_35	44	63.08265017088802
Sepsis_35	44	79.93991333647483
Sepsis_35	44	69.61099935575339
Sepsis_35	44	73.0133745226229
Sepsis_35	44	58.20422365028209
Sepsis_35	44	65.74427466226588
Sepsis_35	44	68.45473917127279
Sepsis_35	44	58.41782975943257
Sepsis_35	44	66.0430700503142
Sepsis_35	44	78.71047906672933
Sepsis_35	44	70.16851418568733
Sepsis_35	44	73.0304060546693
Sepsis_35	44	56.27052867565621
Sepsis_35	44	60.40913134714637
Sepsis_35	44	64.31088250734774
Sepsis_35	44	60.93677808378503
Sepsis_35	44	73.21244467531477
BCGP-T1S080	26	60.96005200639176
BCGP-T1S080	26	53.99793594625426
BCGP-T1S080	26	53.8264669224995
BCGP-T1S080	26	42.047908603027864
BCGP-T1S080	26	49.64920138664761
BCGP-T1S080	26	44.72854194359575
BCGP-T1S080	26	48.523632795748185
BCGP-T1S080	26	41.384628559513665
BCGP-T1S080	26	40.60122398704164
BCGP-T1S080	26	32.66691160322704
BCGP-T1S080	26	52.72596296104307
BCGP-T1S080	26	39.36953542460079
BCGP-T1S080	26	59.601223876083864
BCGP-T1S080	26	59.56159786836775
BCGP-T1S080	26	43.789031927085844
BCGP-T1S080	26	70.63673613359455
BCGP-T1S080	26	54.19326505367138
BCGP-T1S080	26	60.84796377949985
BCGP-T1S080	26	55.210766544693236
BCGP-T1S080	26	58.824065712788645
BCGP-T1S080	26	55.401310511851904
BCGP-T1S080	26	58.530167752772066
BCGP-T1S080	26	55.3441285481268
BCGP-T1S080	26	57.896338073203374
BCGP-T1S080	26	51.476814704069255
BCGP-T1S080	26	54.6125765421552
BCGP-T1S080	26	57.7708063879362
BCGP-T1S080	26	49.229528683043426
BCGP-T1S080	26	49.46193314293159
BCGP-T1S080	26	43.422266037888114
BCGP-T1S080	26	67.21514837594344
BCGP-T1S080	26	48.91958411711388
BCGP-T1S080	26	52.56625803668661
BCGP-T1S080	26	46.60404118893141
BCGP-T1S080	26	58.46352720178997
BCGP-T1S080	26	66.18040301007662
BCGP-T1S080	26	48.56926150875397
BCGP-T1S080	26	35.62482122346287
BCGP-T1S080	26	41.27308750616715
BCGP-T1S080	26	59.83042737551101
BCGP-T1S080	26	58.88553677289617
BCGP-T1S080	26	53.36483355399934
BCGP-T1S080	26	48.55222540903926
BCGP-T1S080	26	47.48157495948349
BCGP-T1S080	26	57.69735429122934
BCGP-T1S080	26	53.44022098089732
BCGP-T1S080	26	45.10169300651036
BCGP-T1S080	26	45.57857680959219
BCGP-T1S080	26	50.68737006865844
BCGP-T1S080	26	52.9990403120274
BCGP-T1S080	26	45.143665427247775
BCGP-T1S080	26	62.84993252818204
BCGP-T1S080	26	51.18503718751003
BCGP-T1S080	26	47.84487829180271
BCGP-T1S080	26	53.315308859473966
BCGP-T1S080	26	43.00602571442792
BCGP-T1S080	26	45.50180077544892
BCGP-T1S080	26	51.5246237180914
BCGP-T1S080	26	45.1050504039865
BCGP-T1S080	26	59.2492351873972
BCGP-T1S080	26	55.304468901326864
BCGP-T1S080	26	54.661690621444976
BCGP-T1S080	26	52.52446323071321
BCGP-T1S080	26	61.058328162987124
BCGP-T1S080	26	63.03930329771869
BCGP-T1S080	26	62.9449735070119
BCGP-T1S080	26	55.9818815877248
BCGP-T1S080	26	51.4380223358316
BCGP-T1S080	26	55.74681329135469
BCGP-T1S080	26	58.38569755498576
BCGP-T1S080	26	57.77380410953994
BCGP-T1S080	26	33.85619309122484
BCGP-T1S080	26	61.25691612368544
BCGP-T1S080	26	44.63566493041542
BCGP-T1S080	26	47.871129876238925
BCGP-T1S080	26	61.7339020840765
BCGP-T1S080	26	62.30829861529858
BCGP-T1S080	26	55.153893584148726
BCGP-T1S080	26	50.92546860180165
BCGP-T1S080	26	43.72663888809861
BCGP-T1S080	26	58.08174476032329
BCGP-T1S080	26	54.09549880219554
BCGP-T1S080	26	48.29267956565665
BCGP-T1S080	26	45.51137342566018
BCGP-T1S080	26	58.40866054205441
BCGP-T1S080	26	54.25555572765355
BCGP-T1S080	26	60.06791527754938
BCGP-T1S080	26	66.8922559615846
BCGP-T1S080	26	66.02688063023422
BCGP-T1S080	26	45.937051468993815
BCGP-T1S080	26	66.15509118975754
BCGP-T1S080	26	63.91844553215859
BCGP-T1S080	26	62.419975416566366
BCGP-T1S080	26	49.913160766283376
BCGP-T1S080	26	44.58977259344919
BCGP-T1S080	26	48.117849238445594
BCGP-T1S080	26	65.80949966308977
BCGP-T1S080	26	51.32153033439721
BCGP-T1S080	26	52.446013674900406
BCGP-T1S080	26	51.49396793096191
BCGP-T2S046	20	22.60085222385568
BCGP-T2S046	20	20.303215370769276
BCGP-T2S046	20	34.07882552036434
BCGP-T2S046	20	23.32053295922753
BCGP-T2S046	20	23.647377299789113
BCGP-T2S046	20	13.500488940297524
BCGP-T2S046	20	41.55014024215887
BCGP-T2S046	20	25.345028985927808
BCGP-T2S046	20	18.639841853756344
BCGP-T2S046	20	40.31255539712567
BCGP-T2S046	20	17.48777886509765
BCGP-T2S046	20	25.10419981646326
BCGP-T2S046	20	21.58519668245798
BCGP-T2S046	20	25.633369359173532
BCGP-T2S046	20	15.503636477296565
BCGP-T2S046	20	13.869374042640464
BCGP-T2S046	20	23.997439002316348
BCGP-T2S046	20	17.264819473572263
BCGP-T2S046	20	21.302713558400868
BCGP-T2S046	20	22.763016185078328
BCGP-T2S046	20	22.020845003536774
BCGP-T2S046	20	24.86948083415594
BCGP-T2S046	20	23.505531686843394
BCGP-T2S046	20	21.56452705798563
BCGP-T2S046	20	5.097731869967753
BCGP-T2S046	20	14.877190178635514
BCGP-T2S046	20	19.55164744064359
BCGP-T2S046	20	31.297141977884657
BCGP-T2S046	20	8.225838932685413
BCGP-T2S046	20	21.261183226038987
BCGP-T2S046	20	32.69786604511206
BCGP-T2S046	20	30.250578250819707
BCGP-T2S046	20	34.37775668445906
BCGP-T2S046	20	25.07838029445763
BCGP-T2S046	20	39.35176680733689
BCGP-T2S046	20	6.7584088013157295
BCGP-T2S046	20	35.07991582998291
BCGP-T2S046	20	26.339929073556156
BCGP-T2S046	20	31.6725369444493
BCGP-T2S046	20	20.382228177410095
BCGP-T2S046	20	26.482099559579193
BCGP-T2S046	20	18.914775490078558
BCGP-T2S046	20	15.80545333982189
BCGP-T2S046	20	40.661748920169245
BCGP-T2S046	20	23.278718030003276
BCGP-T2S046	20	25.650090461953653
BCGP-T2S046	20	21.652952275544347
BCGP-T2S046	20	13.575816292385255
BCGP-T2S046	20	12.560731355648452
BCGP-T2S046	20	23.105431722755213
BCGP-T2S046	20	37.35507658646342
BCGP-T2S046	20	25.512136857020245
BCGP-T2S046	20	16.39906557064568
BCGP-T2S046	20	13.214924089858776
BCGP-T2S046	20	19.890654536949672
BCGP-T2S046	20	24.150651470518966
BCGP-T2S046	20	21.948974211980453
BCGP-T2S046	20	12.678623230437887
BCGP-T2S046	20	27.518954183051367
BCGP-T2S046	20	14.808399758799162
BCGP-T2S046	20	16.848945743161433
BCGP-T2S046	20	34.582213116680016
BCGP-T2S046	20	28.457590198232936
BCGP-T2S046	20	30.27005984490121
BCGP-T2S046	20	26.35777054178814
BCGP-T2S046	20	14.094119383888923
BCGP-T2S046	20	34.486173128967174
BCGP-T2S046	20	14.991014092714137
BCGP-T2S046	20	22.450102743522258
BCGP-T2S046	20	24.294533569312488
BCGP-T2S046	20	8.655142964705403
BCGP-T2S046	20	32.95920361076272
BCGP-T2S046	20	6.083945824294525
BCGP-T2S046	20	33.54877756004714
BCGP-T2S046	20	17.220105378404313
BCGP-T2S046	20	22.98178220643643
BCGP-T2S046	20	12.52889574166346
BCGP-T2S046	20	22.268964281617777
BCGP-T2S046	20	33.97707599080843
BCGP-T2S046	20	41.325100221821614
BCGP-T2S046	20	19.064047010146222
BCGP-T2S046	20	25.639142804154197
BCGP-T2S046	20	16.04604903061934
BCGP-T2S046	20	24.13304470310143
BCGP-T2S046	20	25.395652064706585
BCGP-T2S046	20	30.11138913150424
BCGP-T2S046	20	31.45286843962132
BCGP-T2S046	20	23.537567162940775
BCGP-T2S046	20	33.114956895444806
BCGP-T2S046	20	21.355506328772922
BCGP-T2S046	20	34.08877401256907
BCGP-T2S046	20	24.670519747878046
BCGP-T2S046	20	22.7070783317733
BCGP-T2S046	20	15.725009565056796
BCGP-T2S046	20	23.463195671769874
BCGP-T2S046	20	15.695435541923153
BCGP-T2S046	20	21.2842315203597
BCGP-T2S046	20	18.037704198372282
BCGP-T2S046	20	34.070314230015455
BCGP-T2S046	20	27.590002089051822
BCGP-T2S080	26	39.94333308001569
BCGP-T2S080	26	43.11537729932373
BCGP-T2S080	26	42.91627706508434
BCGP-T2S080	26	44.08239059964214
BCGP-T2S080	26	51.44186089906448
BCGP-T2S080	26	53.2632567357895
BCGP-T2S080	26	31.71429994080755
BCGP-T2S080	26	54.496683031657724
BCGP-T2S080	26	53.542784447164784
BCGP-T2S080	26	56.31762419938653
BCGP-T2S080	26	58.471637720595815
BCGP-T2S080	26	53.89065314451577
BCGP-T2S080	26	41.196835848689375
BCGP-T2S080	26	39.433739161581364
BCGP-T2S080	26	35.9885693660366
BCGP-T2S080	26	33.45650133422816
BCGP-T2S080	26	51.71814766282004
BCGP-T2S080	26	53.95994300300962
BCGP-T2S080	26	38.840132571130646
BCGP-T2S080	26	44.356635712377354
BCGP-T2S080	26	52.33572319245043
BCGP-T2S080	26	55.31218945995461
BCGP-T2S080	26	30.7759126005103
BCGP-T2S080	26	47.508656805608155
BCGP-T2S080	26	50.413924573970036
BCGP-T2S080	26	28.554101482848584
BCGP-T2S080	26	69.68827672982802
BCGP-T2S080	26	49.23628505126164
BCGP-T2S080	26	55.497981661822664
BCGP-T2S080	26	49.55743396261769
BCGP-T2S080	26	53.74065772222855
BCGP-T2S080	26	39.93785079187465
BCGP-T2S080	26	50.21576037908346
BCGP-T2S080	26	64.25327252810055
BCGP-T2S080	26	39.198200625822615
BCGP-T2S080	26	56.06292677749889
BCGP-T2S080	26	54.750449739549275
BCGP-T2S080	26	52.7847281258055
BCGP-T2S080	26	47.18320821021884
BCGP-T2S080	26	45.34144980133979
BCGP-T2S080	26	51.09584290359297
BCGP-T2S080	26	37.64682507187826
BCGP-T2S080	26	45.692243681260365
BCGP-T2S080	26	43.0568680694985
BCGP-T2S080	26	39.668104191758765
BCGP-T2S080	26	54.31226023394917
BCGP-T2S080	26	34.99443876619196
BCGP-T2S080	26	8.546376311989077
BCGP-T2S080	26	49.46693422722039
BCGP-T2S080	26	47.39314180252907
BCGP-T2S080	26	45.12649751443959
BCGP-T2S080	26	59.25738281960007
BCGP-T2S080	26	38.34032624457373
BCGP-T2S080	26	38.02375943633215
BCGP-T2S080	26	40.657251453682804
BCGP-T2S080	26	45.343190276036005
BCGP-T2S080	26	52.81491087272413
BCGP-T2S080	26	40.11663689253424
BCGP-T2S080	26	31.331108490929658
BCGP-T2S080	26	56.07338267900527
BCGP-T2S080	26	43.3391763828834
BCGP-T2S080	26	51.22483985800808
BCGP-T2S080	26	45.97414378628608
BCGP-T2S080	26	50.59618687062889
BCGP-T2S080	26	29.81500127119931
BCGP-T2S080	26	26.92401684183644
BCGP-T2S080	26	41.01819246288697
BCGP-T2S080	26	39.83069211779482
BCGP-T2S080	26	41.65982775714405
BCGP-T2S080	26	44.70386479767129
BCGP-T2S080	26	51.736382427144385
BCGP-T2S080	26	45.75896617039674
BCGP-T2S080	26	43.62157394281455
BCGP-T2S080	26	43.866324056523545
BCGP-T2S080	26	51.73256348671581
BCGP-T2S080	26	53.48151142628186
BCGP-T2S080	26	50.9759346066169
BCGP-T2S080	26	39.110157503593214
BCGP-T2S080	26	48.63457584282276
BCGP-T2S080	26	70.57168705209558
BCGP-T2S080	26	50.21897410443561
BCGP-T2S080	26	52.279845236161
BCGP-T2S080	26	49.89492620450013
BCGP-T2S080	26	45.23131249499994
BCGP-T2S080	26	42.39720757258328
BCGP-T2S080	26	49.107010826396845
BCGP-T2S080	26	56.44012990852674
BCGP-T2S080	26	43.898016957009425
BCGP-T2S080	26	41.68196142998917
BCGP-T2S080	26	42.6092973166773
BCGP-T2S080	26	22.236083062567342
BCGP-T2S080	26	41.005364588864886
BCGP-T2S080	26	56.11215260453877
BCGP-T2S080	26	40.066651080571646
BCGP-T2S080	26	36.35161164796186
BCGP-T2S080	26	40.0836538847297
BCGP-T2S080	26	42.33147389620999
BCGP-T2S080	26	45.240440525677684
BCGP-T2S080	26	40.54419893059622
BCGP-T2S080	26	42.530435049480175
BCGP-T1S091	26	25.270457485592416
BCGP-T1S091	26	23.676923468885597
BCGP-T1S091	26	45.69519836378534
BCGP-T1S091	26	16.666333704215663
BCGP-T1S091	26	32.087043566195455
BCGP-T1S091	26	15.988416618789579
BCGP-T1S091	26	27.983706990370987
BCGP-T1S091	26	27.05147168825961
BCGP-T1S091	26	38.99639912585832
BCGP-T1S091	26	31.87499648165141
BCGP-T1S091	26	23.247473337841956
BCGP-T1S091	26	41.670051584655546
BCGP-T1S091	26	31.882326161698895
BCGP-T1S091	26	43.267199581148844
BCGP-T1S091	26	33.17674467494211
BCGP-T1S091	26	13.110008536587346
BCGP-T1S091	26	18.975768700723865
BCGP-T1S091	26	17.430335287049804
BCGP-T1S091	26	24.17396584610735
BCGP-T1S091	26	20.39835391412217
BCGP-T1S091	26	41.62262148386594
BCGP-T1S091	26	25.55040296261905
BCGP-T1S091	26	37.31462583044202
BCGP-T1S091	26	24.89839292038196
BCGP-T1S091	26	31.056538934566213
BCGP-T1S091	26	36.92514664644842
BCGP-T1S091	26	17.473837719209953
BCGP-T1S091	26	14.545641999757837
BCGP-T1S091	26	19.823854175788142
BCGP-T1S091	26	29.08857597347017
BCGP-T1S091	26	22.99753827549638
BCGP-T1S091	26	34.351513141923675
BCGP-T1S091	26	30.155584512346888
BCGP-T1S091	26	37.82974770952087
BCGP-T1S091	26	10.851130765484905
BCGP-T1S091	26	20.387973241489757
BCGP-T1S091	26	29.90739431740678
BCGP-T1S091	26	38.890914397429086
BCGP-T1S091	26	22.845558919513977
BCGP-T1S091	26	13.885893650097948
BCGP-T1S091	26	27.479013111648626
BCGP-T1S091	26	25.00424474636045
BCGP-T1S091	26	20.488154527718947
BCGP-T1S091	26	11.206258511532019
BCGP-T1S091	26	24.466699461422888
BCGP-T1S091	26	23.175139922324487
BCGP-T1S091	26	43.031239317598605
BCGP-T1S091	26	24.278222001395484
BCGP-T1S091	26	15.766407341872293
BCGP-T1S091	26	16.16190459959935
BCGP-T1S091	26	24.15440881688835
BCGP-T1S091	26	22.55715456026571
BCGP-T1S091	26	16.943065263801117
BCGP-T1S091	26	35.336705506798324
BCGP-T1S091	26	32.824994660234125
BCGP-T1S091	26	25.266720759687587
BCGP-T1S091	26	17.214250062000538
BCGP-T1S091	26	23.2820391119898
BCGP-T1S091	26	14.469843516467666
BCGP-T1S091	26	16.250792753135283
BCGP-T1S091	26	29.170736343200186
BCGP-T1S091	26	16.71938557887276
BCGP-T1S091	26	33.74651363447792
BCGP-T1S091	26	17.554508779135887
BCGP-T1S091	26	21.863019509507367
BCGP-T1S091	26	23.250252365632104
BCGP-T1S091	26	18.404386153445735
BCGP-T1S091	26	29.44819663148757
BCGP-T1S091	26	32.840164121525795
BCGP-T1S091	26	14.311189434565328
BCGP-T1S091	26	21.918665634161833
BCGP-T1S091	26	40.96651848528433
BCGP-T1S091	26	19.298971640011302
BCGP-T1S091	26	25.307422505078375
BCGP-T1S091	26	27.85694797711037
BCGP-T1S091	26	24.408881753725257
BCGP-T1S091	26	34.23238888102823
BCGP-T1S091	26	24.217886683015493
BCGP-T1S091	26	18.614168352128655
BCGP-T1S091	26	32.57348347299991
BCGP-T1S091	26	27.428894156404727
BCGP-T1S091	26	33.57593916644272
BCGP-T1S091	26	25.14347165118674
BCGP-T1S091	26	33.850593591660214
BCGP-T1S091	26	22.6765287499589
BCGP-T1S091	26	25.780473131101786
BCGP-T1S091	26	19.54864163938574
BCGP-T1S091	26	35.87512806919541
BCGP-T1S091	26	25.28982947317296
BCGP-T1S091	26	42.52979542663972
BCGP-T1S091	26	22.58528769802441
BCGP-T1S091	26	26.845326223598082
BCGP-T1S091	26	27.510481550665883
BCGP-T1S091	26	25.56160222859832
BCGP-T1S091	26	39.43454782785113
BCGP-T1S091	26	34.50913452884413
BCGP-T1S091	26	29.621822481676297
BCGP-T1S091	26	15.055756227537856
BCGP-T1S091	26	23.178975705094267
BCGP-T1S091	26	19.67732768720734
BCGP-T2S091	26	26.50865792202664
BCGP-T2S091	26	37.29413536995977
BCGP-T2S091	26	35.68955153976993
BCGP-T2S091	26	17.608995839532444
BCGP-T2S091	26	28.966548653019927
BCGP-T2S091	26	20.957688589259476
BCGP-T2S091	26	45.308796439396026
BCGP-T2S091	26	44.291407939264005
BCGP-T2S091	26	18.462496259903233
BCGP-T2S091	26	35.33162537778751
BCGP-T2S091	26	35.239390605947555
BCGP-T2S091	26	19.316699057860053
BCGP-T2S091	26	33.62719531073381
BCGP-T2S091	26	27.29069669155713
BCGP-T2S091	26	29.188303031241475
BCGP-T2S091	26	18.07767318582943
BCGP-T2S091	26	41.73701177113851
BCGP-T2S091	26	39.78840551005965
BCGP-T2S091	26	22.948209526085257
BCGP-T2S091	26	30.29985878708129
BCGP-T2S091	26	36.43136980047617
BCGP-T2S091	26	19.432227747819667
BCGP-T2S091	26	31.865334354829162
BCGP-T2S091	26	35.58874050975089
BCGP-T2S091	26	24.31506515434474
BCGP-T2S091	26	21.413001702594613
BCGP-T2S091	26	40.62396348606337
BCGP-T2S091	26	32.161046746704116
BCGP-T2S091	26	23.566896506635647
BCGP-T2S091	26	32.38805232115263
BCGP-T2S091	26	29.99042700422393
BCGP-T2S091	26	16.90405740815736
BCGP-T2S091	26	18.990073488917673
BCGP-T2S091	26	30.314443256555602
BCGP-T2S091	26	22.54811484187713
BCGP-T2S091	26	31.215842081860142
BCGP-T2S091	26	31.07717337735598
BCGP-T2S091	26	23.8289852372653
BCGP-T2S091	26	32.73278098443499
BCGP-T2S091	26	40.77518631578555
BCGP-T2S091	26	21.454444699678508
BCGP-T2S091	26	24.458492948567194
BCGP-T2S091	26	47.572154847843166
BCGP-T2S091	26	29.651119974526974
BCGP-T2S091	26	28.797007867098102
BCGP-T2S091	26	38.618482702399064
BCGP-T2S091	26	41.15280603662583
BCGP-T2S091	26	37.087851712631014
BCGP-T2S091	26	29.53711726771121
BCGP-T2S091	26	30.62116187329205
BCGP-T2S091	26	25.660229031291347
BCGP-T2S091	26	32.43919167475243
BCGP-T2S091	26	32.9808598441182
BCGP-T2S091	26	13.174959538417484
BCGP-T2S091	26	18.148318964436182
BCGP-T2S091	26	25.95771332559148
BCGP-T2S091	26	36.129387400309994
BCGP-T2S091	26	25.613260425287553
BCGP-T2S091	26	27.24112832971077
BCGP-T2S091	26	37.383637973761495
BCGP-T2S091	26	11.66884976585277
BCGP-T2S091	26	1.933253574705373
BCGP-T2S091	26	27.20896962983744
BCGP-T2S091	26	24.13229342360384
BCGP-T2S091	26	9.63502253379789
BCGP-T2S091	26	26.919190088741466
BCGP-T2S091	26	27.90423815273034
BCGP-T2S091	26	23.950881091849087
BCGP-T2S091	26	22.639048404838295
BCGP-T2S091	26	24.202498833456026
BCGP-T2S091	26	13.407024742155881
BCGP-T2S091	26	31.770299472493022
BCGP-T2S091	26	33.49181424280012
BCGP-T2S091	26	33.26572510882505
BCGP-T2S091	26	36.66001079795682
BCGP-T2S091	26	14.255767975845313
BCGP-T2S091	26	15.335935620329039
BCGP-T2S091	26	21.912129202834837
BCGP-T2S091	26	14.98325777345111
BCGP-T2S091	26	32.616813185316374
BCGP-T2S091	26	43.40106430267042
BCGP-T2S091	26	26.333586040936332
BCGP-T2S091	26	11.29292903976181
BCGP-T2S091	26	34.86796679673792
BCGP-T2S091	26	26.879786703197805
BCGP-T2S091	26	33.23250614795043
BCGP-T2S091	26	32.616793296179985
BCGP-T2S091	26	9.57632288134141
BCGP-T2S091	26	24.55824119368381
BCGP-T2S091	26	32.234320680107714
BCGP-T2S091	26	29.11692349330324
BCGP-T2S091	26	29.70894361566348
BCGP-T2S091	26	28.13836581742505
BCGP-T2S091	26	43.643416667367745
BCGP-T2S091	26	25.02728232189964
BCGP-T2S091	26	25.586018513184502
BCGP-T2S091	26	25.88208847031731
BCGP-T2S091	26	43.25576633136864
BCGP-T2S091	26	36.928614325384885
BCGP-T2S091	26	29.76820724951979
BCGP-T1S068	22	27.6160553723375
BCGP-T1S068	22	34.81361487715638
BCGP-T1S068	22	41.805949943046784
BCGP-T1S068	22	40.97827738098213
BCGP-T1S068	22	42.9056796763365
BCGP-T1S068	22	37.12924035593036
BCGP-T1S068	22	39.10181237173228
BCGP-T1S068	22	44.13834290109004
BCGP-T1S068	22	41.90438773957651
BCGP-T1S068	22	37.75398124524025
BCGP-T1S068	22	35.62057038540698
BCGP-T1S068	22	22.20542353758916
BCGP-T1S068	22	55.416996766758494
BCGP-T1S068	22	50.377153983141405
BCGP-T1S068	22	40.12499629936378
BCGP-T1S068	22	46.23671892691679
BCGP-T1S068	22	39.424498560005034
BCGP-T1S068	22	39.62132277494686
BCGP-T1S068	22	33.00267395543528
BCGP-T1S068	22	50.573760678382605
BCGP-T1S068	22	28.178276711557327
BCGP-T1S068	22	26.617061662421456
BCGP-T1S068	22	38.00093164301058
BCGP-T1S068	22	38.55585075128094
BCGP-T1S068	22	35.92257234518651
BCGP-T1S068	22	45.768722741073695
BCGP-T1S068	22	33.837386891812116
BCGP-T1S068	22	38.216548097723184
BCGP-T1S068	22	38.601895950568824
BCGP-T1S068	22	44.06794776583106
BCGP-T1S068	22	34.555646467998166
BCGP-T1S068	22	62.615134307092546
BCGP-T1S068	22	27.524675339377634
BCGP-T1S068	22	22.179948286595
BCGP-T1S068	22	37.02211028297243
BCGP-T1S068	22	43.23318635226959
BCGP-T1S068	22	51.25280883000235
BCGP-T1S068	22	38.486567128390774
BCGP-T1S068	22	31.30202721467356
BCGP-T1S068	22	38.74523117330724
BCGP-T1S068	22	38.13521810684141
BCGP-T1S068	22	34.305440555481596
BCGP-T1S068	22	48.284332161250326
BCGP-T1S068	22	51.22180656006267
BCGP-T1S068	22	18.51426844711733
BCGP-T1S068	22	28.046702277020977
BCGP-T1S068	22	37.69327724106734
BCGP-T1S068	22	39.57716987779358
BCGP-T1S068	22	36.244551047035536
BCGP-T1S068	22	47.418214569821686
BCGP-T1S068	22	43.62803639613513
BCGP-T1S068	22	55.48372591140908
BCGP-T1S068	22	46.11495067344742
BCGP-T1S068	22	36.005969762630585
BCGP-T1S068	22	33.58242321381382
BCGP-T1S068	22	29.372920074936847
BCGP-T1S068	22	39.74424465139251
BCGP-T1S068	22	55.50675907574765
BCGP-T1S068	22	45.48022142261435
BCGP-T1S068	22	36.44274450814064
BCGP-T1S068	22	53.84813799820958
BCGP-T1S068	22	50.991434267447644
BCGP-T1S068	22	32.376937753382684
BCGP-T1S068	22	41.87819522829213
BCGP-T1S068	22	34.47876081223668
BCGP-T1S068	22	22.184585262973183
BCGP-T1S068	22	56.80620044685765
BCGP-T1S068	22	34.70615981102946
BCGP-T1S068	22	35.43640137394023
BCGP-T1S068	22	30.167226825271527
BCGP-T1S068	22	55.79743364634616
BCGP-T1S068	22	26.399054179627818
BCGP-T1S068	22	38.973181182852066
BCGP-T1S068	22	39.85059287764309
BCGP-T1S068	22	58.127111331615076
BCGP-T1S068	22	41.56559417950106
BCGP-T1S068	22	54.11187792996109
BCGP-T1S068	22	46.319534529181276
BCGP-T1S068	22	48.81617886482727
BCGP-T1S068	22	39.33614585386001
BCGP-T1S068	22	48.0183844399113
BCGP-T1S068	22	48.485736594889836
BCGP-T1S068	22	35.392024754371725
BCGP-T1S068	22	32.5880850350383
BCGP-T1S068	22	37.617732257605425
BCGP-T1S068	22	41.5535763503357
BCGP-T1S068	22	49.03738009698718
BCGP-T1S068	22	17.702493224931672
BCGP-T1S068	22	28.707309451012744
BCGP-T1S068	22	45.612662801430844
BCGP-T1S068	22	41.10197987772712
BCGP-T1S068	22	33.07323964470964
BCGP-T1S068	22	48.41968879183971
BCGP-T1S068	22	39.22594457981606
BCGP-T1S068	22	22.41499490143897
BCGP-T1S068	22	48.15769892713492
BCGP-T1S068	22	47.23350941835837
BCGP-T1S068	22	30.541193986991477
BCGP-T1S068	22	48.52554303859808
BCGP-T1S068	22	41.10444714508001
BCGP-T1S016	22	37.76445527695214
BCGP-T1S016	22	58.175520264740555
BCGP-T1S016	22	35.80388526147617
BCGP-T1S016	22	42.07537033009124
BCGP-T1S016	22	40.52801615959813
BCGP-T1S016	22	55.44778377192986
BCGP-T1S016	22	41.03956217462034
BCGP-T1S016	22	46.23990401429825
BCGP-T1S016	22	45.067004240257546
BCGP-T1S016	22	53.33614614710347
BCGP-T1S016	22	39.38301746440528
BCGP-T1S016	22	47.0232122458308
BCGP-T1S016	22	55.50686371499709
BCGP-T1S016	22	56.45877390399651
BCGP-T1S016	22	51.03360417035856
BCGP-T1S016	22	40.7347312267986
BCGP-T1S016	22	27.622124892145283
BCGP-T1S016	22	54.05324261173705
BCGP-T1S016	22	44.62861181771439
BCGP-T1S016	22	40.774244678574824
BCGP-T1S016	22	47.16241836394857
BCGP-T1S016	22	49.57056749605598
BCGP-T1S016	22	29.717441543505746
BCGP-T1S016	22	47.59067706209008
BCGP-T1S016	22	22.504939560954853
BCGP-T1S016	22	31.946345552750987
BCGP-T1S016	22	38.778029124911754
BCGP-T1S016	22	39.78666564254578
BCGP-T1S016	22	42.15446162858968
BCGP-T1S016	22	45.54970970505213
BCGP-T1S016	22	48.93640839579102
BCGP-T1S016	22	40.241044664056865
BCGP-T1S016	22	48.24422583049937
BCGP-T1S016	22	35.697829054450196
BCGP-T1S016	22	53.39224582718236
BCGP-T1S016	22	35.9983652793171
BCGP-T1S016	22	38.39160536043688
BCGP-T1S016	22	52.60400493395949
BCGP-T1S016	22	45.036925309589925
BCGP-T1S016	22	56.54167152006656
BCGP-T1S016	22	41.25978788080421
BCGP-T1S016	22	46.29770119992589
BCGP-T1S016	22	43.81840037359951
BCGP-T1S016	22	44.39165823729755
BCGP-T1S016	22	40.686857447785314
BCGP-T1S016	22	60.28512452749378
BCGP-T1S016	22	52.12967385985424
BCGP-T1S016	22	24.570441527765727
BCGP-T1S016	22	44.61814284424232
BCGP-T1S016	22	29.59699647970274
BCGP-T1S016	22	54.966700168439694
BCGP-T1S016	22	54.37123990451904
BCGP-T1S016	22	45.09880903892824
BCGP-T1S016	22	37.62163874108425
BCGP-T1S016	22	32.496096613800134
BCGP-T1S016	22	50.29812452495048
BCGP-T1S016	22	39.789124158008455
BCGP-T1S016	22	35.69839432041831
BCGP-T1S016	22	44.93664691658792
BCGP-T1S016	22	57.22735290395472
BCGP-T1S016	22	29.399255222029733
BCGP-T1S016	22	34.55809106755935
BCGP-T1S016	22	52.53590311818806
BCGP-T1S016	22	36.11705749497064
BCGP-T1S016	22	42.180673566755935
BCGP-T1S016	22	31.695661305565025
BCGP-T1S016	22	54.32557990862856
BCGP-T1S016	22	42.57666617347137
BCGP-T1S016	22	46.362464717049754
BCGP-T1S016	22	50.97362568915726
BCGP-T1S016	22	41.056040077959764
BCGP-T1S016	22	30.78309336332298
BCGP-T1S016	22	30.92948863699189
BCGP-T1S016	22	35.271798593247375
BCGP-T1S016	22	52.07364369156037
BCGP-T1S016	22	49.552064276501106
BCGP-T1S016	22	36.33508836875139
BCGP-T1S016	22	44.233352373633345
BCGP-T1S016	22	51.23354106833648
BCGP-T1S016	22	34.28284623619371
BCGP-T1S016	22	43.01533183903238
BCGP-T1S016	22	61.49673638024112
BCGP-T1S016	22	45.726779083200995
BCGP-T1S016	22	46.86090537800567
BCGP-T1S016	22	31.465108929989555
BCGP-T1S016	22	38.74765884757307
BCGP-T1S016	22	52.42618080491459
BCGP-T1S016	22	47.02768695523417
BCGP-T1S016	22	34.16452497770834
BCGP-T1S016	22	29.978588853976973
BCGP-T1S016	22	42.2573171962808
BCGP-T1S016	22	50.06046143487508
BCGP-T1S016	22	51.69412129573496
BCGP-T1S016	22	38.660073380605226
BCGP-T1S016	22	49.33433015876419
BCGP-T1S016	22	42.31269648585896
BCGP-T1S016	22	47.19182474249618
BCGP-T1S016	22	37.4967370658281
BCGP-T1S016	22	53.99823918227917
BCGP-T1S016	22	50.73177607179022
BCGP-T2S068	22	56.0708359774094
BCGP-T2S068	22	37.09528506951047
BCGP-T2S068	22	29.783590976594876
BCGP-T2S068	22	25.62035957057347
BCGP-T2S068	22	27.227121699609857
BCGP-T2S068	22	15.591391971310962
BCGP-T2S068	22	48.49509508885638
BCGP-T2S068	22	44.630467455674186
BCGP-T2S068	22	39.49223065035631
BCGP-T2S068	22	37.72369797533951
BCGP-T2S068	22	24.294473957182415
BCGP-T2S068	22	32.399071787383065
BCGP-T2S068	22	52.673158045254596
BCGP-T2S068	22	47.98688785701035
BCGP-T2S068	22	38.24409890819062
BCGP-T2S068	22	24.75272493009265
BCGP-T2S068	22	48.619157681195595
BCGP-T2S068	22	31.670917181811927
BCGP-T2S068	22	35.83865013409473
BCGP-T2S068	22	38.51972652359866
BCGP-T2S068	22	30.859455124666106
BCGP-T2S068	22	19.42974432910032
BCGP-T2S068	22	32.86847306171474
BCGP-T2S068	22	47.643835684004465
BCGP-T2S068	22	34.873005847148036
BCGP-T2S068	22	55.414829051353905
BCGP-T2S068	22	22.55906503926661
BCGP-T2S068	22	37.0106663576894
BCGP-T2S068	22	26.52030155274026
BCGP-T2S068	22	42.58600177314684
BCGP-T2S068	22	37.831216303714974
BCGP-T2S068	22	36.85174661780777
BCGP-T2S068	22	33.74439174305506
BCGP-T2S068	22	33.42663273856836
BCGP-T2S068	22	35.75373622244336
BCGP-T2S068	22	34.14308352824873
BCGP-T2S068	22	39.50022695285262
BCGP-T2S068	22	46.76370450780613
BCGP-T2S068	22	40.20881912109557
BCGP-T2S068	22	50.35893942177954
BCGP-T2S068	22	31.815253084618266
BCGP-T2S068	22	36.042670046921344
BCGP-T2S068	22	36.889278288700766
BCGP-T2S068	22	34.411189082370115
BCGP-T2S068	22	34.5504482996595
BCGP-T2S068	22	34.46632133981997
BCGP-T2S068	22	28.731927869238056
BCGP-T2S068	22	51.09119998531607
BCGP-T2S068	22	41.81324978716322
BCGP-T2S068	22	24.771742733057422
BCGP-T2S068	22	28.736973909226318
BCGP-T2S068	22	47.407636622479735
BCGP-T2S068	22	38.35536309461544
BCGP-T2S068	22	31.797693361776318
BCGP-T2S068	22	42.339302184164836
BCGP-T2S068	22	43.51285558712357
BCGP-T2S068	22	35.707067965517865
BCGP-T2S068	22	40.90329661270099
BCGP-T2S068	22	40.88363294824506
BCGP-T2S068	22	38.359536086814856
BCGP-T2S068	22	30.460225401852735
BCGP-T2S068	22	20.84063208871576
BCGP-T2S068	22	37.96211378698704
BCGP-T2S068	22	44.230886623346116
BCGP-T2S068	22	31.733211508050353
BCGP-T2S068	22	37.023577843009264
BCGP-T2S068	22	52.48886135071742
BCGP-T2S068	22	24.21625984010996
BCGP-T2S068	22	40.214930053125876
BCGP-T2S068	22	33.683768997781804
BCGP-T2S068	22	24.314401871153724
BCGP-T2S068	22	33.386358425796075
BCGP-T2S068	22	40.650557240946654
BCGP-T2S068	22	31.75457593606061
BCGP-T2S068	22	33.79967124470041
BCGP-T2S068	22	25.399918347692104
BCGP-T2S068	22	30.08255821486118
BCGP-T2S068	22	31.81326896826339
BCGP-T2S068	22	24.302771390277815
BCGP-T2S068	22	39.88019204809704
BCGP-T2S068	22	44.95374872134992
BCGP-T2S068	22	45.269958304751874
BCGP-T2S068	22	50.43484512361454
BCGP-T2S068	22	40.27924894542364
BCGP-T2S068	22	24.021241993352437
BCGP-T2S068	22	60.63738208075323
BCGP-T2S068	22	36.96269470132622
BCGP-T2S068	22	38.035144083496114
BCGP-T2S068	22	27.28326500686188
BCGP-T2S068	22	45.916471692739265
BCGP-T2S068	22	30.536424063047924
BCGP-T2S068	22	20.879612984786185
BCGP-T2S068	22	35.03788910014511
BCGP-T2S068	22	39.21684561562725
BCGP-T2S068	22	39.763830468669795
BCGP-T2S068	22	38.122385064822865
BCGP-T2S068	22	40.44471128665311
BCGP-T2S068	22	42.88128208472
BCGP-T2S068	22	41.9234977917071
BCGP-T2S068	22	32.62748566384004
BCGP-T1S085	39	25.7052608631481
BCGP-T1S085	39	33.779586084877664
BCGP-T1S085	39	28.785443221460167
BCGP-T1S085	39	39.47677174387248
BCGP-T1S085	39	45.18900984053707
BCGP-T1S085	39	49.639769935781366
BCGP-T1S085	39	50.81214033865669
BCGP-T1S085	39	42.91787821926198
BCGP-T1S085	39	37.566488410449054
BCGP-T1S085	39	47.52445794279979
BCGP-T1S085	39	40.55418608881269
BCGP-T1S085	39	38.85092163353638
BCGP-T1S085	39	40.1229710246746
BCGP-T1S085	39	53.09523694773049
BCGP-T1S085	39	34.18446770775176
BCGP-T1S085	39	49.23222592442868
BCGP-T1S085	39	41.424206911757565
BCGP-T1S085	39	57.92990138847581
BCGP-T1S085	39	29.757464150791403
BCGP-T1S085	39	38.363148758261005
BCGP-T1S085	39	27.33838051985798
BCGP-T1S085	39	29.55466346462901
BCGP-T1S085	39	38.17522824490809
BCGP-T1S085	39	51.81799538115074
BCGP-T1S085	39	37.743651564501654
BCGP-T1S085	39	44.91475198911076
BCGP-T1S085	39	56.429719207017506
BCGP-T1S085	39	36.12982691392264
BCGP-T1S085	39	41.714118713273564
BCGP-T1S085	39	42.29251717101938
BCGP-T1S085	39	43.41398209326203
BCGP-T1S085	39	36.13238884974438
BCGP-T1S085	39	41.59958204022286
BCGP-T1S085	39	33.366182060476646
BCGP-T1S085	39	31.233094047436882
BCGP-T1S085	39	56.226267786220795
BCGP-T1S085	39	58.0889466487261
BCGP-T1S085	39	44.10924111884563
BCGP-T1S085	39	48.57158876993487
BCGP-T1S085	39	42.41504707258021
BCGP-T1S085	39	49.72103423450818
BCGP-T1S085	39	32.119408032424445
BCGP-T1S085	39	42.74191049597952
BCGP-T1S085	39	30.513453517035277
BCGP-T1S085	39	36.03825343081304
BCGP-T1S085	39	30.157200136476614
BCGP-T1S085	39	47.410837472052776
BCGP-T1S085	39	22.872712222800036
BCGP-T1S085	39	34.827939919351486
BCGP-T1S085	39	58.489717919661885
BCGP-T1S085	39	26.800367839888334
BCGP-T1S085	39	34.81347607069925
BCGP-T1S085	39	24.808786539432166
BCGP-T1S085	39	38.827327352987545
BCGP-T1S085	39	41.14452999636986
BCGP-T1S085	39	38.37707422068527
BCGP-T1S085	39	47.19988759123359
BCGP-T1S085	39	46.62474942028815
BCGP-T1S085	39	47.451960859857955
BCGP-T1S085	39	21.92506227069533
BCGP-T1S085	39	53.55069749353546
BCGP-T1S085	39	47.37382712813173
BCGP-T1S085	39	54.49155982080173
BCGP-T1S085	39	44.97662637741946
BCGP-T1S085	39	44.011448817445924
BCGP-T1S085	39	43.70255964197893
BCGP-T1S085	39	44.38540151660925
BCGP-T1S085	39	40.678652855225195
BCGP-T1S085	39	40.796274764682934
BCGP-T1S085	39	38.65508538158683
BCGP-T1S085	39	36.7151321903923
BCGP-T1S085	39	30.501839071921427
BCGP-T1S085	39	26.412123095339684
BCGP-T1S085	39	35.845232306092
BCGP-T1S085	39	42.58614282844904
BCGP-T1S085	39	27.151269342412647
BCGP-T1S085	39	41.38366158334323
BCGP-T1S085	39	19.482436270752245
BCGP-T1S085	39	50.36567197349582
BCGP-T1S085	39	54.84608252745647
BCGP-T1S085	39	52.84139041244881
BCGP-T1S085	39	45.263331247407926
BCGP-T1S085	39	28.273424329044182
BCGP-T1S085	39	43.480905766338964
BCGP-T1S085	39	37.56190199441871
BCGP-T1S085	39	38.43688988570925
BCGP-T1S085	39	37.28151656729942
BCGP-T1S085	39	35.57817062190801
BCGP-T1S085	39	31.32333317877499
BCGP-T1S085	39	51.97936650461165
BCGP-T1S085	39	46.38144045427758
BCGP-T1S085	39	50.27287595718307
BCGP-T1S085	39	30.372369839416116
BCGP-T1S085	39	48.20412533562282
BCGP-T1S085	39	42.47097302024323
BCGP-T1S085	39	40.90646267919144
BCGP-T1S085	39	48.142957747629595
BCGP-T1S085	39	41.46163034874003
BCGP-T1S085	39	35.32572706352138
BCGP-T1S085	39	28.60353150385536
BCGP-T2S016	22	54.702966255434454
BCGP-T2S016	22	54.2352361060364
BCGP-T2S016	22	46.30104996871505
BCGP-T2S016	22	56.050785005611395
BCGP-T2S016	22	55.3222594544933
BCGP-T2S016	22	55.516188303564924
BCGP-T2S016	22	36.30729009749084
BCGP-T2S016	22	54.24171244599665
BCGP-T2S016	22	47.73943733159296
BCGP-T2S016	22	64.15342426351094
BCGP-T2S016	22	49.52068856393388
BCGP-T2S016	22	60.483276080143966
BCGP-T2S016	22	38.16447522356825
BCGP-T2S016	22	54.478037018100736
BCGP-T2S016	22	37.14518768757905
BCGP-T2S016	22	36.78453131639389
BCGP-T2S016	22	40.997750585183645
BCGP-T2S016	22	38.00373434777349
BCGP-T2S016	22	34.02073685697944
BCGP-T2S016	22	56.42569616822057
BCGP-T2S016	22	48.016027203287635
BCGP-T2S016	22	60.86234298812029
BCGP-T2S016	22	64.29916101160313
BCGP-T2S016	22	45.69548512852403
BCGP-T2S016	22	49.01101555230865
BCGP-T2S016	22	43.455627672073994
BCGP-T2S016	22	32.390843814612005
BCGP-T2S016	22	58.924910268617886
BCGP-T2S016	22	45.326853347048655
BCGP-T2S016	22	51.39293817337408
BCGP-T2S016	22	42.865468490735346
BCGP-T2S016	22	47.69070108088411
BCGP-T2S016	22	49.14861803808548
BCGP-T2S016	22	62.37136669532413
BCGP-T2S016	22	44.53401499726669
BCGP-T2S016	22	59.40278984390848
BCGP-T2S016	22	24.469855715529192
BCGP-T2S016	22	31.72566258455784
BCGP-T2S016	22	42.16596247071448
BCGP-T2S016	22	50.14061392330119
BCGP-T2S016	22	50.86662000483135
BCGP-T2S016	22	48.88871395628079
BCGP-T2S016	22	48.4370465675111
BCGP-T2S016	22	39.47039267841452
BCGP-T2S016	22	55.15762375655967
BCGP-T2S016	22	49.18101191285565
BCGP-T2S016	22	54.05635241401567
BCGP-T2S016	22	37.38564595155728
BCGP-T2S016	22	48.97365064127735
BCGP-T2S016	22	31.89693185067867
BCGP-T2S016	22	51.89386803878251
BCGP-T2S016	22	43.61072121458442
BCGP-T2S016	22	33.590589028325255
BCGP-T2S016	22	40.32528907501236
BCGP-T2S016	22	36.48515714635684
BCGP-T2S016	22	56.702487595508266
BCGP-T2S016	22	47.92994695676252
BCGP-T2S016	22	53.68746282793269
BCGP-T2S016	22	42.356629254349684
BCGP-T2S016	22	48.65202566262729
BCGP-T2S016	22	42.934091752311424
BCGP-T2S016	22	60.43578441742144
BCGP-T2S016	22	40.968373767725275
BCGP-T2S016	22	65.825585594746
BCGP-T2S016	22	36.28794050686513
BCGP-T2S016	22	42.07465146983166
BCGP-T2S016	22	62.50170885499743
BCGP-T2S016	22	47.063056851832
BCGP-T2S016	22	41.440982224386694
BCGP-T2S016	22	39.35425593243673
BCGP-T2S016	22	47.18838372303443
BCGP-T2S016	22	49.60396695372165
BCGP-T2S016	22	42.19634108025031
BCGP-T2S016	22	50.26179653021324
BCGP-T2S016	22	45.12103534292334
BCGP-T2S016	22	45.710085024283785
BCGP-T2S016	22	53.499317020902026
BCGP-T2S016	22	47.19339957920986
BCGP-T2S016	22	52.93671080799289
BCGP-T2S016	22	43.99605031766326
BCGP-T2S016	22	54.18659236046521
BCGP-T2S016	22	45.459904448692065
BCGP-T2S016	22	37.130097575655746
BCGP-T2S016	22	51.13361760234942
BCGP-T2S016	22	36.0165240235478
BCGP-T2S016	22	49.41297757503742
BCGP-T2S016	22	43.243815959612185
BCGP-T2S016	22	33.37060439356751
BCGP-T2S016	22	48.556521737782475
BCGP-T2S016	22	40.720331312220424
BCGP-T2S016	22	52.36594496723745
BCGP-T2S016	22	32.3343195617342
BCGP-T2S016	22	49.87660432186514
BCGP-T2S016	22	50.71325149843506
BCGP-T2S016	22	44.04760150269474
BCGP-T2S016	22	40.84233037869063
BCGP-T2S016	22	52.45589709176538
BCGP-T2S016	22	53.15691909344802
BCGP-T2S016	22	44.39433516132264
BCGP-T2S016	22	58.674046329441076
BCGP-T2S085	39	43.87261204848962
BCGP-T2S085	39	54.749014806165036
BCGP-T2S085	39	56.85171861074213
BCGP-T2S085	39	48.103265183899026
BCGP-T2S085	39	38.84050178505577
BCGP-T2S085	39	42.488344015386176
BCGP-T2S085	39	60.902835413505386
BCGP-T2S085	39	51.298027450379905
BCGP-T2S085	39	41.33360600758832
BCGP-T2S085	39	46.16980075662555
BCGP-T2S085	39	54.10809355288899
BCGP-T2S085	39	46.049252242478566
BCGP-T2S085	39	45.14244005685524
BCGP-T2S085	39	39.80220204298978
BCGP-T2S085	39	28.82619349969075
BCGP-T2S085	39	48.91361493880139
BCGP-T2S085	39	47.71258624790645
BCGP-T2S085	39	48.76246405204663
BCGP-T2S085	39	53.71564092453159
BCGP-T2S085	39	55.08162559260025
BCGP-T2S085	39	46.15494698925782
BCGP-T2S085	39	54.97091714843072
BCGP-T2S085	39	42.693672976931616
BCGP-T2S085	39	46.258417930282704
BCGP-T2S085	39	37.058825931836175
BCGP-T2S085	39	42.923992995450924
BCGP-T2S085	39	47.111526931302336
BCGP-T2S085	39	45.74649795866175
BCGP-T2S085	39	43.83446359521624
BCGP-T2S085	39	62.397183457907325
BCGP-T2S085	39	40.759259185124776
BCGP-T2S085	39	58.27611241240902
BCGP-T2S085	39	52.11208106011396
BCGP-T2S085	39	47.5866242101114
BCGP-T2S085	39	55.36708708437729
BCGP-T2S085	39	51.00560903093152
BCGP-T2S085	39	63.97877941953939
BCGP-T2S085	39	36.97678628913461
BCGP-T2S085	39	44.72123529443509
BCGP-T2S085	39	54.73777570157831
BCGP-T2S085	39	41.65176052327152
BCGP-T2S085	39	58.90886204662772
BCGP-T2S085	39	56.71102374540945
BCGP-T2S085	39	32.81278100051117
BCGP-T2S085	39	53.150846865666054
BCGP-T2S085	39	51.07764960078116
BCGP-T2S085	39	47.75604000895424
BCGP-T2S085	39	34.98116610620723
BCGP-T2S085	39	45.74408132705318
BCGP-T2S085	39	47.213625932791
BCGP-T2S085	39	57.29712289415182
BCGP-T2S085	39	51.33384056425101
BCGP-T2S085	39	40.48631556420162
BCGP-T2S085	39	30.189899547464623
BCGP-T2S085	39	45.372509824990495
BCGP-T2S085	39	46.19229704855456
BCGP-T2S085	39	55.09373553185936
BCGP-T2S085	39	47.153015885783
BCGP-T2S085	39	53.616407177246074
BCGP-T2S085	39	49.99533170149533
BCGP-T2S085	39	62.45197516156257
BCGP-T2S085	39	46.58231527367753
BCGP-T2S085	39	46.33912546041042
BCGP-T2S085	39	66.83502580627959
BCGP-T2S085	39	48.979694642680755
BCGP-T2S085	39	59.87688719051362
BCGP-T2S085	39	45.79349565778901
BCGP-T2S085	39	56.12370874521535
BCGP-T2S085	39	51.959347449356514
BCGP-T2S085	39	47.41312019963726
BCGP-T2S085	39	42.987208991067654
BCGP-T2S085	39	26.7063043167969
BCGP-T2S085	39	42.80842562953832
BCGP-T2S085	39	42.86607659923794
BCGP-T2S085	39	34.67620645299506
BCGP-T2S085	39	50.58218945524148
BCGP-T2S085	39	44.17734798187849
BCGP-T2S085	39	55.72708900985097
BCGP-T2S085	39	37.70707725682228
BCGP-T2S085	39	59.08539676477089
BCGP-T2S085	39	36.434023121864115
BCGP-T2S085	39	33.29193539523251
BCGP-T2S085	39	32.066643299025394
BCGP-T2S085	39	41.79305826337869
BCGP-T2S085	39	39.36039970357925
BCGP-T2S085	39	50.36051157445703
BCGP-T2S085	39	42.653590140470385
BCGP-T2S085	39	47.61978370010452
BCGP-T2S085	39	43.030253186578186
BCGP-T2S085	39	52.25289983468527
BCGP-T2S085	39	38.94903280763525
BCGP-T2S085	39	48.46026747651132
BCGP-T2S085	39	53.36973603645722
BCGP-T2S085	39	48.07564906384636
BCGP-T2S085	39	48.528927049091365
BCGP-T2S085	39	41.132430923839124
BCGP-T2S085	39	41.648705360930656
BCGP-T2S085	39	54.5573546422398
BCGP-T2S085	39	51.14286152944365
BCGP-T2S085	39	51.487562811653206
BCGP-T1S046	20	17.736804587315746
BCGP-T1S046	20	20.66336998973597
BCGP-T1S046	20	12.63764840960285
BCGP-T1S046	20	11.43111111990407
BCGP-T1S046	20	13.277610769561834
BCGP-T1S046	20	19.592889064033102
BCGP-T1S046	20	21.0476994418143
BCGP-T1S046	20	16.875876999941138
BCGP-T1S046	20	30.144694651544306
BCGP-T1S046	20	22.738144517503457
BCGP-T1S046	20	6.982885952696483
BCGP-T1S046	20	11.432841223462123
BCGP-T1S046	20	28.394834758882425
BCGP-T1S046	20	3.9130947348056195
BCGP-T1S046	20	30.06043846587929
BCGP-T1S046	20	23.771266287039236
BCGP-T1S046	20	9.194278954423114
BCGP-T1S046	20	21.60344365552634
BCGP-T1S046	20	20.495711845463976
BCGP-T1S046	20	8.951241327627903
BCGP-T1S046	20	17.091618808890612
BCGP-T1S046	20	13.394412008898662
BCGP-T1S046	20	12.114144326575733
BCGP-T1S046	20	14.210926346075622
BCGP-T1S046	20	23.410264677687714
BCGP-T1S046	20	15.230118170949133
BCGP-T1S046	20	11.767680930719512
BCGP-T1S046	20	10.963877134282221
BCGP-T1S046	20	7.76836341272351
BCGP-T1S046	20	17.719339373559503
BCGP-T1S046	20	1.3895127106624485
BCGP-T1S046	20	15.428711682016461
BCGP-T1S046	20	11.36956052814709
BCGP-T1S046	20	17.7723680173158
BCGP-T1S046	20	-1.6474400646346679
BCGP-T1S046	20	0.8097590888408588
BCGP-T1S046	20	17.340235544644166
BCGP-T1S046	20	16.039398867232503
BCGP-T1S046	20	27.112129483171913
BCGP-T1S046	20	13.12275585802683
BCGP-T1S046	20	19.877017832030766
BCGP-T1S046	20	28.17767248599877
BCGP-T1S046	20	15.650072650305402
BCGP-T1S046	20	14.409031547036381
BCGP-T1S046	20	20.99508011155217
BCGP-T1S046	20	-4.249122022907796
BCGP-T1S046	20	7.291608955067786
BCGP-T1S046	20	18.174729957089014
BCGP-T1S046	20	21.054417007767086
BCGP-T1S046	20	5.687507570311828
BCGP-T1S046	20	15.667850030060464
BCGP-T1S046	20	21.56633391385247
BCGP-T1S046	20	9.236112795795467
BCGP-T1S046	20	21.207808077803545
BCGP-T1S046	20	15.115196353203727
BCGP-T1S046	20	29.44568917559854
BCGP-T1S046	20	18.92961122060597
BCGP-T1S046	20	15.219727537836652
BCGP-T1S046	20	31.85708593975993
BCGP-T1S046	20	20.67097675234562
BCGP-T1S046	20	23.119699638412836
BCGP-T1S046	20	12.268970144785142
BCGP-T1S046	20	22.266395889651655
BCGP-T1S046	20	37.699777144299
BCGP-T1S046	20	20.038702477375498
BCGP-T1S046	20	-4.815066053425329
BCGP-T1S046	20	5.20584827659584
BCGP-T1S046	20	11.758782417891007
BCGP-T1S046	20	18.202010091175957
BCGP-T1S046	20	26.98002473374415
BCGP-T1S046	20	21.814945645312726
BCGP-T1S046	20	18.590462029179744
BCGP-T1S046	20	10.259972080514949
BCGP-T1S046	20	12.316940847081106
BCGP-T1S046	20	11.589365963155805
BCGP-T1S046	20	20.793275601935743
BCGP-T1S046	20	13.134587705642886
BCGP-T1S046	20	4.6303072082596906
BCGP-T1S046	20	17.487567070511062
BCGP-T1S046	20	4.955616434085772
BCGP-T1S046	20	19.23610121272695
BCGP-T1S046	20	15.021650598396558
BCGP-T1S046	20	15.373848839840702
BCGP-T1S046	20	3.0585174601537606
BCGP-T1S046	20	10.170829219431898
BCGP-T1S046	20	30.115485079953782
BCGP-T1S046	20	24.076055384695447
BCGP-T1S046	20	7.16598256368735
BCGP-T1S046	20	12.296681996785697
BCGP-T1S046	20	37.05481776963201
BCGP-T1S046	20	17.322480712447252
BCGP-T1S046	20	16.923522763961707
BCGP-T1S046	20	17.051995651239032
BCGP-T1S046	20	26.966801846362625
BCGP-T1S046	20	15.464332337444285
BCGP-T1S046	20	30.76513488993869
BCGP-T1S046	20	16.915030844043276
BCGP-T1S046	20	16.261372064354802
BCGP-T1S046	20	21.08305774188133
BCGP-T1S046	20	11.120655953340545
TC18.41	56	81.51851763295542
TC18.41	56	75.00560986507666
TC18.41	56	66.2180290172461
TC18.41	56	76.35543200303458
TC18.41	56	85.42413687670057
TC18.41	56	78.1134132681829
TC18.41	56	80.54173905365343
TC18.41	56	75.65471354336864
TC18.41	56	64.35302020372552
TC18.41	56	68.87024734687358
TC18.41	56	81.85002294325777
TC18.41	56	67.52611232976116
TC18.41	56	83.70153438606242
TC18.41	56	67.84724174203245
TC18.41	56	79.49671516861619
TC18.41	56	64.55934867149027
TC18.41	56	77.189689683258635
TC18.41	56	67.93633094715467
TC18.41	56	77.58288122403444
TC18.41	56	73.57815813396303
TC18.41	56	74.88991127709401
TC18.41	56	69.58641174749418
TC18.41	56	77.64710341812793
TC18.41	56	75.2387072463918
TC18.41	56	79.89233223826038
TC18.41	56	81.24708786308244
TC18.41	56	62.495088898256526
TC18.41	56	70.506911390686
TC18.41	56	74.05887924938834
TC18.41	56	83.89312529659215
TC18.41	56	76.51875484616104
TC18.41	56	80.27510291720536
TC18.41	56	64.21348921233191
TC18.41	56	74.74674879209311
TC18.41	56	76.8718219667557
TC18.41	56	66.02892965781557
TC18.41	56	67.25371648027048
TC18.41	56	79.62789566565331
TC18.41	56	77.99362761910528
TC18.41	56	59.48491773295456
TC18.41	56	85.896276578673465
TC18.41	56	74.79609800607926
TC18.41	56	75.02369943066057
TC18.41	56	76.55667585425687
TC18.41	56	75.5473040511709
TC18.41	56	81.03491521834323
TC18.41	56	77.03232516019241
TC18.41	56	72.32263667680053
TC18.41	56	73.36374527123908
TC18.41	56	77.25852856496914
TC18.41	56	77.76811550020086
TC18.41	56	66.21550739401717
TC18.41	56	88.83310666375799
TC18.41	56	67.62485098027645
TC18.41	56	72.31179220368129
TC18.41	56	73.6364341276846
TC18.41	56	94.71419747710874
TC18.41	56	76.32161655178231
TC18.41	56	80.97851521546981
TC18.41	56	83.43603256661227
TC18.41	56	82.3686591013939
TC18.41	56	88.18184314936936
TC18.41	56	83.71033282577987
TC18.41	56	69.69374919367621
TC18.41	56	74.88859388013148
TC18.41	56	66.74677335606327
TC18.41	56	76.3585000307579
TC18.41	56	82.62776638327479
TC18.41	56	69.91661982353034
TC18.41	56	74.20280450409736
TC18.41	56	74.39224846404909
TC18.41	56	60.079593182800444
TC18.41	56	82.22407556186253
TC18.41	56	76.5501076735199
TC18.41	56	79.10664648653393
TC18.41	56	81.51188614451783
TC18.41	56	82.73611032554088
TC18.41	56	72.58048643935913
TC18.41	56	76.76503468732318
TC18.41	56	79.82821180852333
TC18.41	56	75.780141096048
TC18.41	56	73.43360228765866
TC18.41	56	82.83150901953141
TC18.41	56	74.8275037253108
TC18.41	56	83.40553886507475
TC18.41	56	73.11976508871874
TC18.41	56	72.68678207904678
TC18.41	56	74.97468999993997
TC18.41	56	70.91606662969276
TC18.41	56	82.317876769642
TC18.41	56	71.73406901781709
TC18.41	56	82.5607000099978
TC18.41	56	71.124282097371335
TC18.41	56	72.23727010703735
TC18.41	56	67.36193099940354
TC18.41	56	61.81183685258768
TC18.41	56	82.74381834780573
TC18.41	56	69.73260027358714
TC18.41	56	65.67571443281054
TC18.41	56	82.7691581238145
TC18.45	52	68.9616149330849
TC18.45	52	52.925094106765556
TC18.45	52	64.48584166198998
TC18.45	52	66.94977004995228
TC18.45	52	55.41550415074408
TC18.45	52	66.66881612711201
TC18.45	52	47.17905032644888
TC18.45	52	60.32245752568691
TC18.45	52	47.16712673164749
TC18.45	52	61.068591112509395
TC18.45	52	59.90867164500346
TC18.45	52	54.904872487485704
TC18.45	52	53.828487310828216
TC18.45	52	64.55015176053881
TC18.45	52	66.76373534157398
TC18.45	52	64.51901287071578
TC18.45	52	60.09436439442636
TC18.45	52	54.705727979777656
TC18.45	52	61.87605158667099
TC18.45	52	69.53254809204445
TC18.45	52	60.35560406349975
TC18.45	52	60.36447987028984
TC18.45	52	58.69923109186955
TC18.45	52	56.88528592579053
TC18.45	52	59.27338848637397
TC18.45	52	64.07685204990082
TC18.45	52	56.23460426322351
TC18.45	52	68.68473578378325
TC18.45	52	61.5095462269319
TC18.45	52	56.94156077813215
TC18.45	52	55.997387117595785
TC18.45	52	55.89842264623224
TC18.45	52	58.539721992397006
TC18.45	52	51.769261670046596
TC18.45	52	56.069189370847774
TC18.45	52	55.39790337863356
TC18.45	52	63.43954626043458
TC18.45	52	52.17126494286612
TC18.45	52	61.334057202862965
TC18.45	52	71.38847022376852
TC18.45	52	53.77147061558727
TC18.45	52	56.073570836141066
TC18.45	52	57.986186374044024
TC18.45	52	45.59809321985544
TC18.45	52	65.76403225076784
TC18.45	52	64.22127365990801
TC18.45	52	64.73953581832181
TC18.45	52	58.68949731864045
TC18.45	52	72.18553595821106
TC18.45	52	61.431006997949304
TC18.45	52	53.64650031515159
TC18.45	52	57.36872666291102
TC18.45	52	49.55136614226383
TC18.45	52	62.71926747477786
TC18.45	52	64.96813192157633
TC18.45	52	63.18945869361612
TC18.45	52	62.66535407150441
TC18.45	52	51.7649263125408
TC18.45	52	56.091171606327876
TC18.45	52	57.17121235767037
TC18.45	52	48.72770646733158
TC18.45	52	56.33959612218487
TC18.45	52	48.93202402603355
TC18.45	52	66.90496160713975
TC18.45	52	61.548821036227956
TC18.45	52	69.96773194175827
TC18.45	52	58.8396411568628
TC18.45	52	61.33130806513966
TC18.45	52	57.120887140418496
TC18.45	52	61.50532932904549
TC18.45	52	73.24479854410791
TC18.45	52	58.751781572097194
TC18.45	52	64.46490328162592
TC18.45	52	57.34729045584289
TC18.45	52	72.37237457693115
TC18.45	52	63.4938505662375
TC18.45	52	65.87507077233242
TC18.45	52	52.53769118730167
TC18.45	52	59.495767315147816
TC18.45	52	50.97173925753541
TC18.45	52	61.89364497748599
TC18.45	52	61.60324117360535
TC18.45	52	70.6038980006489
TC18.45	52	51.18283703971702
TC18.45	52	61.12781196990452
TC18.45	52	42.675154297387095
TC18.45	52	61.351832367450356
TC18.45	52	50.44896851123362
TC18.45	52	70.4188970325361
TC18.45	52	59.283688207611156
TC18.45	52	58.78230165389369
TC18.45	52	58.13246004818124
TC18.45	52	52.419863978719086
TC18.45	52	57.549613789189166
TC18.45	52	71.33180623379323
TC18.45	52	54.42687678864871
TC18.45	52	57.366932063982546
TC18.45	52	53.620157581199685
TC18.45	52	68.73810003213748
[truncated: 2,201 more rows]
