# Supplementary material for: Single-cell immune aging clocks reveal inter-individual heterogeneity during infection and vaccination
Source: Nat Aging. 2025 Mar 5;5(4):607–21. doi: 10.1038/s43587-025-00819-z (PMC12003178; doi:10.1038/s43587-025-00819-z)
Supplement: Supplementary file 3 — Statistical source data. [file 43587_2025_819_MOESM3_ESM.zip › SD_F2/external_CD4T.txt]

donor_id	age	Prediction
Sepsis_27	56	66.80205776301992
Sepsis_27	56	75.88428903126234
Sepsis_27	56	74.76176524309838
Sepsis_27	56	64.20183523914406
Sepsis_27	56	69.8439626229039
Sepsis_27	56	66.76207296154826
Sepsis_27	56	78.84428807597381
Sepsis_27	56	75.06321012452057
Sepsis_27	56	58.837169536333036
Sepsis_27	56	86.85513869041314
Sepsis_27	56	60.8171226073379
Sepsis_27	56	94.44078954799008
Sepsis_27	56	65.76838997400552
Sepsis_27	56	64.12340551650095
Sepsis_27	56	60.15196710141266
Sepsis_27	56	79.01566592658087
Sepsis_27	56	68.80806049870463
Sepsis_27	56	80.972176468908
Sepsis_27	56	67.99642032642447
Sepsis_27	56	73.0774780773591
Sepsis_27	56	86.3184511629576
Sepsis_27	56	55.77320893534552
Sepsis_27	56	83.87925032520599
Sepsis_27	56	50.42654289898206
Sepsis_27	56	68.68504741385179
Sepsis_27	56	72.92345272172881
Sepsis_27	56	65.29557308883096
Sepsis_27	56	72.27849841544781
Sepsis_27	56	71.38767670669502
Sepsis_27	56	76.79817556088274
Sepsis_27	56	66.16328336916308
Sepsis_27	56	51.15315063574567
Sepsis_27	56	82.88771339803745
Sepsis_27	56	59.587801796806296
Sepsis_27	56	76.20431433886765
Sepsis_27	56	56.00910479839693
Sepsis_27	56	64.1698669098911
Sepsis_27	56	94.43436602952595
Sepsis_27	56	95.32356712937694
Sepsis_27	56	60.7767799911747
Sepsis_27	56	77.06651188913277
Sepsis_27	56	32.66882665636876
Sepsis_27	56	55.490754492261004
Sepsis_27	56	60.511393197986806
Sepsis_27	56	70.83387067971277
Sepsis_27	56	87.28092466446977
Sepsis_27	56	61.01592066125266
Sepsis_27	56	61.726834458969485
Sepsis_27	56	58.72750974030951
Sepsis_27	56	67.5203715657557
Sepsis_27	56	66.58181285481439
Sepsis_27	56	85.99179871418386
Sepsis_27	56	78.17178543006837
Sepsis_27	56	67.45621161125423
Sepsis_27	56	69.46539285610426
Sepsis_27	56	65.28828052140065
Sepsis_27	56	76.19674057618408
Sepsis_27	56	77.24598833056629
Sepsis_27	56	67.04818034038307
Sepsis_27	56	82.77958679691717
Sepsis_27	56	70.94766628518562
Sepsis_27	56	56.66762712971175
Sepsis_27	56	63.69646354915086
Sepsis_27	56	59.99688099923552
Sepsis_27	56	79.51999490121648
Sepsis_27	56	58.12020211345226
Sepsis_27	56	73.50353720532135
Sepsis_27	56	58.85665457182446
Sepsis_27	56	63.644130048140596
Sepsis_27	56	84.48002621811116
Sepsis_27	56	83.8374081544538
Sepsis_27	56	63.06723605324123
Sepsis_27	56	67.1232165064597
Sepsis_27	56	86.72012816156241
Sepsis_27	56	72.58633293155354
Sepsis_27	56	67.01404381257451
Sepsis_27	56	84.7873044458129
Sepsis_27	56	74.2672003240557
Sepsis_27	56	70.38671081220834
Sepsis_27	56	76.62527143241945
Sepsis_27	56	95.90175366538827
Sepsis_27	56	80.16506816359691
Sepsis_27	56	53.191345571270666
Sepsis_27	56	61.394861055889514
Sepsis_27	56	89.23812738943946
Sepsis_27	56	80.79391556569388
Sepsis_27	56	53.875795329344186
Sepsis_27	56	45.60740197485414
Sepsis_27	56	82.43444100102822
Sepsis_27	56	94.54399049007807
Sepsis_27	56	75.64322908870811
Sepsis_27	56	81.79499894944836
Sepsis_27	56	93.55799462648683
Sepsis_27	56	66.2011866214766
Sepsis_27	56	46.49086075728426
Sepsis_27	56	65.30084248856828
Sepsis_27	56	59.2397698842173
Sepsis_27	56	64.3049232955894
Sepsis_27	56	48.00959210575624
Sepsis_27	56	51.85436865818617
Sepsis_07	53	51.67194138663765
Sepsis_07	53	57.915520662235174
Sepsis_07	53	51.680230511940934
Sepsis_07	53	55.817488715210274
Sepsis_07	53	57.347638288827355
Sepsis_07	53	78.98266989338595
Sepsis_07	53	64.38266851982176
Sepsis_07	53	69.9933190416613
Sepsis_07	53	56.63901820947901
Sepsis_07	53	84.22238314700381
Sepsis_07	53	85.74929913459245
Sepsis_07	53	76.16322535180117
Sepsis_07	53	60.2822401320625
Sepsis_07	53	53.3527457192421
Sepsis_07	53	89.1878904035958
Sepsis_07	53	48.75198327330961
Sepsis_07	53	56.75884557220441
Sepsis_07	53	85.70292541805296
Sepsis_07	53	54.68630669419098
Sepsis_07	53	85.26465298618342
Sepsis_07	53	45.296719323196456
Sepsis_07	53	60.8298455720022
Sepsis_07	53	66.39545871524469
Sepsis_07	53	35.72954910182184
Sepsis_07	53	71.73699405811716
Sepsis_07	53	62.02189757102718
Sepsis_07	53	56.97336367793441
Sepsis_07	53	58.16769933765875
Sepsis_07	53	59.08963006627522
Sepsis_07	53	65.54969535653436
Sepsis_07	53	75.1923093398433
Sepsis_07	53	61.535185750706866
Sepsis_07	53	73.52599594772931
Sepsis_07	53	52.47018567363639
Sepsis_07	53	79.59075645907997
Sepsis_07	53	62.19848070772975
Sepsis_07	53	72.04002187153671
Sepsis_07	53	65.3081700053044
Sepsis_07	53	56.073243161344976
Sepsis_07	53	61.711155614807325
Sepsis_07	53	65.38805481839164
Sepsis_07	53	76.65267361838782
Sepsis_07	53	70.70322711689361
Sepsis_07	53	60.30600169470134
Sepsis_07	53	60.700901821134174
Sepsis_07	53	70.35331072372395
Sepsis_07	53	37.37750009549451
Sepsis_07	53	40.996648644312366
Sepsis_07	53	93.96748993957549
Sepsis_07	53	88.87215771420827
Sepsis_07	53	74.07563257992253
Sepsis_07	53	74.46211529200752
Sepsis_07	53	53.61429138083676
Sepsis_07	53	65.69354271043247
Sepsis_07	53	58.30369832421688
Sepsis_07	53	47.79282365514662
Sepsis_07	53	68.69993003834503
Sepsis_07	53	28.325986338686942
Sepsis_07	53	74.79308796956519
Sepsis_07	53	76.04825548437317
Sepsis_07	53	81.83722933182395
Sepsis_07	53	60.56722064322432
Sepsis_07	53	71.085733156852
Sepsis_07	53	48.76556835349397
Sepsis_07	53	84.01397744266576
Sepsis_07	53	70.33589503819566
Sepsis_07	53	63.85633603744885
Sepsis_07	53	87.16186309727722
Sepsis_07	53	64.05826637895974
Sepsis_07	53	89.06565295849184
Sepsis_07	53	35.47941258461125
Sepsis_07	53	52.35794344045816
Sepsis_07	53	70.2182793021164
Sepsis_07	53	62.50392410824374
Sepsis_07	53	37.48577227003313
Sepsis_07	53	50.99332065335176
Sepsis_07	53	99.72131766300417
Sepsis_07	53	60.92569708278142
Sepsis_07	53	63.07516299595126
Sepsis_07	53	55.87139036661295
Sepsis_07	53	59.32175639424954
Sepsis_07	53	49.9077276865333
Sepsis_07	53	61.446704643208
Sepsis_07	53	58.32392814869695
Sepsis_07	53	87.00668877061474
Sepsis_07	53	20.80600019351681
Sepsis_07	53	82.43082199272537
Sepsis_07	53	52.64800164038435
Sepsis_07	53	61.225306833421605
Sepsis_07	53	58.39151157976128
Sepsis_07	53	29.643625355049497
Sepsis_07	53	46.531808412399776
Sepsis_07	53	80.1456307897321
Sepsis_07	53	53.8313057485415
Sepsis_07	53	52.28613229633767
Sepsis_07	53	56.27215006768533
Sepsis_07	53	75.66348742583435
Sepsis_07	53	68.90557352192944
Sepsis_07	53	71.15679006960258
Sepsis_07	53	69.12239723760366
Sepsis_09	51	52.16100339259451
Sepsis_09	51	46.194287781703615
Sepsis_09	51	42.552309067615
Sepsis_09	51	35.08144242801155
Sepsis_09	51	56.52376322117644
Sepsis_09	51	49.848608591931736
Sepsis_09	51	49.763449603638364
Sepsis_09	51	56.96267591171691
Sepsis_09	51	40.16946167024769
Sepsis_09	51	44.145637880155796
Sepsis_09	51	37.77007877056778
Sepsis_09	51	50.24735938083743
Sepsis_09	51	49.6610729736356
Sepsis_09	51	43.16026283080611
Sepsis_09	51	53.29938241429312
Sepsis_09	51	59.37292178882118
Sepsis_09	51	35.07248485085396
Sepsis_09	51	37.965597854798794
Sepsis_09	51	43.77612833287364
Sepsis_09	51	46.47652094121848
Sepsis_09	51	53.53518080065365
Sepsis_09	51	59.26600613101107
Sepsis_09	51	55.90742482654
Sepsis_09	51	54.09594924276888
Sepsis_09	51	58.440198217375766
Sepsis_09	51	39.85133586467606
Sepsis_09	51	54.1126943019849
Sepsis_09	51	47.796012785019755
Sepsis_09	51	44.85494313571951
Sepsis_09	51	54.18652264440048
Sepsis_09	51	55.55154966366881
Sepsis_09	51	42.810353126006454
Sepsis_09	51	31.43565569772246
Sepsis_09	51	64.55389251775335
Sepsis_09	51	40.53052933985022
Sepsis_09	51	44.36574673361533
Sepsis_09	51	36.827136674807186
Sepsis_09	51	47.66328079621894
Sepsis_09	51	29.774418339796718
Sepsis_09	51	55.734238422342365
Sepsis_09	51	36.034840786734506
Sepsis_09	51	38.42523177422535
Sepsis_09	51	39.92419528048669
Sepsis_09	51	48.64342584429532
Sepsis_09	51	53.223117381229414
Sepsis_09	51	36.141868742235765
Sepsis_09	51	42.05784256718911
Sepsis_09	51	30.647301629641237
Sepsis_09	51	55.955090312799086
Sepsis_09	51	52.58313122745949
Sepsis_09	51	51.571592692296065
Sepsis_09	51	35.59829144330958
Sepsis_09	51	58.715212735427606
Sepsis_09	51	26.952861438946343
Sepsis_09	51	47.29168511756182
Sepsis_09	51	49.239120354993425
Sepsis_09	51	31.490526853200898
Sepsis_09	51	56.91419572989208
Sepsis_09	51	50.62521487132359
Sepsis_09	51	53.69162876103842
Sepsis_09	51	42.8266909162473
Sepsis_09	51	56.0192884362736
Sepsis_09	51	24.734143628675138
Sepsis_09	51	35.58106075867463
Sepsis_09	51	58.49390353732892
Sepsis_09	51	48.49859113783041
Sepsis_09	51	44.07614745230444
Sepsis_09	51	36.408160436200596
Sepsis_09	51	58.40733041966263
Sepsis_09	51	40.69057208795287
Sepsis_09	51	46.10133064341447
Sepsis_09	51	43.382623242803206
Sepsis_09	51	36.264846422500085
Sepsis_09	51	40.569224657811446
Sepsis_09	51	36.9578469309616
Sepsis_09	51	60.73294813807295
Sepsis_09	51	51.10191293238342
Sepsis_09	51	20.000363288589188
Sepsis_09	51	64.16849887270752
Sepsis_09	51	35.171865140428714
Sepsis_09	51	47.99097079297849
Sepsis_09	51	36.00462460677854
Sepsis_09	51	34.10147444267391
Sepsis_09	51	16.504795261410283
Sepsis_09	51	51.240320485627265
Sepsis_09	51	58.17309855403602
Sepsis_09	51	51.277928898211755
Sepsis_09	51	37.13406463047206
Sepsis_09	51	49.93838582618622
Sepsis_09	51	38.34145191989976
Sepsis_09	51	37.353898127584344
Sepsis_09	51	38.86227875166703
Sepsis_09	51	35.14959565878096
Sepsis_09	51	50.16015204249352
Sepsis_09	51	56.54787221476037
Sepsis_09	51	63.673501400487176
Sepsis_09	51	44.34120223461132
Sepsis_09	51	38.652046353393914
Sepsis_09	51	44.36170621700561
Sepsis_09	51	45.84729267234117
Sepsis_11	56	65.16095877382541
Sepsis_11	56	53.17573163403449
Sepsis_11	56	74.38176216654777
Sepsis_11	56	69.56344679696231
Sepsis_11	56	60.7313401422375
Sepsis_11	56	52.87777061759067
Sepsis_11	56	59.56569454978536
Sepsis_11	56	76.49900329986406
Sepsis_11	56	48.7622915958942
Sepsis_11	56	65.61300972414928
Sepsis_11	56	50.68499415056024
Sepsis_11	56	72.34789425494715
Sepsis_11	56	58.805288786322485
Sepsis_11	56	48.800342671695155
Sepsis_11	56	86.65444933534016
Sepsis_11	56	62.34374325767316
Sepsis_11	56	63.81373264945632
Sepsis_11	56	65.01589532600889
Sepsis_11	56	65.10925205875816
Sepsis_11	56	70.84793988477055
Sepsis_11	56	66.17528762252583
Sepsis_11	56	64.57619875471856
Sepsis_11	56	78.6725999029663
Sepsis_11	56	69.97844627148557
Sepsis_11	56	79.54110991862352
Sepsis_11	56	60.72314899929306
Sepsis_11	56	66.14355157569415
Sepsis_11	56	68.44445880497982
Sepsis_11	56	66.89109538373897
Sepsis_11	56	59.81211135741702
Sepsis_11	56	62.63890032094711
Sepsis_11	56	55.739602038769824
Sepsis_11	56	72.51669859725776
Sepsis_11	56	67.54495436753561
Sepsis_11	56	49.4179928265022
Sepsis_11	56	56.21724396327301
Sepsis_11	56	69.0266574305137
Sepsis_11	56	62.36604020973735
Sepsis_11	56	56.65117957864831
Sepsis_11	56	68.58296382994145
Sepsis_11	56	58.14486378514638
Sepsis_11	56	68.76136684152424
Sepsis_11	56	54.19192080400272
Sepsis_11	56	55.41903503384009
Sepsis_11	56	64.04695605097876
Sepsis_11	56	59.704889626312905
Sepsis_11	56	69.7280000890407
Sepsis_11	56	73.06916061173662
Sepsis_11	56	69.49479517736933
Sepsis_11	56	70.99913243287796
Sepsis_11	56	69.66221789168128
Sepsis_11	56	64.72286315179518
Sepsis_11	56	42.777684212929344
Sepsis_11	56	77.08729798969952
Sepsis_11	56	63.310009271144516
Sepsis_11	56	50.68790173661188
Sepsis_11	56	80.26031863096578
Sepsis_11	56	54.56504867740179
Sepsis_11	56	70.99593436707342
Sepsis_11	56	59.84233372421506
Sepsis_11	56	58.339387032814415
Sepsis_11	56	67.67845966931431
Sepsis_11	56	58.38471205085713
Sepsis_11	56	70.97512122326913
Sepsis_11	56	59.64765072079807
Sepsis_11	56	35.647857294140216
Sepsis_11	56	70.55926490018494
Sepsis_11	56	66.5752816698911
Sepsis_11	56	56.887503168632236
Sepsis_11	56	62.15629725836384
Sepsis_11	56	53.004358881459275
Sepsis_11	56	71.09813647274859
Sepsis_11	56	77.82228356322108
Sepsis_11	56	54.47419471405251
Sepsis_11	56	40.21141607140423
Sepsis_11	56	71.69263281507406
Sepsis_11	56	60.22271168602483
Sepsis_11	56	71.50149419620053
Sepsis_11	56	71.72412389366292
Sepsis_11	56	73.92543602562498
Sepsis_11	56	77.1688514850723
Sepsis_11	56	57.46638268401971
Sepsis_11	56	80.50723166262432
Sepsis_11	56	53.961728835698445
Sepsis_11	56	68.39797077614149
Sepsis_11	56	74.68123706415874
Sepsis_11	56	66.69852658998322
Sepsis_11	56	59.096474289901614
Sepsis_11	56	55.1735781649781
Sepsis_11	56	76.77206715989196
Sepsis_11	56	53.199403036084036
Sepsis_11	56	56.015893252656035
Sepsis_11	56	58.65167858339252
Sepsis_11	56	79.07551315614499
Sepsis_11	56	49.76800906060552
Sepsis_11	56	76.19806423257461
Sepsis_11	56	62.74827901137431
Sepsis_11	56	60.372720788469806
Sepsis_11	56	73.754933632114
Sepsis_11	56	69.49982542385109
Sepsis_36	42	53.29811340240964
Sepsis_36	42	55.52622863907414
Sepsis_36	42	41.546685174873005
Sepsis_36	42	39.61075822372571
Sepsis_36	42	41.073439069709124
Sepsis_36	42	59.97580039990995
Sepsis_36	42	52.443488748906404
Sepsis_36	42	27.580959384191367
Sepsis_36	42	36.809765037135115
Sepsis_36	42	45.39874192970798
Sepsis_36	42	49.18817719960561
Sepsis_36	42	42.6567437051484
Sepsis_36	42	51.68479538945362
Sepsis_36	42	57.733204114446934
Sepsis_36	42	42.59355543928858
Sepsis_36	42	44.792147777359396
Sepsis_36	42	54.710473063376796
Sepsis_36	42	48.620658684035156
Sepsis_36	42	40.09256125392641
Sepsis_36	42	34.42305124670478
Sepsis_36	42	50.869785069008415
Sepsis_36	42	73.98234693864589
Sepsis_36	42	34.65705390198605
Sepsis_36	42	28.629340724912336
Sepsis_36	42	46.347322717437756
Sepsis_36	42	38.26052773417705
Sepsis_36	42	45.015773826463125
Sepsis_36	42	29.54483072872943
Sepsis_36	42	45.3687245773662
Sepsis_36	42	32.47940463229907
Sepsis_36	42	50.0136232420278
Sepsis_36	42	30.047511301799787
Sepsis_36	42	52.220744421511505
Sepsis_36	42	41.91826617139785
Sepsis_36	42	36.786471376395305
Sepsis_36	42	25.281902454360985
Sepsis_36	42	32.24282234394094
Sepsis_36	42	38.14888909362764
Sepsis_36	42	73.91269346995036
Sepsis_36	42	31.98185776072861
Sepsis_36	42	50.58803795725791
Sepsis_36	42	55.67512375223431
Sepsis_36	42	62.76664251987793
Sepsis_36	42	29.8922576295868
Sepsis_36	42	38.909667364751435
Sepsis_36	42	53.124827288918304
Sepsis_36	42	42.88816395415161
Sepsis_36	42	36.86046802387888
Sepsis_36	42	42.36767959571186
Sepsis_36	42	63.59542465477484
Sepsis_36	42	48.452227165647024
Sepsis_36	42	46.509844292219505
Sepsis_36	42	33.873163364874124
Sepsis_36	42	53.88291315863242
Sepsis_36	42	52.27481897849288
Sepsis_36	42	35.08182668425103
Sepsis_36	42	46.410479144827264
Sepsis_36	42	28.830736317890192
Sepsis_36	42	43.28914986370442
Sepsis_36	42	45.7077061987978
Sepsis_36	42	26.567203932908726
Sepsis_36	42	20.910725496508867
Sepsis_36	42	44.14762195315271
Sepsis_36	42	48.91826645465478
Sepsis_36	42	53.60459086064902
Sepsis_36	42	32.58690972170608
Sepsis_36	42	41.12222309267382
Sepsis_36	42	32.64849769745867
Sepsis_36	42	29.618558682617095
Sepsis_36	42	31.655057457657527
Sepsis_36	42	49.680391754324546
Sepsis_36	42	51.59075693206263
Sepsis_36	42	37.074856843455066
Sepsis_36	42	30.28369638033926
Sepsis_36	42	36.15233400052919
Sepsis_36	42	39.57402284248745
Sepsis_36	42	37.970087682999846
Sepsis_36	42	46.330507789466985
Sepsis_36	42	36.969918456245125
Sepsis_36	42	23.475311671210054
Sepsis_36	42	56.792741916935206
Sepsis_36	42	39.12984698311213
Sepsis_36	42	36.609566759688825
Sepsis_36	42	44.52263414536437
Sepsis_36	42	43.97848306095716
Sepsis_36	42	39.66015229872554
Sepsis_36	42	46.247279065504
Sepsis_36	42	19.944934938615688
Sepsis_36	42	53.64521892170398
Sepsis_36	42	29.675644235637712
Sepsis_36	42	41.33364575483469
Sepsis_36	42	34.36675027543091
Sepsis_36	42	20.986411940410495
Sepsis_36	42	39.11311706396539
Sepsis_36	42	45.23354187944556
Sepsis_36	42	56.348046799787056
Sepsis_36	42	47.279168189048626
Sepsis_36	42	56.2783505365362
Sepsis_36	42	47.06667257704974
Sepsis_36	42	23.308393108216137
Sepsis_35	44	54.2485055771963
Sepsis_35	44	60.725888361171016
Sepsis_35	44	42.98507142272296
Sepsis_35	44	55.868319688178246
Sepsis_35	44	58.94582857967614
Sepsis_35	44	52.91720504383011
Sepsis_35	44	45.00271751164933
Sepsis_35	44	51.73393176146188
Sepsis_35	44	52.00166730600095
Sepsis_35	44	35.16513836032766
Sepsis_35	44	26.88507110250399
Sepsis_35	44	68.70306864593239
Sepsis_35	44	53.403647926524904
Sepsis_35	44	49.8670434627897
Sepsis_35	44	58.0637964464671
Sepsis_35	44	61.831554426740325
Sepsis_35	44	56.09236799980841
Sepsis_35	44	47.870750539542144
Sepsis_35	44	37.42820909157949
Sepsis_35	44	61.217620043486875
Sepsis_35	44	51.39101528017236
Sepsis_35	44	52.92743952764497
Sepsis_35	44	47.59957799821561
Sepsis_35	44	59.00171631722818
Sepsis_35	44	49.5914388467751
Sepsis_35	44	59.23114819008151
Sepsis_35	44	58.736287965172934
Sepsis_35	44	56.96158539928462
Sepsis_35	44	49.84029569672775
Sepsis_35	44	60.563815490738
Sepsis_35	44	42.00183696053652
Sepsis_35	44	40.30243270613675
Sepsis_35	44	66.03239358641905
Sepsis_35	44	52.26683572083354
Sepsis_35	44	46.782102812670416
Sepsis_35	44	60.72166605332483
Sepsis_35	44	57.205805112223146
Sepsis_35	44	51.333787371209915
Sepsis_35	44	59.00543254130766
Sepsis_35	44	55.82756376519846
Sepsis_35	44	31.013676890833896
Sepsis_35	44	43.087054404891234
Sepsis_35	44	63.85839056158123
Sepsis_35	44	55.55744631602476
Sepsis_35	44	44.64816018878574
Sepsis_35	44	54.77634379546301
Sepsis_35	44	58.213074452006666
Sepsis_35	44	27.143313418811292
Sepsis_35	44	38.92448544634736
Sepsis_35	44	45.65061532681259
Sepsis_35	44	42.986749039137834
Sepsis_35	44	65.24717304033395
Sepsis_35	44	53.17554593110951
Sepsis_35	44	46.794051156745
Sepsis_35	44	52.64474880962391
Sepsis_35	44	36.18557635350662
Sepsis_35	44	51.67161205753603
Sepsis_35	44	68.57674114577881
Sepsis_35	44	51.17598805225299
Sepsis_35	44	40.008063633070606
Sepsis_35	44	64.30939271792525
Sepsis_35	44	39.52249269713354
Sepsis_35	44	50.9110043196321
Sepsis_35	44	61.82761323138948
Sepsis_35	44	52.121449085546686
Sepsis_35	44	38.12827479712118
Sepsis_35	44	57.31155787358241
Sepsis_35	44	55.26744150619897
Sepsis_35	44	50.53466418359932
Sepsis_35	44	54.6696805344068
Sepsis_35	44	67.06134252359385
Sepsis_35	44	65.93898288513249
Sepsis_35	44	62.95369396949158
Sepsis_35	44	74.96192904267124
Sepsis_35	44	43.14521985104366
Sepsis_35	44	53.811847153805275
Sepsis_35	44	42.43157543320579
Sepsis_35	44	57.818913629719205
Sepsis_35	44	60.091636306244595
Sepsis_35	44	45.30382434219535
Sepsis_35	44	49.35791227151106
Sepsis_35	44	55.095517667390375
Sepsis_35	44	60.194687789489926
Sepsis_35	44	19.01372764010922
Sepsis_35	44	73.22012141326958
Sepsis_35	44	55.082927929167006
Sepsis_35	44	53.299258238418346
Sepsis_35	44	71.37581352771484
Sepsis_35	44	54.64800005400671
Sepsis_35	44	46.88062175042028
Sepsis_35	44	62.48904158846543
Sepsis_35	44	59.260705995070346
Sepsis_35	44	36.53442916566535
Sepsis_35	44	59.68120898294315
Sepsis_35	44	49.40946709217901
Sepsis_35	44	59.68604831933127
Sepsis_35	44	37.33895815950372
Sepsis_35	44	62.90732182556878
Sepsis_35	44	52.94475390331142
Sepsis_35	44	69.09453211480539
BCGP-T2S046	20	23.88349447378012
BCGP-T2S046	20	1.6879385120046695
BCGP-T2S046	20	-2.9225457634952097
BCGP-T2S046	20	34.365453803433375
BCGP-T2S046	20	13.100988341894693
BCGP-T2S046	20	21.009658196999762
BCGP-T2S046	20	30.461035116331704
BCGP-T2S046	20	0.26205446585127323
BCGP-T2S046	20	25.52169220751245
BCGP-T2S046	20	3.4409738855899628
BCGP-T2S046	20	23.799625470406788
BCGP-T2S046	20	-2.312626187022215
BCGP-T2S046	20	33.40705221551855
BCGP-T2S046	20	27.64753490048733
BCGP-T2S046	20	16.692702417212768
BCGP-T2S046	20	10.414084619726628
BCGP-T2S046	20	31.31624165754496
BCGP-T2S046	20	12.262519043223673
BCGP-T2S046	20	24.71442725233326
BCGP-T2S046	20	11.827249185594184
BCGP-T2S046	20	20.359263653802394
BCGP-T2S046	20	22.675999615032758
BCGP-T2S046	20	28.16518967966872
BCGP-T2S046	20	20.3780515483314
BCGP-T2S046	20	35.095660381468974
BCGP-T2S046	20	18.653712465198915
BCGP-T2S046	20	14.916625342493038
BCGP-T2S046	20	21.301311932671897
BCGP-T2S046	20	5.514237169291909
BCGP-T2S046	20	7.283274145926633
BCGP-T2S046	20	27.69520915017042
BCGP-T2S046	20	23.53283174375066
BCGP-T2S046	20	43.5026007511482
BCGP-T2S046	20	-5.880797547339831
BCGP-T2S046	20	4.078358905551404
BCGP-T2S046	20	24.632137661741275
BCGP-T2S046	20	0.5338754454228741
BCGP-T2S046	20	13.909757750479477
BCGP-T2S046	20	-2.0580742829706296
BCGP-T2S046	20	28.755198942791615
BCGP-T2S046	20	23.685898145374004
BCGP-T2S046	20	26.260204800545885
BCGP-T2S046	20	23.49771886720632
BCGP-T2S046	20	33.42815773654442
BCGP-T2S046	20	22.294682268891645
BCGP-T2S046	20	48.102776617412765
BCGP-T2S046	20	26.94099903825079
BCGP-T2S046	20	14.079794936778415
BCGP-T2S046	20	21.908672939291833
BCGP-T2S046	20	7.705109213643067
BCGP-T2S046	20	30.41399826385047
BCGP-T2S046	20	24.267176907521133
BCGP-T2S046	20	10.443697629520463
BCGP-T2S046	20	22.68292607172851
BCGP-T2S046	20	32.237909248144284
BCGP-T2S046	20	23.657730284472215
BCGP-T2S046	20	15.875638671938395
BCGP-T2S046	20	15.795285227562523
BCGP-T2S046	20	19.130085855430462
BCGP-T2S046	20	29.301328857246535
BCGP-T2S046	20	11.84869496445707
BCGP-T2S046	20	23.470091025818817
BCGP-T2S046	20	19.298997968623734
BCGP-T2S046	20	20.490719871454765
BCGP-T2S046	20	24.15154124019143
BCGP-T2S046	20	26.168534879230418
BCGP-T2S046	20	26.76023736353835
BCGP-T2S046	20	13.870151809863025
BCGP-T2S046	20	21.09562813692272
BCGP-T2S046	20	20.54598537626442
BCGP-T2S046	20	5.836508093827824
BCGP-T2S046	20	31.236126845707435
BCGP-T2S046	20	33.30332129278776
BCGP-T2S046	20	1.7993392483297679
BCGP-T2S046	20	14.357616751017728
BCGP-T2S046	20	18.274462395685276
BCGP-T2S046	20	17.033135394198073
BCGP-T2S046	20	33.320112043340785
BCGP-T2S046	20	18.72193154100537
BCGP-T2S046	20	24.96606189323759
BCGP-T2S046	20	10.146248144931544
BCGP-T2S046	20	16.026115742137048
BCGP-T2S046	20	4.992456548828015
BCGP-T2S046	20	4.879511275109175
BCGP-T2S046	20	8.056755070021817
BCGP-T2S046	20	20.26298813523277
BCGP-T2S046	20	18.439644742798762
BCGP-T2S046	20	42.39189303969031
BCGP-T2S046	20	-13.420504778365023
BCGP-T2S046	20	22.50609145271902
BCGP-T2S046	20	34.40706627321676
BCGP-T2S046	20	42.03924298140108
BCGP-T2S046	20	15.507213866222058
BCGP-T2S046	20	13.388143302034134
BCGP-T2S046	20	12.858223551780334
BCGP-T2S046	20	31.429019848411524
BCGP-T2S046	20	29.249367287876037
BCGP-T2S046	20	-0.3062221626250146
BCGP-T2S046	20	42.514605349527805
BCGP-T2S046	20	29.957676455036903
BCGP-T1S080	26	40.44241190737787
BCGP-T1S080	26	66.33988559709749
BCGP-T1S080	26	76.87519301645389
BCGP-T1S080	26	84.88359640101972
BCGP-T1S080	26	54.64770481736351
BCGP-T1S080	26	52.50205889164228
BCGP-T1S080	26	65.6192540673691
BCGP-T1S080	26	58.58422394648989
BCGP-T1S080	26	56.897935087308944
BCGP-T1S080	26	47.493532378951556
BCGP-T1S080	26	69.48544685782804
BCGP-T1S080	26	80.7977911620217
BCGP-T1S080	26	57.51139991084109
BCGP-T1S080	26	60.24522080967758
BCGP-T1S080	26	61.736409906591405
BCGP-T1S080	26	47.60678177096223
BCGP-T1S080	26	72.94879068220894
BCGP-T1S080	26	75.2932156728857
BCGP-T1S080	26	64.19517295733837
BCGP-T1S080	26	53.36140146757451
BCGP-T1S080	26	51.17351748632507
BCGP-T1S080	26	44.376016659590384
BCGP-T1S080	26	69.8802674247477
BCGP-T1S080	26	56.8292870847133
BCGP-T1S080	26	53.15204613723809
BCGP-T1S080	26	46.995453076166605
BCGP-T1S080	26	54.31332287623025
BCGP-T1S080	26	47.985030196845145
BCGP-T1S080	26	62.28481600899604
BCGP-T1S080	26	55.34489012918729
BCGP-T1S080	26	51.94960172080124
BCGP-T1S080	26	76.46041063794063
BCGP-T1S080	26	70.60080527003481
BCGP-T1S080	26	47.69237321369889
BCGP-T1S080	26	50.92201189744703
BCGP-T1S080	26	71.67356777845562
BCGP-T1S080	26	40.00985717608092
BCGP-T1S080	26	77.23766514263592
BCGP-T1S080	26	55.710137523357645
BCGP-T1S080	26	64.68705806416425
BCGP-T1S080	26	41.316341373782855
BCGP-T1S080	26	29.5713744826012
BCGP-T1S080	26	65.61544489072601
BCGP-T1S080	26	62.59992976301199
BCGP-T1S080	26	44.8909964223698
BCGP-T1S080	26	67.22801815224597
BCGP-T1S080	26	60.022036364980565
BCGP-T1S080	26	66.43636532901903
BCGP-T1S080	26	66.4103611188985
BCGP-T1S080	26	65.02337557957775
BCGP-T1S080	26	55.51586285512998
BCGP-T1S080	26	35.12970287562742
BCGP-T1S080	26	56.82562321383801
BCGP-T1S080	26	85.39287435696403
BCGP-T1S080	26	65.5023228157153
BCGP-T1S080	26	87.46255726319775
BCGP-T1S080	26	60.19096566875395
BCGP-T1S080	26	68.62569473169549
BCGP-T1S080	26	71.91481533876292
BCGP-T1S080	26	63.55476291514816
BCGP-T1S080	26	57.40728834568209
BCGP-T1S080	26	59.85458433922687
BCGP-T1S080	26	58.2853610203611
BCGP-T1S080	26	45.559466620653765
BCGP-T1S080	26	69.45632622696607
BCGP-T1S080	26	54.305600576321865
BCGP-T1S080	26	61.390007018436066
BCGP-T1S080	26	69.78959455914695
BCGP-T1S080	26	34.757447279118864
BCGP-T1S080	26	61.133806105833465
BCGP-T1S080	26	66.94049253279455
BCGP-T1S080	26	75.88660554036225
BCGP-T1S080	26	64.56011140632418
BCGP-T1S080	26	61.0010215372994
BCGP-T1S080	26	44.08583452111867
BCGP-T1S080	26	82.19882897899393
BCGP-T1S080	26	60.79316784337025
BCGP-T1S080	26	64.1478504524671
BCGP-T1S080	26	60.29077843730328
BCGP-T1S080	26	68.71918925864263
BCGP-T1S080	26	78.321525517327
BCGP-T1S080	26	58.9036217203214
BCGP-T1S080	26	55.62180796124823
BCGP-T1S080	26	66.6103160509759
BCGP-T1S080	26	54.012464661177326
BCGP-T1S080	26	61.532857368211765
BCGP-T1S080	26	64.82770581577735
BCGP-T1S080	26	75.72145341979265
BCGP-T1S080	26	53.87242335356829
BCGP-T1S080	26	79.41327095755811
BCGP-T1S080	26	74.43165351291061
BCGP-T1S080	26	61.161102909866514
BCGP-T1S080	26	61.960968011985024
BCGP-T1S080	26	68.1917847769837
BCGP-T1S080	26	43.961241693837174
BCGP-T1S080	26	62.490631193904505
BCGP-T1S080	26	76.5832178371536
BCGP-T1S080	26	74.9959329400072
BCGP-T1S080	26	65.40498328108453
BCGP-T1S080	26	63.17385142214967
BCGP-T1S091	26	36.48603576536791
BCGP-T1S091	26	20.951178021888893
BCGP-T1S091	26	20.066766530919676
BCGP-T1S091	26	46.61382595730734
BCGP-T1S091	26	50.39012112186267
BCGP-T1S091	26	40.49583801891884
BCGP-T1S091	26	31.444665350006137
BCGP-T1S091	26	23.799773036233635
BCGP-T1S091	26	40.511755446384946
BCGP-T1S091	26	58.09046611016769
BCGP-T1S091	26	59.36901535806114
BCGP-T1S091	26	53.74837873584055
BCGP-T1S091	26	44.89044363022617
BCGP-T1S091	26	34.76042280362673
BCGP-T1S091	26	37.44178145236629
BCGP-T1S091	26	35.222845162467955
BCGP-T1S091	26	37.42146830017434
BCGP-T1S091	26	36.765464074073954
BCGP-T1S091	26	41.06883341861578
BCGP-T1S091	26	52.84132458666657
BCGP-T1S091	26	45.769828688611476
BCGP-T1S091	26	40.22742413016193
BCGP-T1S091	26	32.796072089917345
BCGP-T1S091	26	41.519816742904354
BCGP-T1S091	26	36.70635757716468
BCGP-T1S091	26	24.579546942014538
BCGP-T1S091	26	26.669833205817945
BCGP-T1S091	26	44.51733920618059
BCGP-T1S091	26	46.770404967932656
BCGP-T1S091	26	29.89037472052055
BCGP-T1S091	26	53.55833304131892
BCGP-T1S091	26	23.417811790575993
BCGP-T1S091	26	43.8771574289935
BCGP-T1S091	26	39.079527851628306
BCGP-T1S091	26	32.76055248635577
BCGP-T1S091	26	12.291746976592197
BCGP-T1S091	26	43.54068726432239
BCGP-T1S091	26	22.048783087720462
BCGP-T1S091	26	24.049954623903858
BCGP-T1S091	26	42.323895738591894
BCGP-T1S091	26	43.5101277772417
BCGP-T1S091	26	40.314175980408336
BCGP-T1S091	26	50.03259102436164
BCGP-T1S091	26	18.499035016040963
BCGP-T1S091	26	24.685023631907274
BCGP-T1S091	26	35.636298945486416
BCGP-T1S091	26	35.06333267548332
BCGP-T1S091	26	40.33046022573607
BCGP-T1S091	26	24.562613915990656
BCGP-T1S091	26	34.80090965224387
BCGP-T1S091	26	28.724921771464636
BCGP-T1S091	26	33.409596907187776
BCGP-T1S091	26	43.62259942949277
BCGP-T1S091	26	29.636678656031542
BCGP-T1S091	26	25.17575592675492
BCGP-T1S091	26	31.19502495551729
BCGP-T1S091	26	21.777643346789375
BCGP-T1S091	26	15.87377584874616
BCGP-T1S091	26	37.72272975144127
BCGP-T1S091	26	33.24215630282877
BCGP-T1S091	26	52.76860586250064
BCGP-T1S091	26	57.372396145676916
BCGP-T1S091	26	39.29424808114955
BCGP-T1S091	26	53.99054111020339
BCGP-T1S091	26	35.773871210757044
BCGP-T1S091	26	33.32323057998968
BCGP-T1S091	26	62.82904691093364
BCGP-T1S091	26	19.3007960172972
BCGP-T1S091	26	46.26055219098844
BCGP-T1S091	26	51.218975301763834
BCGP-T1S091	26	25.0495518806603
BCGP-T1S091	26	32.506321299862165
BCGP-T1S091	26	23.656825335632288
BCGP-T1S091	26	52.66759236650117
BCGP-T1S091	26	29.23816762160274
BCGP-T1S091	26	55.043078283708624
BCGP-T1S091	26	33.88824753602935
BCGP-T1S091	26	29.966407256780766
BCGP-T1S091	26	32.172174422709944
BCGP-T1S091	26	30.84285234585899
BCGP-T1S091	26	40.36794757100537
BCGP-T1S091	26	22.565297914092064
BCGP-T1S091	26	49.59191628005967
BCGP-T1S091	26	24.798206466052246
BCGP-T1S091	26	34.723630367530205
BCGP-T1S091	26	25.113775584624463
BCGP-T1S091	26	13.482919366051632
BCGP-T1S091	26	57.846072027373395
BCGP-T1S091	26	42.75447215549636
BCGP-T1S091	26	41.842394217398116
BCGP-T1S091	26	6.762846762286881
BCGP-T1S091	26	47.90673553999285
BCGP-T1S091	26	28.300390322090887
BCGP-T1S091	26	40.727321304659185
BCGP-T1S091	26	51.701414446420806
BCGP-T1S091	26	31.766482568582575
BCGP-T1S091	26	40.59173302339183
BCGP-T1S091	26	42.60087574287382
BCGP-T1S091	26	31.840327425037707
BCGP-T1S091	26	37.61205822996053
BCGP-T2S080	26	52.01432402816164
BCGP-T2S080	26	52.14555529761054
BCGP-T2S080	26	52.94728153732722
BCGP-T2S080	26	47.15762979111865
BCGP-T2S080	26	43.47850918402861
BCGP-T2S080	26	57.40403887608209
BCGP-T2S080	26	55.7873239249869
BCGP-T2S080	26	59.620687795514314
BCGP-T2S080	26	50.340390219511015
BCGP-T2S080	26	31.837590122877373
BCGP-T2S080	26	48.99057221078542
BCGP-T2S080	26	48.99464009633749
BCGP-T2S080	26	49.797154399507484
BCGP-T2S080	26	66.28038326216068
BCGP-T2S080	26	48.42785793385597
BCGP-T2S080	26	42.76016224195023
BCGP-T2S080	26	58.552009612193224
BCGP-T2S080	26	58.26330281889783
BCGP-T2S080	26	57.5670283035894
BCGP-T2S080	26	67.0208882054264
BCGP-T2S080	26	52.56812386718524
BCGP-T2S080	26	44.84270707442699
BCGP-T2S080	26	44.22000373324931
BCGP-T2S080	26	51.17837396547034
BCGP-T2S080	26	54.82311132816571
BCGP-T2S080	26	34.43418397833459
BCGP-T2S080	26	40.06784938279402
BCGP-T2S080	26	59.872111411430296
BCGP-T2S080	26	41.27947494456389
BCGP-T2S080	26	46.188016154698474
BCGP-T2S080	26	40.11616840930369
BCGP-T2S080	26	53.01084171599603
BCGP-T2S080	26	30.555064341626878
BCGP-T2S080	26	33.34640731850496
BCGP-T2S080	26	55.468643754538874
BCGP-T2S080	26	60.61148851811371
BCGP-T2S080	26	49.681786032271226
BCGP-T2S080	26	62.358888730852975
BCGP-T2S080	26	44.80627210341689
BCGP-T2S080	26	38.8807518959625
BCGP-T2S080	26	53.468859731870516
BCGP-T2S080	26	43.942951090980884
BCGP-T2S080	26	52.56846361197244
BCGP-T2S080	26	49.000811410336425
BCGP-T2S080	26	44.53869955814412
BCGP-T2S080	26	41.97244331378312
BCGP-T2S080	26	21.17419584935587
BCGP-T2S080	26	46.73601834331609
BCGP-T2S080	26	48.47395900966896
BCGP-T2S080	26	55.83487091346148
BCGP-T2S080	26	50.32925512397465
BCGP-T2S080	26	43.364885189972945
BCGP-T2S080	26	50.710846233802826
BCGP-T2S080	26	52.498296019145165
BCGP-T2S080	26	42.09986843633971
BCGP-T2S080	26	53.36086672342234
BCGP-T2S080	26	58.843999815004295
BCGP-T2S080	26	68.17600477934742
BCGP-T2S080	26	62.023057924099604
BCGP-T2S080	26	44.13442773931166
BCGP-T2S080	26	31.889530634192297
BCGP-T2S080	26	52.367226656600295
BCGP-T2S080	26	47.13782788284844
BCGP-T2S080	26	28.56216753256965
BCGP-T2S080	26	62.66578561412326
BCGP-T2S080	26	51.0117712059135
BCGP-T2S080	26	50.60125958099741
BCGP-T2S080	26	49.731490335569816
BCGP-T2S080	26	39.40172934198398
BCGP-T2S080	26	53.95017712402448
BCGP-T2S080	26	51.53470502131023
BCGP-T2S080	26	45.87089739720093
BCGP-T2S080	26	51.14789398505968
BCGP-T2S080	26	50.50398577886184
BCGP-T2S080	26	57.220177472687936
BCGP-T2S080	26	56.05149836250094
BCGP-T2S080	26	49.550613135253805
BCGP-T2S080	26	42.453981839701896
BCGP-T2S080	26	35.18631923823478
BCGP-T2S080	26	35.81421553502957
BCGP-T2S080	26	62.973508034960624
BCGP-T2S080	26	51.68998881136386
BCGP-T2S080	26	64.483734483021
BCGP-T2S080	26	32.334804366383295
BCGP-T2S080	26	32.451852596735854
BCGP-T2S080	26	79.18336293901471
BCGP-T2S080	26	29.226619276064948
BCGP-T2S080	26	54.07534259266329
BCGP-T2S080	26	45.44814940814513
BCGP-T2S080	26	68.43729469523451
BCGP-T2S080	26	47.38775142853476
BCGP-T2S080	26	36.051955636212334
BCGP-T2S080	26	37.63230766787559
BCGP-T2S080	26	55.08961678502642
BCGP-T2S080	26	53.580161452370696
BCGP-T2S080	26	37.00496055413629
BCGP-T2S080	26	48.78960765924105
BCGP-T2S080	26	67.1333333531185
BCGP-T2S080	26	49.956603565614024
BCGP-T2S080	26	55.7347271567298
BCGP-T2S091	26	42.94713558629201
BCGP-T2S091	26	47.36559933631579
BCGP-T2S091	26	44.34705889337775
BCGP-T2S091	26	40.84127787839298
BCGP-T2S091	26	41.47136435641565
BCGP-T2S091	26	42.39425329875461
BCGP-T2S091	26	47.289343472224125
BCGP-T2S091	26	47.379018006224406
BCGP-T2S091	26	61.5641507165426
BCGP-T2S091	26	52.47045190960444
BCGP-T2S091	26	57.617570080734865
BCGP-T2S091	26	27.434522486929446
BCGP-T2S091	26	50.649692342181275
BCGP-T2S091	26	36.65012989824218
BCGP-T2S091	26	51.10330520006814
BCGP-T2S091	26	33.67526161689214
BCGP-T2S091	26	56.70280480622676
BCGP-T2S091	26	49.52700406490506
BCGP-T2S091	26	32.961743154764946
BCGP-T2S091	26	44.06582699324501
BCGP-T2S091	26	50.69615704294789
BCGP-T2S091	26	37.55050879660548
BCGP-T2S091	26	44.1446061285272
BCGP-T2S091	26	51.67429470668119
BCGP-T2S091	26	40.567570051011614
BCGP-T2S091	26	27.28398294720264
BCGP-T2S091	26	58.0613937978963
BCGP-T2S091	26	57.61384136108163
BCGP-T2S091	26	39.61573911238955
BCGP-T2S091	26	35.71654534178773
BCGP-T2S091	26	45.173359004066775
BCGP-T2S091	26	56.486576031055066
BCGP-T2S091	26	42.34336976961517
BCGP-T2S091	26	34.766853033934034
BCGP-T2S091	26	39.083264989654445
BCGP-T2S091	26	58.38114132797446
BCGP-T2S091	26	53.322001899347086
BCGP-T2S091	26	38.51766954510058
BCGP-T2S091	26	42.917590240049364
BCGP-T2S091	26	28.295008263213923
BCGP-T2S091	26	32.024388735411826
BCGP-T2S091	26	39.57058325765843
BCGP-T2S091	26	61.47141882677177
BCGP-T2S091	26	36.199100633051046
BCGP-T2S091	26	45.597741117954435
BCGP-T2S091	26	37.52336810042382
BCGP-T2S091	26	42.220237469471826
BCGP-T2S091	26	23.6192264578354
BCGP-T2S091	26	45.44759277733338
BCGP-T2S091	26	19.09904178401275
BCGP-T2S091	26	49.324819867312584
BCGP-T2S091	26	66.50233806257116
BCGP-T2S091	26	49.044783194031815
BCGP-T2S091	26	42.798287394187604
BCGP-T2S091	26	53.56205413828985
BCGP-T2S091	26	46.34203593350981
BCGP-T2S091	26	50.12010854323265
BCGP-T2S091	26	34.80544617412226
BCGP-T2S091	26	50.778593491266854
BCGP-T2S091	26	60.47333043349051
BCGP-T2S091	26	40.24882706483363
BCGP-T2S091	26	32.15628284547208
BCGP-T2S091	26	54.91951828859198
BCGP-T2S091	26	63.188638538838426
BCGP-T2S091	26	48.79225821389048
BCGP-T2S091	26	51.580063840746355
BCGP-T2S091	26	56.338286917680136
BCGP-T2S091	26	43.92644155246656
BCGP-T2S091	26	53.453421572476216
BCGP-T2S091	26	34.935160970127214
BCGP-T2S091	26	46.46719172907217
BCGP-T2S091	26	66.71073237553937
BCGP-T2S091	26	47.62904564048561
BCGP-T2S091	26	46.66573261594331
BCGP-T2S091	26	40.49755561433658
BCGP-T2S091	26	46.202365262791886
BCGP-T2S091	26	45.28203127878847
BCGP-T2S091	26	57.057637350552476
BCGP-T2S091	26	32.66550633023009
BCGP-T2S091	26	23.079238152580082
BCGP-T2S091	26	54.527298326387985
BCGP-T2S091	26	64.49989112657325
BCGP-T2S091	26	42.846743408266235
BCGP-T2S091	26	52.024176145240766
BCGP-T2S091	26	50.99659727650115
BCGP-T2S091	26	59.879935805633494
BCGP-T2S091	26	35.93529310623142
BCGP-T2S091	26	42.60210252487501
BCGP-T2S091	26	44.41031466346293
BCGP-T2S091	26	39.232491020620216
BCGP-T2S091	26	53.364923908104714
BCGP-T2S091	26	50.15019941422896
BCGP-T2S091	26	53.490176700812036
BCGP-T2S091	26	26.471441889026288
BCGP-T2S091	26	31.929674941712005
BCGP-T2S091	26	30.26941675752131
BCGP-T2S091	26	20.944227431019335
BCGP-T2S091	26	52.762118247059234
BCGP-T2S091	26	63.075597402074216
BCGP-T2S091	26	48.00752708953951
BCGP-T1S068	22	29.933907223371982
BCGP-T1S068	22	57.43987412887331
BCGP-T1S068	22	16.86755936965457
BCGP-T1S068	22	37.32761945437268
BCGP-T1S068	22	50.197548387132244
BCGP-T1S068	22	40.23375747656291
BCGP-T1S068	22	24.433812448663573
BCGP-T1S068	22	32.11508774912829
BCGP-T1S068	22	52.77050601383439
BCGP-T1S068	22	39.22353855199586
BCGP-T1S068	22	42.59624541658746
BCGP-T1S068	22	37.248960544760955
BCGP-T1S068	22	35.51103122052468
BCGP-T1S068	22	32.651802876840875
BCGP-T1S068	22	32.61470972956335
BCGP-T1S068	22	20.988117696362764
BCGP-T1S068	22	35.72366262199554
BCGP-T1S068	22	18.93414476082106
BCGP-T1S068	22	24.683193567288683
BCGP-T1S068	22	47.02461161025821
BCGP-T1S068	22	26.68750139895982
BCGP-T1S068	22	47.71593172485905
BCGP-T1S068	22	37.349390609230994
BCGP-T1S068	22	29.822251235694058
BCGP-T1S068	22	60.55766187239445
BCGP-T1S068	22	44.04184155939999
BCGP-T1S068	22	54.63059395784569
BCGP-T1S068	22	38.111166481095026
BCGP-T1S068	22	47.43138980082624
BCGP-T1S068	22	38.597671356648114
BCGP-T1S068	22	60.44108178198073
BCGP-T1S068	22	55.91301904055191
BCGP-T1S068	22	40.021695811658724
BCGP-T1S068	22	8.751238065788614
BCGP-T1S068	22	46.94829371165129
BCGP-T1S068	22	46.00341817923202
BCGP-T1S068	22	34.200617125184614
BCGP-T1S068	22	55.181590674362106
BCGP-T1S068	22	32.97746543893679
BCGP-T1S068	22	34.53020230828355
BCGP-T1S068	22	51.53719302632477
BCGP-T1S068	22	28.533806501382212
BCGP-T1S068	22	26.430569534877787
BCGP-T1S068	22	38.94217720274709
BCGP-T1S068	22	45.598480245850794
BCGP-T1S068	22	31.059426664911722
BCGP-T1S068	22	44.50700969800297
BCGP-T1S068	22	51.93321203375959
BCGP-T1S068	22	44.25408475237468
BCGP-T1S068	22	29.32790667907726
BCGP-T1S068	22	44.75326520978595
BCGP-T1S068	22	33.09026869864129
BCGP-T1S068	22	38.169427695150404
BCGP-T1S068	22	39.86059731292035
BCGP-T1S068	22	58.51087879031839
BCGP-T1S068	22	26.756270201630464
BCGP-T1S068	22	44.68202138933006
BCGP-T1S068	22	38.49916559894407
BCGP-T1S068	22	46.28602454043875
BCGP-T1S068	22	27.51619813328237
BCGP-T1S068	22	29.972669715481853
BCGP-T1S068	22	49.22988726766726
BCGP-T1S068	22	34.05245378721811
BCGP-T1S068	22	25.89956110123896
BCGP-T1S068	22	41.437400963635504
BCGP-T1S068	22	26.542065350945904
BCGP-T1S068	22	36.003176893863454
BCGP-T1S068	22	49.37261259752964
BCGP-T1S068	22	32.54932959818196
BCGP-T1S068	22	53.69959807059585
BCGP-T1S068	22	22.39919552508744
BCGP-T1S068	22	51.07755044705645
BCGP-T1S068	22	42.5945929259403
BCGP-T1S068	22	33.78159518182137
BCGP-T1S068	22	31.90956238916515
BCGP-T1S068	22	52.64348626079305
BCGP-T1S068	22	29.750136119739008
BCGP-T1S068	22	9.061679774442466
BCGP-T1S068	22	39.437514711937084
BCGP-T1S068	22	42.250279097915445
BCGP-T1S068	22	39.50916953500935
BCGP-T1S068	22	62.4237557077721
BCGP-T1S068	22	59.60868190815918
BCGP-T1S068	22	40.417341363508214
BCGP-T1S068	22	41.422128589811614
BCGP-T1S068	22	63.90515687223922
BCGP-T1S068	22	51.89885406816589
BCGP-T1S068	22	22.033185502192108
BCGP-T1S068	22	51.9506263186975
BCGP-T1S068	22	40.1951224270094
BCGP-T1S068	22	34.697862761309075
BCGP-T1S068	22	53.74373042510034
BCGP-T1S068	22	40.843408694347424
BCGP-T1S068	22	50.794191586167315
BCGP-T1S068	22	47.84686779270297
BCGP-T1S068	22	43.55083014479719
BCGP-T1S068	22	52.99582483461364
BCGP-T1S068	22	39.44991999374184
BCGP-T1S068	22	56.413998167176125
BCGP-T1S068	22	45.47499844091039
BCGP-T1S085	39	51.61728555859068
BCGP-T1S085	39	44.63761052947151
BCGP-T1S085	39	50.89085701928745
BCGP-T1S085	39	60.23480631340989
BCGP-T1S085	39	31.67377383472335
BCGP-T1S085	39	23.434556784142107
BCGP-T1S085	39	66.58043516447005
BCGP-T1S085	39	54.176261110920336
BCGP-T1S085	39	46.47012592098089
BCGP-T1S085	39	67.24562077850854
BCGP-T1S085	39	29.65944640140665
BCGP-T1S085	39	56.73513061718921
BCGP-T1S085	39	56.279142010633855
BCGP-T1S085	39	51.67527989705211
BCGP-T1S085	39	40.42270733584258
BCGP-T1S085	39	60.759696508620415
BCGP-T1S085	39	54.142078048432175
BCGP-T1S085	39	41.694458210571376
BCGP-T1S085	39	66.75128402947817
BCGP-T1S085	39	51.05866675115838
BCGP-T1S085	39	52.80286544888244
BCGP-T1S085	39	27.67368111114683
BCGP-T1S085	39	54.41907577821986
BCGP-T1S085	39	50.88911879318698
BCGP-T1S085	39	33.260684849299075
BCGP-T1S085	39	63.43148198066066
BCGP-T1S085	39	36.746091980681484
BCGP-T1S085	39	44.432515827587196
BCGP-T1S085	39	54.43085025039014
BCGP-T1S085	39	49.49605790490874
BCGP-T1S085	39	55.624702542721245
BCGP-T1S085	39	42.763637135280575
BCGP-T1S085	39	23.080162601003238
BCGP-T1S085	39	51.983254114794796
BCGP-T1S085	39	35.7115324182062
BCGP-T1S085	39	59.19769295602345
BCGP-T1S085	39	47.56258019880579
BCGP-T1S085	39	44.67368879524293
BCGP-T1S085	39	43.24569073464379
BCGP-T1S085	39	50.410930159666165
BCGP-T1S085	39	47.22252088850529
BCGP-T1S085	39	68.43852927883789
BCGP-T1S085	39	35.67940944231973
BCGP-T1S085	39	40.7707008955734
BCGP-T1S085	39	29.46461533760189
BCGP-T1S085	39	39.34457925606823
BCGP-T1S085	39	63.206993531738895
BCGP-T1S085	39	49.095462778954115
BCGP-T1S085	39	44.352839190618155
BCGP-T1S085	39	58.2988089295671
BCGP-T1S085	39	53.70037737239399
BCGP-T1S085	39	58.4308777404357
BCGP-T1S085	39	40.795168109073806
BCGP-T1S085	39	52.91085473718703
BCGP-T1S085	39	53.800595720368754
BCGP-T1S085	39	55.93220419740783
BCGP-T1S085	39	53.54352049243264
BCGP-T1S085	39	42.15143417695168
BCGP-T1S085	39	57.14365003465014
BCGP-T1S085	39	34.72869092416327
BCGP-T1S085	39	48.10081785025246
BCGP-T1S085	39	57.313766034172744
BCGP-T1S085	39	33.632939682298584
BCGP-T1S085	39	48.52640225070246
BCGP-T1S085	39	52.289989460323596
BCGP-T1S085	39	40.543606039607795
BCGP-T1S085	39	54.12997706391567
BCGP-T1S085	39	51.91847013666981
BCGP-T1S085	39	51.82454998950565
BCGP-T1S085	39	44.30582262309171
BCGP-T1S085	39	52.58816497670573
BCGP-T1S085	39	20.108864911705883
BCGP-T1S085	39	46.57086858452232
BCGP-T1S085	39	54.51266134799636
BCGP-T1S085	39	40.24190712816988
BCGP-T1S085	39	57.0857713287262
BCGP-T1S085	39	45.886628351751035
BCGP-T1S085	39	47.67306723020529
BCGP-T1S085	39	54.67208853985178
BCGP-T1S085	39	41.84267570463003
BCGP-T1S085	39	44.27645312107751
BCGP-T1S085	39	29.990485745716715
BCGP-T1S085	39	64.39230697450303
BCGP-T1S085	39	44.442716746725836
BCGP-T1S085	39	42.229054543349015
BCGP-T1S085	39	34.11836553574557
BCGP-T1S085	39	48.13625503674707
BCGP-T1S085	39	41.334008824561074
BCGP-T1S085	39	49.27399640869182
BCGP-T1S085	39	51.35542367173671
BCGP-T1S085	39	54.60333354927655
BCGP-T1S085	39	48.29596079612706
BCGP-T1S085	39	46.85722016308733
BCGP-T1S085	39	48.86754425748377
BCGP-T1S085	39	33.219942404516665
BCGP-T1S085	39	37.88445032738617
BCGP-T1S085	39	55.89314452728644
BCGP-T1S085	39	52.99113342214525
BCGP-T1S085	39	36.07430979613011
BCGP-T1S085	39	51.429886178353684
BCGP-T2S068	22	33.23391614143041
BCGP-T2S068	22	54.13636972711516
BCGP-T2S068	22	40.63828612821562
BCGP-T2S068	22	45.19117570768306
BCGP-T2S068	22	42.59731456863177
BCGP-T2S068	22	38.597607495357245
BCGP-T2S068	22	31.8507304217314
BCGP-T2S068	22	48.23317540236758
BCGP-T2S068	22	35.402511206552546
BCGP-T2S068	22	47.940816988228676
BCGP-T2S068	22	44.95600609793172
BCGP-T2S068	22	62.76253460827475
BCGP-T2S068	22	42.19457943940506
BCGP-T2S068	22	35.2350283568002
BCGP-T2S068	22	39.70163069551095
BCGP-T2S068	22	43.260638383411234
BCGP-T2S068	22	39.0375949042084
BCGP-T2S068	22	42.81840330656803
BCGP-T2S068	22	24.194005190233366
BCGP-T2S068	22	40.58692911130226
BCGP-T2S068	22	32.15079655130899
BCGP-T2S068	22	28.620313947621604
BCGP-T2S068	22	28.63896905316207
BCGP-T2S068	22	42.630180488239276
BCGP-T2S068	22	52.65641600751909
BCGP-T2S068	22	30.708343025546505
BCGP-T2S068	22	33.29396372047209
BCGP-T2S068	22	39.92241409766535
BCGP-T2S068	22	33.06178743239904
BCGP-T2S068	22	42.58181115406558
BCGP-T2S068	22	34.693547013154614
BCGP-T2S068	22	42.866470889265074
BCGP-T2S068	22	35.79896129817167
BCGP-T2S068	22	36.070132032844406
BCGP-T2S068	22	41.09106643880251
BCGP-T2S068	22	41.14668056701648
BCGP-T2S068	22	47.35940108877036
BCGP-T2S068	22	40.173432325023086
BCGP-T2S068	22	33.01497189960473
BCGP-T2S068	22	18.83516223158972
BCGP-T2S068	22	36.948240471313056
BCGP-T2S068	22	43.762371430518535
BCGP-T2S068	22	49.29003632953654
BCGP-T2S068	22	28.233633181669973
BCGP-T2S068	22	37.86907776781508
BCGP-T2S068	22	37.97587466225327
BCGP-T2S068	22	28.611957467156394
BCGP-T2S068	22	31.657799331853063
BCGP-T2S068	22	23.86477389051152
BCGP-T2S068	22	48.74120349167818
BCGP-T2S068	22	47.447533610595016
BCGP-T2S068	22	48.82471147114433
BCGP-T2S068	22	31.138594210080228
BCGP-T2S068	22	42.540581506942445
BCGP-T2S068	22	30.21276550513215
BCGP-T2S068	22	50.58217536000512
BCGP-T2S068	22	33.92647344804461
BCGP-T2S068	22	37.56669797604512
BCGP-T2S068	22	39.56509304706664
BCGP-T2S068	22	35.21514456050819
BCGP-T2S068	22	42.371231725070835
BCGP-T2S068	22	38.33740601522716
BCGP-T2S068	22	31.684507812670898
BCGP-T2S068	22	28.46708132796189
BCGP-T2S068	22	43.635589215408004
BCGP-T2S068	22	25.54424591350514
BCGP-T2S068	22	48.93939910181113
BCGP-T2S068	22	35.80039815172397
BCGP-T2S068	22	26.928060670903516
BCGP-T2S068	22	27.49315012558017
BCGP-T2S068	22	16.715637325698108
BCGP-T2S068	22	41.032070797577916
BCGP-T2S068	22	34.094522244409326
BCGP-T2S068	22	41.55919862929744
BCGP-T2S068	22	39.524012259226
BCGP-T2S068	22	28.071464523239957
BCGP-T2S068	22	42.99128477060554
BCGP-T2S068	22	39.79986890506362
BCGP-T2S068	22	15.690904535590077
BCGP-T2S068	22	42.65756970363129
BCGP-T2S068	22	44.94203135036011
BCGP-T2S068	22	41.990662516348806
BCGP-T2S068	22	28.01281873177981
BCGP-T2S068	22	25.914867860075393
BCGP-T2S068	22	39.49466412348815
BCGP-T2S068	22	31.515073842292747
BCGP-T2S068	22	38.543793057046955
BCGP-T2S068	22	49.10468356516919
BCGP-T2S068	22	38.7460251693091
BCGP-T2S068	22	39.5222017560912
BCGP-T2S068	22	42.32509101463011
BCGP-T2S068	22	46.535803802277925
BCGP-T2S068	22	34.38731083174821
BCGP-T2S068	22	44.66353158843979
BCGP-T2S068	22	44.21112818908802
BCGP-T2S068	22	38.96630321459849
BCGP-T2S068	22	17.255728910390996
BCGP-T2S068	22	29.661001468060054
BCGP-T2S068	22	33.32704217300818
BCGP-T2S068	22	56.03131819016223
BCGP-T1S016	22	38.99154984000867
BCGP-T1S016	22	48.148307305494654
BCGP-T1S016	22	36.45455488544476
BCGP-T1S016	22	57.029911093493645
BCGP-T1S016	22	38.52299579607375
BCGP-T1S016	22	43.45801793062472
BCGP-T1S016	22	35.83362341618997
BCGP-T1S016	22	47.73009181719829
BCGP-T1S016	22	57.785131507916304
BCGP-T1S016	22	33.41685266543051
BCGP-T1S016	22	30.633816636572263
BCGP-T1S016	22	40.843966231235484
BCGP-T1S016	22	49.17280844776708
BCGP-T1S016	22	30.202517517704507
BCGP-T1S016	22	41.950368879030265
BCGP-T1S016	22	37.43899824413535
BCGP-T1S016	22	37.350187753882544
BCGP-T1S016	22	20.149915453312392
BCGP-T1S016	22	40.774178996116596
BCGP-T1S016	22	40.005663302899386
BCGP-T1S016	22	38.599639173621505
BCGP-T1S016	22	48.46939623904167
BCGP-T1S016	22	41.024729807987256
BCGP-T1S016	22	33.33225984027932
BCGP-T1S016	22	43.06824491190087
BCGP-T1S016	22	51.86437753808853
BCGP-T1S016	22	14.681503647157603
BCGP-T1S016	22	58.96497697969772
BCGP-T1S016	22	29.64498960769655
BCGP-T1S016	22	40.502481642044785
BCGP-T1S016	22	26.22935723164262
BCGP-T1S016	22	24.313220586668642
BCGP-T1S016	22	25.586392180376478
BCGP-T1S016	22	34.235629255500136
BCGP-T1S016	22	21.022617488730447
BCGP-T1S016	22	35.623125838519876
BCGP-T1S016	22	33.71560328143017
BCGP-T1S016	22	41.84105768521242
BCGP-T1S016	22	45.47756465793162
BCGP-T1S016	22	43.66451870787904
BCGP-T1S016	22	41.76306723147049
BCGP-T1S016	22	39.58132228215073
BCGP-T1S016	22	21.765450372951058
BCGP-T1S016	22	49.62337770700727
BCGP-T1S016	22	63.755819387097915
BCGP-T1S016	22	32.944764727230954
BCGP-T1S016	22	45.91939514279661
BCGP-T1S016	22	55.57478331450985
BCGP-T1S016	22	42.02347579672101
BCGP-T1S016	22	53.95309016914154
BCGP-T1S016	22	37.31148415486508
BCGP-T1S016	22	41.797326434045374
BCGP-T1S016	22	23.08758325939001
BCGP-T1S016	22	62.399066496668794
BCGP-T1S016	22	41.36791466156955
BCGP-T1S016	22	29.44661198116683
BCGP-T1S016	22	34.93950498793132
BCGP-T1S016	22	71.8575672265816
BCGP-T1S016	22	32.17695470090667
BCGP-T1S016	22	62.612651532276274
BCGP-T1S016	22	40.45336186310789
BCGP-T1S016	22	35.07199132265955
BCGP-T1S016	22	53.8755033763265
BCGP-T1S016	22	15.877864159546688
BCGP-T1S016	22	41.81212643961458
BCGP-T1S016	22	43.08248779417079
BCGP-T1S016	22	39.19385123794923
BCGP-T1S016	22	21.785221070573872
BCGP-T1S016	22	44.5983777458103
BCGP-T1S016	22	39.74439738915102
BCGP-T1S016	22	36.84766514171972
BCGP-T1S016	22	32.47780342822312
BCGP-T1S016	22	28.753453311989396
BCGP-T1S016	22	43.93662681013095
BCGP-T1S016	22	31.532868234515874
BCGP-T1S016	22	50.36903230208975
BCGP-T1S016	22	28.42943574964553
BCGP-T1S016	22	32.11649607240006
BCGP-T1S016	22	44.77450915210425
BCGP-T1S016	22	21.972671711389964
BCGP-T1S016	22	34.43611177434394
BCGP-T1S016	22	61.40776766089303
BCGP-T1S016	22	48.6389169998499
BCGP-T1S016	22	61.004179009250436
BCGP-T1S016	22	35.71667882482037
BCGP-T1S016	22	33.745567557138955
BCGP-T1S016	22	33.921211856485
BCGP-T1S016	22	36.11218336007937
BCGP-T1S016	22	30.904644292127475
BCGP-T1S016	22	54.07073356307831
BCGP-T1S016	22	53.13192114320238
BCGP-T1S016	22	51.5633435781266
BCGP-T1S016	22	31.568896640939872
BCGP-T1S016	22	37.65432529813444
BCGP-T1S016	22	21.347046857545696
BCGP-T1S016	22	47.4159185484271
BCGP-T1S016	22	52.15300792209774
BCGP-T1S016	22	25.488267235242756
BCGP-T1S016	22	49.227861761299025
BCGP-T1S016	22	29.637469277196168
BCGP-T2S085	39	30.107234641267063
BCGP-T2S085	39	22.4767169460947
BCGP-T2S085	39	25.649977670672023
BCGP-T2S085	39	49.48193128239137
BCGP-T2S085	39	35.995461977695435
BCGP-T2S085	39	54.48454258808778
BCGP-T2S085	39	60.40796115352749
BCGP-T2S085	39	44.06843012985298
BCGP-T2S085	39	38.20562965459273
BCGP-T2S085	39	56.22244395993915
BCGP-T2S085	39	62.15276616026189
BCGP-T2S085	39	24.02973693384904
BCGP-T2S085	39	35.917939279807136
BCGP-T2S085	39	23.663058408171885
BCGP-T2S085	39	19.638543144104876
BCGP-T2S085	39	42.02439985742294
BCGP-T2S085	39	25.184748685323278
BCGP-T2S085	39	34.968509832986214
BCGP-T2S085	39	61.41292699787987
BCGP-T2S085	39	53.48641025501225
BCGP-T2S085	39	35.43306905881818
BCGP-T2S085	39	48.93698432443017
BCGP-T2S085	39	58.589840156314274
BCGP-T2S085	39	38.827478797100724
BCGP-T2S085	39	51.35625813474259
BCGP-T2S085	39	39.04449126281907
BCGP-T2S085	39	41.31485276511308
BCGP-T2S085	39	18.380376070026454
BCGP-T2S085	39	36.80084988069696
BCGP-T2S085	39	23.779657671950066
BCGP-T2S085	39	34.70316554233278
BCGP-T2S085	39	59.56505590186638
BCGP-T2S085	39	49.48524587604096
BCGP-T2S085	39	41.834431557267415
BCGP-T2S085	39	48.82820101571239
BCGP-T2S085	39	52.90107958594586
BCGP-T2S085	39	26.23577849029841
BCGP-T2S085	39	39.969261546270864
BCGP-T2S085	39	35.4733642508011
BCGP-T2S085	39	45.53298020180887
BCGP-T2S085	39	41.50805564063058
BCGP-T2S085	39	46.76323717496156
BCGP-T2S085	39	44.022133333605034
BCGP-T2S085	39	43.282146595625996
BCGP-T2S085	39	28.26545950080867
BCGP-T2S085	39	36.79488814141121
BCGP-T2S085	39	49.72230368284045
BCGP-T2S085	39	30.916906004298852
BCGP-T2S085	39	41.83161605862413
BCGP-T2S085	39	55.866072935933026
BCGP-T2S085	39	49.40992113977107
BCGP-T2S085	39	39.717771689251826
BCGP-T2S085	39	21.237293748890625
BCGP-T2S085	39	28.95731705675666
BCGP-T2S085	39	47.58008880543938
BCGP-T2S085	39	43.111655815772984
BCGP-T2S085	39	41.26736313612553
BCGP-T2S085	39	40.19387798734739
BCGP-T2S085	39	52.34483807307648
BCGP-T2S085	39	41.10877215314901
BCGP-T2S085	39	26.161621322284137
BCGP-T2S085	39	40.36122310987069
BCGP-T2S085	39	39.178115919911356
BCGP-T2S085	39	28.418345397717793
BCGP-T2S085	39	55.52568524658578
BCGP-T2S085	39	41.56894718061372
BCGP-T2S085	39	48.296060603961415
BCGP-T2S085	39	37.040703675451894
BCGP-T2S085	39	47.574467344222825
BCGP-T2S085	39	45.055815199793535
BCGP-T2S085	39	22.341039121842854
BCGP-T2S085	39	29.00267861206186
BCGP-T2S085	39	62.66343537534588
BCGP-T2S085	39	43.35743024070826
BCGP-T2S085	39	40.84630157251719
BCGP-T2S085	39	28.671361392763277
BCGP-T2S085	39	38.94445955475303
BCGP-T2S085	39	30.843127780375816
BCGP-T2S085	39	27.200529185963603
BCGP-T2S085	39	40.708594613392165
BCGP-T2S085	39	53.230126373559905
BCGP-T2S085	39	52.886442755538276
BCGP-T2S085	39	36.37503228746196
BCGP-T2S085	39	37.834888140002064
BCGP-T2S085	39	47.7566950725185
BCGP-T2S085	39	70.83965220718848
BCGP-T2S085	39	40.03208810794676
BCGP-T2S085	39	40.010641017758445
BCGP-T2S085	39	37.13391161754516
BCGP-T2S085	39	34.173592335986285
BCGP-T2S085	39	36.54975937568087
BCGP-T2S085	39	52.11745559961683
BCGP-T2S085	39	40.79192808429345
BCGP-T2S085	39	42.078890407242866
BCGP-T2S085	39	47.75235713285961
BCGP-T2S085	39	61.545105552655976
BCGP-T2S085	39	52.40896263873007
BCGP-T2S085	39	51.334485669105725
BCGP-T2S085	39	47.407502370483456
BCGP-T2S085	39	47.8707720468571
BCGP-T1S046	20	26.904653285832886
BCGP-T1S046	20	28.31935406741682
BCGP-T1S046	20	44.85676330260824
BCGP-T1S046	20	17.225679062464124
BCGP-T1S046	20	22.494249723220918
BCGP-T1S046	20	15.220934998705511
BCGP-T1S046	20	39.814323255892475
BCGP-T1S046	20	5.947595943132794
BCGP-T1S046	20	39.05087721400714
BCGP-T1S046	20	36.836839451086526
BCGP-T1S046	20	48.86406667759254
BCGP-T1S046	20	4.714909077009731
BCGP-T1S046	20	13.344567689431358
BCGP-T1S046	20	36.700286127739616
BCGP-T1S046	20	39.04098248113047
BCGP-T1S046	20	14.629247250263928
BCGP-T1S046	20	39.35322667385959
BCGP-T1S046	20	12.563010833437627
BCGP-T1S046	20	25.585895750278713
BCGP-T1S046	20	31.130276850316342
BCGP-T1S046	20	37.139753446206576
BCGP-T1S046	20	23.322009098727698
BCGP-T1S046	20	27.91608833093855
BCGP-T1S046	20	24.33760696672017
BCGP-T1S046	20	38.20066366626084
BCGP-T1S046	20	41.384990583113755
BCGP-T1S046	20	31.554420837110307
BCGP-T1S046	20	38.29002749714031
BCGP-T1S046	20	55.37528180817898
BCGP-T1S046	20	29.735556922683568
BCGP-T1S046	20	30.65894788242407
BCGP-T1S046	20	16.103769292032386
BCGP-T1S046	20	13.014807090978886
BCGP-T1S046	20	13.061902347684795
BCGP-T1S046	20	36.44567240095136
BCGP-T1S046	20	37.1241339811397
BCGP-T1S046	20	44.973279208193226
BCGP-T1S046	20	17.72404405265431
BCGP-T1S046	20	36.73882308684139
BCGP-T1S046	20	22.771888741474257
BCGP-T1S046	20	-6.499224072091779
BCGP-T1S046	20	24.293349590825123
BCGP-T1S046	20	43.56005868560657
BCGP-T1S046	20	10.195053962804066
BCGP-T1S046	20	24.90268418834511
BCGP-T1S046	20	27.973675594467878
BCGP-T1S046	20	15.700903315712909
BCGP-T1S046	20	20.490361381056612
BCGP-T1S046	20	48.296778784825726
BCGP-T1S046	20	42.62875190308965
BCGP-T1S046	20	24.18443267918889
BCGP-T1S046	20	30.406688584216457
BCGP-T1S046	20	25.379996469110736
BCGP-T1S046	20	30.28132102648932
BCGP-T1S046	20	30.508426543813354
BCGP-T1S046	20	38.104811288824536
BCGP-T1S046	20	31.04546320259276
BCGP-T1S046	20	37.56999578258208
BCGP-T1S046	20	29.10336392651956
BCGP-T1S046	20	25.74015544174488
BCGP-T1S046	20	21.20672701154581
BCGP-T1S046	20	29.213129301584704
BCGP-T1S046	20	25.22416632662635
BCGP-T1S046	20	29.774043594101997
BCGP-T1S046	20	47.4281902360169
BCGP-T1S046	20	28.45426645960854
BCGP-T1S046	20	25.62380932876311
BCGP-T1S046	20	38.153782936029735
BCGP-T1S046	20	34.50319733288209
BCGP-T1S046	20	50.618914312769995
BCGP-T1S046	20	41.696746900173665
BCGP-T1S046	20	33.44910785061796
BCGP-T1S046	20	10.15367667228819
BCGP-T1S046	20	35.84454580069908
BCGP-T1S046	20	21.70666207215801
BCGP-T1S046	20	38.04740248866857
BCGP-T1S046	20	36.175590030517945
BCGP-T1S046	20	6.97629857726248
BCGP-T1S046	20	15.207164780599792
BCGP-T1S046	20	38.53161782252252
BCGP-T1S046	20	24.872421797229656
BCGP-T1S046	20	36.38102554217865
BCGP-T1S046	20	26.025333087816033
BCGP-T1S046	20	23.01715749951052
BCGP-T1S046	20	20.21968348823711
BCGP-T1S046	20	16.23813267523653
BCGP-T1S046	20	27.593495853452392
BCGP-T1S046	20	30.141672973433852
BCGP-T1S046	20	20.5719702150756
BCGP-T1S046	20	35.93827175881472
BCGP-T1S046	20	43.52756379443307
BCGP-T1S046	20	26.991848188991604
BCGP-T1S046	20	19.52819052963307
BCGP-T1S046	20	39.28657356601232
BCGP-T1S046	20	35.43996829881606
BCGP-T1S046	20	33.078731895638214
BCGP-T1S046	20	13.07186286537918
BCGP-T1S046	20	32.46089825053003
BCGP-T1S046	20	22.42953336946757
BCGP-T1S046	20	14.089346522300554
BCGP-T2S016	22	40.82412475688439
BCGP-T2S016	22	49.104068621811315
BCGP-T2S016	22	26.420453977747897
BCGP-T2S016	22	25.523973820895897
BCGP-T2S016	22	40.96812746821705
BCGP-T2S016	22	22.487376825906875
BCGP-T2S016	22	32.35689858321638
BCGP-T2S016	22	9.37211094840187
BCGP-T2S016	22	53.13411812357531
BCGP-T2S016	22	22.100956204101443
BCGP-T2S016	22	38.68181895649702
BCGP-T2S016	22	41.42882115635794
BCGP-T2S016	22	18.278361051506145
BCGP-T2S016	22	33.80695950185433
BCGP-T2S016	22	27.24028668910754
BCGP-T2S016	22	38.9649983740544
BCGP-T2S016	22	51.717517995585986
BCGP-T2S016	22	42.49746304848389
BCGP-T2S016	22	34.13869861628083
BCGP-T2S016	22	40.44048708748201
BCGP-T2S016	22	27.795319016204814
BCGP-T2S016	22	33.4024103958109
BCGP-T2S016	22	33.139915115351535
BCGP-T2S016	22	39.15387866380633
BCGP-T2S016	22	11.142764219915609
BCGP-T2S016	22	38.9816353913219
BCGP-T2S016	22	42.20805144724773
BCGP-T2S016	22	35.96275627266366
BCGP-T2S016	22	26.00489772144156
BCGP-T2S016	22	41.51702074197738
BCGP-T2S016	22	21.57883697719469
BCGP-T2S016	22	40.43285482068981
BCGP-T2S016	22	25.32859780741189
BCGP-T2S016	22	47.034090095158064
BCGP-T2S016	22	44.57320622015642
BCGP-T2S016	22	30.82980970779166
BCGP-T2S016	22	51.5261818903925
BCGP-T2S016	22	30.395965055794047
BCGP-T2S016	22	20.189161853055772
BCGP-T2S016	22	28.12382689602727
BCGP-T2S016	22	22.412253210850075
BCGP-T2S016	22	38.88900438467794
BCGP-T2S016	22	32.89240561973773
BCGP-T2S016	22	38.24099294403173
BCGP-T2S016	22	39.614218590252605
BCGP-T2S016	22	26.645775451111927
BCGP-T2S016	22	45.7651582962492
BCGP-T2S016	22	32.20539545882028
BCGP-T2S016	22	27.76196087567685
BCGP-T2S016	22	25.804864550192274
BCGP-T2S016	22	32.117230326610105
BCGP-T2S016	22	56.514778516791594
BCGP-T2S016	22	34.81254691511139
BCGP-T2S016	22	48.61389512518299
BCGP-T2S016	22	34.631913993288805
BCGP-T2S016	22	24.80043518291199
BCGP-T2S016	22	41.63601838211982
BCGP-T2S016	22	30.678687177514785
BCGP-T2S016	22	18.652995421363354
BCGP-T2S016	22	40.11079654628242
BCGP-T2S016	22	35.14160600088047
BCGP-T2S016	22	15.706504404495698
BCGP-T2S016	22	42.23307590764024
BCGP-T2S016	22	39.182496822583644
BCGP-T2S016	22	35.84663256284107
BCGP-T2S016	22	55.027346937253824
BCGP-T2S016	22	41.78771503136159
BCGP-T2S016	22	21.032305190962322
BCGP-T2S016	22	29.998879459698294
BCGP-T2S016	22	36.334265098890384
BCGP-T2S016	22	46.217136869815754
BCGP-T2S016	22	27.48398840004077
BCGP-T2S016	22	44.267878486347115
BCGP-T2S016	22	30.849908996811674
BCGP-T2S016	22	53.750221772056804
BCGP-T2S016	22	34.44763420996286
BCGP-T2S016	22	24.064677973594296
BCGP-T2S016	22	20.206688895851215
BCGP-T2S016	22	50.631431457156424
BCGP-T2S016	22	51.168428771169
BCGP-T2S016	22	21.079487996396786
BCGP-T2S016	22	41.39377321246776
BCGP-T2S016	22	42.745274595259524
BCGP-T2S016	22	42.677772065022914
BCGP-T2S016	22	48.84987763448448
BCGP-T2S016	22	32.72147961802068
BCGP-T2S016	22	35.816058884453774
BCGP-T2S016	22	21.291033497671165
BCGP-T2S016	22	30.43563192012745
BCGP-T2S016	22	41.66209863921737
BCGP-T2S016	22	50.505816214336036
BCGP-T2S016	22	32.46796622816379
BCGP-T2S016	22	37.188403534161694
BCGP-T2S016	22	33.95167555023265
BCGP-T2S016	22	16.266126775674458
BCGP-T2S016	22	37.873787421062865
BCGP-T2S016	22	42.62686257833679
BCGP-T2S016	22	23.109014416205593
BCGP-T2S016	22	48.24221780434265
BCGP-T2S016	22	54.21633183684434
TC18.41	56	69.82826614315714
TC18.41	56	70.71508473602783
TC18.41	56	37.588384151615905
TC18.41	56	61.764357410269575
TC18.41	56	64.67569901771533
TC18.41	56	72.87317769998992
TC18.41	56	63.3685043493847
TC18.41	56	63.712254145979124
TC18.41	56	50.5566885917664
TC18.41	56	63.546587346218594
TC18.41	56	51.39651522016486
TC18.41	56	60.642498351647085
TC18.41	56	62.13772034451505
TC18.41	56	55.107967470722166
TC18.41	56	64.34126141281338
TC18.41	56	51.40960926981168
TC18.41	56	45.63173457611708
TC18.41	56	53.76927044033205
TC18.41	56	83.05444690286694
TC18.41	56	66.52290901807768
TC18.41	56	68.00864651180417
TC18.41	56	70.57219370053643
TC18.41	56	64.04420937482897
TC18.41	56	49.315166485022274
TC18.41	56	47.28986217528763
TC18.41	56	39.441335204558534
TC18.41	56	71.7421411316882
TC18.41	56	57.676427072773976
TC18.41	56	51.06916562897937
TC18.41	56	66.64223015832353
TC18.41	56	63.45590856629541
TC18.41	56	54.38409086711733
TC18.41	56	52.212524625658475
TC18.41	56	42.97672344956711
TC18.41	56	38.3453794830836
TC18.41	56	55.220249568428194
TC18.41	56	67.55425807668942
TC18.41	56	49.33542479753024
TC18.41	56	65.8600665758001
TC18.41	56	51.61966219377294
TC18.41	56	68.26440029287726
TC18.41	56	48.39608577356117
TC18.41	56	67.11816379160778
TC18.41	56	49.16109679891538
TC18.41	56	59.60466538881121
TC18.41	56	73.69432544689349
TC18.41	56	59.48818719082076
TC18.41	56	54.675220657914174
TC18.41	56	44.58046089597355
TC18.41	56	59.767568122209596
TC18.41	56	64.06616581922339
TC18.41	56	54.840141862356326
TC18.41	56	64.25274299369974
TC18.41	56	78.0733655013506
TC18.41	56	75.86273655999506
TC18.41	56	62.46434191524996
TC18.41	56	45.08904394271415
TC18.41	56	61.989168951251465
TC18.41	56	68.97232101799156
TC18.41	56	66.52317138423831
TC18.41	56	56.07548543210132
TC18.41	56	60.52110239632385
TC18.41	56	71.75701946042753
TC18.41	56	90.13035235635768
TC18.41	56	50.76123946948411
TC18.41	56	70.37182274968228
TC18.41	56	57.30180119919579
TC18.41	56	68.84820847337485
TC18.41	56	67.81656025955274
TC18.41	56	54.443694229239604
TC18.41	56	58.64931071126981
TC18.41	56	69.11679573235503
TC18.41	56	60.846469820297635
TC18.41	56	63.56584453094927
TC18.41	56	48.44625151321657
TC18.41	56	64.34336573479207
TC18.41	56	45.46878046963149
TC18.41	56	51.11103608168013
TC18.41	56	54.66398100605029
TC18.41	56	47.112560616828134
TC18.41	56	60.410551626638366
TC18.41	56	64.6245578188101
TC18.41	56	58.64473930495772
TC18.41	56	61.62823521446282
TC18.41	56	64.0614996750772
TC18.41	56	66.32780383598279
TC18.41	56	52.91123620883396
TC18.41	56	44.97035902377659
TC18.41	56	59.652999047816294
TC18.41	56	75.30336162492671
TC18.41	56	62.0178745840382
TC18.41	56	67.3498677389728
TC18.41	56	69.3717803729005
TC18.41	56	62.85662055407932
TC18.41	56	61.64025113434464
TC18.41	56	52.2764919534203
TC18.41	56	72.14507611049649
TC18.41	56	56.03671269770052
TC18.41	56	61.31982707472164
TC18.41	56	53.25034863631184
TC18.45	52	41.37049664556329
TC18.45	52	41.98534581715219
TC18.45	52	43.25837529555658
TC18.45	52	63.22199395994227
TC18.45	52	25.739553395744508
TC18.45	52	54.726914451732846
TC18.45	52	31.13681869417419
TC18.45	52	46.82437918406956
TC18.45	52	56.76318204988351
TC18.45	52	43.134738101354465
TC18.45	52	49.97736987284154
TC18.45	52	48.53321727245085
TC18.45	52	49.37477661313606
TC18.45	52	61.817868019024644
TC18.45	52	39.09190698473947
TC18.45	52	43.21191150900972
TC18.45	52	28.760651198128958
TC18.45	52	62.90583610805408
TC18.45	52	31.795940614470403
TC18.45	52	32.896864366953594
TC18.45	52	46.88773908866545
TC18.45	52	50.97846252843478
TC18.45	52	35.37728369152417
TC18.45	52	34.65696067554568
TC18.45	52	55.719579343926
TC18.45	52	34.62789679039636
TC18.45	52	44.040599564251316
TC18.45	52	56.07577227098736
TC18.45	52	65.54478450693055
TC18.45	52	57.437213969219414
TC18.45	52	44.904976428041124
TC18.45	52	36.03646266961203
TC18.45	52	54.93384411361149
TC18.45	52	60.84502519636954
TC18.45	52	38.414158748293026
TC18.45	52	56.6790673589336
TC18.45	52	62.72538414350149
TC18.45	52	33.16499346556334
TC18.45	52	36.78862803708954
TC18.45	52	38.412139355182866
TC18.45	52	26.582186910257544
TC18.45	52	31.104795580168602
TC18.45	52	43.0497074171845
TC18.45	52	39.21485843652656
TC18.45	52	40.83965672341728
TC18.45	52	43.807776717618566
TC18.45	52	29.967705120923245
TC18.45	52	58.037369550203216
TC18.45	52	45.07581736382692
TC18.45	52	55.26336164593204
TC18.45	52	53.12093054855905
TC18.45	52	31.914485141132943
TC18.45	52	26.146646518388224
TC18.45	52	39.53690212713476
TC18.45	52	52.25277920330921
TC18.45	52	57.274297973959186
TC18.45	52	55.436048324436555
TC18.45	52	61.74053218029137
TC18.45	52	23.96586182819201
TC18.45	52	44.47113605038095
TC18.45	52	49.915213242949
TC18.45	52	30.364508494089964
TC18.45	52	59.20617009124378
TC18.45	52	49.753841036894805
TC18.45	52	40.23026642509598
TC18.45	52	62.03875248181959
TC18.45	52	50.26740781915524
TC18.45	52	55.679252344149255
TC18.45	52	59.71768336493665
TC18.45	52	42.33392046205849
TC18.45	52	65.22023434014632
TC18.45	52	38.71940147878136
TC18.45	52	51.65937549473447
TC18.45	52	61.57184266624232
TC18.45	52	57.61307041179888
TC18.45	52	48.62695472165814
TC18.45	52	60.32333714776694
TC18.45	52	55.24371571598081
TC18.45	52	50.98116477423019
TC18.45	52	49.95473660726251
TC18.45	52	60.59817629395928
TC18.45	52	66.24802838639718
TC18.45	52	47.82686559405267
TC18.45	52	49.91935107951733
TC18.45	52	32.07957523479922
TC18.45	52	35.700467221627584
TC18.45	52	56.00758357590978
TC18.45	52	36.813188278165065
TC18.45	52	54.7718906913726
TC18.45	52	44.0594730484333
TC18.45	52	39.25068961602846
TC18.45	52	52.122428306555925
TC18.45	52	38.297193502828485
TC18.45	52	51.62196616392496
TC18.45	52	64.70506769943538
TC18.45	52	53.444090448842665
TC18.45	52	39.28330542538572
TC18.45	52	64.00545357836414
TC18.45	52	60.70031107556777
[truncated: 2,201 more rows]
