# Supplementary material for: Single-cell immune aging clocks reveal inter-individual heterogeneity during infection and vaccination
Source: Nat Aging. 2025 Mar 5;5(4):607–21. doi: 10.1038/s43587-025-00819-z (PMC12003178; doi:10.1038/s43587-025-00819-z)
Supplement: Supplementary file 3 — Statistical source data. [file 43587_2025_819_MOESM3_ESM.zip › SD_F2/internal_CD4T.txt]

donor_id	age	Prediction
692_693	62	64.95373563083186
692_693	62	49.845915369578826
692_693	62	77.48504991213208
692_693	62	58.75978488006522
692_693	62	57.70830464211648
692_693	62	63.525618603709965
692_693	62	73.18124990377281
692_693	62	51.37828531565215
692_693	62	48.55580309017639
692_693	62	67.68557819138663
692_693	62	63.76505518813549
692_693	62	64.78865819822283
692_693	62	65.57066669411176
692_693	62	45.71637189104802
692_693	62	64.02488543350272
692_693	62	62.57274931489446
692_693	62	76.99451038853668
692_693	62	61.42901254606358
692_693	62	42.8716539998178
692_693	62	66.35990716698012
692_693	62	63.45695198819752
692_693	62	80.20123971556266
692_693	62	70.45811777320866
692_693	62	50.567151476176285
692_693	62	61.88701729092985
692_693	62	46.014821720797485
692_693	62	73.64148593592833
692_693	62	56.829099284047565
692_693	62	59.07007408664904
692_693	62	61.154397387654726
692_693	62	68.00482134157951
692_693	62	63.4488936551958
692_693	62	66.52527179167805
692_693	62	49.317728639920965
692_693	62	59.33917336560816
692_693	62	58.298980945266614
692_693	62	61.02416393801893
692_693	62	68.07599639687982
692_693	62	44.12097188959615
692_693	62	59.64934018095347
692_693	62	59.37609508339577
692_693	62	51.4268921611232
692_693	62	52.887701368897794
692_693	62	59.74919870810765
692_693	62	52.05146778160836
692_693	62	63.64481953458195
692_693	62	77.34438512855597
692_693	62	63.270682958094234
692_693	62	46.9065660134791
692_693	62	66.27263037907782
692_693	62	51.0621885717726
692_693	62	65.1987402010683
692_693	62	65.9758679327539
692_693	62	59.93647642065763
692_693	62	68.24724872165943
692_693	62	46.79003433145302
692_693	62	65.59959741005707
692_693	62	51.86832592576771
692_693	62	52.21766121285502
692_693	62	68.89217904498652
692_693	62	61.600368047110834
692_693	62	61.90586041242286
692_693	62	55.09027092458591
692_693	62	55.29500490299897
692_693	62	60.93969727571576
692_693	62	70.62658526135155
692_693	62	61.831669862376806
692_693	62	72.05324561861686
692_693	62	51.92247024334121
692_693	62	73.35332735408879
692_693	62	62.077275664267425
692_693	62	57.980205810391304
692_693	62	52.0346762361166
692_693	62	63.439465467052635
692_693	62	58.16845819760981
692_693	62	43.41492823027331
692_693	62	65.9246590030709
692_693	62	62.97939770473486
692_693	62	56.25187289042445
692_693	62	78.11547110287096
692_693	62	51.805942538839844
692_693	62	63.30652153441479
692_693	62	65.76648004280744
692_693	62	50.5588518204465
692_693	62	56.331831771822344
692_693	62	63.75121090527216
692_693	62	60.160394670412344
692_693	62	70.64971763050234
692_693	62	50.636529885945635
692_693	62	60.35613142652636
692_693	62	61.52974288892222
692_693	62	48.57704845885012
692_693	62	37.21731466261954
692_693	62	53.59809812337024
692_693	62	42.083011655865214
692_693	62	75.65058915788742
692_693	62	65.77073261884156
692_693	62	62.8206796878766
692_693	62	55.54502702544757
692_693	62	57.771195693241836
690_691	68	76.7781706001113
690_691	68	85.11746961254886
690_691	68	65.77670796059758
690_691	68	78.140268271112
690_691	68	68.89771312556176
690_691	68	78.68754139065192
690_691	68	75.88932446570284
690_691	68	65.81807855786879
690_691	68	71.93308330457438
690_691	68	79.26819402906122
690_691	68	60.18113603338116
690_691	68	77.31547681215402
690_691	68	68.9212036510476
690_691	68	77.12751679457426
690_691	68	59.681981964297506
690_691	68	73.90352132270597
690_691	68	66.27968479014314
690_691	68	80.50543639308981
690_691	68	74.14130831447945
690_691	68	78.15472209743433
690_691	68	77.74341441541276
690_691	68	75.15765657085278
690_691	68	78.45244032118575
690_691	68	72.72426547649673
690_691	68	75.2517158794203
690_691	68	74.89200620958349
690_691	68	71.3501561531387
690_691	68	72.85226392661777
690_691	68	74.451272864761
690_691	68	90.15936653821385
690_691	68	90.6069433304512
690_691	68	72.01775026552369
690_691	68	84.42122908327926
690_691	68	74.09735432101505
690_691	68	66.77312426192775
690_691	68	82.47012191659316
690_691	68	64.86764125285443
690_691	68	73.17135317910764
690_691	68	75.82089554666389
690_691	68	75.46640050669775
690_691	68	70.64064756397352
690_691	68	93.7944946199164
690_691	68	69.61765817391922
690_691	68	80.50479903587434
690_691	68	56.77335873238935
690_691	68	75.98426168724234
690_691	68	81.12742506171841
690_691	68	66.08759153710501
690_691	68	83.24426269333325
690_691	68	77.54573164428788
690_691	68	70.72869081809765
690_691	68	73.97684318205489
690_691	68	66.31924632542574
690_691	68	62.53794270041846
690_691	68	76.25582740701934
690_691	68	79.57244708231623
690_691	68	77.58921829603769
690_691	68	69.48743407239017
690_691	68	53.64286976325311
690_691	68	72.73914945216008
690_691	68	67.22518886394518
690_691	68	69.72197397812693
690_691	68	66.04205314185036
690_691	68	82.98510779148202
690_691	68	73.62969950424429
690_691	68	60.60852529760767
690_691	68	73.2328897605468
690_691	68	70.38478173040014
690_691	68	72.45019547915096
690_691	68	75.70905076833387
690_691	68	80.8966639430871
690_691	68	74.14621452657339
690_691	68	84.99624763928392
690_691	68	85.3299470195512
690_691	68	80.24965815183232
690_691	68	56.81969388828911
690_691	68	66.30069409639196
690_691	68	72.54469296722436
690_691	68	75.78940526558446
690_691	68	78.6842724285693
690_691	68	74.29641005854145
690_691	68	68.49513196374085
690_691	68	64.20807202920136
690_691	68	64.02153940685601
690_691	68	74.13062934265864
690_691	68	68.98387525764025
690_691	68	71.62963125590579
690_691	68	74.77023500261895
690_691	68	74.43787144879403
690_691	68	71.92287401345283
690_691	68	74.00919631862746
690_691	68	81.67405921965346
690_691	68	75.48350764063915
690_691	68	76.84086066239554
690_691	68	74.36300095199536
690_691	68	60.09031711659459
690_691	68	79.59418640069782
690_691	68	85.40681316589797
690_691	68	72.79242342754462
690_691	68	75.85766390626472
827_828	71	72.0506100596254
827_828	71	81.08163206336077
827_828	71	63.78051202766826
827_828	71	79.06169065284755
827_828	71	73.6178468747877
827_828	71	60.84187693387592
827_828	71	69.75598283711044
827_828	71	79.48448538130079
827_828	71	66.54463351827572
827_828	71	67.96084051971337
827_828	71	71.45299536365586
827_828	71	62.40446052436302
827_828	71	75.20189704292171
827_828	71	69.6374804294768
827_828	71	63.51538092191614
827_828	71	64.73588899619381
827_828	71	60.235277579262934
827_828	71	74.01644390894545
827_828	71	73.03728560034045
827_828	71	82.45137425323577
827_828	71	71.08948755673714
827_828	71	77.96939563197554
827_828	71	64.14598009061517
827_828	71	74.24897607832035
827_828	71	71.93267687134575
827_828	71	62.51602311739753
827_828	71	89.3086123476028
827_828	71	79.79529383425916
827_828	71	84.63164398968519
827_828	71	67.39676193421205
827_828	71	69.72095557528523
827_828	71	71.73474048630882
827_828	71	72.17393309597982
827_828	71	72.2715953157759
827_828	71	79.41447559627034
827_828	71	62.451774520286094
827_828	71	75.01650865370615
827_828	71	66.37298167204717
827_828	71	70.26560605071225
827_828	71	70.22852456666521
827_828	71	86.6487759291745
827_828	71	80.28029443934436
827_828	71	71.9515738458058
827_828	71	62.08657143261562
827_828	71	59.562407576858426
827_828	71	73.4242798945925
827_828	71	72.04611353561778
827_828	71	68.88492680664136
827_828	71	78.90006486613532
827_828	71	59.98386669069094
827_828	71	69.46932952945362
827_828	71	70.36308203140234
827_828	71	63.53173962192835
827_828	71	64.90868277323437
827_828	71	70.1551194979557
827_828	71	73.41195423001152
827_828	71	79.36702976249201
827_828	71	55.99820097441528
827_828	71	79.11035062416087
827_828	71	74.68823328895779
827_828	71	59.88159062102021
827_828	71	72.080297878351
827_828	71	70.47860767522202
827_828	71	67.74397407455837
827_828	71	75.33295378907644
827_828	71	76.91988836995316
827_828	71	62.41983169459021
827_828	71	68.47185653513915
827_828	71	72.79751080262382
827_828	71	67.69083244761838
827_828	71	68.46087065829545
827_828	71	59.47083171006774
827_828	71	79.37833850353626
827_828	71	74.01397151444526
827_828	71	69.66746445192781
827_828	71	68.94725913279035
827_828	71	79.57865541394357
827_828	71	77.10352623309774
827_828	71	59.20072146421256
827_828	71	78.55727643652499
827_828	71	64.34346896631547
827_828	71	69.36326622868444
827_828	71	61.77013539839391
827_828	71	76.79678120393389
827_828	71	73.42784915565304
827_828	71	58.814313177304
827_828	71	67.29983983900937
827_828	71	64.05674522310763
827_828	71	67.65922883950986
827_828	71	91.52777614729091
827_828	71	62.05074147127997
827_828	71	72.68817188306538
827_828	71	80.0368443957612
827_828	71	73.11746447805602
827_828	71	72.37717878615517
827_828	71	80.98722707101683
827_828	71	68.06679544614437
827_828	71	70.50669914843772
827_828	71	79.01280636058897
827_828	71	76.40059354225882
826_827	69	61.13077667282711
826_827	69	54.12020382068589
826_827	69	59.03619193732788
826_827	69	53.50024317971601
826_827	69	66.23414688223338
826_827	69	60.105328328264754
826_827	69	66.52224595039549
826_827	69	60.22492658113574
826_827	69	44.7596963427194
826_827	69	66.03084121847266
826_827	69	66.97022519143306
826_827	69	63.34761201185393
826_827	69	60.20839796996623
826_827	69	61.77174168560769
826_827	69	54.43734460061683
826_827	69	58.02942336578374
826_827	69	72.08269651436854
826_827	69	62.064227685925864
826_827	69	52.4039271727317
826_827	69	58.9372937087513
826_827	69	58.99861777110995
826_827	69	51.304980014459666
826_827	69	44.97678761997819
826_827	69	69.87198457596925
826_827	69	68.8921329007413
826_827	69	59.34586201563862
826_827	69	58.93764913195081
826_827	69	58.652667487368475
826_827	69	72.43583332060662
826_827	69	60.66969851950301
826_827	69	54.38679033636667
826_827	69	54.539723122931434
826_827	69	55.70665730122476
826_827	69	57.94239519898431
826_827	69	72.95368810802482
826_827	69	64.0978595146581
826_827	69	52.72529287972417
826_827	69	70.72426906267346
826_827	69	67.04117310456938
826_827	69	72.11624190650504
826_827	69	65.38607481104563
826_827	69	55.09513055719582
826_827	69	61.386533175778396
826_827	69	65.04360488532147
826_827	69	55.968733037117566
826_827	69	62.83765009980014
826_827	69	50.6425552337272
826_827	69	55.01432897991203
826_827	69	50.80809411868178
826_827	69	55.85593600508002
826_827	69	74.22860992020125
826_827	69	64.74639687715354
826_827	69	65.20847966974985
826_827	69	58.744261572038006
826_827	69	66.52959864342513
826_827	69	50.30873099784318
826_827	69	53.52662706103884
826_827	69	60.80288696266716
826_827	69	68.84844164549317
826_827	69	51.798993322029204
826_827	69	59.66128251750101
826_827	69	64.28000162017678
826_827	69	53.58294060098018
826_827	69	47.39170605746204
826_827	69	59.42419957770602
826_827	69	53.30273029016199
826_827	69	69.1430893914974
826_827	69	66.91660562641856
826_827	69	68.01131971155469
826_827	69	72.42451211590313
826_827	69	65.38608488373507
826_827	69	68.85315070013175
826_827	69	52.67731182617976
826_827	69	62.65640554000637
826_827	69	61.03533094263779
826_827	69	60.48300300920731
826_827	69	60.83529071465908
826_827	69	60.06436525540084
826_827	69	65.97811963820463
826_827	69	57.142732970884516
826_827	69	66.50557826930302
826_827	69	60.85977386549747
826_827	69	68.05006354591512
826_827	69	47.48804420364991
826_827	69	57.537965876847885
826_827	69	69.42355958017397
826_827	69	54.123970535543855
826_827	69	46.31950785672818
826_827	69	55.8359933618322
826_827	69	57.621430544294185
826_827	69	64.56577263506003
826_827	69	57.22921995825837
826_827	69	55.55444111707306
826_827	69	47.85443343255613
826_827	69	62.29301235486645
826_827	69	60.28904723407423
826_827	69	53.754680420752734
826_827	69	57.46108164331839
826_827	69	55.48914075320352
826_827	69	68.58272756498074
848_849	84	67.26949723450741
848_849	84	76.41845856462328
848_849	84	74.57266015245406
848_849	84	69.30308284047867
848_849	84	83.31873059878822
848_849	84	80.01433512231259
848_849	84	80.23236180964722
848_849	84	71.15787131060925
848_849	84	74.20943028226127
848_849	84	72.50323604883745
848_849	84	84.5268621306787
848_849	84	66.67156623767286
848_849	84	88.9357806631002
848_849	84	81.77100618744863
848_849	84	66.64485171231092
848_849	84	75.75881528425109
848_849	84	76.57364875231114
848_849	84	63.76857079994056
848_849	84	76.6764706542427
848_849	84	70.10132770559773
848_849	84	79.14044387354437
848_849	84	79.97616167328174
848_849	84	64.03985645367904
848_849	84	87.4023119217705
848_849	84	74.67341265459176
848_849	84	75.99846449120237
848_849	84	75.36104560814888
848_849	84	75.37756519309963
848_849	84	68.43924028823588
848_849	84	80.15814677964914
848_849	84	68.8568133094893
848_849	84	72.270079958257
848_849	84	68.63475857349673
848_849	84	71.3781994826372
848_849	84	68.31867717502799
848_849	84	72.18004547062237
848_849	84	70.75827246660614
848_849	84	67.89882888306688
848_849	84	68.06795883065159
848_849	84	66.93382006189469
848_849	84	74.34551479898803
848_849	84	78.66192410198008
848_849	84	73.11637964486518
848_849	84	72.7190578958718
848_849	84	72.15564160424366
848_849	84	84.15506135158313
848_849	84	63.06540302732702
848_849	84	73.26064866474498
848_849	84	73.10053190936239
848_849	84	60.17294802473884
848_849	84	76.46267256130716
848_849	84	92.57937968334974
848_849	84	75.21923952926424
848_849	84	87.49306110043915
848_849	84	74.80974199884886
848_849	84	74.71749858688436
848_849	84	61.22277624377076
848_849	84	70.52249206707619
848_849	84	65.54410987354618
848_849	84	73.02808493721365
848_849	84	83.05518499459555
848_849	84	66.20474342558995
848_849	84	64.36741889591616
848_849	84	80.58601441983858
848_849	84	79.52456435446948
848_849	84	72.0802048348017
848_849	84	71.9899428663256
848_849	84	78.04681664589039
848_849	84	78.87302542764145
848_849	84	66.61918020438398
848_849	84	69.66716664328618
848_849	84	63.694473237449145
848_849	84	69.00094543209516
848_849	84	71.76072596458438
848_849	84	75.28237649128715
848_849	84	65.32526954848986
848_849	84	69.74013845988672
848_849	84	69.14139169140142
848_849	84	60.547306296866644
848_849	84	83.03350361609041
848_849	84	89.5657233198088
848_849	84	64.98380989022819
848_849	84	72.07830542136118
848_849	84	73.23929566534676
848_849	84	71.72122716902052
848_849	84	77.37090872462916
848_849	84	74.88815348852015
848_849	84	69.90923552488607
848_849	84	75.01975940207171
848_849	84	79.99445593833774
848_849	84	78.41469484718594
848_849	84	67.90679274308314
848_849	84	73.14675006722092
848_849	84	73.53394720275779
848_849	84	85.32728755042407
848_849	84	73.25333559961076
848_849	84	68.78716092849821
848_849	84	89.20582091042579
848_849	84	68.74166096788355
848_849	84	69.33148052663265
850_851	64	59.54042326412716
850_851	64	64.04615780372967
850_851	64	60.22759800172971
850_851	64	66.0162025606939
850_851	64	67.44989037155133
850_851	64	75.92434489180897
850_851	64	62.913683156205416
850_851	64	62.28552839564511
850_851	64	57.654986827215296
850_851	64	62.13585786825379
850_851	64	66.17722417991278
850_851	64	62.52744884177492
850_851	64	64.75530445214888
850_851	64	57.04783977368767
850_851	64	65.73277385730938
850_851	64	70.0510035271179
850_851	64	65.2282460412116
850_851	64	69.52193949643036
850_851	64	55.3820162729957
850_851	64	65.9456959786889
850_851	64	64.024034256807
850_851	64	72.75613258776006
850_851	64	65.97778826375188
850_851	64	58.89791043820369
850_851	64	67.84462323539894
850_851	64	65.04513410731614
850_851	64	64.75968932058495
850_851	64	42.97776723980681
850_851	64	54.7978894690458
850_851	64	52.812320779223086
850_851	64	65.71260572713098
850_851	64	59.088994166806884
850_851	64	69.88499529095103
850_851	64	62.89989992241133
850_851	64	60.63780322157342
850_851	64	71.18770674270941
850_851	64	63.5620374339333
850_851	64	59.2351524325211
850_851	64	60.74564266893027
850_851	64	59.75157748446034
850_851	64	74.9079740817208
850_851	64	56.71216534559735
850_851	64	64.76548376099808
850_851	64	53.4758102921388
850_851	64	64.46008762156652
850_851	64	60.96113174609461
850_851	64	64.35673103891135
850_851	64	56.686246412266364
850_851	64	69.73988999230566
850_851	64	55.91006923268072
850_851	64	51.97578291916392
850_851	64	65.25311310282274
850_851	64	70.33713971897392
850_851	64	60.64952839500653
850_851	64	57.94983041673389
850_851	64	61.79119618018824
850_851	64	58.2701958049518
850_851	64	65.78829006114907
850_851	64	56.60896644714519
850_851	64	64.75814350161833
850_851	64	63.78965348917121
850_851	64	62.15248468526741
850_851	64	65.7734958129582
850_851	64	70.26121674878202
850_851	64	55.38276236472783
850_851	64	63.69012459070007
850_851	64	64.86514345667442
850_851	64	53.0603168944712
850_851	64	56.9170662918722
850_851	64	69.1436990857608
850_851	64	70.11022902374175
850_851	64	72.02780376670925
850_851	64	60.94556702833954
850_851	64	56.847805571432595
850_851	64	63.80140754485477
850_851	64	72.01970409897402
850_851	64	55.604858994069836
850_851	64	48.15539769868105
850_851	64	51.71518867627216
850_851	64	57.86449665784271
850_851	64	56.8137998622215
850_851	64	73.00047454160563
850_851	64	66.16417434162204
850_851	64	62.917643007615325
850_851	64	67.80844148152823
850_851	64	53.99186643250053
850_851	64	64.53814402998326
850_851	64	60.989506226957914
850_851	64	61.060246664478505
850_851	64	54.116161011499656
850_851	64	55.66510890771219
850_851	64	49.355626013051634
850_851	64	59.264078728612986
850_851	64	59.226530098964176
850_851	64	54.53535073708819
850_851	64	60.079285732122656
850_851	64	55.315740923577295
850_851	64	57.16737339911384
850_851	64	55.57491855284718
850_851	64	58.32761615877679
852_853	65	63.581487586569764
852_853	65	73.95222121513434
852_853	65	51.167388727509184
852_853	65	62.114788519555454
852_853	65	58.071566095367814
852_853	65	78.47223036011063
852_853	65	58.27694321432749
852_853	65	78.28303090553094
852_853	65	70.2320324246143
852_853	65	55.89842262269546
852_853	65	72.90397234205761
852_853	65	64.76075938737964
852_853	65	72.66933871334567
852_853	65	60.66212982502843
852_853	65	82.18133037165966
852_853	65	67.63678016765819
852_853	65	72.4888703472174
852_853	65	63.60466106222857
852_853	65	62.6053678498751
852_853	65	70.0917065890691
852_853	65	64.10670879472674
852_853	65	69.84202350473731
852_853	65	55.357338026165465
852_853	65	68.15133021296839
852_853	65	67.82500419779547
852_853	65	79.64775482840517
852_853	65	62.52007627976982
852_853	65	56.40585959428844
852_853	65	65.5362992230946
852_853	65	64.54954438255653
852_853	65	61.25487576969302
852_853	65	72.92643187229181
852_853	65	72.20593733223575
852_853	65	72.36292388233086
852_853	65	67.30826825131372
852_853	65	63.08844945571835
852_853	65	61.54328912506211
852_853	65	67.57496039982821
852_853	65	64.00513508073317
852_853	65	74.017108767509
852_853	65	63.40404377802192
852_853	65	67.79747745406725
852_853	65	62.870355714589984
852_853	65	63.32745861088847
852_853	65	71.85638373986973
852_853	65	76.66166138044665
852_853	65	61.59468271675106
852_853	65	74.57889708097875
852_853	65	64.44283578494642
852_853	65	55.98881888628846
852_853	65	59.51621561961908
852_853	65	61.335332686846535
852_853	65	53.16807794669596
852_853	65	77.27743056770362
852_853	65	56.75176524450524
852_853	65	68.07077669099677
852_853	65	72.26082276810608
852_853	65	63.974951338272184
852_853	65	66.54751991070864
852_853	65	65.42275809880137
852_853	65	66.09848436608736
852_853	65	59.27563273030065
852_853	65	55.83615303455433
852_853	65	67.55644138147542
852_853	65	65.38294555401525
852_853	65	69.40139217018495
852_853	65	78.01983707501238
852_853	65	61.93398126469557
852_853	65	65.41658202453104
852_853	65	45.91953233993909
852_853	65	74.60458819180998
852_853	65	55.1941396413988
852_853	65	79.78566469829852
852_853	65	66.16215858039233
852_853	65	74.73895704617718
852_853	65	67.59653555779703
852_853	65	58.78667541732116
852_853	65	66.92979099800992
852_853	65	52.90811902500675
852_853	65	63.032758386700955
852_853	65	63.78482020511675
852_853	65	63.256355347689045
852_853	65	72.08103646754795
852_853	65	60.76492645457189
852_853	65	58.16968709046375
852_853	65	67.45948447653173
852_853	65	72.35940935538822
852_853	65	64.28069384402082
852_853	65	68.65388192871512
852_853	65	57.458389322170426
852_853	65	63.6792390133911
852_853	65	67.74245170459005
852_853	65	57.27386697631186
852_853	65	65.43707569338774
852_853	65	62.93836272125409
852_853	65	70.24673509529056
852_853	65	56.163732474546094
852_853	65	71.44828414577027
852_853	65	53.51152771556827
852_853	65	68.74044675841151
992_993	63	51.81315881755007
992_993	63	67.64848539461896
992_993	63	55.761801146005936
992_993	63	67.84784530386234
992_993	63	78.6142328658454
992_993	63	60.935433469505924
992_993	63	59.418089492174566
992_993	63	47.62705145583841
992_993	63	65.07351268218575
992_993	63	72.21327214796068
992_993	63	80.86272337478496
992_993	63	67.37560842883968
992_993	63	54.75874798429728
992_993	63	63.94609170773694
992_993	63	62.16396451049124
992_993	63	65.29247680496391
992_993	63	62.15847963809316
992_993	63	73.7318526714026
992_993	63	55.791811552885164
992_993	63	61.70996789416622
992_993	63	51.18813210421933
992_993	63	51.40294179760569
992_993	63	55.491203305618065
992_993	63	61.17641944373384
992_993	63	60.75094435512039
992_993	63	62.356749102384335
992_993	63	71.01397183439052
992_993	63	55.55399557856596
992_993	63	59.86022004213936
992_993	63	66.8474228081678
992_993	63	66.24297214527128
992_993	63	62.18709762856667
992_993	63	57.56112873125867
992_993	63	74.7364030584125
992_993	63	66.77587199040606
992_993	63	77.11624998834857
992_993	63	67.7676305966531
992_993	63	71.37981886532023
992_993	63	55.572561381497536
992_993	63	56.66975616792807
992_993	63	59.869766611201165
992_993	63	72.52550640874121
992_993	63	52.502450967207466
992_993	63	68.26197886989657
992_993	63	54.188866503397
992_993	63	47.79458894775267
992_993	63	56.93229768803232
992_993	63	66.0144246654731
992_993	63	67.53523422630504
992_993	63	57.45837774855954
992_993	63	63.15385722544629
992_993	63	57.880164306119234
992_993	63	78.82514959758929
992_993	63	58.028337343790625
992_993	63	55.76989649302518
992_993	63	70.97199012420364
992_993	63	65.04160264155276
992_993	63	70.27356298943869
992_993	63	63.390147780667384
992_993	63	46.632585842734244
992_993	63	55.06530476923973
992_993	63	64.12839092869712
992_993	63	49.602325830077575
992_993	63	46.688185383582294
992_993	63	51.15657856503941
992_993	63	57.56073334542323
992_993	63	70.44940591483375
992_993	63	61.7911860250639
992_993	63	56.41507356240549
992_993	63	57.418818871782854
992_993	63	67.02139198284866
992_993	63	67.36272209308662
992_993	63	59.416001985158424
992_993	63	55.68881124176386
992_993	63	64.53240718993466
992_993	63	47.31960348735174
992_993	63	64.24741305051444
992_993	63	54.89794620870769
992_993	63	57.186826086178755
992_993	63	72.0584305374919
992_993	63	80.63797559032021
992_993	63	61.24098635268691
992_993	63	51.03773837012497
992_993	63	56.217217843071644
992_993	63	57.27013400896491
992_993	63	62.034572220322836
992_993	63	63.52224733013794
992_993	63	56.122292905459815
992_993	63	70.63983928489672
992_993	63	65.00027150041461
992_993	63	64.36494195554369
992_993	63	70.60062186136342
992_993	63	66.49798392891113
992_993	63	46.51837173731612
992_993	63	55.90940376587419
992_993	63	57.03915120335522
992_993	63	58.686055829395094
992_993	63	55.14654329387147
992_993	63	52.7537090996802
992_993	63	67.49089365065285
986_987	69	71.06271148503673
986_987	69	77.2851268406491
986_987	69	59.49311926987515
986_987	69	56.068985197171244
986_987	69	61.807194356368385
986_987	69	62.40574325042182
986_987	69	56.26195891205279
986_987	69	57.3868286975763
986_987	69	61.86891174321824
986_987	69	64.85471182210497
986_987	69	42.58113846727854
986_987	69	61.414021227752805
986_987	69	68.45934481373823
986_987	69	66.29123411508927
986_987	69	47.8106355005654
986_987	69	63.79757396898605
986_987	69	60.94560321048332
986_987	69	64.10124383217664
986_987	69	68.42288000030996
986_987	69	76.8957327135603
986_987	69	52.571480610629045
986_987	69	59.57608671699098
986_987	69	50.17009167020056
986_987	69	68.57113429308293
986_987	69	60.207473798404514
986_987	69	63.513626999428986
986_987	69	71.44941420350938
986_987	69	80.656376652781
986_987	69	65.6046155950199
986_987	69	52.46503227562324
986_987	69	57.08449671931853
986_987	69	53.22301837810576
986_987	69	61.24834022394189
986_987	69	53.041141798307194
986_987	69	67.1701170613642
986_987	69	60.3294634338467
986_987	69	66.50642981150658
986_987	69	60.06419052205106
986_987	69	68.27239496608841
986_987	69	67.78600128267686
986_987	69	69.14419283062333
986_987	69	59.07746862844414
986_987	69	47.96319631548582
986_987	69	61.506216442282515
986_987	69	65.78943753389561
986_987	69	68.16699041488876
986_987	69	65.51851691071182
986_987	69	50.26555382236145
986_987	69	38.03522762071553
986_987	69	57.793066209463525
986_987	69	61.175065464958124
986_987	69	59.52207154138192
986_987	69	57.00199345850502
986_987	69	72.80895281736501
986_987	69	59.51225339893099
986_987	69	49.459909289821276
986_987	69	58.07097810406217
986_987	69	51.229928990114054
986_987	69	53.73129156742934
986_987	69	53.60992674465002
986_987	69	71.00861280132958
986_987	69	57.66319648395914
986_987	69	69.93987924028224
986_987	69	74.68404572958492
986_987	69	68.88345322847299
986_987	69	65.49002667473748
986_987	69	60.68508626568944
986_987	69	55.98852247353447
986_987	69	55.828793413783025
986_987	69	76.91400050324718
986_987	69	77.74124336746564
986_987	69	52.75327114501746
986_987	69	61.95652257093418
986_987	69	65.2674175121918
986_987	69	64.60327330859273
986_987	69	53.69546370471586
986_987	69	75.66939309450905
986_987	69	52.406873962434894
986_987	69	61.38146753322949
986_987	69	66.31801991038805
986_987	69	58.61607476317113
986_987	69	41.930075975757035
986_987	69	67.6833361587788
986_987	69	66.2344083984349
986_987	69	58.43784010621854
986_987	69	60.49452555303999
986_987	69	61.17075121968344
986_987	69	72.80013191815974
986_987	69	72.48164361191749
986_987	69	66.19454763708674
986_987	69	61.23993489044228
986_987	69	61.67598023444554
986_987	69	69.57792956483536
986_987	69	57.65552512497199
986_987	69	49.08280554120463
986_987	69	60.609177044100264
986_987	69	62.475293279053304
986_987	69	57.81685976100267
986_987	69	69.78263856010068
986_987	69	64.12442107864001
996_997	68	54.29988005956284
996_997	68	45.29321301869793
996_997	68	46.64008450157543
996_997	68	65.35323358488651
996_997	68	52.37931252519389
996_997	68	53.44462792317687
996_997	68	58.5436745742777
996_997	68	58.11401719061069
996_997	68	49.45263185156871
996_997	68	65.0237415172765
996_997	68	42.65763793513438
996_997	68	45.62100947648111
996_997	68	64.99593489877685
996_997	68	54.743354490866096
996_997	68	48.31925204470106
996_997	68	75.83233630308683
996_997	68	52.739476674790424
996_997	68	56.52086967203417
996_997	68	55.355705805098864
996_997	68	47.94164906650914
996_997	68	56.98039473525211
996_997	68	52.33705502562785
996_997	68	52.60391697271519
996_997	68	50.23661991425513
996_997	68	79.496569784432907
996_997	68	55.76601171132978
996_997	68	48.21029212898684
996_997	68	50.73595044541118
996_997	68	51.51746387064595
996_997	68	68.84758313941796
996_997	68	60.61981128975494
996_997	68	57.754385441371035
996_997	68	42.32033719261934
996_997	68	68.39153519010911
996_997	68	67.20921485129323
996_997	68	68.82324616203593
996_997	68	55.211773126313396
996_997	68	59.99926206441918
996_997	68	64.82355918376935
996_997	68	71.40977511539741
996_997	68	52.156002370576886
996_997	68	60.72280490921418
996_997	68	62.3398973012286
996_997	68	50.055784152585744
996_997	68	59.84147042070869
996_997	68	54.95165637213147
996_997	68	72.88376985600553
996_997	68	62.70907714820701
996_997	68	54.67024999452217
996_997	68	49.37732419821222
996_997	68	47.715799318335726
996_997	68	37.12094692240332
996_997	68	49.13112754341797
996_997	68	57.988807430559575
996_997	68	56.34055353147996
996_997	68	55.739301454090324
996_997	68	67.99930095492198
996_997	68	44.89001506289585
996_997	68	56.96890339759874
996_997	68	54.69821747370413
996_997	68	52.83515048791404
996_997	68	50.469285476093354
996_997	68	68.49810656791699
996_997	68	58.418633284299084
996_997	68	63.46803314903337
996_997	68	48.13094383563572
996_997	68	60.93461354548445
996_997	68	49.43111542151871
996_997	68	65.92254836377055
996_997	68	54.1467958008705
996_997	68	47.657852460444005
996_997	68	52.13164068209672
996_997	68	49.250428551304005
996_997	68	42.294493593469625
996_997	68	41.43519988113392
996_997	68	51.599807775531175
996_997	68	37.153325801054834
996_997	68	54.82419270622061
996_997	68	48.37527689607527
996_997	68	51.18815606709685
996_997	68	65.9518358970346
996_997	68	47.35915329382999
996_997	68	47.49388912757157
996_997	68	51.626395665151804
996_997	68	58.44048858681188
996_997	68	72.73014033261822
996_997	68	63.074132501167085
996_997	68	49.72314085862617
996_997	68	58.9442250844193
996_997	68	73.6504230415615
996_997	68	60.0728565999715
996_997	68	52.19960594961154
996_997	68	66.82333194154708
996_997	68	46.43497534745095
996_997	68	61.13008704279496
996_997	68	59.22887243079556
996_997	68	37.95579631542854
996_997	68	55.090416443319484
996_997	68	46.749776136993155
996_997	68	69.60792548526409
1002_1003	73	57.833959948224894
1002_1003	73	59.21084468325973
1002_1003	73	66.09494297570781
1002_1003	73	60.739866646023955
1002_1003	73	60.08019570079566
1002_1003	73	61.23465130547794
1002_1003	73	70.64120554596705
1002_1003	73	68.253681488345
1002_1003	73	72.54897231394568
1002_1003	73	69.63127694362262
1002_1003	73	68.75381133952436
1002_1003	73	58.47273402497167
1002_1003	73	65.66842725139936
1002_1003	73	66.56979465858777
1002_1003	73	64.52403453673533
1002_1003	73	77.52468033315037
1002_1003	73	57.3031680702615
1002_1003	73	55.48423188490965
1002_1003	73	70.32876673395182
1002_1003	73	73.03858902137037
1002_1003	73	68.28755327078528
1002_1003	73	52.184080638802726
1002_1003	73	63.40510323762197
1002_1003	73	67.76422458807764
1002_1003	73	69.37024685824282
1002_1003	73	64.61672791578482
1002_1003	73	63.0378518941131
1002_1003	73	55.51125197916361
1002_1003	73	59.16491985033127
1002_1003	73	77.47301030372581
1002_1003	73	62.84323632188615
1002_1003	73	75.17984161176145
1002_1003	73	79.25528877577054
1002_1003	73	69.81545348974663
1002_1003	73	77.89619714307835
1002_1003	73	64.317967915461
1002_1003	73	78.88414955706665
1002_1003	73	77.65745443563985
1002_1003	73	72.15342215183537
1002_1003	73	63.73440496452157
1002_1003	73	65.23149361058113
1002_1003	73	64.41848261855536
1002_1003	73	68.8656867135798
1002_1003	73	65.6064618148971
1002_1003	73	66.91017221877316
1002_1003	73	59.33287724386238
1002_1003	73	56.10797715535674
1002_1003	73	62.85374318289878
1002_1003	73	61.265541518205104
1002_1003	73	57.94948532087369
1002_1003	73	63.473238123929654
1002_1003	73	66.43182059700254
1002_1003	73	65.47698395046015
1002_1003	73	62.07869328060714
1002_1003	73	55.32377532176837
1002_1003	73	66.47549793749327
1002_1003	73	62.297680927059865
1002_1003	73	72.44482427837426
1002_1003	73	76.98115238704645
1002_1003	73	49.23427006922677
1002_1003	73	56.40152271912059
1002_1003	73	66.91354136761295
1002_1003	73	62.995842201205704
1002_1003	73	67.42194976707533
1002_1003	73	62.33697576126865
1002_1003	73	78.61371557257287
1002_1003	73	72.71282427708182
1002_1003	73	60.92302637698654
1002_1003	73	67.66251408061896
1002_1003	73	51.10085138522851
1002_1003	73	79.82654039136577
1002_1003	73	72.38953936059175
1002_1003	73	80.67104695763803
1002_1003	73	65.18809107310791
1002_1003	73	69.41634225158325
1002_1003	73	68.5504750732796
1002_1003	73	74.40323268487812
1002_1003	73	66.80322309292798
1002_1003	73	60.91292414274652
1002_1003	73	61.761721160123976
1002_1003	73	72.28581369978771
1002_1003	73	69.45207029185882
1002_1003	73	56.573850917061115
1002_1003	73	75.93717025489973
1002_1003	73	68.06471751327065
1002_1003	73	58.18854035149794
1002_1003	73	66.16547059167931
1002_1003	73	72.5923397785617
1002_1003	73	66.97528989016872
1002_1003	73	63.222897355657594
1002_1003	73	65.15855012676106
1002_1003	73	62.06935966320956
1002_1003	73	76.7815329332925
1002_1003	73	69.36079703910772
1002_1003	73	67.94861959622
1002_1003	73	59.3709479005912
1002_1003	73	83.80379959659486
1002_1003	73	61.38852066235358
1002_1003	73	64.42358331296023
1002_1003	73	80.31939317917238
859_860	46	43.57292808202402
859_860	46	55.498898919210525
859_860	46	66.93844729452209
859_860	46	56.03172609112578
859_860	46	60.619325804339475
859_860	46	58.25396306402706
859_860	46	46.8226558200664
859_860	46	55.41421708723855
859_860	46	51.146486925891445
859_860	46	62.27206679853118
859_860	46	64.2162315224949
859_860	46	47.29396299348175
859_860	46	49.5683652833621
859_860	46	63.36716105227707
859_860	46	48.36155091669257
859_860	46	53.554168844844334
859_860	46	57.26504839479789
859_860	46	43.154942874547935
859_860	46	53.31851401502425
859_860	46	69.05768983208621
859_860	46	46.573789175754285
859_860	46	48.41721113953092
859_860	46	60.83268268412641
859_860	46	60.418061485512624
859_860	46	52.9947648139968
859_860	46	55.390287737376454
859_860	46	53.657794802437316
859_860	46	67.29619991842009
859_860	46	55.60215300355709
859_860	46	47.09244265642088
859_860	46	41.2347713227475
859_860	46	47.70086522417304
859_860	46	40.2706340432319
859_860	46	54.0954045809796
859_860	46	58.11126705375675
859_860	46	45.33404616803045
859_860	46	46.18546063334711
859_860	46	58.23329261118465
859_860	46	50.89875908072108
859_860	46	43.495663067799
859_860	46	61.565069248461064
859_860	46	67.75464477971838
859_860	46	42.31194347710629
859_860	46	57.60514050816708
859_860	46	47.55851123978852
859_860	46	67.29801903017523
859_860	46	60.53067222434404
859_860	46	46.66988412509662
859_860	46	62.54684377130514
859_860	46	40.2903441108491
859_860	46	58.054846099005246
859_860	46	39.584442705190376
859_860	46	48.49440192628991
859_860	46	48.81248609829456
859_860	46	49.31681646449784
859_860	46	59.89611379945786
859_860	46	74.56432236888989
859_860	46	44.28187351808435
859_860	46	61.48445856499024
859_860	46	50.14694398880547
859_860	46	52.833743696310236
859_860	46	52.22029495212638
859_860	46	41.34428507673356
859_860	46	43.793903451506175
859_860	46	65.10123903775788
859_860	46	72.0040825977169
859_860	46	52.40089536624217
859_860	46	76.81554033119201
859_860	46	56.39543284871199
859_860	46	51.21300624725626
859_860	46	55.92929198073223
859_860	46	51.31651711102683
859_860	46	52.51235237324954
859_860	46	61.66598456313944
859_860	46	42.081409807457696
859_860	46	39.24437210074262
859_860	46	59.64177308271664
859_860	46	40.740118580927515
859_860	46	58.87397899049733
859_860	46	42.205710181937384
859_860	46	46.709972417561055
859_860	46	58.507836577958365
859_860	46	62.247799502885236
859_860	46	41.52486759646602
859_860	46	50.89169932948496
859_860	46	52.89396067756449
859_860	46	49.8727438179961
859_860	46	55.38111192899248
859_860	46	57.41905338832575
859_860	46	51.43290013890006
859_860	46	46.843006939912506
859_860	46	47.94816297210516
859_860	46	61.60808524797291
859_860	46	49.71218298619269
859_860	46	50.657353027121964
859_860	46	36.765679554644876
859_860	46	52.11957470345724
859_860	46	58.28926511857925
859_860	46	56.64268661377911
859_860	46	51.32629213108356
856_857	60	59.52623098094406
856_857	60	66.22372208349366
856_857	60	63.273403957092334
856_857	60	70.54440876661532
856_857	60	61.73989385008946
856_857	60	57.514961437873914
856_857	60	68.098446875353
856_857	60	56.946673357059034
856_857	60	57.39835509999358
856_857	60	68.62600935057458
856_857	60	73.68981896371189
856_857	60	67.63027012853979
856_857	60	63.44612412812591
856_857	60	63.91204631863009
856_857	60	64.9774912458888
856_857	60	61.64208669943201
856_857	60	70.5292950793803
856_857	60	65.36242128173086
856_857	60	70.3306161715729
856_857	60	71.41594605608513
856_857	60	58.42947406460472
856_857	60	72.67393787630739
856_857	60	49.012899325303806
856_857	60	53.143053482278646
856_857	60	63.964140375780154
856_857	60	54.50841807180569
856_857	60	59.22909267600891
856_857	60	54.80757397208936
856_857	60	78.82027365347437
856_857	60	68.64277169070665
856_857	60	57.480707594240776
856_857	60	61.52823904111492
856_857	60	72.14465756361668
856_857	60	62.626267606359754
856_857	60	72.61413105804806
856_857	60	73.2258793217864
856_857	60	57.48553124899169
856_857	60	59.70736126574123
856_857	60	63.442893357831714
856_857	60	57.68098630818816
856_857	60	60.48553692757853
856_857	60	73.35171790157739
856_857	60	62.182040885544126
856_857	60	58.3969470848488
856_857	60	63.47494609062307
856_857	60	54.89159984081123
856_857	60	66.50906732396673
856_857	60	58.04313280235792
856_857	60	65.9622503538553
856_857	60	66.27540496538525
856_857	60	51.10713570080988
856_857	60	71.45177413946499
856_857	60	60.61307763941483
856_857	60	69.42075861041177
856_857	60	64.69714459221026
856_857	60	43.38667055746775
856_857	60	57.42841518998266
856_857	60	60.26097473393109
856_857	60	52.56991086438148
856_857	60	67.09110086072998
856_857	60	66.87817064848963
856_857	60	57.702538666686294
856_857	60	63.76990352695839
856_857	60	68.45544694658695
856_857	60	70.04357016547556
856_857	60	63.373175281370145
856_857	60	53.18633091745719
856_857	60	57.69023257540377
856_857	60	63.34388980871201
856_857	60	52.32942523708377
856_857	60	68.05583381839322
856_857	60	70.49121730399683
856_857	60	72.03151505977945
856_857	60	60.57129560274791
856_857	60	58.572319098973615
856_857	60	56.612168468339306
856_857	60	61.08927416513525
856_857	60	66.1607597920537
856_857	60	61.28404949822306
856_857	60	55.44729068268088
856_857	60	68.48367059907646
856_857	60	55.077163501097736
856_857	60	73.97818012326172
856_857	60	56.59489782786435
856_857	60	56.08708591694212
856_857	60	72.02064917185254
856_857	60	68.52901557471496
856_857	60	66.43530006358417
856_857	60	48.731859420040266
856_857	60	61.68729475408758
856_857	60	71.38564917822846
856_857	60	62.53148276786779
856_857	60	57.140380911369405
856_857	60	67.39326669656236
856_857	60	42.53854383358251
856_857	60	58.016010910038055
856_857	60	64.71703968330858
856_857	60	52.36960561161943
856_857	60	58.26997380956877
856_857	60	61.56323183577243
861_862	67	73.50677387137785
861_862	67	60.77872151695947
861_862	67	61.95926122038591
861_862	67	64.49287808241769
861_862	67	59.41794474295298
861_862	67	71.44903471334567
861_862	67	70.53513408646134
861_862	67	65.6069958098589
861_862	67	65.74105193775992
861_862	67	69.25138630193162
861_862	67	67.6877083217949
861_862	67	91.21050911345436
861_862	67	74.92575712722072
861_862	67	76.34071290377346
861_862	67	77.26185368235043
861_862	67	62.962153032704315
861_862	67	58.892761658120065
861_862	67	69.5340866921333
861_862	67	64.83195485622713
861_862	67	74.1540559521453
861_862	67	74.09689850939239
861_862	67	70.05732647487986
861_862	67	57.42423703219886
861_862	67	78.02819887079961
861_862	67	63.26470692586327
861_862	67	75.51411306658358
861_862	67	84.47439165851188
861_862	67	66.10835176413404
861_862	67	67.48800475542575
861_862	67	78.85573058878859
861_862	67	70.09538875898461
861_862	67	66.72643485017468
861_862	67	75.6587761898312
861_862	67	61.35550001128389
861_862	67	64.61541838334627
861_862	67	64.69161919281409
861_862	67	57.22682421113341
861_862	67	82.14414808629154
861_862	67	73.75779276395673
861_862	67	61.597314920491854
861_862	67	61.59205220044676
861_862	67	71.320566951221
861_862	67	63.857853255003995
861_862	67	74.63883065353974
861_862	67	67.12277051176501
861_862	67	56.894789611303224
861_862	67	72.38031952629531
861_862	67	75.87773188540129
861_862	67	66.14789148245185
861_862	67	69.95359831618671
861_862	67	61.782614106138595
861_862	67	71.27528166729711
861_862	67	67.32424165314703
861_862	67	54.05485386944582
861_862	67	52.54415395420764
861_862	67	65.73525449861651
861_862	67	64.11166599064875
861_862	67	60.86350153562843
861_862	67	66.7708979858017
861_862	67	59.36472163341343
861_862	67	54.81237512922971
861_862	67	61.80639553021294
861_862	67	82.27792017101314
861_862	67	69.38853242575628
861_862	67	71.96353418431819
861_862	67	64.64304856040502
861_862	67	60.62703361901764
861_862	67	84.61642904377273
861_862	67	69.65578534850741
861_862	67	79.538610748819
861_862	67	59.78651430607545
861_862	67	68.10205291380404
861_862	67	74.61048260945883
861_862	67	64.77947129658963
861_862	67	61.84721069162208
861_862	67	65.21415167363591
861_862	67	62.814257847665935
861_862	67	70.40961333154249
861_862	67	76.06111771995367
861_862	67	65.95717623935666
861_862	67	64.28328940187824
861_862	67	57.77071823406787
861_862	67	52.41518412154399
861_862	67	68.85003924491232
861_862	67	63.691885964949556
861_862	67	65.38792788562431
861_862	67	67.57072417059437
861_862	67	63.2941968937003
861_862	67	62.432569662077
861_862	67	54.53160452004175
861_862	67	67.43458673845007
861_862	67	74.14340223650056
861_862	67	72.127825258692
861_862	67	74.08203832055862
861_862	67	76.61147131301455
861_862	67	71.8480255517553
861_862	67	73.68487698825749
861_862	67	58.27905928440719
861_862	67	59.4920623475387
861_862	67	61.2639219689756
803_804	54	70.84803237076055
803_804	54	67.47502285181119
803_804	54	75.01330570798967
803_804	54	79.93911996558106
803_804	54	70.50809696561673
803_804	54	70.46323136514046
803_804	54	79.37327650619417
803_804	54	66.08136926696484
803_804	54	68.14160808747836
803_804	54	59.92949137633281
803_804	54	59.55820198294864
803_804	54	78.54806947786409
803_804	54	75.43130993216263
803_804	54	59.89735041999197
803_804	54	64.94128542944235
803_804	54	79.71899246991966
803_804	54	69.19737145199639
803_804	54	58.34558506628818
803_804	54	61.868281547193455
803_804	54	73.95562145668298
803_804	54	57.727058598687016
803_804	54	71.63037553952827
803_804	54	69.5309875452836
803_804	54	62.895980594639205
803_804	54	62.885735288304055
803_804	54	91.07501516757715
803_804	54	72.09129508737884
803_804	54	94.57046858021769
803_804	54	82.87211107530722
803_804	54	56.62446400441259
803_804	54	59.819395110654874
803_804	54	66.05121331414931
803_804	54	71.73629123252687
803_804	54	67.74898264592731
803_804	54	69.52524844953584
803_804	54	74.73995081681183
803_804	54	71.24837171235315
803_804	54	75.57195782389755
803_804	54	66.8666291880662
803_804	54	73.13783400539971
803_804	54	60.93410266715813
803_804	54	74.47437843041462
803_804	54	73.3382230336977
803_804	54	64.9984641099727
803_804	54	79.71585978987562
803_804	54	77.4442302742631
803_804	54	67.46836750187687
803_804	54	78.8668376994689
803_804	54	78.17087207905348
803_804	54	75.04313370655507
803_804	54	66.76466039518932
803_804	54	78.54905534055622
803_804	54	79.31966995090474
803_804	54	62.387272845730436
803_804	54	73.7914908551512
803_804	54	61.552365325830365
803_804	54	66.58359007465945
803_804	54	68.75164579900455
803_804	54	71.92408310841579
803_804	54	56.72219604410824
803_804	54	70.06385718319486
803_804	54	64.48573567065888
803_804	54	71.33656036357229
803_804	54	80.10960891718516
803_804	54	74.98561268804016
803_804	54	66.21089143978614
803_804	54	59.555320796758934
803_804	54	66.25836231990246
803_804	54	60.64250822132162
803_804	54	72.35535937617841
803_804	54	66.797216495534
803_804	54	78.66223924447813
803_804	54	76.74579243571152
803_804	54	64.13383893999945
803_804	54	81.24997778477606
803_804	54	71.75050117168345
803_804	54	65.6324306171809
803_804	54	65.95126252679506
803_804	54	73.71302405721949
803_804	54	80.33288299799369
803_804	54	73.85567354712437
803_804	54	67.12156458764207
803_804	54	67.18406559736891
803_804	54	75.54168491663485
803_804	54	50.81520649330327
803_804	54	67.55805283213707
803_804	54	64.40888406396692
803_804	54	83.32117716107268
803_804	54	70.59726277161401
803_804	54	76.65579163538317
803_804	54	70.95576547556668
803_804	54	72.79813150693582
803_804	54	83.9255286675948
803_804	54	56.979212163166
803_804	54	65.0222387718449
803_804	54	66.88894576287477
803_804	54	77.85239821710864
803_804	54	69.55023417889885
803_804	54	70.65633061570874
803_804	54	93.74381435795478
1005_1006	66	57.585736582726874
1005_1006	66	62.53428162154233
1005_1006	66	59.80813288219962
1005_1006	66	63.515255308661864
1005_1006	66	60.269225608233455
1005_1006	66	67.81618278273268
1005_1006	66	68.77329914581819
1005_1006	66	87.50594074643767
1005_1006	66	61.83446781021143
1005_1006	66	62.86447498827909
1005_1006	66	62.15194127315573
1005_1006	66	56.79746306835626
1005_1006	66	66.75411788501295
1005_1006	66	51.834483843950245
1005_1006	66	57.19622621207087
1005_1006	66	47.33802613063306
1005_1006	66	61.49114055933565
1005_1006	66	72.58073040205734
1005_1006	66	54.757447810397956
1005_1006	66	75.22050363200184
1005_1006	66	49.71197993102606
1005_1006	66	63.94560838141264
1005_1006	66	60.8395071216263
1005_1006	66	69.46145540770739
1005_1006	66	50.08459438172064
1005_1006	66	60.54305230860119
1005_1006	66	65.51316036838251
1005_1006	66	48.33362866563439
1005_1006	66	70.75326992988857
1005_1006	66	60.8000891029672
1005_1006	66	66.67757769320995
1005_1006	66	60.86551500894433
1005_1006	66	72.22932518157427
1005_1006	66	50.17976636292139
1005_1006	66	67.3938061848473
1005_1006	66	51.36209097667078
1005_1006	66	49.16123049863052
1005_1006	66	42.12863657425109
1005_1006	66	54.42328205193143
1005_1006	66	73.76865451419745
1005_1006	66	67.74636708336982
1005_1006	66	65.5990358611694
1005_1006	66	51.50758392416557
1005_1006	66	58.63225850702041
1005_1006	66	68.38461806728192
1005_1006	66	62.13278764882609
1005_1006	66	68.32793365405792
1005_1006	66	58.954263675599876
1005_1006	66	66.70723695518804
1005_1006	66	55.6114965556938
1005_1006	66	51.66890154288832
1005_1006	66	67.87422439226106
1005_1006	66	55.53289315177025
1005_1006	66	56.15151437386416
1005_1006	66	70.20443839600328
1005_1006	66	60.96088299632332
1005_1006	66	54.78712018934024
1005_1006	66	52.02395604997323
1005_1006	66	46.53733631884398
1005_1006	66	62.10377487634189
1005_1006	66	62.557320902333224
1005_1006	66	62.37942727739301
1005_1006	66	64.52790543030181
1005_1006	66	69.49312863178666
1005_1006	66	59.150249573386475
1005_1006	66	55.47301224287218
1005_1006	66	72.53891914909913
1005_1006	66	49.58670029025777
1005_1006	66	56.95943978249293
1005_1006	66	62.819416136726765
1005_1006	66	49.94668390738064
1005_1006	66	53.990118324516466
1005_1006	66	59.7428854007985
1005_1006	66	73.24097125120254
1005_1006	66	69.00212181907419
1005_1006	66	53.001368590856224
1005_1006	66	65.33615116364892
1005_1006	66	65.54961311505375
1005_1006	66	53.83489342414433
1005_1006	66	63.594561011813276
1005_1006	66	50.68504496765014
1005_1006	66	72.35446678360897
1005_1006	66	83.14070606342449
1005_1006	66	62.97099721091936
1005_1006	66	53.0833372394151
1005_1006	66	55.379087121177065
1005_1006	66	59.553609332211465
1005_1006	66	61.00296022895055
1005_1006	66	78.72984764395109
1005_1006	66	62.38201409735011
1005_1006	66	57.138357348738175
1005_1006	66	74.01365781863765
1005_1006	66	65.83217044055472
1005_1006	66	66.8820480232502
1005_1006	66	59.21927532191233
1005_1006	66	68.02641586578935
1005_1006	66	52.54002688051891
1005_1006	66	56.62710428874312
1005_1006	66	54.79842823100916
1005_1006	66	43.13787112110351
860_861	49	45.32790814864139
860_861	49	56.07573563131632
860_861	49	55.000318503652245
860_861	49	56.20899841601542
860_861	49	56.003010743306454
860_861	49	56.946581891584486
860_861	49	61.71944275384973
860_861	49	58.01963242487087
860_861	49	50.58573021884145
860_861	49	53.50738058855819
860_861	49	43.943204259811225
860_861	49	55.35150378108284
860_861	49	59.716679284240065
860_861	49	48.59615668892371
860_861	49	57.22880124753068
860_861	49	49.16415024587334
860_861	49	52.87787822600031
860_861	49	54.313744552313246
860_861	49	47.448842618671264
860_861	49	41.6813006218585
860_861	49	51.51242959461285
860_861	49	50.05212088774184
860_861	49	51.95563847035669
860_861	49	40.724599080327316
860_861	49	57.70398435643564
860_861	49	58.37131556303006
860_861	49	59.69017249751839
860_861	49	58.79868040386792
860_861	49	61.80010728754048
860_861	49	52.185928489084226
860_861	49	59.245173007573676
860_861	49	64.38405693904261
860_861	49	48.9426102244071
860_861	49	48.5766316622875
860_861	49	78.18914826219039
860_861	49	48.27662834917037
860_861	49	49.77018597549389
860_861	49	49.799051212536455
860_861	49	50.36534746992133
860_861	49	60.878242750407786
860_861	49	62.49207850241468
860_861	49	49.902806667040835
860_861	49	69.095427612753
860_861	49	43.462966096951796
860_861	49	66.09866269389671
860_861	49	49.806853177373796
860_861	49	49.42554236416886
860_861	49	57.69899652801239
860_861	49	38.3247380487518
860_861	49	56.05465219016408
860_861	49	47.047140915629974
860_861	49	45.3198402332754
860_861	49	76.15072165496424
860_861	49	48.06628361744295
860_861	49	52.24291999666969
860_861	49	46.81366125179424
860_861	49	45.81223586007218
860_861	49	57.10405374352124
860_861	49	37.220136978627565
860_861	49	49.33268764506185
860_861	49	48.57616977329166
860_861	49	57.51275885409207
860_861	49	38.77116065805527
860_861	49	47.369322609199656
860_861	49	53.59538122894168
860_861	49	45.48032361796801
860_861	49	48.20677229340468
860_861	49	57.588724068117294
860_861	49	60.38850171679558
860_861	49	40.6515637332866
860_861	49	46.0338052491915
860_861	49	62.94455570960635
860_861	49	48.12424342693848
860_861	49	50.86038250760017
860_861	49	45.436603204067566
860_861	49	66.17990512516664
860_861	49	55.02463243210719
860_861	49	68.11104225752084
860_861	49	54.26470385972578
860_861	49	36.715096996460865
860_861	49	47.134708658073585
860_861	49	74.0029772703349
860_861	49	59.30821671841826
860_861	49	58.645337944083984
860_861	49	42.44395555821672
860_861	49	44.10913608602358
860_861	49	55.46858290040019
860_861	49	51.00912404275878
860_861	49	55.309438513843595
860_861	49	66.27291116359075
860_861	49	62.11080965267907
860_861	49	63.46160649766315
860_861	49	56.38447114836179
860_861	49	55.20620708737456
860_861	49	55.56417207084009
860_861	49	57.27879182419387
860_861	49	52.194543830810744
860_861	49	50.60816155282079
860_861	49	57.57184027283233
860_861	49	55.474562675859765
1007_1008	75	75.06754267829152
1007_1008	75	66.91554016314197
1007_1008	75	66.58260918700215
1007_1008	75	75.90477006490966
1007_1008	75	70.0786865677802
1007_1008	75	56.33657592544247
1007_1008	75	64.98282839670729
1007_1008	75	74.81799426289511
1007_1008	75	57.97897241161903
1007_1008	75	74.27297140061295
1007_1008	75	75.58861742893552
1007_1008	75	77.27151889144135
1007_1008	75	58.56566432071079
1007_1008	75	82.31392934030676
1007_1008	75	69.52038060953561
1007_1008	75	72.07712146026878
1007_1008	75	66.91060645638682
1007_1008	75	68.39722918297308
1007_1008	75	66.7071842648938
1007_1008	75	50.65746928100039
1007_1008	75	68.51537873023803
1007_1008	75	71.49440104127335
1007_1008	75	44.74660851081593
1007_1008	75	75.61797947030672
1007_1008	75	75.5959103051439
1007_1008	75	70.46892988085645
1007_1008	75	73.37845801819574
1007_1008	75	85.8013764736956
1007_1008	75	78.36189824217789
1007_1008	75	65.31995432112313
1007_1008	75	77.976217986256
1007_1008	75	64.87197264066815
1007_1008	75	79.61668996831793
1007_1008	75	76.92165958607359
1007_1008	75	74.92955967323212
1007_1008	75	64.9949522571678
1007_1008	75	68.09442606928052
1007_1008	75	79.12799353226262
1007_1008	75	73.19393467797794
1007_1008	75	71.64763982097197
1007_1008	75	73.70793962073942
1007_1008	75	70.67041973454401
1007_1008	75	73.39005956301207
1007_1008	75	70.7469405486776
1007_1008	75	71.09390637653772
1007_1008	75	68.01726851887835
1007_1008	75	69.8162527035989
1007_1008	75	71.85080020666157
1007_1008	75	79.3708371490567
1007_1008	75	68.0439989900419
1007_1008	75	56.03849364366356
1007_1008	75	83.28612627425711
1007_1008	75	66.86850859193167
1007_1008	75	75.11437186909026
1007_1008	75	69.70497344501105
1007_1008	75	74.5690335781288
1007_1008	75	68.44596557263492
1007_1008	75	66.54703438195425
1007_1008	75	68.28185322530908
1007_1008	75	66.13554848528766
1007_1008	75	65.54776528329397
1007_1008	75	64.89048220173686
1007_1008	75	68.73485290512826
1007_1008	75	63.67381459120253
1007_1008	75	61.28967299104683
1007_1008	75	63.773635201157404
1007_1008	75	64.73039938574473
1007_1008	75	58.28389876441895
1007_1008	75	53.285674817602356
1007_1008	75	73.90934676278532
1007_1008	75	74.27447696845464
1007_1008	75	55.76430506467933
1007_1008	75	69.73498145544426
1007_1008	75	65.12807623232051
1007_1008	75	72.1471909321519
1007_1008	75	65.93961792861191
1007_1008	75	66.07793055031759
1007_1008	75	71.43641603143067
1007_1008	75	57.206441004795586
1007_1008	75	71.56636309747877
1007_1008	75	60.689427449316085
1007_1008	75	71.50537432670345
1007_1008	75	71.03478458581274
1007_1008	75	63.06730909189047
1007_1008	75	60.17296162756722
1007_1008	75	72.73643717368178
1007_1008	75	57.29684034820694
1007_1008	75	55.2592424511935
1007_1008	75	56.529874832889554
1007_1008	75	76.89722847617395
1007_1008	75	69.73632771436117
1007_1008	75	73.39315594274925
1007_1008	75	77.592011914906
1007_1008	75	62.17780053996518
1007_1008	75	73.8563976174717
1007_1008	75	78.66240139255605
1007_1008	75	58.575458772605124
1007_1008	75	82.72538259123968
1007_1008	75	71.05982780981815
1007_1008	75	51.814417908247776
892_893	79	86.01796306880426
892_893	79	65.79541635320558
892_893	79	83.51452221239177
892_893	79	87.21103639507193
892_893	79	89.11923599480895
892_893	79	76.25861902826166
892_893	79	69.11081403598969
892_893	79	63.78307607357321
892_893	79	71.00990939533865
892_893	79	76.79558130308874
892_893	79	98.29930442208476
892_893	79	70.03471683074214
892_893	79	80.94176456467098
892_893	79	67.7492109307206
892_893	79	79.44856058562782
892_893	79	100.90337919242124
892_893	79	77.08551161210903
892_893	79	69.8858349917131
892_893	79	81.84474615698142
892_893	79	70.84544778908273
892_893	79	98.64653775582663
892_893	79	79.19445540178698
892_893	79	71.23661561547353
892_893	79	90.4442419069502
892_893	79	81.54491021947202
892_893	79	84.62484316702405
892_893	79	71.3091587386811
892_893	79	79.32253352439302
892_893	79	79.03239257377177
892_893	79	82.13751510500896
892_893	79	84.43042068971482
892_893	79	70.34686000977712
892_893	79	86.95184812701923
892_893	79	81.11110372552871
892_893	79	87.98190263358518
892_893	79	108.8089567370105
892_893	79	87.21662062899556
892_893	79	86.44841066309114
892_893	79	79.62919187074735
892_893	79	75.8183491174116
892_893	79	78.40391820367498
892_893	79	73.65616423557819
892_893	79	90.14998985538192
892_893	79	67.92241670395903
892_893	79	90.83580242708581
892_893	79	76.49059969460123
892_893	79	73.16593662329717
892_893	79	72.24255129532469
892_893	79	81.10592931112234
892_893	79	78.81468503203477
892_893	79	71.64742946555882
892_893	79	95.01559182178734
892_893	79	77.24567823710241
892_893	79	66.24286868953536
892_893	79	96.0894590923523
892_893	79	85.81924688164514
892_893	79	83.33376327181642
892_893	79	64.1543755368827
892_893	79	79.52227215783422
892_893	79	66.28214751173189
892_893	79	96.1279790668656
892_893	79	97.42753279030605
892_893	79	81.57826597518897
892_893	79	76.85803326309276
892_893	79	81.36042588424036
892_893	79	60.22354046559181
892_893	79	76.02262907215591
892_893	79	86.16556668929434
892_893	79	88.22461419694817
892_893	79	60.4313101080181
892_893	79	73.64163072936034
892_893	79	89.32321993143816
892_893	79	70.55221651784034
892_893	79	99.79756199331653
892_893	79	66.44799321590286
892_893	79	79.07836113583004
892_893	79	79.81813709371436
892_893	79	86.33667979914084
892_893	79	68.69790568270967
892_893	79	82.0714181982079
892_893	79	79.80014244402392
892_893	79	69.6122272803647
892_893	79	81.7574896245194
892_893	79	83.63152686263477
892_893	79	75.37028024583
892_893	79	84.65441151208721
892_893	79	78.61073483505452
892_893	79	83.36093352945011
892_893	79	89.16707817360577
892_893	79	83.97227156916145
892_893	79	86.02736916366366
892_893	79	74.12676517096729
892_893	79	73.17050896381437
892_893	79	81.70232401394316
892_893	79	86.35951858823702
892_893	79	73.2186064892773
892_893	79	87.29093027258656
892_893	79	71.57715150478467
892_893	79	74.11115314792742
892_893	79	83.30979784798237
808_809	40	38.508830534280136
808_809	40	40.40875768698328
808_809	40	42.8012915537287
808_809	40	47.17134944265984
808_809	40	40.87445135083105
808_809	40	41.420592102723724
808_809	40	53.943620276461964
808_809	40	49.625923972848234
808_809	40	50.93856565294552
808_809	40	35.40468187741283
808_809	40	55.741789869241856
808_809	40	46.4972387821328
808_809	40	46.08394982373024
808_809	40	53.45736666442248
808_809	40	42.96039066739712
808_809	40	47.13041712024744
808_809	40	48.12666695293422
808_809	40	56.36568267409669
808_809	40	51.60063414167706
808_809	40	42.461008405092585
808_809	40	50.156926285585065
808_809	40	48.831919977139485
808_809	40	33.37058394657137
808_809	40	33.94160911358829
808_809	40	41.830286662658644
808_809	40	53.22727794085401
808_809	40	47.82805178630928
808_809	40	37.534432786134
808_809	40	37.85746048001232
808_809	40	37.96841209736707
808_809	40	48.5912645810046
808_809	40	47.299137644726855
808_809	40	32.49880076525735
808_809	40	46.89033005700036
808_809	40	57.04582484135829
808_809	40	43.86095576652549
808_809	40	50.26411758279445
808_809	40	36.31945489596614
808_809	40	37.31563858816948
808_809	40	36.40101936286745
808_809	40	27.951496809787642
808_809	40	39.15238100382773
808_809	40	58.284076757301186
808_809	40	64.12784383960674
808_809	40	41.71334283980283
808_809	40	42.193638589656146
808_809	40	45.79115827206169
808_809	40	47.11155105648025
808_809	40	40.40092574718609
808_809	40	48.409682825514565
808_809	40	32.803605596704756
808_809	40	38.67672521321222
808_809	40	56.08289613290133
808_809	40	51.917578060771866
808_809	40	52.55398717896985
808_809	40	45.103456995365214
808_809	40	48.21849235051221
808_809	40	36.67378868785802
808_809	40	46.87617004791772
808_809	40	35.37568484601687
808_809	40	44.25170285504317
808_809	40	41.30782823014166
808_809	40	53.2518363892353
808_809	40	46.52768228418486
808_809	40	55.24215838447241
808_809	40	46.41670726793465
808_809	40	34.534434139794584
808_809	40	37.859700533273625
808_809	40	54.65528056175382
808_809	40	31.053449353748015
808_809	40	50.82548805068285
808_809	40	39.403419445286104
808_809	40	50.28197325575334
808_809	40	31.977437791953008
808_809	40	27.7881260838578
808_809	40	43.801604410379525
808_809	40	39.16542263230376
808_809	40	43.55134600645534
808_809	40	37.905121834572086
808_809	40	32.4254289037877
808_809	40	50.275137565733445
808_809	40	43.025885604986954
808_809	40	41.078856086138636
808_809	40	48.102618074183155
808_809	40	47.41319069126258
808_809	40	39.956612847439985
808_809	40	42.68310637876814
808_809	40	42.751427099585904
808_809	40	32.28809881192127
808_809	40	63.575155173511234
808_809	40	50.58656810001881
808_809	40	37.6666408383634
808_809	40	45.6620988783545
808_809	40	47.619869154462
808_809	40	48.806955394625874
808_809	40	52.02842741685008
808_809	40	51.88989076891619
808_809	40	43.576840944323
808_809	40	48.224088732112946
[truncated: 18,901 more rows]
