# Supplementary material for: Single-cell immune aging clocks reveal inter-individual heterogeneity during infection and vaccination
Source: Nat Aging. 2025 Mar 5;5(4):607–21. doi: 10.1038/s43587-025-00819-z (PMC12003178; doi:10.1038/s43587-025-00819-z)
Supplement: Supplementary file 3 — Statistical source data. [file 43587_2025_819_MOESM3_ESM.zip › SD_F2/internal_CD8T.txt]

donor_id	age	Prediction
690_691	68	61.16793105063485
690_691	68	62.020526466884675
690_691	68	79.89553439064954
690_691	68	83.1215490181375
690_691	68	60.96074644090328
690_691	68	69.71813551924166
690_691	68	72.75334015522805
690_691	68	74.71781074358395
690_691	68	65.21348179058553
690_691	68	62.50644789487826
690_691	68	49.04458599782491
690_691	68	59.60861135130479
690_691	68	56.00421611689547
690_691	68	50.82054998931972
690_691	68	61.24194675730189
690_691	68	51.2327780229956
690_691	68	63.001178453360104
690_691	68	62.76331147680428
690_691	68	69.21884296405861
690_691	68	57.218960092704584
690_691	68	69.20260222316644
690_691	68	57.887173306226394
690_691	68	61.00932428740757
690_691	68	65.76020601072888
690_691	68	64.69404728339589
690_691	68	50.513334120326604
690_691	68	72.44289905235406
690_691	68	61.6122645835922
690_691	68	70.00748622287887
690_691	68	66.69243776762238
690_691	68	69.65465227834316
690_691	68	62.50355316989471
690_691	68	66.27636016198967
690_691	68	76.15889020021501
690_691	68	58.933097430260155
690_691	68	72.72092057270046
690_691	68	59.301733501318296
690_691	68	56.60160393695528
690_691	68	70.89342204637242
690_691	68	66.26688469743499
690_691	68	63.374211718743354
690_691	68	69.46100627424694
690_691	68	77.23150004476608
690_691	68	71.36779127029548
690_691	68	51.29977048864058
690_691	68	67.20445911855984
690_691	68	67.09705382320566
690_691	68	56.96084632890009
690_691	68	61.71131366715422
690_691	68	67.92131185279186
690_691	68	66.03664728426047
690_691	68	58.77355351497866
690_691	68	68.82875791589031
690_691	68	68.04368156172639
690_691	68	61.29919377115404
690_691	68	65.66293722841657
690_691	68	52.86115393070638
690_691	68	73.68127986508472
690_691	68	53.440273448608885
690_691	68	77.38858887590949
690_691	68	61.63021300947397
690_691	68	63.204650374219305
690_691	68	74.47626190835236
690_691	68	75.59505551699772
690_691	68	57.886080726336466
690_691	68	70.82180026757905
690_691	68	72.74361020792341
690_691	68	69.55000032875198
690_691	68	74.20026234367175
690_691	68	74.14958031760953
690_691	68	74.64236542525829
690_691	68	64.87978128848759
690_691	68	56.76330451358718
690_691	68	72.98665645282414
690_691	68	57.970063247641185
690_691	68	68.06448261342027
690_691	68	59.854595337950656
690_691	68	73.7333894425732
690_691	68	64.97748513727159
690_691	68	62.16434108640084
690_691	68	66.84360717956662
690_691	68	67.85080030838704
690_691	68	72.24431258095194
690_691	68	72.59799041996163
690_691	68	57.846631016889596
690_691	68	63.23313652249872
690_691	68	62.189612083387715
690_691	68	62.278700539640155
690_691	68	69.16739998189591
690_691	68	64.45070558179147
690_691	68	72.21570844717661
690_691	68	57.05513222202946
690_691	68	69.78152858781688
690_691	68	65.8464711413746
690_691	68	61.54592407364765
690_691	68	67.63210885226798
690_691	68	69.4882332033452
690_691	68	68.91782959514086
690_691	68	65.58083468001159
690_691	68	75.26145886598395
692_693	62	67.28426012140524
692_693	62	53.42722754909598
692_693	62	55.98991485051183
692_693	62	59.308407023786614
692_693	62	58.562891744190786
692_693	62	57.328702234785396
692_693	62	68.87464576960066
692_693	62	59.825072107838636
692_693	62	44.67119061431331
692_693	62	60.365099230800475
692_693	62	42.43996605993819
692_693	62	55.66497301090772
692_693	62	62.5736264446447
692_693	62	61.44104743080209
692_693	62	61.91857526336022
692_693	62	60.90417319797627
692_693	62	55.218483009971806
692_693	62	59.67972742643534
692_693	62	60.32669246231347
692_693	62	63.47281554600664
692_693	62	64.66887163667907
692_693	62	61.44560277982146
692_693	62	63.3085320333513
692_693	62	50.06235270703433
692_693	62	59.59961921929874
692_693	62	56.90446590016729
692_693	62	64.48754642945038
692_693	62	62.51470304306829
692_693	62	75.09688220205716
692_693	62	53.424093584680044
692_693	62	74.08339198930281
692_693	62	72.11863127214374
692_693	62	54.25445510635476
692_693	62	59.413610529297635
692_693	62	62.29877658186167
692_693	62	64.21874659573518
692_693	62	75.90307101814105
692_693	62	53.30814488271041
692_693	62	62.668781957018645
692_693	62	59.72742587145767
692_693	62	66.35993004556501
692_693	62	57.13669427917067
692_693	62	54.93436141825985
692_693	62	69.06135285152432
692_693	62	46.25241018864444
692_693	62	60.390361764273756
692_693	62	62.57577849086613
692_693	62	66.110492233823
692_693	62	55.83008109349989
692_693	62	52.54558410265354
692_693	62	70.69198283905504
692_693	62	59.76019202810016
692_693	62	50.204421958578564
692_693	62	57.237990685894616
692_693	62	64.77246982999952
692_693	62	76.85528572418369
692_693	62	65.15487267385122
692_693	62	70.82248905397608
692_693	62	54.793944522833755
692_693	62	58.426921915286556
692_693	62	52.591499555883
692_693	62	66.25370623604248
692_693	62	70.2027784605661
692_693	62	62.66005608057514
692_693	62	59.6646124415482
692_693	62	63.90840338292102
692_693	62	46.75336536893515
692_693	62	51.55427324778905
692_693	62	72.72255122440848
692_693	62	47.26370408534704
692_693	62	58.37697943940174
692_693	62	69.09465472528514
692_693	62	55.75072962462189
692_693	62	59.72279376633626
692_693	62	67.07168211727056
692_693	62	49.285515405425194
692_693	62	77.5668522109939
692_693	62	65.23617703418024
692_693	62	52.27953310982235
692_693	62	57.94864795587367
692_693	62	57.606496261387804
692_693	62	59.587162679457855
692_693	62	61.96781390135788
692_693	62	60.36476061144328
692_693	62	61.00099799037533
692_693	62	53.06325087737554
692_693	62	52.67369742443767
692_693	62	67.38120615684288
692_693	62	59.70137324673238
692_693	62	60.820268143275534
692_693	62	56.20169135683628
692_693	62	54.968118416593434
692_693	62	56.14056825703968
692_693	62	71.52912226116385
692_693	62	63.86592619047707
692_693	62	61.54972651135983
692_693	62	65.71767362161707
692_693	62	59.06893850798226
692_693	62	53.392909325708075
692_693	62	63.83025441876741
826_827	69	67.42048539117283
826_827	69	76.20083636894738
826_827	69	63.01424154749451
826_827	69	64.29203010616695
826_827	69	59.55754935915017
826_827	69	63.97209275067822
826_827	69	68.89017346991807
826_827	69	47.26758483727025
826_827	69	58.86290380887751
826_827	69	68.39431451335533
826_827	69	60.66284734051584
826_827	69	71.4284625019412
826_827	69	54.097330400146134
826_827	69	58.81642601847901
826_827	69	60.379103408881214
826_827	69	67.15900271159515
826_827	69	62.291095935335825
826_827	69	56.40188503807394
826_827	69	63.104309036090186
826_827	69	49.53514587200033
826_827	69	62.84250743505347
826_827	69	57.63969861300759
826_827	69	67.34703917726972
826_827	69	58.177889620618494
826_827	69	62.69614864293463
826_827	69	64.68439326310961
826_827	69	67.84360326916936
826_827	69	61.25853986008985
826_827	69	56.54692006955412
826_827	69	59.659017873386084
826_827	69	59.07339223731897
826_827	69	56.84439700996301
826_827	69	60.379022270998114
826_827	69	46.17195691225968
826_827	69	74.81596739285592
826_827	69	58.75528509235944
826_827	69	64.01005867511132
826_827	69	48.9564545565575
826_827	69	51.56217691300941
826_827	69	72.6127163043685
826_827	69	63.11291670225427
826_827	69	56.09559704983925
826_827	69	63.081278689384824
826_827	69	69.45354301804662
826_827	69	61.97397228284881
826_827	69	70.02688544770561
826_827	69	73.36453609151675
826_827	69	53.8902240997213
826_827	69	64.43520058600897
826_827	69	48.3634585365109
826_827	69	67.34625063668533
826_827	69	69.4617090079382
826_827	69	63.86836442947632
826_827	69	51.35187075730134
826_827	69	63.25897409778933
826_827	69	64.69576462109553
826_827	69	52.05451960407554
826_827	69	76.89728900237418
826_827	69	59.99602885159818
826_827	69	61.9180359727768
826_827	69	52.36737715001759
826_827	69	77.82316441068691
826_827	69	51.26589253732171
826_827	69	67.91014020839594
826_827	69	57.653320426700304
826_827	69	72.25173477905857
826_827	69	57.45707471437047
826_827	69	72.92622092721552
826_827	69	58.3441724622259
826_827	69	58.991643053522964
826_827	69	62.09585132287013
826_827	69	61.5983088684325
826_827	69	62.690687550007546
826_827	69	66.20689227276038
826_827	69	70.84217686397879
826_827	69	71.35208884989116
826_827	69	65.63466660881015
826_827	69	63.06957518227519
826_827	69	48.23484244915382
826_827	69	72.48618763405332
826_827	69	64.61385969860791
826_827	69	54.117835365492404
826_827	69	66.92906765977298
826_827	69	78.48094798996553
826_827	69	57.5168518414251
826_827	69	66.64693252060137
826_827	69	60.813907207931926
826_827	69	70.5194569529923
826_827	69	62.396351845284265
826_827	69	61.82976915800927
826_827	69	63.36243216873436
826_827	69	59.12401073334792
826_827	69	59.200856355448835
826_827	69	63.626090939110604
826_827	69	56.564947778747616
826_827	69	67.0395999950835
826_827	69	62.37173273044619
826_827	69	76.68905442103264
826_827	69	51.50602554001895
826_827	69	66.15508844310459
827_828	71	56.87638863078278
827_828	71	47.10134956733794
827_828	71	72.87626763108828
827_828	71	59.44015655085829
827_828	71	72.07259635359048
827_828	71	64.17873134376725
827_828	71	53.30493757043241
827_828	71	56.707524838363064
827_828	71	76.42390352090766
827_828	71	54.15491403527766
827_828	71	70.57715845008872
827_828	71	61.76135773386264
827_828	71	57.50859773166597
827_828	71	59.72831329179232
827_828	71	58.66016004367053
827_828	71	69.77167397387635
827_828	71	54.93995065856483
827_828	71	71.37818567950701
827_828	71	71.22761673184439
827_828	71	57.547814509814685
827_828	71	67.2155254751657
827_828	71	56.727808005181956
827_828	71	53.37064826390988
827_828	71	59.24182836020454
827_828	71	66.11532631597123
827_828	71	55.369054544008904
827_828	71	58.72753353688394
827_828	71	64.14418907341043
827_828	71	55.189453410254295
827_828	71	67.85398431603001
827_828	71	59.54977507077724
827_828	71	63.00435884845588
827_828	71	60.07057490518265
827_828	71	78.22581038566541
827_828	71	56.9177942558764
827_828	71	55.41748999408078
827_828	71	62.84927909821362
827_828	71	48.31258640859296
827_828	71	64.80467669225465
827_828	71	49.99384814641022
827_828	71	55.85520138078153
827_828	71	58.053404855215014
827_828	71	47.40616041356553
827_828	71	59.06811452538725
827_828	71	57.146828404564786
827_828	71	48.2067071572119
827_828	71	64.02896513788131
827_828	71	47.25120088877463
827_828	71	65.51498335269282
827_828	71	55.96421184722726
827_828	71	50.718899874003334
827_828	71	66.28206965316974
827_828	71	69.71987912692514
827_828	71	59.84804581848751
827_828	71	77.73783876984541
827_828	71	62.72370516723237
827_828	71	77.91677573278392
827_828	71	61.8791763961619
827_828	71	66.38872215950403
827_828	71	70.46120205218676
827_828	71	65.91895019265596
827_828	71	56.046760302025874
827_828	71	68.68366113866786
827_828	71	66.64297142446883
827_828	71	53.11401987102104
827_828	71	70.88072313146779
827_828	71	51.29605962260282
827_828	71	77.14499084152479
827_828	71	62.375025292502386
827_828	71	64.76174694060968
827_828	71	58.2977400163851
827_828	71	59.57184197336447
827_828	71	73.02529847672365
827_828	71	54.111591297316515
827_828	71	72.63839955339232
827_828	71	63.01235997546236
827_828	71	56.07195336339788
827_828	71	47.73951161676559
827_828	71	48.28632045991139
827_828	71	56.94229567946771
827_828	71	60.71885518094636
827_828	71	67.42305514071866
827_828	71	62.37504088442754
827_828	71	58.4128803988335
827_828	71	63.96268477860696
827_828	71	64.9930492431552
827_828	71	57.36506632503371
827_828	71	55.05467496685635
827_828	71	66.13319295468317
827_828	71	58.747071782230485
827_828	71	50.62261818628111
827_828	71	57.86008047810863
827_828	71	62.068785889095246
827_828	71	55.703328665026
827_828	71	64.61857696894306
827_828	71	66.27694041165752
827_828	71	44.64548381251425
827_828	71	65.6423392183763
827_828	71	65.87868692966687
827_828	71	66.6528218355835
850_851	64	62.90528893616449
850_851	64	65.16246049772803
850_851	64	72.57485546941807
850_851	64	56.97728181853279
850_851	64	62.61624988212138
850_851	64	66.30349528206469
850_851	64	68.95614933708316
850_851	64	70.93805838090196
850_851	64	57.94156472508606
850_851	64	66.94137162392225
850_851	64	66.33346950281526
850_851	64	74.92644578225858
850_851	64	55.21618728064542
850_851	64	69.91042280693338
850_851	64	69.0267820078547
850_851	64	60.246513346690094
850_851	64	62.715923673606795
850_851	64	72.41670031571621
850_851	64	68.26087058370126
850_851	64	65.32267661488264
850_851	64	66.56171098127406
850_851	64	69.68668860541543
850_851	64	59.22104483399827
850_851	64	70.11700043908219
850_851	64	64.53695721266055
850_851	64	57.883099015674595
850_851	64	72.92956129212577
850_851	64	61.0962856015725
850_851	64	65.94567687461858
850_851	64	55.49540929683287
850_851	64	62.77689906218896
850_851	64	63.42582490132563
850_851	64	75.83729083127388
850_851	64	60.499343546774156
850_851	64	61.7869177725948
850_851	64	71.00428179905323
850_851	64	56.14983113774043
850_851	64	64.77559777930658
850_851	64	63.29705064970972
850_851	64	71.11606973213732
850_851	64	69.44493474328742
850_851	64	62.19501609786468
850_851	64	65.3665409994201
850_851	64	83.86217156226041
850_851	64	74.40988331681703
850_851	64	62.602991002719804
850_851	64	66.04897979091841
850_851	64	71.64329532107732
850_851	64	79.69501987786887
850_851	64	66.40592580584725
850_851	64	64.96398383115867
850_851	64	60.93568005694769
850_851	64	71.52751299997588
850_851	64	62.93267871940836
850_851	64	70.71124545797458
850_851	64	60.92819119206755
850_851	64	67.27312955556457
850_851	64	65.93229900502575
850_851	64	58.13755490807485
850_851	64	56.28774810735486
850_851	64	65.95067200915456
850_851	64	67.12086936561218
850_851	64	54.53711984962436
850_851	64	69.99288153315501
850_851	64	70.38579369219309
850_851	64	64.866277540262
850_851	64	69.44848323936546
850_851	64	68.56786535028677
850_851	64	65.7321094537189
850_851	64	75.13393283579948
850_851	64	64.80684699444463
850_851	64	63.616492780793095
850_851	64	62.88840649453359
850_851	64	87.75487851292893
850_851	64	57.27933328395013
850_851	64	65.36011010989192
850_851	64	74.33781464767686
850_851	64	68.29093041137595
850_851	64	62.69418514824687
850_851	64	65.4753006223871
850_851	64	65.02005433053907
850_851	64	61.10605601298224
850_851	64	66.25067968308437
850_851	64	71.76471737450841
850_851	64	80.31767848983483
850_851	64	74.57800347850156
850_851	64	73.60873012829302
850_851	64	70.4029593061274
850_851	64	64.83462354413243
850_851	64	61.33547682083425
850_851	64	74.70155228344193
850_851	64	75.98904515517944
850_851	64	61.67152581483163
850_851	64	63.35368828561753
850_851	64	52.83915982103976
850_851	64	69.75192206038541
850_851	64	55.90696922318814
850_851	64	64.40666638261484
850_851	64	51.41647322121955
850_851	64	62.993867866051424
848_849	84	67.2567897283959
848_849	84	66.57030241232195
848_849	84	70.84913314763139
848_849	84	60.469026291235686
848_849	84	61.76665734243263
848_849	84	61.10661864270124
848_849	84	64.85105898173445
848_849	84	76.30040104556089
848_849	84	70.83016356417532
848_849	84	58.08342664829471
848_849	84	68.55419958705717
848_849	84	60.31507627940028
848_849	84	65.07139340949685
848_849	84	65.36922643263323
848_849	84	81.609036192846
848_849	84	68.75236572029739
848_849	84	74.22372010043544
848_849	84	70.57508452986255
848_849	84	76.97214118353514
848_849	84	66.32317834754889
848_849	84	70.08142572731656
848_849	84	75.02638951942022
848_849	84	61.83704408143635
848_849	84	77.7506426518662
848_849	84	62.361437179074244
848_849	84	64.55572102171654
848_849	84	70.95903482807627
848_849	84	72.16498417256146
848_849	84	53.00189917656581
848_849	84	57.321302890008965
848_849	84	59.06451694990029
848_849	84	71.01497298309394
848_849	84	77.38989083781122
848_849	84	64.13277011272878
848_849	84	62.55057913342492
848_849	84	72.90074853979338
848_849	84	73.08143530931831
848_849	84	65.91376827992833
848_849	84	66.03153864866655
848_849	84	61.9015541535971
848_849	84	62.96368893181709
848_849	84	79.6941895166704
848_849	84	69.32317716563063
848_849	84	57.34711578475542
848_849	84	71.87044034462728
848_849	84	60.374912902558734
848_849	84	65.7309373690759
848_849	84	62.79384992488361
848_849	84	77.89069495227889
848_849	84	74.42598318402477
848_849	84	74.5261309725335
848_849	84	71.3972139477165
848_849	84	57.12628440990062
848_849	84	61.89543235213168
848_849	84	71.9007205714512
848_849	84	68.51866726293247
848_849	84	63.88889840494825
848_849	84	65.8030996699261
848_849	84	68.10507843707205
848_849	84	73.92219605249682
848_849	84	72.90432134848069
848_849	84	53.777986329631595
848_849	84	60.4478515042547
848_849	84	65.24462317000591
848_849	84	65.8275683911028
848_849	84	70.67772945993347
848_849	84	68.87727566872046
848_849	84	74.59334378126556
848_849	84	73.86381268397587
848_849	84	72.22748683331474
848_849	84	68.50203547087585
848_849	84	53.33229554534474
848_849	84	59.010664771277334
848_849	84	78.88303082445866
848_849	84	71.94335545929356
848_849	84	68.06302496602197
848_849	84	62.35659886472683
848_849	84	72.65507443316876
848_849	84	73.58557349089345
848_849	84	69.29748735525257
848_849	84	56.00840391551077
848_849	84	71.0957113300212
848_849	84	62.9121316425016
848_849	84	71.32954435469998
848_849	84	61.76350136610226
848_849	84	68.08691693053352
848_849	84	57.685999645274094
848_849	84	79.23906679450016
848_849	84	64.847162158393
848_849	84	68.8815129991458
848_849	84	78.12688069277463
848_849	84	63.91033785270732
848_849	84	64.85978734958144
848_849	84	62.58132055130515
848_849	84	68.00776966485432
848_849	84	68.82035416850549
848_849	84	63.31669031283482
848_849	84	71.41774265875955
848_849	84	71.5802709826207
848_849	84	68.64389832239921
992_993	63	72.27181755100848
992_993	63	63.37858543232713
992_993	63	78.98370194550765
992_993	63	58.54310239321225
992_993	63	70.92311619358743
992_993	63	76.69769741149076
992_993	63	71.04081740341198
992_993	63	80.08427143392719
992_993	63	64.47974550642186
992_993	63	74.44097205090985
992_993	63	73.21193157696261
992_993	63	76.33490549499918
992_993	63	62.425284487800724
992_993	63	60.12008152390688
992_993	63	78.02822907159316
992_993	63	74.84307763451169
992_993	63	72.04663213617414
992_993	63	66.89036400642982
992_993	63	78.06384652547763
992_993	63	73.834261879296
992_993	63	64.99124705456805
992_993	63	70.94917278576787
992_993	63	77.04673886349607
992_993	63	82.00489264938588
992_993	63	66.83377581488163
992_993	63	80.9474857428628
992_993	63	55.15207019268795
992_993	63	68.75667117974804
992_993	63	76.79647782747527
992_993	63	67.49763066355723
992_993	63	68.69738066298832
992_993	63	72.36994392129499
992_993	63	73.53730635052248
992_993	63	63.193296182932094
992_993	63	79.05836571795872
992_993	63	59.592587557920716
992_993	63	73.11850908958115
992_993	63	74.50991556044215
992_993	63	68.37548296926994
992_993	63	76.21330430946263
992_993	63	68.43557307064782
992_993	63	64.2296195168741
992_993	63	83.08021156767352
992_993	63	64.06621787856106
992_993	63	66.77315906574614
992_993	63	75.98948079328643
992_993	63	71.60007188432911
992_993	63	75.13531544790644
992_993	63	69.07905057257398
992_993	63	77.84465803083336
992_993	63	62.341693867994785
992_993	63	76.21163362603514
992_993	63	65.38339116761148
992_993	63	75.11036459397883
992_993	63	71.04644816139344
992_993	63	59.94098707366415
992_993	63	71.633837423236
992_993	63	76.17652848198274
992_993	63	79.27701487929424
992_993	63	69.87624055727076
992_993	63	81.52231890235974
992_993	63	77.67036265144701
992_993	63	67.20525489173671
992_993	63	77.08153844226342
992_993	63	72.58683207755378
992_993	63	81.92801463143353
992_993	63	63.34454490841883
992_993	63	69.45185581040435
992_993	63	64.60481520988121
992_993	63	67.67465500452738
992_993	63	73.76477304541768
992_993	63	57.58846620508456
992_993	63	68.44998933212767
992_993	63	59.885091207416245
992_993	63	71.63901143038994
992_993	63	72.03454102899619
992_993	63	77.25137475328158
992_993	63	69.56471680860936
992_993	63	70.12865462659974
992_993	63	67.37054401651295
992_993	63	76.78951998177709
992_993	63	68.28396738286409
992_993	63	86.7854262100163
992_993	63	74.329318454215
992_993	63	71.21539422348505
992_993	63	63.38884088974435
992_993	63	72.8309178617839
992_993	63	72.88306097307091
992_993	63	71.07684889366564
992_993	63	66.94129890539735
992_993	63	76.10702695239816
992_993	63	71.02090262496361
992_993	63	83.19886359876828
992_993	63	83.81178099641438
992_993	63	75.18704886899219
992_993	63	79.29345037261693
992_993	63	61.64715228948363
992_993	63	70.53109085941297
992_993	63	68.87970643901951
992_993	63	79.10076711035317
996_997	68	45.2262056703566
996_997	68	41.803993424613815
996_997	68	40.59976124426919
996_997	68	43.48792296117889
996_997	68	44.2735578115695
996_997	68	41.7993348511564
996_997	68	38.62650338502964
996_997	68	56.59297133722751
996_997	68	45.1202290881309
996_997	68	40.77934291049281
996_997	68	36.66959557854842
996_997	68	49.903368685338776
996_997	68	49.3554046450115
996_997	68	49.29284204906733
996_997	68	54.31912043140805
996_997	68	32.89983780908951
996_997	68	52.15648635971813
996_997	68	48.228621012400446
996_997	68	37.34853886244574
996_997	68	43.217640503508925
996_997	68	34.121238468825005
996_997	68	40.38445900121486
996_997	68	55.90355522511718
996_997	68	49.17751922493994
996_997	68	56.543540866579065
996_997	68	47.73781109405268
996_997	68	31.183662239404885
996_997	68	43.60806153387768
996_997	68	34.194935885627245
996_997	68	41.57858101425813
996_997	68	55.964913440160906
996_997	68	49.56792429014617
996_997	68	39.50024891781781
996_997	68	37.18096147454714
996_997	68	60.90823934937888
996_997	68	57.040383568190286
996_997	68	41.89349405778137
996_997	68	51.5765590343389
996_997	68	38.78670075136401
996_997	68	46.66126339017345
996_997	68	43.64515673703748
996_997	68	42.40680946830056
996_997	68	43.591699940461616
996_997	68	39.61714684563254
996_997	68	51.33518092909985
996_997	68	49.642302440749674
996_997	68	43.87870654592086
996_997	68	34.86355425141426
996_997	68	33.905178528023335
996_997	68	37.04508498205376
996_997	68	59.69504987688762
996_997	68	29.28530770557608
996_997	68	45.083667335383744
996_997	68	26.056982479699315
996_997	68	34.42060064592604
996_997	68	39.724751294169785
996_997	68	46.41592599915677
996_997	68	47.66652493811001
996_997	68	50.10839751666752
996_997	68	46.1014992222161
996_997	68	51.83911871235892
996_997	68	46.70735266565154
996_997	68	53.55506919428826
996_997	68	50.2441772867399
996_997	68	30.27656663448476
996_997	68	37.087210080691
996_997	68	32.01184915319426
996_997	68	50.04392030955624
996_997	68	43.81784954799422
996_997	68	39.24825862458853
996_997	68	40.96868627044397
996_997	68	52.57931735295851
996_997	68	50.104454022046056
996_997	68	43.93759459211375
996_997	68	41.66679825572124
996_997	68	34.7123152643421
996_997	68	45.22328837349514
996_997	68	47.11376016595159
996_997	68	31.83720595783887
996_997	68	46.81810970003459
996_997	68	45.01190320302915
996_997	68	41.34520128893981
996_997	68	32.513210455540474
996_997	68	35.989125558382774
996_997	68	44.15733459689136
996_997	68	35.43382941527989
996_997	68	47.927689766141654
996_997	68	51.58672917466956
996_997	68	40.876261973281174
996_997	68	43.89268387485505
996_997	68	38.82002908041619
996_997	68	59.306155801978115
996_997	68	39.00980231607326
996_997	68	55.22559717969583
996_997	68	43.83511078515716
996_997	68	56.75652658663472
996_997	68	40.06001537614106
996_997	68	35.385991585788624
996_997	68	46.45305708206524
996_997	68	39.235052406660856
986_987	69	53.22575087252379
986_987	69	51.377929446529244
986_987	69	57.31185242560617
986_987	69	51.22013474803259
986_987	69	46.165164382747406
986_987	69	65.68142301813411
986_987	69	60.587207387357374
986_987	69	60.08716620356696
986_987	69	60.41538683747316
986_987	69	54.112185528038594
986_987	69	53.57695551572626
986_987	69	68.32416000982974
986_987	69	63.427724747759505
986_987	69	51.34979063423748
986_987	69	52.779543658840126
986_987	69	69.73430503631076
986_987	69	50.258350375861504
986_987	69	53.56469448045747
986_987	69	58.41417876181165
986_987	69	56.07088968640204
986_987	69	64.63715809705091
986_987	69	46.621672817991126
986_987	69	58.04704978935262
986_987	69	53.91470727130374
986_987	69	55.656033376381295
986_987	69	55.276904678637436
986_987	69	64.32685030603857
986_987	69	47.111128050559586
986_987	69	39.13056761737831
986_987	69	51.02252661429858
986_987	69	51.12377189983687
986_987	69	57.65250259371114
986_987	69	50.8524518215127
986_987	69	54.834513253858304
986_987	69	53.904042927147444
986_987	69	44.52519640127956
986_987	69	61.76285415491576
986_987	69	60.34199074148567
986_987	69	54.34427766677365
986_987	69	53.05189188462536
986_987	69	73.05554283262457
986_987	69	56.44029904459858
986_987	69	42.50230445644232
986_987	69	45.86279090171292
986_987	69	53.88466239988663
986_987	69	57.41170127354518
986_987	69	55.18302386760585
986_987	69	49.93571257864886
986_987	69	52.4158090616583
986_987	69	52.88252562387911
986_987	69	61.14548018596309
986_987	69	60.7036319021243
986_987	69	65.48245064429466
986_987	69	56.375690544292254
986_987	69	60.156342824392105
986_987	69	54.7015598065399
986_987	69	53.680684200974994
986_987	69	59.57689238831608
986_987	69	57.705532709596135
986_987	69	44.762480357867105
986_987	69	47.49761577198531
986_987	69	60.56372267716643
986_987	69	48.40471110075787
986_987	69	38.229140658828484
986_987	69	59.98967078758152
986_987	69	58.94352557867228
986_987	69	63.211223014410216
986_987	69	46.658247506340985
986_987	69	53.75462016025315
986_987	69	43.44506186107861
986_987	69	66.72784998113647
986_987	69	67.72048524349098
986_987	69	57.01742443177204
986_987	69	30.824300049346533
986_987	69	57.387931793927194
986_987	69	53.66476600490584
986_987	69	41.74697996661582
986_987	69	60.59272681751082
986_987	69	65.17605494060275
986_987	69	60.07882353941981
986_987	69	55.20133917563741
986_987	69	50.27386405842902
986_987	69	43.34387786046181
986_987	69	57.015687134040455
986_987	69	56.59637332490056
986_987	69	50.26406068485762
986_987	69	63.631160097613545
986_987	69	55.28421408478791
986_987	69	51.894690132611764
986_987	69	63.58548873178609
986_987	69	54.832715984399364
986_987	69	62.192989905958335
986_987	69	62.11943501373085
986_987	69	66.46163688712078
986_987	69	56.897777221185784
986_987	69	57.13964251430998
986_987	69	66.61391558411319
986_987	69	61.40172639485235
986_987	69	48.59079713919803
986_987	69	55.63984515170196
852_853	65	52.94208822402172
852_853	65	43.67356794566083
852_853	65	48.76858765848632
852_853	65	54.24412814930941
852_853	65	55.48283215319801
852_853	65	49.671688216134335
852_853	65	51.26838125667629
852_853	65	55.26922618437526
852_853	65	41.77945527974853
852_853	65	54.06442551233874
852_853	65	54.96109631885531
852_853	65	52.88793304036417
852_853	65	59.78876915192282
852_853	65	51.5159542326494
852_853	65	49.25408588561183
852_853	65	47.266210627717214
852_853	65	54.80080538718883
852_853	65	42.39408468088945
852_853	65	64.5245561360418
852_853	65	53.065182800240066
852_853	65	52.124897098112115
852_853	65	53.1073711136173
852_853	65	45.24470151276086
852_853	65	45.33998794130374
852_853	65	58.88123369703947
852_853	65	54.85826487507381
852_853	65	42.59502452728833
852_853	65	57.74371530560847
852_853	65	55.969636923786034
852_853	65	44.197417237174676
852_853	65	56.82223603862936
852_853	65	50.32933210154315
852_853	65	52.452787891018886
852_853	65	47.21945599907246
852_853	65	67.67579840260038
852_853	65	61.788603210588995
852_853	65	58.88548059452343
852_853	65	46.76770164486102
852_853	65	48.928160226896864
852_853	65	61.57973364171608
852_853	65	45.219793538494294
852_853	65	48.98593346960584
852_853	65	60.35544069909007
852_853	65	50.80717397725761
852_853	65	55.95264293342965
852_853	65	63.97507324276884
852_853	65	47.5179293170121
852_853	65	47.96232163648133
852_853	65	48.57727305676608
852_853	65	45.26432734643412
852_853	65	44.57883664926934
852_853	65	60.379127400057605
852_853	65	62.43857415745398
852_853	65	43.130433467659046
852_853	65	47.95940930420485
852_853	65	57.617025769937975
852_853	65	59.12442916123669
852_853	65	52.43232149948365
852_853	65	60.850995537438045
852_853	65	64.2334290677915
852_853	65	36.938231632789815
852_853	65	47.90003222761406
852_853	65	43.43159426239525
852_853	65	50.88677348497974
852_853	65	54.822933598840564
852_853	65	53.520963727443494
852_853	65	62.85367945068076
852_853	65	43.167077479466805
852_853	65	55.93523048989634
852_853	65	73.8301262905125
852_853	65	49.21792160536274
852_853	65	59.45926863914272
852_853	65	51.022698238200846
852_853	65	40.51583676937372
852_853	65	46.44897526791157
852_853	65	45.37074313849872
852_853	65	57.629448688898925
852_853	65	52.85463901462751
852_853	65	46.040788222535944
852_853	65	71.7457778877559
852_853	65	49.44919737047069
852_853	65	47.04677067084766
852_853	65	43.52034499868941
852_853	65	48.311528714006734
852_853	65	44.35254445910909
852_853	65	52.27275093008623
852_853	65	51.994758682894314
852_853	65	46.355205734066836
852_853	65	47.16567881683524
852_853	65	69.3423546063884
852_853	65	43.492912494910826
852_853	65	50.97083790086241
852_853	65	45.354191656173775
852_853	65	46.021114286380964
852_853	65	41.92734016288795
852_853	65	48.73398992490225
852_853	65	52.4813255430989
852_853	65	46.49887104837957
852_853	65	51.9030399453434
852_853	65	50.580312016325905
856_857	60	61.45173921463139
856_857	60	54.76812269516119
856_857	60	56.46452675562044
856_857	60	50.98451919709205
856_857	60	54.65704905084796
856_857	60	48.63337543184148
856_857	60	57.31243638966625
856_857	60	64.57868965223321
856_857	60	60.21017496493492
856_857	60	51.50364672669512
856_857	60	60.41345611260653
856_857	60	51.16456918731275
856_857	60	60.231298601928096
856_857	60	52.172848199559915
856_857	60	46.844110713946264
856_857	60	45.61529706050517
856_857	60	51.43785954933426
856_857	60	67.06063740703308
856_857	60	49.92907460286512
856_857	60	55.014820303434135
856_857	60	56.21707419392178
856_857	60	57.65203730993325
856_857	60	65.39391252640112
856_857	60	56.373948221966444
856_857	60	49.54353491313196
856_857	60	53.75887727566433
856_857	60	46.024064005356294
856_857	60	55.48527857604436
856_857	60	52.017195910289516
856_857	60	53.124616141857786
856_857	60	41.26256072542972
856_857	60	58.87542286671653
856_857	60	53.507654129649524
856_857	60	49.24661624788866
856_857	60	63.051302279940266
856_857	60	51.560209899115975
856_857	60	46.19264537376339
856_857	60	52.56993709477668
856_857	60	66.33550655835037
856_857	60	54.43665738440397
856_857	60	74.74149620337876
856_857	60	49.17862817852543
856_857	60	59.80045323518424
856_857	60	60.2064572222039
856_857	60	52.168353057400346
856_857	60	46.211448096220806
856_857	60	67.73896524704959
856_857	60	51.73795448346695
856_857	60	52.94068646599264
856_857	60	62.36125259165206
856_857	60	58.53778229381139
856_857	60	42.92075197830315
856_857	60	71.68758600073934
856_857	60	57.93961724907391
856_857	60	56.29732677430428
856_857	60	59.023845568587795
856_857	60	43.418268965228044
856_857	60	56.19569370516413
856_857	60	56.23771739330837
856_857	60	46.99723242409649
856_857	60	48.46657896328487
856_857	60	58.17339001981782
856_857	60	60.00375546013843
856_857	60	71.70653696654574
856_857	60	63.83223674673422
856_857	60	50.24190429794263
856_857	60	54.24185750763377
856_857	60	50.44735543631386
856_857	60	60.25975764171577
856_857	60	59.518221066984516
856_857	60	56.08643941361691
856_857	60	55.122880051340125
856_857	60	55.03850490315484
856_857	60	52.73328267477239
856_857	60	59.11686818995202
856_857	60	54.38820669954067
856_857	60	61.672982289238
856_857	60	58.43120010094852
856_857	60	64.70719117275951
856_857	60	50.13789003976902
856_857	60	59.592078210929174
856_857	60	53.88891433163895
856_857	60	46.19799771119012
856_857	60	49.38579802096554
856_857	60	59.328633387272674
856_857	60	46.39659646731557
856_857	60	63.640290890667465
856_857	60	46.38746379979308
856_857	60	54.00515333356719
856_857	60	48.68201303446971
856_857	60	55.36227596599566
856_857	60	53.44782631915815
856_857	60	55.95078111086236
856_857	60	52.827657973195045
856_857	60	65.70760446392391
856_857	60	41.87440862715354
856_857	60	52.81220752562786
856_857	60	60.30442313554927
856_857	60	59.54741203673471
856_857	60	50.6160197545481
1002_1003	73	63.59587398485121
1002_1003	73	69.53045245678346
1002_1003	73	65.61340893051026
1002_1003	73	67.18382046659177
1002_1003	73	64.83901832286192
1002_1003	73	60.79934206797124
1002_1003	73	70.37751390994111
1002_1003	73	71.72914281280275
1002_1003	73	56.382358732673595
1002_1003	73	54.832036571506514
1002_1003	73	57.521136382601135
1002_1003	73	69.19921808074727
1002_1003	73	52.747760254258296
1002_1003	73	51.111473631387504
1002_1003	73	69.45195596895795
1002_1003	73	69.24978733498047
1002_1003	73	68.39551138576608
1002_1003	73	62.41075581965639
1002_1003	73	63.045356724951326
1002_1003	73	63.21529535557572
1002_1003	73	60.37685238137062
1002_1003	73	60.74941952580342
1002_1003	73	68.53862136456215
1002_1003	73	56.34699822996129
1002_1003	73	71.14545787056906
1002_1003	73	57.861004474635976
1002_1003	73	56.729831723835
1002_1003	73	63.60412552628387
1002_1003	73	51.967706040598884
1002_1003	73	73.54209150728018
1002_1003	73	57.22957505478568
1002_1003	73	62.95425399069584
1002_1003	73	61.529843467356926
1002_1003	73	70.79140817100372
1002_1003	73	45.32501919102693
1002_1003	73	59.95309124721361
1002_1003	73	58.90925803480403
1002_1003	73	58.04787116775981
1002_1003	73	59.45806377612039
1002_1003	73	60.43106996037422
1002_1003	73	60.31585032633688
1002_1003	73	56.22830371498978
1002_1003	73	51.95637165269003
1002_1003	73	61.04264955771103
1002_1003	73	70.8812492816585
1002_1003	73	63.01816124988283
1002_1003	73	54.69637856164897
1002_1003	73	59.10814902163567
1002_1003	73	67.789008961224
1002_1003	73	47.82340730589322
1002_1003	73	67.41238259130868
1002_1003	73	42.982404666233776
1002_1003	73	54.731060565723524
1002_1003	73	64.04265303985326
1002_1003	73	53.81630646548935
1002_1003	73	64.46637232758673
1002_1003	73	52.8494210137415
1002_1003	73	56.77890102929023
1002_1003	73	59.12560660157576
1002_1003	73	66.00158298394985
1002_1003	73	50.65924924230662
1002_1003	73	50.601584764979506
1002_1003	73	60.76283165817825
1002_1003	73	63.00878712148391
1002_1003	73	61.30783813670936
1002_1003	73	60.26810954522062
1002_1003	73	61.54393459174342
1002_1003	73	62.77412240270982
1002_1003	73	58.25933623608347
1002_1003	73	60.67052195519755
1002_1003	73	66.1319471620149
1002_1003	73	48.85391796672859
1002_1003	73	44.944734562332144
1002_1003	73	56.61223919193717
1002_1003	73	63.91896729576052
1002_1003	73	59.10504018989711
1002_1003	73	58.48165526253743
1002_1003	73	66.70329964056312
1002_1003	73	57.54438154606372
1002_1003	73	80.66091307623128
1002_1003	73	57.01864788283371
1002_1003	73	52.590384069458594
1002_1003	73	53.87216356183681
1002_1003	73	57.120717733430624
1002_1003	73	62.12520596039255
1002_1003	73	57.71901035481369
1002_1003	73	61.700917277031074
1002_1003	73	59.00291368809665
1002_1003	73	53.699723415932596
1002_1003	73	60.5726296838779
1002_1003	73	67.83592189659458
1002_1003	73	70.83169021380785
1002_1003	73	64.08245220049638
1002_1003	73	62.83403104463169
1002_1003	73	51.83908156910529
1002_1003	73	52.16780399114426
1002_1003	73	64.46414935470382
1002_1003	73	59.722290166137434
1002_1003	73	60.43943318859063
1002_1003	73	70.52930760320794
859_860	46	61.12304890476834
859_860	46	64.37987577130406
859_860	46	79.17831272057413
859_860	46	59.22268426532546
859_860	46	75.07212309524247
859_860	46	61.708040468579625
859_860	46	55.588815083555914
859_860	46	68.20298297364482
859_860	46	65.02398013048418
859_860	46	57.3678472003211
859_860	46	66.67309177437042
859_860	46	61.95981531534655
859_860	46	62.74060763053032
859_860	46	53.375274212497374
859_860	46	55.740354568628256
859_860	46	65.22007772437529
859_860	46	78.48665085784955
859_860	46	65.53801297823556
859_860	46	44.31384486835809
859_860	46	70.83523588199415
859_860	46	63.01983391640701
859_860	46	55.57911748814525
859_860	46	44.91895368548669
859_860	46	58.42751434549898
859_860	46	56.90564443071246
859_860	46	54.26570011316915
859_860	46	56.63729398417075
859_860	46	54.450092500465125
859_860	46	62.7541154154543
859_860	46	66.81814615772295
859_860	46	67.1922860079101
859_860	46	60.905568126982864
859_860	46	62.5628127904837
859_860	46	51.44659065319409
859_860	46	54.83378804849503
859_860	46	49.45990812834381
859_860	46	60.98177439069383
859_860	46	62.16516931697956
859_860	46	56.47615287426419
859_860	46	45.98080728171834
859_860	46	70.62607295523281
859_860	46	63.92723926192188
859_860	46	63.65468568250106
859_860	46	60.07671726298212
859_860	46	44.27600522568892
859_860	46	61.23340933488068
859_860	46	55.878348240385975
859_860	46	51.198710978969046
859_860	46	51.04590968664943
859_860	46	57.96473250513503
859_860	46	55.62292453589653
859_860	46	48.822104768662506
859_860	46	56.91935099616488
859_860	46	56.33796115783113
859_860	46	51.98588308652734
859_860	46	41.57454636709225
859_860	46	39.663392882049656
859_860	46	58.5196326386967
859_860	46	55.19532015516465
859_860	46	59.36325331432463
859_860	46	59.566185907271425
859_860	46	50.73821590166771
859_860	46	66.93710844444125
859_860	46	41.12082019264831
859_860	46	62.41589626239456
859_860	46	64.79643683356765
859_860	46	61.76969619202025
859_860	46	71.63346042511644
859_860	46	57.234782214867046
859_860	46	54.91156586925218
859_860	46	63.27504607101872
859_860	46	64.67599258498777
859_860	46	52.2609732742779
859_860	46	62.491715103788096
859_860	46	52.96520319595227
859_860	46	55.96590738138663
859_860	46	66.39328164996827
859_860	46	36.37931222882768
859_860	46	62.900255493930096
859_860	46	51.52263271945171
859_860	46	57.169770162747625
859_860	46	49.77714332401622
859_860	46	65.08901512308182
859_860	46	58.31067098894084
859_860	46	54.886648199730146
859_860	46	51.09531333234661
859_860	46	50.972831566828184
859_860	46	68.72845042613885
859_860	46	70.11531967801103
859_860	46	57.46861704267219
859_860	46	62.008652567254835
859_860	46	63.274054977276606
859_860	46	63.77593663701024
859_860	46	62.35574227480038
859_860	46	56.77390375974228
859_860	46	63.05000840735764
859_860	46	50.844131541306396
859_860	46	64.2792055473676
859_860	46	58.78817721032847
859_860	46	54.220675250873676
1007_1008	75	68.36869569072252
1007_1008	75	79.13654954808324
1007_1008	75	64.75932577388272
1007_1008	75	67.77838131294466
1007_1008	75	65.5509592992239
1007_1008	75	65.10491945551865
1007_1008	75	69.46716733934066
1007_1008	75	75.22003217485933
1007_1008	75	69.47159427248876
1007_1008	75	57.425783668128666
1007_1008	75	75.3948726681035
1007_1008	75	67.88429184318164
1007_1008	75	65.25523449570768
1007_1008	75	70.84359586850863
1007_1008	75	74.94472720430018
1007_1008	75	71.52367509792455
1007_1008	75	62.58468172864197
1007_1008	75	79.53296234886153
1007_1008	75	74.23005679183717
1007_1008	75	72.96561401054447
1007_1008	75	83.04579060304654
1007_1008	75	78.25721679302228
1007_1008	75	57.35121161249593
1007_1008	75	66.23067162392726
1007_1008	75	61.61940659517501
1007_1008	75	75.36563270963318
1007_1008	75	68.38812539741272
1007_1008	75	70.35928071801744
1007_1008	75	65.96638361975653
1007_1008	75	80.27870119608149
1007_1008	75	76.63941428391891
1007_1008	75	75.89618063007026
1007_1008	75	63.345769979226745
1007_1008	75	71.68991465278752
1007_1008	75	67.71584895971877
1007_1008	75	60.512010095650105
1007_1008	75	84.78305061749444
1007_1008	75	69.21006665167606
1007_1008	75	78.02694109100938
1007_1008	75	61.15307620845122
1007_1008	75	66.93649502569998
1007_1008	75	71.46381317917118
1007_1008	75	72.69841378039065
1007_1008	75	73.13728602073985
1007_1008	75	64.71911301555497
1007_1008	75	73.5161973680941
1007_1008	75	70.14504643832262
1007_1008	75	57.75582139426055
1007_1008	75	66.8178857784469
1007_1008	75	72.51531523918835
1007_1008	75	69.95984342250352
1007_1008	75	62.69146287439196
1007_1008	75	76.90240522407132
1007_1008	75	63.38721108735539
1007_1008	75	58.22867095631267
1007_1008	75	73.01709590170387
1007_1008	75	79.5465059134368
1007_1008	75	76.50191162919985
1007_1008	75	62.60161562094698
1007_1008	75	72.75581995179171
1007_1008	75	63.32380766056447
1007_1008	75	71.3239872609555
1007_1008	75	74.86517264201875
1007_1008	75	67.07883507226991
1007_1008	75	68.30642362650309
1007_1008	75	79.11180101226772
1007_1008	75	79.20326323879316
1007_1008	75	73.813209888255
1007_1008	75	66.66245773597768
1007_1008	75	74.19445741913762
1007_1008	75	73.30077979764552
1007_1008	75	69.94154103986396
1007_1008	75	76.0737414519465
1007_1008	75	70.42181025790792
1007_1008	75	66.4546568477578
1007_1008	75	75.24470401204927
1007_1008	75	71.23511707202908
1007_1008	75	77.84761941789235
1007_1008	75	73.86513119792423
1007_1008	75	62.38550605689048
1007_1008	75	71.30289783308935
1007_1008	75	73.66648643793128
1007_1008	75	62.99559380917723
1007_1008	75	69.5392925807502
1007_1008	75	64.81989660728516
1007_1008	75	80.6655507985728
1007_1008	75	68.94654103779443
1007_1008	75	76.14414203294432
1007_1008	75	70.09925574344821
1007_1008	75	76.41221946760888
1007_1008	75	66.01752288778684
1007_1008	75	64.60928323913902
1007_1008	75	80.14897604567912
1007_1008	75	70.90347257870688
1007_1008	75	60.709044822431416
1007_1008	75	69.80000629366498
1007_1008	75	79.14467863349032
1007_1008	75	68.83144463175532
1007_1008	75	71.99458199951982
1007_1008	75	65.92762370250983
860_861	49	58.80503729389768
860_861	49	57.12756759734091
860_861	49	42.06135271857179
860_861	49	55.95541131393185
860_861	49	55.66418397192956
860_861	49	59.11853697439462
860_861	49	52.45302915095145
860_861	49	59.954186959068124
860_861	49	43.7488398446002
860_861	49	56.50692260334333
860_861	49	51.91846548961484
860_861	49	53.61614482235742
860_861	49	57.31669088338675
860_861	49	50.31192223262993
860_861	49	42.272179263335296
860_861	49	45.162243514120014
860_861	49	61.16331585436535
860_861	49	54.86830987137171
860_861	49	51.85428994788783
860_861	49	47.943700731541966
860_861	49	61.00543460323357
860_861	49	48.484772263608846
860_861	49	63.628891712676435
860_861	49	46.43504684341862
860_861	49	47.849050215225986
860_861	49	38.25030821651603
860_861	49	54.261891678023005
860_861	49	54.89915518613832
860_861	49	45.81163148103321
860_861	49	46.564379907828055
860_861	49	49.19660637158342
860_861	49	46.04911621353955
860_861	49	61.67990003867223
860_861	49	57.16542616285508
860_861	49	52.23337906341483
860_861	49	63.966850144131676
860_861	49	48.35479866085105
860_861	49	48.64743149775574
860_861	49	43.87868284577026
860_861	49	59.62772743735643
860_861	49	55.84812916452277
860_861	49	51.360411036770685
860_861	49	63.304554514363076
860_861	49	65.54292103427721
860_861	49	64.28681061582256
860_861	49	57.77109369294495
860_861	49	51.51354804825523
860_861	49	52.099893964029945
860_861	49	45.12003614084958
860_861	49	56.93068051951688
860_861	49	50.57079172665336
860_861	49	47.48462777870464
860_861	49	48.28149916558953
860_861	49	65.06322877578327
860_861	49	67.31163886007337
860_861	49	60.33606677733219
860_861	49	42.65675805408542
860_861	49	49.77305616449253
860_861	49	58.39463117238493
860_861	49	60.13465462572241
860_861	49	40.60711525032405
860_861	49	52.830131791574615
860_861	49	54.983814577017114
860_861	49	53.30551589649158
860_861	49	53.56909598998736
860_861	49	55.63213284550336
860_861	49	50.8225287740436
860_861	49	64.38721076809422
860_861	49	51.57731702101035
860_861	49	58.93781488761812
860_861	49	58.999794622014996
860_861	49	55.670554665798335
860_861	49	53.7790072932837
860_861	49	58.1092124344036
860_861	49	55.18915363298102
860_861	49	55.39964489143959
860_861	49	62.46562131457951
860_861	49	55.896104247188774
860_861	49	52.991772446742985
860_861	49	65.42329810431276
860_861	49	58.13364961629145
860_861	49	48.44748615682101
860_861	49	45.66548187559695
860_861	49	63.29739755506988
860_861	49	49.098200679781534
860_861	49	54.13572212728243
860_861	49	52.47164559803113
860_861	49	55.03936046450079
860_861	49	49.27147720757688
860_861	49	42.373388968292026
860_861	49	61.31143833960011
860_861	49	65.46618910842562
860_861	49	43.1205991861353
860_861	49	41.91270060282289
860_861	49	58.81107035940468
860_861	49	53.73563781107267
860_861	49	50.11013391930295
860_861	49	58.42725932100539
860_861	49	49.61642005228103
860_861	49	44.43857884424901
803_804	54	47.76221923029347
803_804	54	53.78986638782844
803_804	54	64.42060809789061
803_804	54	58.36773271170787
803_804	54	54.8694573472642
803_804	54	51.85685589667843
803_804	54	56.32813742294006
803_804	54	58.27576636896937
803_804	54	61.14649143608886
803_804	54	55.40171397506868
803_804	54	53.147313502942005
803_804	54	54.66504317377752
803_804	54	60.49961229586845
803_804	54	54.514741067476244
803_804	54	55.20717534348946
803_804	54	57.61636590661047
803_804	54	56.83194829141957
803_804	54	63.07419905645485
803_804	54	66.68712824533391
803_804	54	54.23459742460987
803_804	54	54.316001989798615
803_804	54	56.19929754852504
803_804	54	70.20780641191526
803_804	54	50.24101104318953
803_804	54	58.48844369598484
803_804	54	48.137106195029126
803_804	54	58.82347281901069
803_804	54	59.68816456706562
803_804	54	66.67952341892921
803_804	54	57.39751100395368
803_804	54	49.26304248177833
803_804	54	60.17748367239756
803_804	54	57.74742833223094
803_804	54	59.78849848334071
803_804	54	66.83574898831674
803_804	54	57.30170595441594
803_804	54	56.525591792345836
803_804	54	57.387076927701756
803_804	54	60.401313207355216
803_804	54	58.8754081661243
803_804	54	59.58532604669406
803_804	54	58.464877442971755
803_804	54	55.22894145560671
803_804	54	54.713901476339835
803_804	54	56.28286596303107
803_804	54	60.08578953720723
803_804	54	53.69056340017037
803_804	54	62.183202454711974
803_804	54	62.35597429172797
803_804	54	57.88849235877106
803_804	54	60.33362002791145
803_804	54	59.887760172456424
803_804	54	57.16868022567273
803_804	54	58.63454438557622
803_804	54	58.01385677850935
803_804	54	60.32157893794721
803_804	54	60.96930610629902
803_804	54	46.10506006122775
803_804	54	60.76839077743602
803_804	54	61.981592326022245
803_804	54	56.04922966441422
803_804	54	62.78367407624225
803_804	54	66.03783772024525
803_804	54	56.726799941525485
803_804	54	66.95865943876728
803_804	54	61.715766243408325
803_804	54	52.87701908144271
803_804	54	55.448008916705035
803_804	54	52.96791339202092
803_804	54	70.9787366836701
803_804	54	57.17911212950352
803_804	54	56.105455209408305
803_804	54	47.693884190806536
803_804	54	70.83998319559275
803_804	54	52.817245308040015
803_804	54	55.6070928086257
803_804	54	52.12420986153006
803_804	54	45.86900209372685
803_804	54	55.46015126636107
803_804	54	62.328947574652126
803_804	54	45.54126955175414
803_804	54	56.09002992253326
803_804	54	62.36841056123429
803_804	54	59.978418266438084
803_804	54	51.99999685141143
803_804	54	55.97440545952112
803_804	54	52.39936809981538
803_804	54	48.04199858389093
803_804	54	61.53622402154891
803_804	54	45.7935973070306
803_804	54	57.47759418722379
803_804	54	54.615114309671746
803_804	54	57.32212051338531
803_804	54	63.61905573722849
803_804	54	62.22721073937322
803_804	54	54.35348252952601
803_804	54	55.39839007072803
803_804	54	66.15316763255522
803_804	54	51.32682514686439
803_804	54	62.92520051607471
861_862	67	48.97155595145061
861_862	67	47.91477778558908
861_862	67	51.46257351085674
861_862	67	64.65342776170425
861_862	67	59.59265808175025
861_862	67	55.75322821894184
861_862	67	59.24575008980185
861_862	67	55.29950992776202
861_862	67	61.192961176575864
861_862	67	66.57025285764715
861_862	67	55.406667519623944
861_862	67	56.9467698365337
861_862	67	61.83589874121546
861_862	67	62.21516427137845
861_862	67	61.10377310310803
861_862	67	42.546156755945134
861_862	67	52.57643072332171
861_862	67	54.11398170210719
861_862	67	63.280521189204904
861_862	67	52.994715411560676
861_862	67	62.879526961345434
861_862	67	43.39204469792372
861_862	67	51.73097405361981
861_862	67	55.077736891820415
861_862	67	46.59061997647227
861_862	67	59.07033502510968
861_862	67	67.35800249838367
861_862	67	59.8126112323921
861_862	67	64.4261330398309
861_862	67	62.658728695138315
861_862	67	56.7497241553192
861_862	67	53.409777946627656
861_862	67	53.08169636026041
861_862	67	57.70821377766528
861_862	67	55.04630869715264
861_862	67	42.880916346394066
861_862	67	48.044360739203654
861_862	67	44.78395661773795
861_862	67	52.07330674379251
861_862	67	56.03523875769239
861_862	67	54.11445403056793
861_862	67	56.055810263394704
861_862	67	53.53797469151022
861_862	67	64.92615879139859
861_862	67	62.97478558341387
861_862	67	64.92127714498982
861_862	67	58.14931378664867
861_862	67	60.74144722933771
861_862	67	62.55102071499967
861_862	67	46.63671304481622
861_862	67	61.4826552241764
861_862	67	45.6064748671727
861_862	67	46.464629373164016
861_862	67	50.74764222309985
861_862	67	58.82455768530974
861_862	67	53.40108393454897
861_862	67	55.01157910159318
861_862	67	47.84717196397877
861_862	67	51.90538785448709
861_862	67	61.60596663853775
861_862	67	42.48296928871047
861_862	67	58.30086194765417
861_862	67	53.83444253759605
861_862	67	59.5453515904147
861_862	67	52.20234876675315
861_862	67	57.03820015218955
861_862	67	66.6310966954714
861_862	67	57.25058807889613
861_862	67	47.12740339528165
861_862	67	60.55192957245515
861_862	67	59.16805594590664
861_862	67	58.62941912546002
861_862	67	51.36670651478863
861_862	67	53.0888642313439
861_862	67	61.083538444301944
861_862	67	69.29976546073884
861_862	67	63.18356493293045
861_862	67	66.49440633646498
861_862	67	66.16490128125189
861_862	67	63.29659444584704
861_862	67	50.909925236027846
861_862	67	59.70626142715351
861_862	67	52.200953507583186
861_862	67	59.60323889929253
861_862	67	49.632264454879966
861_862	67	53.175664299687284
861_862	67	58.72028626777385
861_862	67	65.1861902704216
861_862	67	54.11954327576805
861_862	67	60.02543547010096
861_862	67	51.55009001944134
861_862	67	52.71276205065575
861_862	67	49.97058179334064
861_862	67	52.042346790554895
861_862	67	61.4265926609934
861_862	67	54.38141299738637
861_862	67	55.6569421786869
861_862	67	63.30951038779504
861_862	67	52.537179880938275
861_862	67	66.22473401916952
1005_1006	66	56.76218611150248
1005_1006	66	47.83664180490262
1005_1006	66	62.13538916069442
1005_1006	66	56.36619967820842
1005_1006	66	50.522615981638616
1005_1006	66	58.24978083777413
1005_1006	66	58.65617970581269
1005_1006	66	63.591158640663586
1005_1006	66	56.57294002662165
1005_1006	66	53.87086955676326
1005_1006	66	51.207651406394355
1005_1006	66	52.831189174242994
1005_1006	66	51.974722207719566
1005_1006	66	55.09735322566645
1005_1006	66	59.27999190654753
1005_1006	66	53.313201545339986
1005_1006	66	52.728165752877665
1005_1006	66	61.958357771400244
1005_1006	66	43.62128888749591
1005_1006	66	48.56028224424775
1005_1006	66	49.62674900307387
1005_1006	66	57.521804954341206
1005_1006	66	66.35611009252541
1005_1006	66	58.43957500282466
1005_1006	66	57.071817710556275
1005_1006	66	50.23790039628644
1005_1006	66	62.186520926429466
1005_1006	66	48.04228429667785
1005_1006	66	54.22777777878843
1005_1006	66	60.789043241685924
1005_1006	66	51.725884372170995
1005_1006	66	57.190380878328085
1005_1006	66	52.376779034187
1005_1006	66	64.35333104627392
1005_1006	66	50.36282131640283
1005_1006	66	46.94505017969456
1005_1006	66	66.62221504995446
1005_1006	66	45.68377480188422
1005_1006	66	52.363882774251614
1005_1006	66	53.24125066363747
1005_1006	66	48.02139738166426
1005_1006	66	57.95091176498526
1005_1006	66	53.40338313603013
1005_1006	66	50.27567667451067
1005_1006	66	53.103875245872146
1005_1006	66	51.1631697318116
1005_1006	66	62.82747914289817
1005_1006	66	53.69092928691175
1005_1006	66	57.11467649349394
1005_1006	66	51.48198025508541
1005_1006	66	59.63321669799093
1005_1006	66	64.98361289630462
1005_1006	66	58.327341266763845
1005_1006	66	60.03396231151656
1005_1006	66	48.04610231051577
1005_1006	66	67.42693780935208
1005_1006	66	54.14363967837695
1005_1006	66	59.0649477975773
1005_1006	66	46.93970360482854
1005_1006	66	55.05771078465985
1005_1006	66	44.01983130468772
1005_1006	66	45.954648361287454
1005_1006	66	58.42907764279455
1005_1006	66	71.99114089607659
1005_1006	66	53.20453206498207
1005_1006	66	56.62555206464345
1005_1006	66	52.079586073124894
1005_1006	66	51.4088058365747
1005_1006	66	47.95276928252465
1005_1006	66	50.97481220035855
1005_1006	66	58.39554802750681
1005_1006	66	63.0571190623118
1005_1006	66	55.58130874626915
1005_1006	66	59.80473672840629
1005_1006	66	57.83270397524545
1005_1006	66	47.24729289955458
1005_1006	66	58.96798995122917
1005_1006	66	61.72050291076902
1005_1006	66	50.81693222562002
1005_1006	66	41.830400825067734
1005_1006	66	49.12265205862257
1005_1006	66	63.28231970031147
1005_1006	66	47.57097828643908
1005_1006	66	49.64948139624619
1005_1006	66	54.83714533220225
1005_1006	66	53.74017675754644
1005_1006	66	49.37304379416007
1005_1006	66	52.133690374216684
1005_1006	66	55.97195330039159
1005_1006	66	50.4793345777411
1005_1006	66	59.662689566287504
1005_1006	66	70.8686455766934
1005_1006	66	45.54815533909358
1005_1006	66	63.630362474402524
1005_1006	66	51.829462855107586
1005_1006	66	55.895663191043624
1005_1006	66	47.52357380054414
1005_1006	66	62.468835863920596
1005_1006	66	58.56877454700822
1005_1006	66	49.86920096967104
892_893	79	77.12110871860759
892_893	79	66.68840331804196
892_893	79	69.58002587274123
892_893	79	80.2800551985899
892_893	79	76.30693268529043
892_893	79	76.82599169510618
892_893	79	68.41228235411835
892_893	79	58.38711873752568
892_893	79	69.31704221077354
892_893	79	81.01435110948111
892_893	79	76.16311897811258
892_893	79	69.70141159697557
892_893	79	73.3748623984954
892_893	79	71.90494976817642
892_893	79	72.42844292755028
892_893	79	77.20847051428694
892_893	79	73.30642252209465
892_893	79	72.32772109037623
892_893	79	60.70141550589982
892_893	79	74.64818084924823
892_893	79	72.44327588795025
892_893	79	66.18851181553211
892_893	79	74.39047682988836
892_893	79	76.20419191968311
892_893	79	79.55720593482707
892_893	79	67.5361102347392
892_893	79	72.79964844932572
892_893	79	77.64543792371157
892_893	79	71.24630167076782
892_893	79	71.55620715814223
892_893	79	66.93892461666357
892_893	79	77.4840584201521
892_893	79	76.49037347822929
892_893	79	76.32015096691431
892_893	79	64.01373971584704
892_893	79	65.46907453706778
892_893	79	76.8623883313298
892_893	79	72.65515359875
892_893	79	71.47912744091309
892_893	79	72.92109827346124
892_893	79	77.14650099926432
892_893	79	75.26883834013243
892_893	79	64.32503615225698
892_893	79	72.69313816739708
892_893	79	71.02084806204945
892_893	79	68.33820182738323
892_893	79	60.347984735829364
892_893	79	76.95356409791242
892_893	79	66.81878542974296
892_893	79	75.80626370336554
892_893	79	76.14190436257208
892_893	79	68.80638895440885
892_893	79	60.71837389108642
892_893	79	60.64653122228554
892_893	79	60.9155931796395
892_893	79	80.58013602121856
892_893	79	65.8977335993923
892_893	79	71.4375869361427
892_893	79	66.71219458402302
892_893	79	76.48869480098213
892_893	79	76.97682531972171
892_893	79	72.91657595433618
892_893	79	66.76411213501176
892_893	79	69.5706118143324
892_893	79	63.45534479075543
892_893	79	72.69368854267802
892_893	79	77.24719551684638
892_893	79	69.39688401514003
892_893	79	67.59801521894506
892_893	79	71.60150535265747
892_893	79	82.12323531586779
892_893	79	76.81221761699028
892_893	79	64.2544140697469
892_893	79	77.61641156178638
892_893	79	66.64200321012176
892_893	79	71.24630108493984
892_893	79	69.95604141886572
892_893	79	75.80888382299867
892_893	79	76.42257923890769
892_893	79	75.98615270158375
892_893	79	74.68253402164127
892_893	79	79.67479000263629
892_893	79	70.26306398336831
892_893	79	78.72690359841485
892_893	79	76.05362818478343
892_893	79	68.38184831201094
892_893	79	67.2944671158421
892_893	79	77.3779288447379
892_893	79	78.33581736763199
892_893	79	86.54627831367895
892_893	79	65.00379268057277
892_893	79	69.30285891577184
892_893	79	60.34001311925737
892_893	79	74.18303116088708
892_893	79	61.006782887202355
892_893	79	68.03113027213013
892_893	79	73.31251971493549
892_893	79	81.8402000758827
892_893	79	80.00973065323572
892_893	79	73.51228235523753
808_809	40	42.96479665333956
808_809	40	39.46715231297991
808_809	40	45.763836038342674
808_809	40	33.755913484836626
808_809	40	42.64358371199736
808_809	40	57.053886367797205
808_809	40	46.726087180364395
808_809	40	44.21078255936333
808_809	40	37.564620164668256
808_809	40	37.54213021172365
808_809	40	56.395030886426404
808_809	40	49.01938295986275
808_809	40	47.48049700592367
808_809	40	52.166944581776754
808_809	40	49.184304804875296
808_809	40	31.486066789273135
808_809	40	48.876577567818984
808_809	40	48.80785901375817
808_809	40	40.5215511122195
808_809	40	48.87163217067456
808_809	40	49.09095944354341
808_809	40	45.456521403879414
808_809	40	44.41163707738187
808_809	40	34.02266774830145
808_809	40	42.23008824244779
808_809	40	35.074317327360475
808_809	40	27.391547160389823
808_809	40	54.78872248654544
808_809	40	61.45656082079331
808_809	40	42.16205013655947
808_809	40	46.868737332660174
808_809	40	33.79802152688983
808_809	40	61.54531756324035
808_809	40	42.97422608392295
808_809	40	51.28397799327922
808_809	40	56.347806753454655
808_809	40	37.84533459944663
808_809	40	37.08355564624166
808_809	40	43.724885021211065
808_809	40	42.44062024789322
808_809	40	43.770564216744575
808_809	40	59.79687874177473
808_809	40	63.02108588161943
808_809	40	44.848850553647665
808_809	40	33.96599012324819
808_809	40	43.26343685664978
808_809	40	33.65419852996332
808_809	40	50.556897526085486
808_809	40	39.43931902753513
808_809	40	38.5822362759792
808_809	40	31.23227916976095
808_809	40	37.64395466454632
808_809	40	42.33683975160935
808_809	40	39.36669967384488
808_809	40	41.7879261817316
808_809	40	47.551870015101265
808_809	40	52.56691422993275
808_809	40	48.356078252863426
808_809	40	41.49281726823965
808_809	40	58.86498287523441
808_809	40	48.83143084582581
808_809	40	46.97135076300536
808_809	40	45.9753547940737
808_809	40	44.14593476371803
808_809	40	55.88839117951358
808_809	40	49.71711417622412
808_809	40	39.25331432263686
808_809	40	49.890365733390574
808_809	40	42.195435565041656
808_809	40	47.06061053621389
808_809	40	38.35501953164856
808_809	40	53.58454886493817
808_809	40	43.172917633707755
808_809	40	41.91691066713122
808_809	40	39.71675640459646
808_809	40	34.184590415057194
808_809	40	51.13933522729479
808_809	40	42.69449474007498
808_809	40	49.113351280251834
808_809	40	41.6876320321404
808_809	40	54.59300187742505
808_809	40	57.99839903147372
808_809	40	34.627393528892796
808_809	40	43.14694335802772
808_809	40	42.7868897770788
808_809	40	52.31458223401846
808_809	40	40.698301362977894
808_809	40	40.73987369665587
808_809	40	47.46589113214751
808_809	40	36.39216598230518
808_809	40	42.47661190312769
808_809	40	33.21475731593816
808_809	40	45.93121173129171
808_809	40	34.95476857835444
808_809	40	43.977669914817454
808_809	40	48.48867364569844
808_809	40	57.297042896059295
808_809	40	40.901984307929546
808_809	40	35.21276744443885
[truncated: 18,901 more rows]
