# Supplementary material for: Single-cell immune aging clocks reveal inter-individual heterogeneity during infection and vaccination
Source: Nat Aging. 2025 Mar 5;5(4):607–21. doi: 10.1038/s43587-025-00819-z (PMC12003178; doi:10.1038/s43587-025-00819-z)
Supplement: Supplementary file 3 — Statistical source data. [file 43587_2025_819_MOESM3_ESM.zip › SD_F2/internal_NK.txt]

donor_id	age	Prediction
690_691	68	79.94867193094848
690_691	68	63.69386957097528
690_691	68	80.3547505349701
690_691	68	71.40046181138855
690_691	68	62.105130814255894
690_691	68	75.80807321020123
690_691	68	61.623159991532845
690_691	68	80.49468556216262
690_691	68	67.67422602029438
690_691	68	68.46175257701316
690_691	68	75.1774435136072
690_691	68	77.15588522594634
690_691	68	64.41675323115817
690_691	68	71.55137356544657
690_691	68	64.36801183642412
690_691	68	72.595119043126
690_691	68	66.09873867791582
690_691	68	70.74577228373495
690_691	68	65.86133096441665
690_691	68	58.80913153635488
690_691	68	58.35287636801182
690_691	68	65.56104379055496
690_691	68	70.42842157012392
690_691	68	73.71347346518574
690_691	68	69.78001064171757
690_691	68	64.58172051583489
690_691	68	72.40211726885373
690_691	68	73.12715973191004
690_691	68	64.42916697616776
690_691	68	78.86858442255743
690_691	68	61.60469470603782
690_691	68	82.39329077500275
690_691	68	74.12191525497506
690_691	68	72.96049983338577
690_691	68	67.29009256424085
690_691	68	76.33485531482464
690_691	68	64.42888030462665
690_691	68	65.69980304922561
690_691	68	76.87209592167584
690_691	68	74.25663841426213
690_691	68	76.8214626902343
690_691	68	66.57869449425449
690_691	68	66.76865100128106
690_691	68	62.09588070233591
690_691	68	63.10056508993896
690_691	68	69.61561798300126
690_691	68	72.75853427372256
690_691	68	57.22695094813736
690_691	68	78.67158283199146
690_691	68	67.84026561016533
690_691	68	81.19856413606294
690_691	68	68.40966008360675
690_691	68	60.99454583444483
690_691	68	65.05061702335104
690_691	68	79.93999058324397
690_691	68	59.04089011380356
690_691	68	69.71217474566961
690_691	68	62.42727855951064
690_691	68	57.19372385058742
690_691	68	71.74301217013422
690_691	68	67.53895235663242
690_691	68	78.97295308954988
690_691	68	73.39847668063626
690_691	68	81.93977454667537
690_691	68	65.97179180222956
690_691	68	67.17538000780009
690_691	68	73.76299680316458
690_691	68	83.92700520002342
690_691	68	74.425282636245
690_691	68	69.5489711751985
690_691	68	67.43085734015958
690_691	68	60.29304021501275
690_691	68	80.60451109013619
690_691	68	64.79254623715042
690_691	68	60.30586257765171
690_691	68	75.97161461180805
690_691	68	68.11473288839372
690_691	68	75.02212833125076
690_691	68	69.39990529155354
690_691	68	71.55760758994136
690_691	68	65.56657082286436
690_691	68	69.95856791196583
690_691	68	72.75814304171527
690_691	68	69.69462635212983
690_691	68	69.97116276900258
690_691	68	72.81569479477974
690_691	68	68.56470595359933
690_691	68	67.89402398445802
690_691	68	74.44789364639333
690_691	68	64.76322616703722
690_691	68	70.8538221857361
690_691	68	65.7458263053691
690_691	68	69.7659323464626
690_691	68	65.40874885262862
690_691	68	70.34870666864231
690_691	68	77.76500157522992
690_691	68	67.30275624873012
690_691	68	81.13074923457215
690_691	68	66.73794138571608
690_691	68	69.90196411038428
692_693	62	66.21712409474073
692_693	62	65.38274925425625
692_693	62	66.88138892231741
692_693	62	56.38107462810294
692_693	62	61.00565146896929
692_693	62	63.21095882568647
692_693	62	64.64625562889307
692_693	62	59.45075730946217
692_693	62	67.9697227427761
692_693	62	62.0276416607909
692_693	62	68.64824812508833
692_693	62	60.94860958318561
692_693	62	66.60098031717608
692_693	62	70.62936424515863
692_693	62	59.6460434745184
692_693	62	69.23909424785286
692_693	62	62.384712401841526
692_693	62	58.59424941165003
692_693	62	69.45020995106053
692_693	62	72.3248261237691
692_693	62	63.26471415708804
692_693	62	65.71844088639854
692_693	62	60.92353136183263
692_693	62	64.13099647485447
692_693	62	55.66100073863195
692_693	62	66.84282635752058
692_693	62	55.554382387325525
692_693	62	61.71711599670695
692_693	62	71.49268974289616
692_693	62	59.20404357331078
692_693	62	56.39367201908493
692_693	62	65.98218336720576
692_693	62	65.23365319453823
692_693	62	57.16168294145195
692_693	62	49.035714480284796
692_693	62	75.16254910327098
692_693	62	75.2793618135486
692_693	62	66.84125229841217
692_693	62	67.5807834000457
692_693	62	59.99588516233947
692_693	62	58.48908821176954
692_693	62	64.74160646012753
692_693	62	63.56961986254581
692_693	62	70.94473315786966
692_693	62	41.011475959710765
692_693	62	75.77276810626957
692_693	62	70.59378328754971
692_693	62	60.35163443465404
692_693	62	70.14954949870162
692_693	62	59.89183492026447
692_693	62	66.46298499128655
692_693	62	67.67416314333013
692_693	62	60.42495153230294
692_693	62	65.04743459179585
692_693	62	66.7805221362062
692_693	62	46.3713443439937
692_693	62	69.34912555198426
692_693	62	52.09276221217503
692_693	62	64.31507767302338
692_693	62	68.1237437082123
692_693	62	70.20672658663423
692_693	62	70.84068352667758
692_693	62	55.59804727227219
692_693	62	75.87086736748935
692_693	62	78.7846108101389
692_693	62	67.69841700602628
692_693	62	70.04365609315691
692_693	62	58.08431945198991
692_693	62	71.3986474589132
692_693	62	65.21925494647549
692_693	62	64.84620927207314
692_693	62	67.94286823082668
692_693	62	67.6676715302576
692_693	62	61.320311084419444
692_693	62	62.07049195285996
692_693	62	61.17550337964649
692_693	62	59.07890764034888
692_693	62	66.2310746517775
692_693	62	70.52027761390293
692_693	62	59.511675145651346
692_693	62	60.93446723003458
692_693	62	56.84298320369565
692_693	62	57.460185160373015
692_693	62	58.34930930045631
692_693	62	73.42257939052281
692_693	62	54.604120746347995
692_693	62	58.77916312309224
692_693	62	60.16273791533023
692_693	62	72.00268002699329
692_693	62	72.15851540501689
692_693	62	68.00733136540151
692_693	62	60.74653731755201
692_693	62	64.4599998809381
692_693	62	66.14233283430312
692_693	62	59.05011929399073
692_693	62	49.854561234999814
692_693	62	54.27547297818687
692_693	62	63.78382882555035
692_693	62	60.35104697267917
692_693	62	67.13262573318565
827_828	71	58.79619808881442
827_828	71	65.89043895402804
827_828	71	68.80955863064501
827_828	71	80.14168015802588
827_828	71	74.8932666647676
827_828	71	56.3264499870412
827_828	71	70.90911280153254
827_828	71	60.16960559016705
827_828	71	73.63573365861025
827_828	71	78.39406485489808
827_828	71	60.699720664306625
827_828	71	72.02117609040613
827_828	71	67.68733791342869
827_828	71	69.03133661424413
827_828	71	71.91956627397924
827_828	71	79.44921892554396
827_828	71	62.620958860392975
827_828	71	49.98479816710067
827_828	71	70.63753099172642
827_828	71	75.43144468304175
827_828	71	64.14922963956455
827_828	71	64.04125741962302
827_828	71	80.51051905250532
827_828	71	66.87159858354147
827_828	71	79.42241694023839
827_828	71	75.63425041759561
827_828	71	71.78349912099665
827_828	71	77.5974304401115
827_828	71	58.587109170509386
827_828	71	61.11802492051931
827_828	71	75.94805071853474
827_828	71	67.7104030116453
827_828	71	72.37834644165525
827_828	71	74.13318130151116
827_828	71	74.77671883897467
827_828	71	81.68927080659415
827_828	71	53.87065175499526
827_828	71	79.10268332504657
827_828	71	67.16062369943455
827_828	71	74.93622772266713
827_828	71	63.41056968925738
827_828	71	83.12814915186097
827_828	71	66.08632816324716
827_828	71	93.00853874398355
827_828	71	67.71225532066127
827_828	71	78.11781272995933
827_828	71	79.36672788561044
827_828	71	66.82078407106539
827_828	71	75.66726942831156
827_828	71	77.81953803297782
827_828	71	59.51554801440536
827_828	71	87.55453283776322
827_828	71	73.72158711412418
827_828	71	63.605453821838566
827_828	71	81.61976565823785
827_828	71	65.59772760958846
827_828	71	75.04876653885341
827_828	71	82.5250360225249
827_828	71	89.94427048923919
827_828	71	64.71026657640684
827_828	71	78.98584233945434
827_828	71	76.05368198058191
827_828	71	64.97330714102213
827_828	71	50.73252429190629
827_828	71	61.590121036788204
827_828	71	79.5088687323037
827_828	71	79.13803379890749
827_828	71	72.9330089444296
827_828	71	74.6359882476259
827_828	71	75.30683594560715
827_828	71	75.13775465738973
827_828	71	71.92789975020189
827_828	71	82.6015822346186
827_828	71	65.86570859534858
827_828	71	76.88790328532995
827_828	71	67.80009382880847
827_828	71	77.12476576820559
827_828	71	61.2268946359736
827_828	71	58.725789400102265
827_828	71	65.37200377034121
827_828	71	63.67663769410504
827_828	71	74.48677708383286
827_828	71	81.53683187748315
827_828	71	69.48778667519012
827_828	71	71.14847537209214
827_828	71	66.41037415229206
827_828	71	70.95079111329672
827_828	71	75.92444792655381
827_828	71	69.83225043798305
827_828	71	61.557680791040816
827_828	71	56.74664005468954
827_828	71	78.49610708192945
827_828	71	74.08066033863233
827_828	71	76.72395023569118
827_828	71	79.08929288885759
827_828	71	68.90586525352654
827_828	71	57.471274166068206
827_828	71	68.96479495057176
827_828	71	57.4585124583602
827_828	71	69.61944992220148
826_827	69	55.321969196483494
826_827	69	56.78966689229903
826_827	69	57.28107365038592
826_827	69	66.81784496204708
826_827	69	52.4915458306903
826_827	69	65.98825567028592
826_827	69	60.900485569318185
826_827	69	56.431058088981956
826_827	69	65.39099605412035
826_827	69	58.16597647870307
826_827	69	57.230371250102465
826_827	69	52.00502970222742
826_827	69	56.00107757300153
826_827	69	59.007229666636526
826_827	69	58.06217894865265
826_827	69	66.65153006485653
826_827	69	73.50923815498506
826_827	69	61.427476946354474
826_827	69	50.04619685776721
826_827	69	66.15461370177805
826_827	69	52.00212507036745
826_827	69	58.14926472541132
826_827	69	71.27628350023464
826_827	69	68.789734193263385
826_827	69	54.0712997430818
826_827	69	75.16770210064796
826_827	69	67.07209225639625
826_827	69	66.30273338106076
826_827	69	65.6324030296661
826_827	69	77.21650792246832
826_827	69	67.03909289378113
826_827	69	60.22286134586452
826_827	69	53.138885701817244
826_827	69	54.39172143550694
826_827	69	60.34782176958894
826_827	69	49.316092480451815
826_827	69	57.70679976522092
826_827	69	78.99012738874946
826_827	69	67.49851575880788
826_827	69	65.12355247865581
826_827	69	63.96320060354086
826_827	69	62.57384264585342
826_827	69	57.44670674924515
826_827	69	62.93739830060007
826_827	69	65.70610056090807
826_827	69	66.68038738790183
826_827	69	65.26688706710176
826_827	69	59.95627502539217
826_827	69	85.33122776037128
826_827	69	69.17371923020464
826_827	69	72.88414405208968
826_827	69	61.573787219422165
826_827	69	68.7515842336482
826_827	69	57.19849327718437
826_827	69	65.4113969470218
826_827	69	68.72894626259604
826_827	69	69.68541794729185
826_827	69	64.57830855157476
826_827	69	61.79649336930457
826_827	69	66.17797240794755
826_827	69	61.78603894356987
826_827	69	57.12022249308628
826_827	69	58.90484005596635
826_827	69	64.41891121835954
826_827	69	59.52866737453848
826_827	69	66.85820772225402
826_827	69	69.86460172049506
826_827	69	64.286601144118407
826_827	69	64.73878566192434
826_827	69	71.84433998806578
826_827	69	46.79049751819332
826_827	69	66.66404283105105
826_827	69	65.32857468725052
826_827	69	60.79534620623404
826_827	69	56.4506389363649
826_827	69	57.46771875420922
826_827	69	61.931160889610666
826_827	69	65.19767018251908
826_827	69	56.88978829622611
826_827	69	62.49910063921536
826_827	69	75.97421792930615
826_827	69	49.40149764663913
826_827	69	45.10065812047249
826_827	69	60.53859738967812
826_827	69	59.970736504656436
826_827	69	64.7222263261499
826_827	69	64.81324685409618
826_827	69	64.78905478286038
826_827	69	61.84448380385083
826_827	69	58.88826881075676
826_827	69	67.64720582566969
826_827	69	56.10947861921099
826_827	69	55.28906707115441
826_827	69	59.91020176734128
826_827	69	63.93989282184689
826_827	69	71.1933361992037
826_827	69	60.48560594064719
826_827	69	61.93952365138067
826_827	69	63.35869707476357
826_827	69	70.42232039768709
850_851	64	60.59318435225476
850_851	64	54.23383422883272
850_851	64	56.356744377004496
850_851	64	55.00300502976537
850_851	64	69.97536139559261
850_851	64	64.50935135480948
850_851	64	66.06025728360403
850_851	64	68.81965360760371
850_851	64	63.51926996385645
850_851	64	50.653511225938026
850_851	64	56.30938233011016
850_851	64	49.47892027571965
850_851	64	56.27273909828832
850_851	64	49.19551616665925
850_851	64	63.85265333737774
850_851	64	63.01471738083109
850_851	64	56.50294108606074
850_851	64	61.515957241572046
850_851	64	60.42926561581803
850_851	64	59.57068875952545
850_851	64	61.013721089540304
850_851	64	51.831807449067384
850_851	64	68.51469352142452
850_851	64	70.56593061627441
850_851	64	71.15565400827337
850_851	64	57.79869104064846
850_851	64	39.623586417543756
850_851	64	65.75261980049802
850_851	64	68.9769594970525
850_851	64	46.97051959193959
850_851	64	56.726189873188
850_851	64	59.1768209247492
850_851	64	70.33589272741233
850_851	64	53.86463561744809
850_851	64	66.2953154100075
850_851	64	61.08952770373765
850_851	64	65.11266102884804
850_851	64	55.38239110007345
850_851	64	75.04769482466648
850_851	64	62.41950829983947
850_851	64	60.1437682842077
850_851	64	59.022886291677374
850_851	64	57.273435938268435
850_851	64	54.9087130091128
850_851	64	60.61823509633401
850_851	64	58.9871638713523
850_851	64	51.886822516737055
850_851	64	52.12806334674587
850_851	64	52.80913894829188
850_851	64	76.21488234913508
850_851	64	64.44927915407327
850_851	64	65.84653605332382
850_851	64	57.667429394397836
850_851	64	61.9311105148492
850_851	64	60.41147842306503
850_851	64	62.3775718746087
850_851	64	68.23858207196861
850_851	64	66.83506899934551
850_851	64	51.34785783656164
850_851	64	60.06064909972912
850_851	64	56.97739367976602
850_851	64	50.411398770151
850_851	64	63.141888749584446
850_851	64	52.611821299811254
850_851	64	55.6866606524835
850_851	64	73.26068885308342
850_851	64	46.79011724386247
850_851	64	54.26660930794753
850_851	64	55.50996430756877
850_851	64	47.4124507936025
850_851	64	57.35797459553483
850_851	64	65.48615365223912
850_851	64	64.95019834049567
850_851	64	56.6725374442121
850_851	64	71.35832341840306
850_851	64	60.552427453144624
850_851	64	49.950087319503716
850_851	64	54.094312831527496
850_851	64	55.16112976312076
850_851	64	71.25531286252938
850_851	64	47.99363856163511
850_851	64	51.770525246651154
850_851	64	51.31854622609212
850_851	64	56.092968764746495
850_851	64	62.502402655201514
850_851	64	43.70236363436698
850_851	64	50.5580610110115
850_851	64	44.349762675355095
850_851	64	58.71126075419471
850_851	64	66.0114779874027
850_851	64	54.4373161519453
850_851	64	67.28697769824264
850_851	64	69.85692705134888
850_851	64	48.55029453636724
850_851	64	61.623616720366265
850_851	64	62.687767005960055
850_851	64	56.26417082989492
850_851	64	57.07096824319842
850_851	64	59.09668852703304
850_851	64	62.05929805698692
848_849	84	67.43036594711202
848_849	84	63.13322452646084
848_849	84	74.95579907259747
848_849	84	57.631037613951186
848_849	84	70.29124938091275
848_849	84	61.33203306132703
848_849	84	74.24520187516156
848_849	84	59.68506554888098
848_849	84	70.24006577112698
848_849	84	57.72367852878361
848_849	84	65.82014662169101
848_849	84	64.07326292033922
848_849	84	62.31702212854687
848_849	84	71.99486037486871
848_849	84	73.75065561196686
848_849	84	54.72928156557093
848_849	84	70.59255489290872
848_849	84	67.74782139039337
848_849	84	56.31110699774673
848_849	84	68.37222554128078
848_849	84	60.34640631216166
848_849	84	74.0073006131874
848_849	84	63.75166168983449
848_849	84	67.9379920999669
848_849	84	54.75774358245089
848_849	84	71.10693329685094
848_849	84	61.93229154880704
848_849	84	73.8671214975304
848_849	84	57.76914793238531
848_849	84	64.78551133913855
848_849	84	64.37784019015515
848_849	84	67.1719517237452
848_849	84	61.061509302426394
848_849	84	64.72573728002594
848_849	84	68.1199964348401
848_849	84	49.75539836048932
848_849	84	69.88212533180084
848_849	84	62.744103571122444
848_849	84	63.96752757423832
848_849	84	64.2310804290813
848_849	84	54.5705460163766
848_849	84	67.95042483717039
848_849	84	67.18041527765985
848_849	84	57.223713727904986
848_849	84	71.27364813922425
848_849	84	70.51311364076516
848_849	84	66.16047918491286
848_849	84	59.2093719180026
848_849	84	77.5667110815651
848_849	84	61.70065613757092
848_849	84	71.61887972851471
848_849	84	61.49460607737777
848_849	84	65.73686868319014
848_849	84	62.64308056985342
848_849	84	66.179969177834
848_849	84	58.11959321544596
848_849	84	72.82271693430256
848_849	84	58.7726363853034
848_849	84	66.75680370977884
848_849	84	71.19304057802205
848_849	84	77.40675335564768
848_849	84	68.60897702139864
848_849	84	63.88559188701347
848_849	84	64.88385540960752
848_849	84	75.90265274869371
848_849	84	71.94900431139317
848_849	84	70.13069106865649
848_849	84	60.97859209164889
848_849	84	63.67889433380158
848_849	84	76.30703449362643
848_849	84	72.99627711877218
848_849	84	73.62260529648348
848_849	84	55.79189737653069
848_849	84	63.601255194896055
848_849	84	64.55199530990646
848_849	84	72.41905033286292
848_849	84	65.00924801247403
848_849	84	70.63254834269647
848_849	84	66.1695784210793
848_849	84	71.0054202410823
848_849	84	55.79519838371264
848_849	84	66.96861229140598
848_849	84	63.10837726003512
848_849	84	62.393385563671
848_849	84	64.7760913177053
848_849	84	61.84500317235258
848_849	84	60.19796960692588
848_849	84	68.8585241177954
848_849	84	60.24748299533273
848_849	84	60.10263382934553
848_849	84	74.81835651586763
848_849	84	66.52321193852069
848_849	84	72.76859688152817
848_849	84	65.80639342582879
848_849	84	71.92725056415371
848_849	84	73.20215876636534
848_849	84	71.14446524510751
848_849	84	72.3759204799886
848_849	84	62.217307819508335
848_849	84	72.28768515688398
996_997	68	62.4770867526667
996_997	68	51.73053482521409
996_997	68	49.09917536591625
996_997	68	55.5491526086128
996_997	68	40.96153720969958
996_997	68	53.51637831657915
996_997	68	58.782643872566325
996_997	68	60.331736274718445
996_997	68	64.7742892137313
996_997	68	58.74309605715518
996_997	68	57.70502402399211
996_997	68	52.720218893742825
996_997	68	58.286295612042444
996_997	68	58.092397594668
996_997	68	44.617187718862404
996_997	68	56.74647060801112
996_997	68	51.080438450119054
996_997	68	46.26610826676828
996_997	68	42.73674140270713
996_997	68	30.769570390914446
996_997	68	44.144901844639435
996_997	68	61.647165635023896
996_997	68	74.36056938228855
996_997	68	57.420606735891305
996_997	68	46.67352655932706
996_997	68	48.68338441521028
996_997	68	61.39039004353145
996_997	68	57.77025741595333
996_997	68	55.25977199723282
996_997	68	58.89927891227687
996_997	68	42.59523897755258
996_997	68	57.92735558832432
996_997	68	59.41011045285987
996_997	68	41.28716120268017
996_997	68	44.197331349111984
996_997	68	53.29902645822414
996_997	68	50.84005494621899
996_997	68	56.72044734415558
996_997	68	46.650115650210005
996_997	68	50.87749830897254
996_997	68	48.16387095639963
996_997	68	59.002159985560795
996_997	68	47.17594414852144
996_997	68	44.707659704342284
996_997	68	49.60148297713572
996_997	68	45.68597030874334
996_997	68	53.10800475653659
996_997	68	50.24912625589798
996_997	68	58.28871856587388
996_997	68	58.983875253691046
996_997	68	57.15242851075842
996_997	68	57.26268740819893
996_997	68	55.50209566285224
996_997	68	49.5091548386575
996_997	68	63.05031937715914
996_997	68	55.754034755426204
996_997	68	55.2658842317358
996_997	68	59.99473791082165
996_997	68	54.108023344112894
996_997	68	39.51082003256511
996_997	68	61.35858732321365
996_997	68	47.021163380356555
996_997	68	48.43101602832675
996_997	68	55.90491880804458
996_997	68	52.73736052055999
996_997	68	54.07916774239556
996_997	68	47.243109429926534
996_997	68	54.31220426945906
996_997	68	50.91338092102228
996_997	68	45.914185880125224
996_997	68	62.004569256301245
996_997	68	48.71005226542706
996_997	68	66.22422442077283
996_997	68	53.73974861658829
996_997	68	52.93921781219165
996_997	68	57.534873211503225
996_997	68	47.633710972998756
996_997	68	61.32573214311313
996_997	68	45.99147229937546
996_997	68	55.045774081697786
996_997	68	46.31297247323404
996_997	68	53.30129569248154
996_997	68	58.84210613494046
996_997	68	61.008341139324095
996_997	68	52.29159424017106
996_997	68	60.80153328664704
996_997	68	58.6027454924174
996_997	68	49.04565516574619
996_997	68	48.89880846131215
996_997	68	51.10378616821826
996_997	68	49.46817764837145
996_997	68	53.504129639710214
996_997	68	50.61621884956011
996_997	68	62.20379871003026
996_997	68	67.53855775467403
996_997	68	44.86902860321669
996_997	68	58.585814875233126
996_997	68	58.4369987577127
996_997	68	61.461091099089806
996_997	68	49.27502426278762
986_987	69	63.021698396261776
986_987	69	67.10132134070444
986_987	69	77.55628524582123
986_987	69	64.11890323443573
986_987	69	54.25829205693834
986_987	69	63.00835011393037
986_987	69	67.05041909310962
986_987	69	72.80678881956837
986_987	69	67.51934482646777
986_987	69	80.46900897274703
986_987	69	61.6164975552997
986_987	69	63.30872589237652
986_987	69	53.937720174477846
986_987	69	60.23714457813328
986_987	69	63.74262246691965
986_987	69	68.08505487697282
986_987	69	72.83146971342948
986_987	69	72.62538325616677
986_987	69	65.4818784611762
986_987	69	48.85582833270755
986_987	69	76.19142078053697
986_987	69	61.297709206109836
986_987	69	76.2052627816671
986_987	69	83.10119322489876
986_987	69	76.42520583665878
986_987	69	68.09407387830505
986_987	69	52.89687863728081
986_987	69	62.953193668590096
986_987	69	59.31560161559455
986_987	69	64.64896383838031
986_987	69	54.477927705855826
986_987	69	69.07764117781784
986_987	69	76.18634530895442
986_987	69	66.12649518850462
986_987	69	70.57944091768816
986_987	69	52.89679406173862
986_987	69	61.89828117565061
986_987	69	67.04928484235485
986_987	69	74.44664097400246
986_987	69	44.7166967075836
986_987	69	87.2241224081997
986_987	69	51.26616596156362
986_987	69	64.72762743430988
986_987	69	75.85871484473358
986_987	69	57.64957291722833
986_987	69	62.374929224298
986_987	69	61.99322253909914
986_987	69	65.54297987937227
986_987	69	73.1223712545946
986_987	69	55.33473925047409
986_987	69	77.29994050217623
986_987	69	52.19819599615098
986_987	69	60.15692307637645
986_987	69	64.96102020915785
986_987	69	65.8338248783761
986_987	69	59.43867831950996
986_987	69	54.32651843716166
986_987	69	54.14500170206317
986_987	69	65.03017934081392
986_987	69	56.27254501595532
986_987	69	61.247436904978905
986_987	69	70.65862831492903
986_987	69	56.675594235773694
986_987	69	70.21362470915508
986_987	69	64.19652569152396
986_987	69	65.85152480388574
986_987	69	63.22313449335101
986_987	69	66.62523323756281
986_987	69	59.566210361309864
986_987	69	63.25468379091862
986_987	69	60.57206572157422
986_987	69	46.88999782340945
986_987	69	52.460029089458935
986_987	69	58.99356271107389
986_987	69	57.835540642200634
986_987	69	52.349248417987546
986_987	69	68.16574993981845
986_987	69	66.62397266704119
986_987	69	68.78361160740867
986_987	69	71.06351794978063
986_987	69	66.9120898210154
986_987	69	76.28387437656505
986_987	69	62.97804016444485
986_987	69	60.76261082382053
986_987	69	69.77527068074521
986_987	69	72.67175151793978
986_987	69	77.90585595003323
986_987	69	63.03540106291278
986_987	69	63.005459302370106
986_987	69	79.69593551848835
986_987	69	63.72984153279519
986_987	69	70.17352758268052
986_987	69	51.90946436549577
986_987	69	58.80552383589094
986_987	69	49.32641874791607
986_987	69	58.083811791698146
986_987	69	71.81126112212173
986_987	69	66.90908111436413
986_987	69	62.22538262121532
986_987	69	67.5740563558077
852_853	65	62.172740746924894
852_853	65	69.58340555723152
852_853	65	65.85833914738757
852_853	65	59.4637328707393
852_853	65	62.14855549999957
852_853	65	67.28242084608172
852_853	65	67.50364727075218
852_853	65	62.848233336004576
852_853	65	72.11324703522544
852_853	65	60.268493401910746
852_853	65	62.778457785976734
852_853	65	60.77095081933272
852_853	65	65.90855685545773
852_853	65	65.79772187313053
852_853	65	67.15801679649009
852_853	65	62.62809179551859
852_853	65	67.89381173232877
852_853	65	61.190917724412586
852_853	65	72.43682465466787
852_853	65	67.10110132076034
852_853	65	60.32065647971727
852_853	65	62.06698178694031
852_853	65	69.5121884783255
852_853	65	67.06504743670286
852_853	65	67.76307821425874
852_853	65	63.747154421451754
852_853	65	70.66922101094964
852_853	65	59.8944734999723
852_853	65	66.7993713834133
852_853	65	60.60455997090582
852_853	65	63.49462907442519
852_853	65	68.03130306511247
852_853	65	65.51718033140448
852_853	65	69.3658288044883
852_853	65	62.497869987568954
852_853	65	68.54204066466217
852_853	65	59.298672039522806
852_853	65	71.60622528191024
852_853	65	65.88596314472161
852_853	65	64.52937148636697
852_853	65	68.22056429043342
852_853	65	61.49374808779707
852_853	65	54.767065262348915
852_853	65	75.4310046096461
852_853	65	68.4740752449611
852_853	65	76.26451960150648
852_853	65	66.14973749926976
852_853	65	67.7226364976599
852_853	65	69.74697650437004
852_853	65	59.119379473436965
852_853	65	58.556108558097094
852_853	65	66.47714027944338
852_853	65	70.74823368309609
852_853	65	57.13012226681241
852_853	65	66.94889798740323
852_853	65	63.1739674023296
852_853	65	70.03762308781603
852_853	65	69.18456993709559
852_853	65	64.3629171314444
852_853	65	72.34093618828523
852_853	65	67.03074100166332
852_853	65	73.92995205620879
852_853	65	68.49445462540385
852_853	65	61.933429127817405
852_853	65	69.79766303808957
852_853	65	65.3185669851496
852_853	65	64.55531935138842
852_853	65	56.85045676079285
852_853	65	66.0606268505052
852_853	65	64.46428508197549
852_853	65	68.23208688686803
852_853	65	70.35535891976379
852_853	65	58.67882616903142
852_853	65	56.99034342794941
852_853	65	66.98622908951454
852_853	65	66.44289657218145
852_853	65	59.66253787704309
852_853	65	67.03127845191386
852_853	65	62.672756204525186
852_853	65	74.09132708549612
852_853	65	61.013421016769385
852_853	65	66.00276806258108
852_853	65	65.47384165628372
852_853	65	56.8924396718797
852_853	65	62.635584892216464
852_853	65	60.77231752823358
852_853	65	65.11457053970535
852_853	65	60.50870410571459
852_853	65	66.53309384073219
852_853	65	66.85195008921465
852_853	65	65.55608633146201
852_853	65	63.71027635914921
852_853	65	64.57423165307483
852_853	65	56.51959585671501
852_853	65	59.71740424031431
852_853	65	66.85040234296744
852_853	65	61.309445911131085
852_853	65	62.520517702156226
852_853	65	56.932056238511166
852_853	65	52.559933762550855
992_993	63	62.43917869127239
992_993	63	58.75019796907785
992_993	63	69.94601933240652
992_993	63	60.23151248348575
992_993	63	54.74688851706458
992_993	63	67.03258001841014
992_993	63	63.46262808000944
992_993	63	46.35354724249351
992_993	63	66.08621182728177
992_993	63	58.15214991175506
992_993	63	60.15805483916631
992_993	63	51.970924769389846
992_993	63	53.976904361331556
992_993	63	58.967093807838545
992_993	63	61.234287067491486
992_993	63	56.41804813275874
992_993	63	70.5454593562177
992_993	63	60.57953399612229
992_993	63	61.08468971497543
992_993	63	57.6728362556094
992_993	63	57.56750130868751
992_993	63	51.3412352856955
992_993	63	63.463563171629815
992_993	63	52.87874425922019
992_993	63	62.97655379453842
992_993	63	56.59509828569132
992_993	63	73.64162025511288
992_993	63	63.46684446802695
992_993	63	51.68177861387418
992_993	63	62.92563280473164
992_993	63	58.20223934318459
992_993	63	60.17478147935317
992_993	63	49.97107981367645
992_993	63	50.948717885978446
992_993	63	57.408618197612554
992_993	63	52.52435190108125
992_993	63	66.81707567996182
992_993	63	64.27723341600553
992_993	63	65.20713510010195
992_993	63	51.90184008841498
992_993	63	53.03123864595095
992_993	63	49.691872451236165
992_993	63	48.57685607568333
992_993	63	60.970530113213485
992_993	63	61.14739792010189
992_993	63	69.73112329455621
992_993	63	63.3475704154233
992_993	63	58.928152608978614
992_993	63	62.309873307451525
992_993	63	55.62994184408965
992_993	63	60.41180771998273
992_993	63	59.44998829644811
992_993	63	69.38392495164751
992_993	63	62.202748460812025
992_993	63	51.38636891756783
992_993	63	62.568902464849806
992_993	63	63.56587178216499
992_993	63	65.82537841976422
992_993	63	57.08606397995845
992_993	63	57.89829431766967
992_993	63	61.72067069874994
992_993	63	69.8666534246485
992_993	63	56.34131813733622
992_993	63	60.54496896676822
992_993	63	67.58180654191867
992_993	63	54.81340396547637
992_993	63	54.88356714298518
992_993	63	67.18526913654516
992_993	63	57.99755808451939
992_993	63	49.82500010449717
992_993	63	71.04158883410396
992_993	63	71.34790884034965
992_993	63	57.15228065979056
992_993	63	70.71193504455196
992_993	63	67.86942578553023
992_993	63	60.35292193166664
992_993	63	59.36682056262227
992_993	63	57.63486180164441
992_993	63	65.68262901651781
992_993	63	49.84871797226891
992_993	63	57.593575971517446
992_993	63	55.06814846016357
992_993	63	78.08506482703139
992_993	63	53.151038330176704
992_993	63	64.96582178387813
992_993	63	59.81151962342774
992_993	63	60.57633143769898
992_993	63	49.59360674977426
992_993	63	57.76126959509366
992_993	63	63.4666147195331
992_993	63	61.91689470904607
992_993	63	58.85826814367609
992_993	63	62.70823217825337
992_993	63	61.52636865583577
992_993	63	66.34859429014281
992_993	63	58.63627755466364
992_993	63	54.567590482897955
992_993	63	49.57301526953395
992_993	63	66.06756210539997
992_993	63	59.257704541692156
1002_1003	73	55.026921998969804
1002_1003	73	71.90224341768035
1002_1003	73	68.75885997601634
1002_1003	73	70.90972641422314
1002_1003	73	57.561631395122554
1002_1003	73	63.81109919640693
1002_1003	73	63.91194347692425
1002_1003	73	61.11599917603163
1002_1003	73	54.269572159450696
1002_1003	73	74.22460486939943
1002_1003	73	67.81691327971643
1002_1003	73	59.83798758722721
1002_1003	73	59.66000356986459
1002_1003	73	58.18971694382264
1002_1003	73	67.99296511837477
1002_1003	73	58.82791117076584
1002_1003	73	64.80496878658656
1002_1003	73	70.79835583694323
1002_1003	73	73.7226079211912
1002_1003	73	74.53911557538753
1002_1003	73	68.06744287640471
1002_1003	73	66.7719648447719
1002_1003	73	85.80777538697755
1002_1003	73	61.3978522262195
1002_1003	73	69.30807032312715
1002_1003	73	73.3025041098857
1002_1003	73	74.79113891732986
1002_1003	73	72.68526577747859
1002_1003	73	67.08495090917583
1002_1003	73	62.27399229273112
1002_1003	73	63.74139589628931
1002_1003	73	85.65574850532718
1002_1003	73	63.63779328701918
1002_1003	73	78.95315645266325
1002_1003	73	67.28327129840837
1002_1003	73	61.66279631227759
1002_1003	73	70.32954434001493
1002_1003	73	72.31968962118034
1002_1003	73	76.72334233758015
1002_1003	73	64.90841019004107
1002_1003	73	64.56446182631237
1002_1003	73	61.608279693792
1002_1003	73	82.64639926074429
1002_1003	73	73.87460331246469
1002_1003	73	69.80697060026333
1002_1003	73	69.97002936300866
1002_1003	73	75.14925485768912
1002_1003	73	81.97198394085454
1002_1003	73	56.62722009669855
1002_1003	73	57.82988562878995
1002_1003	73	62.891514133122726
1002_1003	73	70.54745691572084
1002_1003	73	59.00152671780976
1002_1003	73	63.192395289632046
1002_1003	73	72.47522644488504
1002_1003	73	76.32314185030619
1002_1003	73	68.15192923379227
1002_1003	73	71.29565631759449
1002_1003	73	65.11726234203758
1002_1003	73	73.50587395439393
1002_1003	73	69.88964079936713
1002_1003	73	51.5166716451317
1002_1003	73	70.17382324828516
1002_1003	73	75.45778900930374
1002_1003	73	70.68610180300978
1002_1003	73	72.8875019218186
1002_1003	73	60.15167383339526
1002_1003	73	60.750178416118104
1002_1003	73	76.58885858212449
1002_1003	73	59.78745473190947
1002_1003	73	68.6060586762373
1002_1003	73	70.46866078833803
1002_1003	73	72.54261490721716
1002_1003	73	55.98168165569305
1002_1003	73	74.39027607129482
1002_1003	73	81.21549298847715
1002_1003	73	72.05723528284507
1002_1003	73	70.63750866932656
1002_1003	73	70.50243744093885
1002_1003	73	81.67830414922267
1002_1003	73	67.8089192952334
1002_1003	73	71.51272608761631
1002_1003	73	67.14864471940896
1002_1003	73	79.46143139220887
1002_1003	73	62.29650682652335
1002_1003	73	66.88191702085979
1002_1003	73	76.82431370157832
1002_1003	73	59.00564206923019
1002_1003	73	80.20181780336516
1002_1003	73	79.69343872977188
1002_1003	73	72.89839769990822
1002_1003	73	81.2933791800953
1002_1003	73	66.35175923041487
1002_1003	73	77.33436030917736
1002_1003	73	65.57505351634616
1002_1003	73	71.26863204716922
1002_1003	73	75.09516644584777
1002_1003	73	67.06820705091326
1002_1003	73	66.38014573480865
1002_1003	73	77.0825598105081
859_860	46	61.532114440625335
859_860	46	61.873031352343034
859_860	46	58.19094428635187
859_860	46	58.12960147262725
859_860	46	46.71817548853083
859_860	46	56.75818176029048
859_860	46	56.39273882974006
859_860	46	59.836352796975184
859_860	46	58.28815762420355
859_860	46	55.97911603618292
859_860	46	47.20629566223937
859_860	46	67.58436505691878
859_860	46	52.492630750086775
859_860	46	69.08088297559524
859_860	46	45.174720460018655
859_860	46	58.519420141097775
859_860	46	42.1700933620035
859_860	46	55.04106273235748
859_860	46	58.83299640575708
859_860	46	60.02177111115948
859_860	46	62.09436048310952
859_860	46	58.763397215803515
859_860	46	53.74708468715077
859_860	46	56.527351597821294
859_860	46	52.62209634139945
859_860	46	57.357010755871954
859_860	46	50.0624210593804
859_860	46	49.16688320172626
859_860	46	57.824854089340974
859_860	46	59.84252778080949
859_860	46	53.25821112532853
859_860	46	56.6280343935321
859_860	46	52.05274122341452
859_860	46	52.62555519042539
859_860	46	51.046141959942226
859_860	46	55.44893519815179
859_860	46	60.50405723522376
859_860	46	56.27030071606529
859_860	46	50.9949429090898
859_860	46	68.81194160310812
859_860	46	57.16562087636711
859_860	46	55.580772948302105
859_860	46	55.67572852771549
859_860	46	56.38884836487225
859_860	46	49.793752710189196
859_860	46	49.84630572890192
859_860	46	48.06620406820332
859_860	46	50.62008380221258
859_860	46	54.55340453619281
859_860	46	52.407639878436505
859_860	46	54.76686255072731
859_860	46	50.964066544800296
859_860	46	56.3055066249128
859_860	46	62.10884207473732
859_860	46	49.04497643409486
859_860	46	59.21777004415172
859_860	46	50.25578134479958
859_860	46	60.327838592279434
859_860	46	50.898044679472825
859_860	46	45.417026191796104
859_860	46	59.35629438862671
859_860	46	65.85677744482399
859_860	46	54.964457758783645
859_860	46	61.51391598939037
859_860	46	53.6830817520248
859_860	46	59.21939069604899
859_860	46	57.17970556078536
859_860	46	60.45934774981709
859_860	46	47.63971150882233
859_860	46	54.720920225484136
859_860	46	54.35398818148421
859_860	46	55.63085336960197
859_860	46	71.29717380698796
859_860	46	48.62632661606856
859_860	46	56.05994041175559
859_860	46	52.06219137844527
859_860	46	48.37256921383008
859_860	46	53.82094738433389
859_860	46	55.90452770603897
859_860	46	64.14349424635543
859_860	46	71.19107305042132
859_860	46	51.07054227840697
859_860	46	67.81867165878603
859_860	46	58.91771529816773
859_860	46	44.93602151586027
859_860	46	51.08167296609769
859_860	46	46.26309540570121
859_860	46	68.42305977716056
859_860	46	55.337220148492214
859_860	46	64.22971881412484
859_860	46	54.55291193369167
859_860	46	35.03445507995306
859_860	46	53.08950936568204
859_860	46	51.94145385613156
859_860	46	54.09802339675648
859_860	46	60.7799422546841
859_860	46	56.424775572739584
859_860	46	58.13366246301674
859_860	46	62.596263260423626
859_860	46	53.45232686370349
856_857	60	61.837653326008834
856_857	60	46.27884469034339
856_857	60	54.66825699774781
856_857	60	47.42452737791453
856_857	60	34.970555224390424
856_857	60	52.135355811169184
856_857	60	51.72829599065793
856_857	60	41.61314032299809
856_857	60	43.74763329005107
856_857	60	50.43580802219617
856_857	60	43.22569263594464
856_857	60	50.4985797144881
856_857	60	60.7640660179934
856_857	60	61.179019097930144
856_857	60	51.465303129896554
856_857	60	52.03324320580162
856_857	60	44.42548881625907
856_857	60	52.951868233698704
856_857	60	64.07067957808306
856_857	60	43.775147750228484
856_857	60	55.62854424661605
856_857	60	36.14949798201026
856_857	60	49.81625864394712
856_857	60	50.79346415259366
856_857	60	56.987379362798244
856_857	60	65.19840705904463
856_857	60	43.41752258504197
856_857	60	52.68277242257378
856_857	60	54.68529136048541
856_857	60	49.43642109009676
856_857	60	61.659378028865
856_857	60	43.864576907322814
856_857	60	51.057095689772616
856_857	60	59.32731051486097
856_857	60	50.08537410878418
856_857	60	48.10208346146882
856_857	60	50.491399730931846
856_857	60	43.984161619827
856_857	60	69.33528343450136
856_857	60	48.300217009100116
856_857	60	57.90287980224014
856_857	60	57.82269035655883
856_857	60	53.45843161885559
856_857	60	46.923073813808244
856_857	60	53.999026444750136
856_857	60	56.646742748025815
856_857	60	51.1926015080388
856_857	60	56.58430962999888
856_857	60	49.68254932749813
856_857	60	65.61897762527423
856_857	60	55.35447479314495
856_857	60	53.926445318056125
856_857	60	55.18387905948014
856_857	60	55.058098167866255
856_857	60	49.56354688642286
856_857	60	57.11254943883973
856_857	60	43.86334979429156
856_857	60	51.7863565162431
856_857	60	57.68227072967368
856_857	60	52.314094996067375
856_857	60	57.13887681694081
856_857	60	44.1517975933904
856_857	60	51.61358324259891
856_857	60	45.374211299504374
856_857	60	62.977130695270425
856_857	60	42.62424308351705
856_857	60	46.69844113348746
856_857	60	42.9131400784509
856_857	60	51.940094995703454
856_857	60	53.96856650369253
856_857	60	56.190118757530094
856_857	60	62.268141131475545
856_857	60	61.76322801496023
856_857	60	49.8326040666105
856_857	60	57.98451073718537
856_857	60	53.46629399908916
856_857	60	49.64194703618001
856_857	60	46.85605703269228
856_857	60	51.811356614408766
856_857	60	45.47680625140661
856_857	60	67.46495723341904
856_857	60	52.87715384976951
856_857	60	47.385455694426696
856_857	60	53.9802840814468
856_857	60	55.7325422440915
856_857	60	38.442933289988886
856_857	60	52.45794141319331
856_857	60	44.70701290911148
856_857	60	53.97635675833202
856_857	60	51.79602068114332
856_857	60	46.30149000974342
856_857	60	50.02493972723013
856_857	60	54.26996874298959
856_857	60	60.05408983248307
856_857	60	53.51016516424673
856_857	60	46.76385938282589
856_857	60	52.07542035772127
856_857	60	44.38981538600203
856_857	60	57.868905596713795
856_857	60	44.795537467152805
803_804	54	57.98632413249849
803_804	54	77.23298388141183
803_804	54	74.16579787611279
803_804	54	80.57949452189987
803_804	54	64.08783623160389
803_804	54	81.12248923763713
803_804	54	81.46521580301086
803_804	54	76.13697169235508
803_804	54	69.57673581955132
803_804	54	63.761206239253404
803_804	54	68.58497982584377
803_804	54	71.36184872845902
803_804	54	68.33463344607131
803_804	54	59.81245459820206
803_804	54	78.11896081944198
803_804	54	82.8759478829348
803_804	54	84.59473674290568
803_804	54	76.69768322773305
803_804	54	72.07757189315201
803_804	54	71.21110573343005
803_804	54	79.59857734715229
803_804	54	70.41650437096244
803_804	54	67.99654556565655
803_804	54	83.58412574570444
803_804	54	72.74146620633964
803_804	54	73.17144585789612
803_804	54	77.62239492577922
803_804	54	78.3654363782447
803_804	54	62.377630444182465
803_804	54	69.85278059796214
803_804	54	78.35702369209466
803_804	54	70.82331760626305
803_804	54	61.28547238162085
803_804	54	67.49916109665777
803_804	54	81.86352883942277
803_804	54	73.05618050866427
803_804	54	70.18651312029074
803_804	54	73.92744124534633
803_804	54	74.09893654006214
803_804	54	64.74851523928051
803_804	54	76.652858855236
803_804	54	57.73691089046794
803_804	54	67.35346914772765
803_804	54	68.14151787991611
803_804	54	67.83436084985318
803_804	54	78.30167905951218
803_804	54	63.2464059033317
803_804	54	70.15021280838596
803_804	54	72.16107626182405
803_804	54	66.75612025436703
803_804	54	83.1372034417375
803_804	54	65.06412914971527
803_804	54	44.224488053252855
803_804	54	69.55813442507198
803_804	54	65.2115784798864
803_804	54	75.222094100803
803_804	54	74.43120624905639
803_804	54	63.68206335511653
803_804	54	62.98250669902551
803_804	54	75.08219266187812
803_804	54	75.68854864668397
803_804	54	83.43923570600965
803_804	54	68.46423062087075
803_804	54	73.29333711853006
803_804	54	74.23659008682564
803_804	54	80.2333819145538
803_804	54	62.638403688567735
803_804	54	76.37122158428642
803_804	54	65.27054395090555
803_804	54	66.50571764989243
803_804	54	70.52830495752495
803_804	54	59.96159849998655
803_804	54	71.59923052665981
803_804	54	73.60949478246532
803_804	54	76.87679260513035
803_804	54	72.83559491324476
803_804	54	67.92596155906271
803_804	54	64.8445489031777
803_804	54	58.944567488088374
803_804	54	74.13692723032024
803_804	54	75.72743637634701
803_804	54	70.77986114063717
803_804	54	71.12115364660643
803_804	54	87.910496723863
803_804	54	66.19418040346478
803_804	54	68.09768328564519
803_804	54	82.3081683258148
803_804	54	57.66101877766325
803_804	54	80.28062311337796
803_804	54	79.88953896737851
803_804	54	70.06316510910365
803_804	54	74.95664559591715
803_804	54	70.90404253540332
803_804	54	72.30007294195181
803_804	54	63.59385331518745
803_804	54	76.74273859399752
803_804	54	60.90321099464881
803_804	54	65.76027013946761
803_804	54	59.3203000004027
803_804	54	74.1293776528141
860_861	49	54.19251272023829
860_861	49	49.6042791559793
860_861	49	45.74675148604319
860_861	49	41.62159880444647
860_861	49	44.1028146287683
860_861	49	47.284618186647315
860_861	49	49.04473191395735
860_861	49	52.2812262340894
860_861	49	52.74318101071437
860_861	49	44.42584031290191
860_861	49	43.151841388858664
860_861	49	50.7992136435586
860_861	49	56.81673704540182
860_861	49	62.89608474762595
860_861	49	56.21932627818665
860_861	49	52.34848659607918
860_861	49	59.200912566151366
860_861	49	51.0265701847751
860_861	49	56.95151794005089
860_861	49	48.10903927612166
860_861	49	47.681163023950674
860_861	49	49.60411568130046
860_861	49	49.81214809598626
860_861	49	55.9771525401379
860_861	49	55.774537056677524
860_861	49	44.87722369226755
860_861	49	50.52807455180422
860_861	49	46.24148616629086
860_861	49	41.33817484361946
860_861	49	48.86464166664078
860_861	49	51.22543370314494
860_861	49	48.42702559908698
860_861	49	46.88958355132223
860_861	49	61.33240708637473
860_861	49	47.4294501143715
860_861	49	49.55668626593949
860_861	49	50.59260083970583
860_861	49	51.10448297364987
860_861	49	59.8812979639742
860_861	49	42.48862863523093
860_861	49	46.69751495539085
860_861	49	48.90715436107368
860_861	49	47.61612048863088
860_861	49	46.904732666384426
860_861	49	50.9484124993888
860_861	49	57.9839177724452
860_861	49	44.981632741871586
860_861	49	51.783075912568265
860_861	49	55.24738829777704
860_861	49	56.298784785403676
860_861	49	40.94750090853734
860_861	49	46.51005014751988
860_861	49	39.412430972787455
860_861	49	44.734649721884345
860_861	49	41.32993894457097
860_861	49	47.21448261899193
860_861	49	47.35186258879078
860_861	49	57.89543533182685
860_861	49	40.26388214257018
860_861	49	49.38983403329701
860_861	49	52.92353248410871
860_861	49	42.95680345809492
860_861	49	45.84042790358215
860_861	49	55.74500565867523
860_861	49	52.97409071067564
860_861	49	41.31388557127038
860_861	49	47.03394805573575
860_861	49	61.4405749287239
860_861	49	46.05137133272897
860_861	49	46.305919067491594
860_861	49	53.7287638233063
860_861	49	46.53086811001952
860_861	49	41.97391537604822
860_861	49	49.7112002945582
860_861	49	41.096460410608955
860_861	49	54.948256721973344
860_861	49	56.67264163875474
860_861	49	53.56542368326324
860_861	49	50.95782819535804
860_861	49	48.88622902662176
860_861	49	53.92154065161055
860_861	49	53.7683690580113
860_861	49	60.1688772144886
860_861	49	51.1827457821735
860_861	49	41.40515542353945
860_861	49	46.25133045386024
860_861	49	48.515673496241625
860_861	49	42.863882237364884
860_861	49	55.440501845393065
860_861	49	44.02395759436811
860_861	49	56.531195829918794
860_861	49	47.795093291674476
860_861	49	44.388302464631565
860_861	49	38.8797560596625
860_861	49	49.81821601300491
860_861	49	44.275907336059184
860_861	49	39.756658818338124
860_861	49	42.81094243537151
860_861	49	54.50881122941523
860_861	49	45.00762415328499
861_862	67	44.0966554713422
861_862	67	43.80490351535862
861_862	67	62.039691896573096
861_862	67	49.655328205225246
861_862	67	58.72294129257729
861_862	67	41.35345865942312
861_862	67	67.54745884514138
861_862	67	49.00260341961395
861_862	67	55.56719976459957
861_862	67	56.080738566472554
861_862	67	61.00176846851154
861_862	67	51.11687372937626
861_862	67	45.717877231076166
861_862	67	54.49416361805401
861_862	67	66.18405961304866
861_862	67	58.51045314176368
861_862	67	53.74349008551383
861_862	67	54.14823523626288
861_862	67	69.25628234358206
861_862	67	70.35910683672375
861_862	67	56.8753755824617
861_862	67	59.77694064230332
861_862	67	38.37189391546534
861_862	67	56.495805791467845
861_862	67	70.50649093659986
861_862	67	66.04553305754919
861_862	67	59.17750724333439
861_862	67	53.437013446398595
861_862	67	56.187133900544424
861_862	67	55.14792357061763
861_862	67	62.29217921953353
861_862	67	53.01126530372184
861_862	67	62.705641804120766
861_862	67	53.76361252298163
861_862	67	50.63214387514966
861_862	67	53.22848469156229
861_862	67	43.99321718595683
861_862	67	62.200549711629336
861_862	67	51.62913155691074
861_862	67	62.61987722056415
861_862	67	59.42849459661988
861_862	67	56.0940653896765
861_862	67	63.31762630440007
861_862	67	57.725367002772025
861_862	67	46.571275112168195
861_862	67	55.36306049094491
861_862	67	47.84916937773941
861_862	67	60.16289419996722
861_862	67	45.22752093965444
861_862	67	64.39911287399705
861_862	67	67.8001277669916
861_862	67	61.49740231575747
861_862	67	50.590740320443906
861_862	67	53.960017216810044
861_862	67	49.4620060999118
861_862	67	50.40428334364095
861_862	67	51.56381624303116
861_862	67	59.47943055454671
861_862	67	51.503416839088494
861_862	67	61.86299837908412
861_862	67	57.25970842715347
861_862	67	54.00786515720078
861_862	67	54.317486556942896
861_862	67	54.2317591291162
861_862	67	49.77372481829035
861_862	67	52.68079272688549
861_862	67	42.918164879877175
861_862	67	51.20898554982079
861_862	67	55.62105757866791
861_862	67	49.85623336556113
861_862	67	56.86766223341144
861_862	67	63.53788881092901
861_862	67	61.12229068918424
861_862	67	53.98481342663694
861_862	67	55.68054645520705
861_862	67	52.48204122482881
861_862	67	59.59488532340671
861_862	67	50.92885468785417
861_862	67	57.95300989875536
861_862	67	60.54821602066114
861_862	67	55.6309694730108
861_862	67	47.69571888354828
861_862	67	54.910779675951495
861_862	67	56.986949417084226
861_862	67	64.9310405477243
861_862	67	59.65502004025689
861_862	67	56.423435327645365
861_862	67	51.18225306350387
861_862	67	57.37783751959621
861_862	67	60.24710250387277
861_862	67	55.19820118745592
861_862	67	51.88407255704246
861_862	67	57.02046631390574
861_862	67	57.69979825628814
861_862	67	61.812005372372845
861_862	67	60.23883035417702
861_862	67	53.89780463476388
861_862	67	71.91471491438548
861_862	67	58.3845716634538
861_862	67	47.15622554737988
1007_1008	75	68.5518537317485
1007_1008	75	66.22446623183045
1007_1008	75	71.11091870790518
1007_1008	75	64.37846087453912
1007_1008	75	64.45103290297521
1007_1008	75	63.00528815393232
1007_1008	75	58.45957890308614
1007_1008	75	66.67858737617733
1007_1008	75	59.18912945113097
1007_1008	75	61.307863960888845
1007_1008	75	70.33627480884657
1007_1008	75	61.47173824756538
1007_1008	75	72.97609893644217
1007_1008	75	62.6154958256002
1007_1008	75	67.09801161643894
1007_1008	75	73.33868921604666
1007_1008	75	58.70734991958803
1007_1008	75	70.01342761947876
1007_1008	75	70.63151994936051
1007_1008	75	70.28395363857332
1007_1008	75	72.37965322504851
1007_1008	75	60.833050607578684
1007_1008	75	60.694006815145435
1007_1008	75	52.95939142741613
1007_1008	75	69.56718804211496
1007_1008	75	63.536389797886756
1007_1008	75	67.07626149650321
1007_1008	75	71.92451484788855
1007_1008	75	62.02498161553272
1007_1008	75	52.593660838308885
1007_1008	75	60.98202983357573
1007_1008	75	61.43395805784932
1007_1008	75	66.89938097967764
1007_1008	75	68.60447651617078
1007_1008	75	80.24539243999207
1007_1008	75	86.50957036627489
1007_1008	75	65.25648581091617
1007_1008	75	52.174410393739116
1007_1008	75	60.19637431952688
1007_1008	75	62.55063849743161
1007_1008	75	59.983420504401074
1007_1008	75	59.2897074404215
1007_1008	75	66.93515545836235
1007_1008	75	71.08401452649726
1007_1008	75	72.77853591592077
1007_1008	75	78.7997038498735
1007_1008	75	69.00687138230927
1007_1008	75	56.24265381792831
1007_1008	75	68.66609755542306
1007_1008	75	57.266360453447874
1007_1008	75	67.89751622806884
1007_1008	75	67.53233601043621
1007_1008	75	55.27586745636661
1007_1008	75	65.32977902562087
1007_1008	75	67.35605408179798
1007_1008	75	69.07737408762057
1007_1008	75	61.31391152168212
1007_1008	75	66.75680345478895
1007_1008	75	63.510207235886604
1007_1008	75	64.22174051100949
1007_1008	75	60.45328364090101
1007_1008	75	69.66029005401495
1007_1008	75	65.67343767474661
1007_1008	75	61.776396836595126
1007_1008	75	67.57992622911236
1007_1008	75	68.44108182048885
1007_1008	75	66.35080270090516
1007_1008	75	70.15975447453816
1007_1008	75	64.72967074405072
1007_1008	75	62.53638632463267
1007_1008	75	63.12092542607007
1007_1008	75	66.08449083515389
1007_1008	75	71.02262605969092
1007_1008	75	60.523305218192405
1007_1008	75	70.98577681355363
1007_1008	75	67.22877008962215
1007_1008	75	70.75262134497795
1007_1008	75	64.98072343187174
1007_1008	75	68.92249826812419
1007_1008	75	69.3805592967354
1007_1008	75	69.19468832211449
1007_1008	75	70.21114547244981
1007_1008	75	57.92866044360609
1007_1008	75	58.54133976502069
1007_1008	75	63.612247028509614
1007_1008	75	56.93017358119281
1007_1008	75	64.60275131866334
1007_1008	75	68.20743938348919
1007_1008	75	70.74090582118129
1007_1008	75	54.07670553516246
1007_1008	75	62.10482107412607
1007_1008	75	69.4641843224926
1007_1008	75	59.468232505716166
1007_1008	75	66.13294028298742
1007_1008	75	67.47368509708281
1007_1008	75	65.98466265261446
1007_1008	75	76.75106511004734
1007_1008	75	67.64938425074675
1007_1008	75	69.28584458827201
1007_1008	75	62.0563424447373
1005_1006	66	55.75483127917457
1005_1006	66	62.28258193396014
1005_1006	66	54.20899874529699
1005_1006	66	64.39033357253989
1005_1006	66	61.257413821757304
1005_1006	66	61.24331956197376
1005_1006	66	51.24992795838422
1005_1006	66	52.95490770041225
1005_1006	66	65.23205243729875
1005_1006	66	64.4360916689813
1005_1006	66	40.10529847717756
1005_1006	66	51.52221382005483
1005_1006	66	57.55302629318502
1005_1006	66	66.3790050070886
1005_1006	66	60.09952626351047
1005_1006	66	54.19744093501276
1005_1006	66	55.31088419747823
1005_1006	66	60.8295749089857
1005_1006	66	55.75684679347409
1005_1006	66	57.127284299366586
1005_1006	66	50.484793932097325
1005_1006	66	60.811625958762235
1005_1006	66	54.78754403462357
1005_1006	66	53.16551301031589
1005_1006	66	48.896511211591886
1005_1006	66	54.58822538260509
1005_1006	66	55.41579542872007
1005_1006	66	50.98017222935552
1005_1006	66	68.99379323161125
1005_1006	66	69.04915152166286
1005_1006	66	65.52980835374083
1005_1006	66	53.88639831941786
1005_1006	66	60.19929728602719
1005_1006	66	51.75525243684504
1005_1006	66	72.27382114837967
1005_1006	66	60.14624402196004
1005_1006	66	67.03682322077918
1005_1006	66	50.856967047947435
1005_1006	66	63.71925018931354
1005_1006	66	68.5079695370581
1005_1006	66	51.58496387470208
1005_1006	66	63.45279221245774
1005_1006	66	59.21399215861168
1005_1006	66	61.564617487414736
1005_1006	66	50.29901986058615
1005_1006	66	43.12104047648851
1005_1006	66	50.3700127320755
1005_1006	66	79.22510046592261
1005_1006	66	65.74052124813075
1005_1006	66	50.759766378281945
1005_1006	66	53.396496165136796
1005_1006	66	51.79281057005941
1005_1006	66	61.45984531511808
1005_1006	66	50.35388887947186
1005_1006	66	57.12050607645885
1005_1006	66	50.16161218800585
1005_1006	66	63.638212696008146
1005_1006	66	65.59481008729797
1005_1006	66	64.91502770406042
1005_1006	66	58.75720762105574
1005_1006	66	51.777984957200204
1005_1006	66	58.16639160287438
1005_1006	66	66.00784026682557
1005_1006	66	57.53507678067641
1005_1006	66	58.73532454256859
1005_1006	66	55.15507705660014
1005_1006	66	76.88905264456207
1005_1006	66	57.29822231654172
1005_1006	66	62.40816318429574
1005_1006	66	59.49293286117289
1005_1006	66	58.355255884691424
1005_1006	66	64.9615554867174
1005_1006	66	61.24639938653984
1005_1006	66	50.767065877574524
1005_1006	66	68.14234012975922
1005_1006	66	63.05976694028509
1005_1006	66	60.5378246248295
1005_1006	66	70.3707560496643
1005_1006	66	60.01523741028551
1005_1006	66	66.61306750598224
1005_1006	66	50.91290427570338
1005_1006	66	57.583518753948944
1005_1006	66	64.44808126779633
1005_1006	66	55.31939336252135
1005_1006	66	58.72197518727178
1005_1006	66	58.01466528699788
1005_1006	66	51.50416354935685
1005_1006	66	70.68343452591925
1005_1006	66	57.38836511214292
1005_1006	66	59.8551324543266
1005_1006	66	56.76496844779054
1005_1006	66	58.593374671167865
1005_1006	66	57.047028899290694
1005_1006	66	69.83339369931369
1005_1006	66	58.05625045881871
1005_1006	66	59.38796614814572
1005_1006	66	48.076125903220706
1005_1006	66	54.990121394897976
1005_1006	66	58.19524326167248
1005_1006	66	69.53971847949283
892_893	79	86.25465986514125
892_893	79	60.73017671823771
892_893	79	64.4162880785055
892_893	79	71.6745757344601
892_893	79	65.59108022465695
892_893	79	62.59311022685397
892_893	79	60.65576818018115
892_893	79	75.0983949888877
892_893	79	59.89445391576688
892_893	79	62.49347543743194
892_893	79	68.59467406389061
892_893	79	57.89694202195258
892_893	79	64.30538046223845
892_893	79	58.06975984674898
892_893	79	67.9645025031483
892_893	79	76.34862409023698
892_893	79	69.51669287223453
892_893	79	68.9673076804265
892_893	79	71.14569318252104
892_893	79	70.778809118425
892_893	79	65.53025633544011
892_893	79	72.59805142950978
892_893	79	73.01089818923907
892_893	79	60.654211669441935
892_893	79	52.284513130331625
892_893	79	80.50579525937756
892_893	79	57.3501531209425
892_893	79	75.53193675767389
892_893	79	60.73183055601171
892_893	79	64.98136629886793
892_893	79	58.69509399811152
892_893	79	63.45305921475999
892_893	79	64.39058188799955
892_893	79	65.30972844264517
892_893	79	64.29364536053215
892_893	79	75.85775825033309
892_893	79	68.78110679127614
892_893	79	74.43405928073872
892_893	79	79.41811871129396
892_893	79	63.19903039028158
892_893	79	64.92158779090482
892_893	79	58.19862255153054
892_893	79	68.7406132723946
892_893	79	75.70953328697773
892_893	79	57.49380198850792
892_893	79	72.78407154750066
892_893	79	72.86328914049001
892_893	79	62.293359439303714
892_893	79	63.92637288711545
892_893	79	55.07292817763632
892_893	79	65.75633365055397
892_893	79	66.158599779255
892_893	79	61.796104973445125
892_893	79	75.84963690461865
892_893	79	63.623537899718585
892_893	79	73.42527928141246
892_893	79	70.39054369446441
892_893	79	64.03170009469464
892_893	79	57.558039566684066
892_893	79	70.52204463264556
892_893	79	66.19016708361904
892_893	79	67.34691844203984
892_893	79	76.88769139837159
892_893	79	55.286894699170134
892_893	79	68.25477501231653
892_893	79	65.23185510923093
892_893	79	79.089517061709
892_893	79	76.27540689933288
892_893	79	71.44113478888802
892_893	79	69.08065299437986
892_893	79	53.47099852370566
892_893	79	52.919531301035974
892_893	79	77.58619337321628
892_893	79	59.96116930699138
892_893	79	64.32226955735254
892_893	79	72.30024213400515
892_893	79	77.30762481269336
892_893	79	66.23283152525292
892_893	79	64.24256322665747
892_893	79	68.63504200172481
892_893	79	62.516437713286365
892_893	79	66.5330244812739
892_893	79	68.02494546260222
892_893	79	64.5386866416303
892_893	79	65.74806459637068
892_893	79	68.67154152704074
892_893	79	79.12984866583835
892_893	79	66.98014138850368
892_893	79	70.01259502960202
892_893	79	75.40112651305398
892_893	79	68.53026496864777
892_893	79	62.023552170391724
892_893	79	65.42740570794895
892_893	79	68.12916881462779
892_893	79	66.04466636464107
892_893	79	65.71376645019083
892_893	79	84.86356439680937
892_893	79	64.14402181407107
892_893	79	65.8172342732637
892_893	79	72.7612597788212
808_809	40	54.275288667855804
808_809	40	48.88068783817298
808_809	40	43.05129604252973
808_809	40	45.113707526331275
808_809	40	46.09646751706289
808_809	40	45.115320530028434
808_809	40	60.223894235238276
808_809	40	50.86215812210616
808_809	40	50.29867825580069
808_809	40	44.24072214690137
808_809	40	45.28313880873631
808_809	40	52.96247751355955
808_809	40	56.952059138744616
808_809	40	45.86007259466707
808_809	40	48.09071560059868
808_809	40	52.33433703162891
808_809	40	47.83035676102715
808_809	40	50.23284616865044
808_809	40	50.776553934708296
808_809	40	47.936018686655025
808_809	40	56.2042180961371
808_809	40	69.56432176712084
808_809	40	62.694094689256985
808_809	40	51.23273111462124
808_809	40	51.83507056445398
808_809	40	47.98274155428643
808_809	40	49.98713636925824
808_809	40	50.644862912262184
808_809	40	52.41171082781264
808_809	40	45.48015888273585
808_809	40	56.9764489681013
808_809	40	54.394205011970115
808_809	40	57.969545770542986
808_809	40	48.7431022980001
808_809	40	51.58030134256611
808_809	40	49.35232304404928
808_809	40	34.99761545517211
808_809	40	41.23875141990261
808_809	40	48.477343147199825
808_809	40	48.632297450890945
808_809	40	48.790035391401865
808_809	40	50.77605876139749
808_809	40	41.65719189025581
808_809	40	49.08426069557519
808_809	40	43.92524716958638
808_809	40	43.68606237580224
808_809	40	50.47211764523302
808_809	40	50.8289891613799
808_809	40	51.929085075434394
808_809	40	44.408353134620604
808_809	40	49.58352351886689
808_809	40	51.10643330245378
808_809	40	55.490646607054586
808_809	40	52.22599542308821
808_809	40	55.53342372533133
808_809	40	43.498446890386276
808_809	40	45.41920878348195
808_809	40	56.47577538175442
808_809	40	48.37966023256229
808_809	40	38.08480652753093
808_809	40	42.339187604686074
808_809	40	55.51232062491321
808_809	40	47.92342800079671
808_809	40	53.59654311152149
808_809	40	51.10349425070349
808_809	40	62.627936594389034
808_809	40	54.68448773072555
808_809	40	49.25588979666825
808_809	40	50.998958917616626
808_809	40	49.7309307276826
808_809	40	44.93863346781081
808_809	40	52.60338776256015
808_809	40	50.46040017716124
808_809	40	43.87911645567732
808_809	40	56.477498356961135
808_809	40	63.16363451945739
808_809	40	52.774606076161895
808_809	40	39.52099526542254
808_809	40	53.33373645171435
808_809	40	49.960308576071576
808_809	40	42.22069674920992
808_809	40	41.259775082262614
808_809	40	41.50460829456398
808_809	40	43.37239422044232
808_809	40	48.02411948815818
808_809	40	64.00068516806095
808_809	40	50.21829129257347
808_809	40	46.218139137786444
808_809	40	45.86317637325737
808_809	40	48.292576675388695
808_809	40	47.16651537017497
808_809	40	54.93942686403646
808_809	40	61.461816062584674
808_809	40	45.26746654590626
808_809	40	53.87637984996776
808_809	40	42.82577024843931
808_809	40	38.593510662026354
808_809	40	51.100827942110584
808_809	40	42.75899827475389
[truncated: 18,901 more rows]
