# Supplementary material for: Single-cell immune aging clocks reveal inter-individual heterogeneity during infection and vaccination
Source: Nat Aging. 2025 Mar 5;5(4):607–21. doi: 10.1038/s43587-025-00819-z (PMC12003178; doi:10.1038/s43587-025-00819-z)
Supplement: Supplementary file 3 — Statistical source data. [file 43587_2025_819_MOESM3_ESM.zip › SD_F2/external_NK.txt]

donor_id	age	Prediction
Sepsis_27	56	60.82783046871935
Sepsis_27	56	61.905061519494545
Sepsis_27	56	66.62714746412374
Sepsis_27	56	70.87670650137049
Sepsis_27	56	65.21938267472358
Sepsis_27	56	59.95689323007924
Sepsis_27	56	69.07064768507531
Sepsis_27	56	67.07362323523489
Sepsis_27	56	65.55042921005047
Sepsis_27	56	72.04578413834078
Sepsis_27	56	78.14963493303534
Sepsis_27	56	65.48686904529848
Sepsis_27	56	62.293876436050816
Sepsis_27	56	75.34285786461005
Sepsis_27	56	65.89264790961002
Sepsis_27	56	53.840246338782414
Sepsis_27	56	67.08490264828093
Sepsis_27	56	63.85365686536355
Sepsis_27	56	63.024825631266154
Sepsis_27	56	64.80472792208029
Sepsis_27	56	64.58174320011592
Sepsis_27	56	67.90091775031965
Sepsis_27	56	67.45214465434708
Sepsis_27	56	67.69860457437053
Sepsis_27	56	64.21816185726522
Sepsis_27	56	67.37519406232767
Sepsis_27	56	72.85406848978197
Sepsis_27	56	77.15509070089047
Sepsis_27	56	64.70116949413061
Sepsis_27	56	74.5393389494118
Sepsis_27	56	58.5714788364339
Sepsis_27	56	62.110908020152564
Sepsis_27	56	72.74330507161609
Sepsis_27	56	71.78800391317482
Sepsis_27	56	63.750973520066744
Sepsis_27	56	63.544611546058334
Sepsis_27	56	64.06579762735726
Sepsis_27	56	67.97315897153584
Sepsis_27	56	74.78297209938044
Sepsis_27	56	76.47759664517393
Sepsis_27	56	71.60856629105224
Sepsis_27	56	66.52640820569782
Sepsis_27	56	73.00992724892816
Sepsis_27	56	61.70638672218474
Sepsis_27	56	65.6134132722052
Sepsis_27	56	63.24233742316342
Sepsis_27	56	68.58473890770176
Sepsis_27	56	64.8787803625323
Sepsis_27	56	63.320659279150284
Sepsis_27	56	71.14835299563858
Sepsis_27	56	61.69557186894941
Sepsis_27	56	60.72539973027018
Sepsis_27	56	64.40360139925225
Sepsis_27	56	55.08115289391708
Sepsis_27	56	76.57106021645332
Sepsis_27	56	73.78876935973423
Sepsis_27	56	68.84312030957375
Sepsis_27	56	63.801797258569074
Sepsis_27	56	65.01111735792894
Sepsis_27	56	65.0682854298242
Sepsis_27	56	63.269505239659615
Sepsis_27	56	72.08409494200326
Sepsis_27	56	71.33213443041606
Sepsis_27	56	67.23668140603012
Sepsis_27	56	59.0455130590856
Sepsis_27	56	61.779306643897115
Sepsis_27	56	54.03765220026144
Sepsis_27	56	65.17889605015077
Sepsis_27	56	57.4634348362811
Sepsis_27	56	61.466770201760276
Sepsis_27	56	66.73828036368126
Sepsis_27	56	67.10948485708715
Sepsis_27	56	64.74029130137487
Sepsis_27	56	68.68199537488417
Sepsis_27	56	68.93903306266331
Sepsis_27	56	68.76942774514191
Sepsis_27	56	76.20699819564602
Sepsis_27	56	66.61745250072323
Sepsis_27	56	66.06179838196816
Sepsis_27	56	66.52037027142939
Sepsis_27	56	68.77413902502042
Sepsis_27	56	69.26490649690038
Sepsis_27	56	63.093007597615454
Sepsis_27	56	62.53795879996798
Sepsis_27	56	66.59942804949041
Sepsis_27	56	72.393521463782
Sepsis_27	56	64.5456905949914
Sepsis_27	56	65.0984811941008
Sepsis_27	56	70.54859394513001
Sepsis_27	56	76.35072249228678
Sepsis_27	56	66.2795298567552
Sepsis_27	56	70.3033369651251
Sepsis_27	56	64.15571811215833
Sepsis_27	56	65.33031865709906
Sepsis_27	56	73.6671907338084
Sepsis_27	56	79.05449071980934
Sepsis_27	56	61.41390238599478
Sepsis_27	56	65.48225435692565
Sepsis_27	56	57.15805203107521
Sepsis_27	56	66.61181454156105
Sepsis_07	53	52.5437241745908
Sepsis_07	53	67.30010744113163
Sepsis_07	53	67.17639050854369
Sepsis_07	53	65.61148936001486
Sepsis_07	53	51.005335219555576
Sepsis_07	53	60.77006316881488
Sepsis_07	53	59.672645182849045
Sepsis_07	53	67.29518415224274
Sepsis_07	53	58.593796441762194
Sepsis_07	53	72.08218325185648
Sepsis_07	53	62.999194868193875
Sepsis_07	53	58.04367614306958
Sepsis_07	53	66.858351623239
Sepsis_07	53	52.45859836376984
Sepsis_07	53	57.98409778757571
Sepsis_07	53	58.7161571106871
Sepsis_07	53	69.37198788731718
Sepsis_07	53	62.97439439882629
Sepsis_07	53	51.31508126165584
Sepsis_07	53	63.481672798227
Sepsis_07	53	56.374471150864856
Sepsis_07	53	62.978593664863276
Sepsis_07	53	64.02520743495218
Sepsis_07	53	62.622470162783785
Sepsis_07	53	67.64504362743985
Sepsis_07	53	70.92307036801296
Sepsis_07	53	60.599667728147814
Sepsis_07	53	57.37115003153983
Sepsis_07	53	59.681351564874404
Sepsis_07	53	53.645110562257706
Sepsis_07	53	56.36254986210267
Sepsis_07	53	61.46231064225467
Sepsis_07	53	57.912746396863625
Sepsis_07	53	60.891598794522274
Sepsis_07	53	70.4056164413946
Sepsis_07	53	63.593440362178
Sepsis_07	53	69.26981841447828
Sepsis_07	53	63.08004886881392
Sepsis_07	53	55.18594483601763
Sepsis_07	53	64.31407833158909
Sepsis_07	53	60.196097653056654
Sepsis_07	53	62.071106203503376
Sepsis_07	53	59.04689457779121
Sepsis_07	53	63.61177180217645
Sepsis_07	53	54.290453179540755
Sepsis_07	53	67.35839054173182
Sepsis_07	53	67.16809511679321
Sepsis_07	53	57.96809071947193
Sepsis_07	53	55.162252928101104
Sepsis_07	53	56.75898319938255
Sepsis_07	53	58.85937057834763
Sepsis_07	53	62.66607435183611
Sepsis_07	53	54.22709708975776
Sepsis_07	53	63.871958771885325
Sepsis_07	53	56.243574151584234
Sepsis_07	53	57.29792363211224
Sepsis_07	53	60.54333975545825
Sepsis_07	53	67.97645812096656
Sepsis_07	53	56.31492301986552
Sepsis_07	53	66.20520812553472
Sepsis_07	53	61.64319358575872
Sepsis_07	53	69.51980543986079
Sepsis_07	53	61.52877374207847
Sepsis_07	53	55.326639472800785
Sepsis_07	53	60.03945258832916
Sepsis_07	53	54.226821299156754
Sepsis_07	53	67.9164076016316
Sepsis_07	53	55.04798174293446
Sepsis_07	53	59.57048355069605
Sepsis_07	53	63.71443573661154
Sepsis_07	53	62.17513335659546
Sepsis_07	53	62.940258093063214
Sepsis_07	53	56.280969137865924
Sepsis_07	53	54.7011538658577
Sepsis_07	53	54.76389263939616
Sepsis_07	53	53.938705214542416
Sepsis_07	53	54.28765747273439
Sepsis_07	53	55.85395724475186
Sepsis_07	53	68.81292062408662
Sepsis_07	53	66.96661074683051
Sepsis_07	53	67.35028663933315
Sepsis_07	53	61.414574027651625
Sepsis_07	53	58.33454606895817
Sepsis_07	53	60.75623162119862
Sepsis_07	53	48.572413931540765
Sepsis_07	53	54.233851951781396
Sepsis_07	53	53.81387717704302
Sepsis_07	53	60.67224316718179
Sepsis_07	53	63.99167459562207
Sepsis_07	53	55.09580387603174
Sepsis_07	53	60.193074840977566
Sepsis_07	53	58.516765994409454
Sepsis_07	53	62.495573288889595
Sepsis_07	53	62.40911964577568
Sepsis_07	53	65.37789995035862
Sepsis_07	53	70.55880261611709
Sepsis_07	53	60.358368218138615
Sepsis_07	53	65.14260221180844
Sepsis_07	53	56.348845680852996
Sepsis_07	53	68.87508716254692
Sepsis_09	51	67.01419420344472
Sepsis_09	51	83.65402902485643
Sepsis_09	51	87.81146373078596
Sepsis_09	51	64.22077928783348
Sepsis_09	51	72.39682373818378
Sepsis_09	51	50.4069683657115
Sepsis_09	51	74.0035151823027
Sepsis_09	51	64.79932860006473
Sepsis_09	51	62.7032788926805
Sepsis_09	51	77.44292578264867
Sepsis_09	51	81.40199479216548
Sepsis_09	51	61.32964025652632
Sepsis_09	51	70.74784052727088
Sepsis_09	51	87.48142604328088
Sepsis_09	51	79.65571325815499
Sepsis_09	51	74.23961299987702
Sepsis_09	51	73.91881984168946
Sepsis_09	51	69.28019808390611
Sepsis_09	51	77.23428834423736
Sepsis_09	51	76.62378294449059
Sepsis_09	51	73.37260399781135
Sepsis_09	51	81.47849651865404
Sepsis_09	51	86.33113196494382
Sepsis_09	51	81.6577591583284
Sepsis_09	51	98.73888444256568
Sepsis_09	51	84.66222909282979
Sepsis_09	51	76.27063391523677
Sepsis_09	51	56.65626744991094
Sepsis_09	51	87.81146373078596
Sepsis_09	51	62.68361234409166
Sepsis_09	51	80.2249541037887
Sepsis_09	51	76.31816062653925
Sepsis_09	51	102.10395778428973
Sepsis_09	51	70.40263199952967
Sepsis_09	51	78.21351339702473
Sepsis_09	51	56.541092729572995
Sepsis_09	51	89.4383628126313
Sepsis_09	51	92.48056486829404
Sepsis_09	51	69.49293144711947
Sepsis_09	51	75.56957080123784
Sepsis_09	51	75.96976041825025
Sepsis_09	51	78.87581717718145
Sepsis_09	51	77.77063222966777
Sepsis_09	51	66.32141104356339
Sepsis_09	51	66.30678129246466
Sepsis_09	51	70.24787106940182
Sepsis_09	51	86.98748573167002
Sepsis_09	51	68.22848986112524
Sepsis_09	51	74.31844596685158
Sepsis_09	51	79.36269392268794
Sepsis_09	51	73.75472804225106
Sepsis_09	51	64.63580029247696
Sepsis_09	51	78.69646819751402
Sepsis_09	51	85.57115554517134
Sepsis_09	51	77.3234793932033
Sepsis_09	51	85.42487620569355
Sepsis_09	51	68.1913212318144
Sepsis_09	51	71.11479373147466
Sepsis_09	51	67.701854225843
Sepsis_09	51	74.84016010118307
Sepsis_09	51	72.85088986347961
Sepsis_09	51	69.3591173908737
Sepsis_09	51	76.23346528592596
Sepsis_09	51	66.17296723621891
Sepsis_09	51	97.00287465055348
Sepsis_09	51	69.14052165402153
Sepsis_09	51	82.81038447715163
Sepsis_09	51	62.15706304880222
Sepsis_09	51	87.18055254629455
Sepsis_09	51	90.61492634915025
Sepsis_09	51	77.14213862565511
Sepsis_09	51	85.15160975880836
Sepsis_09	51	76.17429886754026
Sepsis_09	51	80.61182696919361
Sepsis_09	51	70.52346875677307
Sepsis_09	51	88.61094002035536
Sepsis_09	51	72.96848216429657
Sepsis_09	51	72.86805249159676
Sepsis_09	51	68.35035383104945
Sepsis_09	51	64.13366636674122
Sepsis_09	51	77.40023423230409
Sepsis_09	51	61.15037761685181
Sepsis_09	51	81.88261835216866
Sepsis_09	51	76.49742326621363
Sepsis_09	51	71.89918552080067
Sepsis_09	51	66.12544052491648
Sepsis_09	51	75.6872494420477
Sepsis_09	51	82.80460844350574
Sepsis_09	51	83.00112005129009
Sepsis_09	51	87.06213336953007
Sepsis_09	51	70.93794867227899
Sepsis_09	51	102.62817583909323
Sepsis_09	51	71.44008259801474
Sepsis_09	51	80.44596742111975
Sepsis_09	51	68.95499555735901
Sepsis_09	51	70.98843405319782
Sepsis_09	51	61.74204204415881
Sepsis_09	51	72.65699747270644
Sepsis_09	51	93.51110217794755
Sepsis_09	51	57.10455754156108
Sepsis_11	56	41.13963417472887
Sepsis_11	56	60.04165056654474
Sepsis_11	56	64.76715466449876
Sepsis_11	56	60.04165056654474
Sepsis_11	56	74.21816286040665
Sepsis_11	56	60.04165056654474
Sepsis_11	56	69.4926587624527
Sepsis_11	56	64.76715466449876
Sepsis_11	56	69.4926587624527
Sepsis_11	56	55.31614646859075
Sepsis_11	56	50.59064237063689
Sepsis_11	56	64.76715466449876
Sepsis_11	56	50.59064237063689
Sepsis_11	56	55.31614646859075
Sepsis_11	56	55.31614646859075
Sepsis_11	56	50.59064237063689
Sepsis_11	56	50.59064237063689
Sepsis_11	56	55.31614646859075
Sepsis_11	56	55.31614646859075
Sepsis_11	56	74.21816286040665
Sepsis_11	56	55.31614646859075
Sepsis_11	56	64.76715466449876
Sepsis_11	56	69.4926587624527
Sepsis_11	56	60.04165056654474
Sepsis_11	56	55.31614646859075
Sepsis_11	56	55.31614646859075
Sepsis_11	56	69.4926587624527
Sepsis_11	56	41.13963417472887
Sepsis_11	56	50.59064237063689
Sepsis_11	56	55.31614646859075
Sepsis_11	56	69.4926587624527
Sepsis_11	56	64.76715466449876
Sepsis_11	56	60.04165056654474
Sepsis_11	56	45.865138272682884
Sepsis_11	56	55.31614646859075
Sepsis_11	56	74.21816286040665
Sepsis_11	56	78.9436669583607
Sepsis_11	56	60.04165056654474
Sepsis_11	56	50.59064237063689
Sepsis_11	56	45.865138272682884
Sepsis_11	56	60.04165056654474
Sepsis_11	56	50.59064237063689
Sepsis_11	56	60.04165056654474
Sepsis_11	56	74.21816286040665
Sepsis_11	56	60.04165056654474
Sepsis_11	56	55.31614646859075
Sepsis_11	56	60.04165056654474
Sepsis_11	56	60.04165056654474
Sepsis_11	56	69.4926587624527
Sepsis_11	56	55.31614646859075
Sepsis_11	56	60.04165056654474
Sepsis_11	56	50.59064237063689
Sepsis_11	56	64.76715466449876
Sepsis_11	56	69.4926587624527
Sepsis_11	56	74.21816286040665
Sepsis_11	56	64.76715466449876
Sepsis_11	56	78.9436669583607
Sepsis_11	56	50.59064237063689
Sepsis_11	56	74.21816286040665
Sepsis_11	56	78.9436669583607
Sepsis_11	56	60.04165056654474
Sepsis_11	56	45.865138272682884
Sepsis_11	56	50.59064237063689
Sepsis_11	56	64.76715466449876
Sepsis_11	56	64.76715466449876
Sepsis_11	56	64.76715466449876
Sepsis_11	56	69.4926587624527
Sepsis_11	56	78.9436669583607
Sepsis_11	56	69.4926587624527
Sepsis_11	56	45.865138272682884
Sepsis_11	56	60.04165056654474
Sepsis_11	56	55.31614646859075
Sepsis_11	56	60.04165056654474
Sepsis_11	56	55.31614646859075
Sepsis_11	56	41.13963417472887
Sepsis_11	56	64.76715466449876
Sepsis_11	56	45.865138272682884
Sepsis_11	56	64.76715466449876
Sepsis_11	56	60.04165056654474
Sepsis_11	56	50.59064237063689
Sepsis_11	56	50.59064237063689
Sepsis_11	56	45.865138272682884
Sepsis_11	56	55.31614646859075
Sepsis_11	56	64.76715466449876
Sepsis_11	56	55.31614646859075
Sepsis_11	56	50.59064237063689
Sepsis_11	56	60.04165056654474
Sepsis_11	56	50.59064237063689
Sepsis_11	56	50.59064237063689
Sepsis_11	56	55.31614646859075
Sepsis_11	56	41.13963417472887
Sepsis_11	56	64.76715466449876
Sepsis_11	56	50.59064237063689
Sepsis_11	56	55.31614646859075
Sepsis_11	56	64.76715466449876
Sepsis_11	56	50.59064237063689
Sepsis_11	56	60.04165056654474
Sepsis_11	56	45.865138272682884
Sepsis_11	56	74.21816286040665
Sepsis_11	56	50.59064237063689
Sepsis_36	42	56.76466001331229
Sepsis_36	42	60.926413275190946
Sepsis_36	42	64.47014079346953
Sepsis_36	42	75.06475433286462
Sepsis_36	42	62.41064437818155
Sepsis_36	42	66.69135187060041
Sepsis_36	42	68.0862371753858
Sepsis_36	42	48.58906045309739
Sepsis_36	42	51.28037174761872
Sepsis_36	42	55.24055820652567
Sepsis_36	42	59.39557250560021
Sepsis_36	42	67.55140280776412
Sepsis_36	42	65.96699569519733
Sepsis_36	42	54.54061051970937
Sepsis_36	42	69.16241953227036
Sepsis_36	42	67.48359208362017
Sepsis_36	42	75.88435913940725
Sepsis_36	42	67.95456925224802
Sepsis_36	42	67.55957363796352
Sepsis_36	42	57.80386114164346
Sepsis_36	42	63.17375956339076
Sepsis_36	42	71.93786866025802
Sepsis_36	42	56.17045181226771
Sepsis_36	42	53.70823192755316
Sepsis_36	42	66.48402948501088
Sepsis_36	42	63.783456162782684
Sepsis_36	42	70.81595041275371
Sepsis_36	42	43.252250095031826
Sepsis_36	42	64.04394464737186
Sepsis_36	42	70.56315085241681
Sepsis_36	42	61.799217329397926
Sepsis_36	42	55.485811378303055
Sepsis_36	42	54.90978985764314
Sepsis_36	42	61.19744695539505
Sepsis_36	42	67.27387163352192
Sepsis_36	42	68.12661648070204
Sepsis_36	42	68.98522048437087
Sepsis_36	42	61.790695493116274
Sepsis_36	42	79.12536325864335
Sepsis_36	42	68.55483511439658
Sepsis_36	42	67.85104961094846
Sepsis_36	42	55.31962225990973
Sepsis_36	42	62.20414599514691
Sepsis_36	42	71.64287814003788
Sepsis_36	42	67.44508182435824
Sepsis_36	42	76.58418309941653
Sepsis_36	42	66.43240182950706
Sepsis_36	42	68.38509960842342
Sepsis_36	42	53.92016468445767
Sepsis_36	42	77.46786548508732
Sepsis_36	42	66.19230817714782
Sepsis_36	42	66.57733462103786
Sepsis_36	42	78.5144033898223
Sepsis_36	42	74.40354031122791
Sepsis_36	42	65.08420693592531
Sepsis_36	42	44.36749745069525
Sepsis_36	42	60.047254095629526
Sepsis_36	42	67.77764100203377
Sepsis_36	42	55.926620920706895
Sepsis_36	42	52.134192914219014
Sepsis_36	42	52.43318959922771
Sepsis_36	42	72.00601119404737
Sepsis_36	42	76.28880530868847
Sepsis_36	42	68.77487344466232
Sepsis_36	42	76.36464127692543
Sepsis_36	42	53.33320200104322
Sepsis_36	42	67.39110690709133
Sepsis_36	42	58.16918615751401
Sepsis_36	42	46.4933735806617
Sepsis_36	42	65.78404369397164
Sepsis_36	42	61.1298382248279
Sepsis_36	42	52.370911437592035
Sepsis_36	42	70.25501306123334
Sepsis_36	42	61.05944963298246
Sepsis_36	42	93.61639372888035
Sepsis_36	42	65.18783336993538
Sepsis_36	42	75.9142213964694
Sepsis_36	42	55.210766760569214
Sepsis_36	42	56.484288423199466
Sepsis_36	42	59.81820895540771
Sepsis_36	42	82.0925860945898
Sepsis_36	42	49.12473275146864
Sepsis_36	42	82.22759562682619
Sepsis_36	42	56.75015989916372
Sepsis_36	42	59.560106517664465
Sepsis_36	42	79.647683607049
Sepsis_36	42	64.703447391864
Sepsis_36	42	70.92675193895529
Sepsis_36	42	56.181750860078274
Sepsis_36	42	73.5240254877678
Sepsis_36	42	65.6454286531927
Sepsis_36	42	65.29226228498139
Sepsis_36	42	66.19496011590944
Sepsis_36	42	78.31764006292077
Sepsis_36	42	68.98665644312973
Sepsis_36	42	63.35578657057663
Sepsis_36	42	66.42028897758469
Sepsis_36	42	70.14623833046102
Sepsis_36	42	57.654016084701524
Sepsis_36	42	56.99655603356249
Sepsis_35	44	41.977908339667614
Sepsis_35	44	68.35911264452159
Sepsis_35	44	54.528257954796736
Sepsis_35	44	44.25423957863366
Sepsis_35	44	59.37771357970836
Sepsis_35	44	57.709129414452114
Sepsis_35	44	64.33809917508424
Sepsis_35	44	66.38597710041161
Sepsis_35	44	64.51643116628067
Sepsis_35	44	55.81540098024271
Sepsis_35	44	46.9202439421759
Sepsis_35	44	69.23555189189744
Sepsis_35	44	59.37766577390886
Sepsis_35	44	45.19415757053862
Sepsis_35	44	46.529571116865576
Sepsis_35	44	59.50879379489902
Sepsis_35	44	57.59809539536467
Sepsis_35	44	53.429189381471666
Sepsis_35	44	60.89827401181281
Sepsis_35	44	56.56355388306512
Sepsis_35	44	68.1483894422244
Sepsis_35	44	63.204873723767406
Sepsis_35	44	70.61821250642696
Sepsis_35	44	53.99884654530973
Sepsis_35	44	65.29420874161393
Sepsis_35	44	61.99245602011691
Sepsis_35	44	50.36592611697361
Sepsis_35	44	51.28183972088525
Sepsis_35	44	52.47890167746285
Sepsis_35	44	58.992746068405545
Sepsis_35	44	62.06909894592536
Sepsis_35	44	48.023047488355495
Sepsis_35	44	59.00557001185104
Sepsis_35	44	68.54870250613969
Sepsis_35	44	66.13693613739022
Sepsis_35	44	66.18281114270823
Sepsis_35	44	48.17390738970788
Sepsis_35	44	53.94093416611984
Sepsis_35	44	47.900565869109535
Sepsis_35	44	67.12002570103267
Sepsis_35	44	62.65523209161255
Sepsis_35	44	59.14972348286257
Sepsis_35	44	59.202805579712255
Sepsis_35	44	63.949563741965015
Sepsis_35	44	57.98246322896621
Sepsis_35	44	41.97941488893582
Sepsis_35	44	58.337750794993674
Sepsis_35	44	56.29978885167064
Sepsis_35	44	75.48260013501081
Sepsis_35	44	56.82953741728165
Sepsis_35	44	66.61124629918926
Sepsis_35	44	58.17663275999377
Sepsis_35	44	41.45735346159718
Sepsis_35	44	57.65465679907599
Sepsis_35	44	60.455377806259946
Sepsis_35	44	54.49770219692188
Sepsis_35	44	71.6136181324333
Sepsis_35	44	65.51854571698108
Sepsis_35	44	56.375881870401
Sepsis_35	44	48.379205220269746
Sepsis_35	44	64.0947779127844
Sepsis_35	44	62.335895762226194
Sepsis_35	44	66.78908335967485
Sepsis_35	44	60.59413105906771
Sepsis_35	44	51.66709708167566
Sepsis_35	44	60.22991398167689
Sepsis_35	44	71.53367066170185
Sepsis_35	44	55.10600566904623
Sepsis_35	44	49.18595879567497
Sepsis_35	44	70.01445100380445
Sepsis_35	44	46.96416658547539
Sepsis_35	44	54.562734086403154
Sepsis_35	44	58.292622808951315
Sepsis_35	44	54.6685138187536
Sepsis_35	44	67.92724528103375
Sepsis_35	44	63.54147523744009
Sepsis_35	44	50.5281237231895
Sepsis_35	44	56.447069207548644
Sepsis_35	44	74.1119821878919
Sepsis_35	44	46.74658857211072
Sepsis_35	44	61.68569680053467
Sepsis_35	44	55.74704859577637
Sepsis_35	44	48.67484720603379
Sepsis_35	44	54.28016131032126
Sepsis_35	44	54.257593439449806
Sepsis_35	44	64.55219641495012
Sepsis_35	44	59.07689082502643
Sepsis_35	44	60.60662842009771
Sepsis_35	44	44.82602741521315
Sepsis_35	44	65.01143575789705
Sepsis_35	44	58.26342688396816
Sepsis_35	44	58.96483924126279
Sepsis_35	44	59.76173493445376
Sepsis_35	44	63.891744345084604
Sepsis_35	44	60.680324639026274
Sepsis_35	44	45.35525634565447
Sepsis_35	44	48.62764190569416
Sepsis_35	44	53.20904378162577
Sepsis_35	44	62.53726126162798
Sepsis_35	44	61.40643352375313
BCGP-T2S046	20	26.322593169260987
BCGP-T2S046	20	36.00826272661611
BCGP-T2S046	20	45.873226063480416
BCGP-T2S046	20	43.813409895339994
BCGP-T2S046	20	34.375517250657566
BCGP-T2S046	20	27.89234165100525
BCGP-T2S046	20	59.75049023906343
BCGP-T2S046	20	27.95594629342625
BCGP-T2S046	20	39.071199489085814
BCGP-T2S046	20	36.06324536474559
BCGP-T2S046	20	60.93507547135313
BCGP-T2S046	20	43.908201801130176
BCGP-T2S046	20	32.61473893191451
BCGP-T2S046	20	48.23698861675408
BCGP-T2S046	20	45.12575206250201
BCGP-T2S046	20	37.89668484227286
BCGP-T2S046	20	42.00700431882808
BCGP-T2S046	20	53.33600188116535
BCGP-T2S046	20	34.027191623081265
BCGP-T2S046	20	39.300390804581234
BCGP-T2S046	20	41.15556229868073
BCGP-T2S046	20	32.024376699478665
BCGP-T2S046	20	35.464019160738474
BCGP-T2S046	20	36.30463230100217
BCGP-T2S046	20	43.88263863327026
BCGP-T2S046	20	42.105045386371295
BCGP-T2S046	20	40.38541736407869
BCGP-T2S046	20	53.75033336854324
BCGP-T2S046	20	21.88840008332472
BCGP-T2S046	20	43.05316642727588
BCGP-T2S046	20	19.309826292555318
BCGP-T2S046	20	33.82033792237025
BCGP-T2S046	20	34.849642686960316
BCGP-T2S046	20	28.7551041319155
BCGP-T2S046	20	41.69601193072503
BCGP-T2S046	20	35.81737246143417
BCGP-T2S046	20	41.747404651205905
BCGP-T2S046	20	35.970883976539035
BCGP-T2S046	20	45.6352150242391
BCGP-T2S046	20	49.246070755840314
BCGP-T2S046	20	31.07407854913529
BCGP-T2S046	20	51.639486775026825
BCGP-T2S046	20	41.49608157735037
BCGP-T2S046	20	44.90025274900821
BCGP-T2S046	20	37.09064923111331
BCGP-T2S046	20	40.64044272668043
BCGP-T2S046	20	53.61132927255636
BCGP-T2S046	20	40.76335342158545
BCGP-T2S046	20	46.458215298842966
BCGP-T2S046	20	42.405051672890906
BCGP-T2S046	20	45.67616418477547
BCGP-T2S046	20	43.46206940500244
BCGP-T2S046	20	38.06715538905648
BCGP-T2S046	20	34.63971181071972
BCGP-T2S046	20	37.130798525753896
BCGP-T2S046	20	35.948140165693104
BCGP-T2S046	20	27.1033227987764
BCGP-T2S046	20	41.7156429121795
BCGP-T2S046	20	43.59974834742936
BCGP-T2S046	20	38.169722608780454
BCGP-T2S046	20	44.49722223577153
BCGP-T2S046	20	35.15993085859713
BCGP-T2S046	20	46.31373964960387
BCGP-T2S046	20	34.33787120389115
BCGP-T2S046	20	30.474882835102495
BCGP-T2S046	20	44.75130110562834
BCGP-T2S046	20	44.9254687218482
BCGP-T2S046	20	38.99023375726871
BCGP-T2S046	20	31.07182904497783
BCGP-T2S046	20	42.41311908185387
BCGP-T2S046	20	26.910140410144468
BCGP-T2S046	20	29.135757145205485
BCGP-T2S046	20	40.386243375310585
BCGP-T2S046	20	56.46596702731804
BCGP-T2S046	20	49.57383451108855
BCGP-T2S046	20	29.66943469205275
BCGP-T2S046	20	39.232369175610316
BCGP-T2S046	20	39.85708148825554
BCGP-T2S046	20	33.378261292212784
BCGP-T2S046	20	45.14508380855233
BCGP-T2S046	20	42.69433832550895
BCGP-T2S046	20	42.680567356590814
BCGP-T2S046	20	37.99481582215515
BCGP-T2S046	20	34.53065090472353
BCGP-T2S046	20	35.80423263630545
BCGP-T2S046	20	54.704949222345704
BCGP-T2S046	20	58.152600907302606
BCGP-T2S046	20	65.38041013290355
BCGP-T2S046	20	20.08637106211488
BCGP-T2S046	20	51.0892333199915
BCGP-T2S046	20	45.01608271454249
BCGP-T2S046	20	35.357721173031656
BCGP-T2S046	20	48.04698820192955
BCGP-T2S046	20	40.07905793258776
BCGP-T2S046	20	42.574930863633625
BCGP-T2S046	20	44.81097069546968
BCGP-T2S046	20	32.957058017280765
BCGP-T2S046	20	47.18854083544349
BCGP-T2S046	20	42.362412210076634
BCGP-T2S046	20	38.19739205380174
BCGP-T1S080	26	68.33441753756959
BCGP-T1S080	26	61.626216349641226
BCGP-T1S080	26	66.4486434756566
BCGP-T1S080	26	69.43905156196058
BCGP-T1S080	26	68.6208147123806
BCGP-T1S080	26	51.643922799759714
BCGP-T1S080	26	68.82386417145008
BCGP-T1S080	26	46.65267104896358
BCGP-T1S080	26	65.38011787915465
BCGP-T1S080	26	68.01367664254246
BCGP-T1S080	26	59.88837431551091
BCGP-T1S080	26	58.4934048220884
BCGP-T1S080	26	55.72143735293631
BCGP-T1S080	26	70.71005375294554
BCGP-T1S080	26	46.98229677491798
BCGP-T1S080	26	80.39768546318267
BCGP-T1S080	26	65.77999692997932
BCGP-T1S080	26	63.89566242151393
BCGP-T1S080	26	75.18202937489777
BCGP-T1S080	26	58.980710707539345
BCGP-T1S080	26	57.689326233097155
BCGP-T1S080	26	73.98900317294746
BCGP-T1S080	26	60.07566744730463
BCGP-T1S080	26	53.37810038071343
BCGP-T1S080	26	66.54859670315727
BCGP-T1S080	26	57.42650235994578
BCGP-T1S080	26	67.4631314328496
BCGP-T1S080	26	68.12526491799171
BCGP-T1S080	26	65.55073385741034
BCGP-T1S080	26	58.856851518716475
BCGP-T1S080	26	63.64616890789938
BCGP-T1S080	26	65.33955403525445
BCGP-T1S080	26	45.580737240240715
BCGP-T1S080	26	66.75072994770983
BCGP-T1S080	26	50.680890258611605
BCGP-T1S080	26	72.37031767289993
BCGP-T1S080	26	58.1549463626744
BCGP-T1S080	26	66.57776393792076
BCGP-T1S080	26	66.37856765986513
BCGP-T1S080	26	59.60170120297268
BCGP-T1S080	26	67.5728526110776
BCGP-T1S080	26	81.05867835967291
BCGP-T1S080	26	57.092582255899
BCGP-T1S080	26	72.54644519577248
BCGP-T1S080	26	58.305405473575654
BCGP-T1S080	26	59.889012302545794
BCGP-T1S080	26	75.46537763992418
BCGP-T1S080	26	72.8176394022574
BCGP-T1S080	26	65.84195756309482
BCGP-T1S080	26	77.13828514639624
BCGP-T1S080	26	67.08667995303422
BCGP-T1S080	26	49.69908792198536
BCGP-T1S080	26	37.32106279662856
BCGP-T1S080	26	56.134347552192125
BCGP-T1S080	26	64.13294456334845
BCGP-T1S080	26	68.97045942366523
BCGP-T1S080	26	53.10247979404357
BCGP-T1S080	26	69.97340115062701
BCGP-T1S080	26	60.027091353329745
BCGP-T1S080	26	68.73174244308728
BCGP-T1S080	26	59.37990544674483
BCGP-T1S080	26	55.4952615490433
BCGP-T1S080	26	75.58220296457688
BCGP-T1S080	26	71.353816126821485
BCGP-T1S080	26	71.39967835563836
BCGP-T1S080	26	67.12157915033819
BCGP-T1S080	26	62.286276064588314
BCGP-T1S080	26	75.43855123630031
BCGP-T1S080	26	62.617983798963984
BCGP-T1S080	26	62.762085573266084
BCGP-T1S080	26	61.442670095183516
BCGP-T1S080	26	76.83208760629556
BCGP-T1S080	26	57.113613173764115
BCGP-T1S080	26	68.98522146060185
BCGP-T1S080	26	52.60774166841831
BCGP-T1S080	26	58.79371547325693
BCGP-T1S080	26	67.10153095673988
BCGP-T1S080	26	55.20828378937812
BCGP-T1S080	26	59.815723936784956
BCGP-T1S080	26	46.65063387337917
BCGP-T1S080	26	67.63983916886095
BCGP-T1S080	26	59.42820184151095
BCGP-T1S080	26	75.89655743629221
BCGP-T1S080	26	58.12145100262907
BCGP-T1S080	26	57.868622182079854
BCGP-T1S080	26	58.44014476194458
BCGP-T1S080	26	69.49696115691957
BCGP-T1S080	26	57.33970646373221
BCGP-T1S080	26	67.10664531254244
BCGP-T1S080	26	46.29109301245789
BCGP-T1S080	26	74.99705857778065
BCGP-T1S080	26	60.45659087978318
BCGP-T1S080	26	67.77947279295141
BCGP-T1S080	26	56.34856130426563
BCGP-T1S080	26	88.79229937811208
BCGP-T1S080	26	60.869037582131135
BCGP-T1S080	26	54.689144945649325
BCGP-T1S080	26	61.55056147809538
BCGP-T1S080	26	52.83560882051575
BCGP-T1S080	26	57.605273604601464
BCGP-T2S080	26	49.93210368543517
BCGP-T2S080	26	51.05914469320187
BCGP-T2S080	26	68.27065521813797
BCGP-T2S080	26	44.70419407890305
BCGP-T2S080	26	62.48972393670042
BCGP-T2S080	26	70.9547632892104
BCGP-T2S080	26	39.9714432047696
BCGP-T2S080	26	67.77289576829224
BCGP-T2S080	26	60.78426927279696
BCGP-T2S080	26	63.027695966527446
BCGP-T2S080	26	61.63693779608619
BCGP-T2S080	26	67.27387914946704
BCGP-T2S080	26	49.45147834759837
BCGP-T2S080	26	68.36418904874766
BCGP-T2S080	26	64.00650928882702
BCGP-T2S080	26	49.04296334234436
BCGP-T2S080	26	58.84174349634998
BCGP-T2S080	26	61.1792803304153
BCGP-T2S080	26	50.38024724984719
BCGP-T2S080	26	41.187441046900084
BCGP-T2S080	26	49.42174309465171
BCGP-T2S080	26	45.44465363770181
BCGP-T2S080	26	52.56396316949846
BCGP-T2S080	26	56.72229751605335
BCGP-T2S080	26	47.61111373407684
BCGP-T2S080	26	59.67254972299277
BCGP-T2S080	26	74.77849024619294
BCGP-T2S080	26	54.680238599742125
BCGP-T2S080	26	66.90272466329951
BCGP-T2S080	26	49.44801804720728
BCGP-T2S080	26	51.908351857879765
BCGP-T2S080	26	43.298803057515705
BCGP-T2S080	26	70.387854270521
BCGP-T2S080	26	50.20952242403951
BCGP-T2S080	26	55.12912598925249
BCGP-T2S080	26	61.42489317965095
BCGP-T2S080	26	68.50316365256721
BCGP-T2S080	26	40.72394555933696
BCGP-T2S080	26	40.61167603404287
BCGP-T2S080	26	57.87155009724164
BCGP-T2S080	26	57.64774197764429
BCGP-T2S080	26	52.1429720024431
BCGP-T2S080	26	64.83824343880312
BCGP-T2S080	26	52.3774825137874
BCGP-T2S080	26	56.179686137184035
BCGP-T2S080	26	50.81138503298717
BCGP-T2S080	26	59.627405017097374
BCGP-T2S080	26	65.58782986859264
BCGP-T2S080	26	64.93580235781975
BCGP-T2S080	26	44.31779863713823
BCGP-T2S080	26	51.971877888891875
BCGP-T2S080	26	51.569446285015125
BCGP-T2S080	26	72.3545320448375
BCGP-T2S080	26	52.40270371273878
BCGP-T2S080	26	58.3108827615697
BCGP-T2S080	26	70.62507151147965
BCGP-T2S080	26	52.41439966484329
BCGP-T2S080	26	43.16074057491907
BCGP-T2S080	26	53.442598295243656
BCGP-T2S080	26	57.89523156147791
BCGP-T2S080	26	52.71118537622336
BCGP-T2S080	26	68.33269775489346
BCGP-T2S080	26	64.23749049134197
BCGP-T2S080	26	52.445258929253555
BCGP-T2S080	26	56.59034408119893
BCGP-T2S080	26	60.611632403532866
BCGP-T2S080	26	50.10967141745857
BCGP-T2S080	26	62.50427992192311
BCGP-T2S080	26	55.216221825170706
BCGP-T2S080	26	54.72709137536835
BCGP-T2S080	26	57.93352057154707
BCGP-T2S080	26	48.36362600740153
BCGP-T2S080	26	56.919335119319754
BCGP-T2S080	26	75.74047841356347
BCGP-T2S080	26	57.57595683184805
BCGP-T2S080	26	49.851673907642386
BCGP-T2S080	26	51.57309984860535
BCGP-T2S080	26	54.17848639617228
BCGP-T2S080	26	65.58420004705154
BCGP-T2S080	26	54.68148931328718
BCGP-T2S080	26	62.38396239926915
BCGP-T2S080	26	66.60492398981287
BCGP-T2S080	26	78.13776798636312
BCGP-T2S080	26	45.09453775175861
BCGP-T2S080	26	56.09051563655948
BCGP-T2S080	26	66.66682104979306
BCGP-T2S080	26	68.21372472798672
BCGP-T2S080	26	46.40976976582015
BCGP-T2S080	26	53.17924759362318
BCGP-T2S080	26	53.21561134517221
BCGP-T2S080	26	55.55076708793846
BCGP-T2S080	26	58.49769056197456
BCGP-T2S080	26	56.54052431907255
BCGP-T2S080	26	50.79990898046938
BCGP-T2S080	26	61.67429828956962
BCGP-T2S080	26	58.43650658673708
BCGP-T2S080	26	55.546246143861524
BCGP-T2S080	26	64.47891783704243
BCGP-T2S080	26	55.35625821500681
BCGP-T2S080	26	44.912066303213955
BCGP-T1S091	26	48.67850415051351
BCGP-T1S091	26	51.62010770940422
BCGP-T1S091	26	53.28505513002463
BCGP-T1S091	26	51.76531032463065
BCGP-T1S091	26	54.68747166054836
BCGP-T1S091	26	57.44877925194566
BCGP-T1S091	26	70.40075387731345
BCGP-T1S091	26	43.530136434855336
BCGP-T1S091	26	64.16346961534924
BCGP-T1S091	26	61.46825763215641
BCGP-T1S091	26	50.301789101005454
BCGP-T1S091	26	44.69192466372823
BCGP-T1S091	26	44.29124889923064
BCGP-T1S091	26	34.98848315554754
BCGP-T1S091	26	75.42601046229022
BCGP-T1S091	26	71.17981929654044
BCGP-T1S091	26	49.091780789137545
BCGP-T1S091	26	58.88939964490232
BCGP-T1S091	26	52.77976235332794
BCGP-T1S091	26	43.63769106254247
BCGP-T1S091	26	54.157418300905235
BCGP-T1S091	26	51.40875809030195
BCGP-T1S091	26	57.49147779582755
BCGP-T1S091	26	56.35001887033063
BCGP-T1S091	26	36.935472870740945
BCGP-T1S091	26	50.1806282746055
BCGP-T1S091	26	59.69943262865976
BCGP-T1S091	26	45.48932621406782
BCGP-T1S091	26	32.3051565449884
BCGP-T1S091	26	60.185860216307496
BCGP-T1S091	26	45.63615011837129
BCGP-T1S091	26	49.239879130718116
BCGP-T1S091	26	57.22123257155217
BCGP-T1S091	26	62.41121232783187
BCGP-T1S091	26	58.77809959250842
BCGP-T1S091	26	45.32590385061231
BCGP-T1S091	26	56.29387771577032
BCGP-T1S091	26	59.203665346512764
BCGP-T1S091	26	47.20980659464169
BCGP-T1S091	26	59.03339246322547
BCGP-T1S091	26	59.4191420825937
BCGP-T1S091	26	46.41552877279418
BCGP-T1S091	26	54.6087241259333
BCGP-T1S091	26	28.77598118157855
BCGP-T1S091	26	37.800883351083925
BCGP-T1S091	26	63.15726971383284
BCGP-T1S091	26	55.81103485045243
BCGP-T1S091	26	52.88179552843196
BCGP-T1S091	26	46.25254527770616
BCGP-T1S091	26	41.4250099341246
BCGP-T1S091	26	52.10706590211657
BCGP-T1S091	26	65.45537988484892
BCGP-T1S091	26	52.323684577656685
BCGP-T1S091	26	61.09630808556735
BCGP-T1S091	26	53.74961422586992
BCGP-T1S091	26	72.77276659668064
BCGP-T1S091	26	55.886029743388114
BCGP-T1S091	26	55.89688349985421
BCGP-T1S091	26	71.81625869162704
BCGP-T1S091	26	52.47741280538524
BCGP-T1S091	26	66.5212364496743
BCGP-T1S091	26	69.71509930598324
BCGP-T1S091	26	41.85284695284146
BCGP-T1S091	26	59.40812360170058
BCGP-T1S091	26	41.96461365219156
BCGP-T1S091	26	70.63189691630136
BCGP-T1S091	26	48.63755818159257
BCGP-T1S091	26	35.30658780383806
BCGP-T1S091	26	47.927900565563085
BCGP-T1S091	26	53.0436878028143
BCGP-T1S091	26	50.52831499787592
BCGP-T1S091	26	65.33291034871588
BCGP-T1S091	26	52.937720506692195
BCGP-T1S091	26	39.70070561169103
BCGP-T1S091	26	73.181613340189
BCGP-T1S091	26	59.97238919438419
BCGP-T1S091	26	55.25551359590743
BCGP-T1S091	26	50.090816881998876
BCGP-T1S091	26	44.56242834510644
BCGP-T1S091	26	48.792383469770776
BCGP-T1S091	26	59.40588082168964
BCGP-T1S091	26	73.4871706962425
BCGP-T1S091	26	41.466671009830435
BCGP-T1S091	26	50.33096590607817
BCGP-T1S091	26	58.667783339943064
BCGP-T1S091	26	42.93756801315428
BCGP-T1S091	26	56.656099500900666
BCGP-T1S091	26	37.559466528035735
BCGP-T1S091	26	56.02185789400357
BCGP-T1S091	26	56.926338924134015
BCGP-T1S091	26	44.00774895592069
BCGP-T1S091	26	52.48915090844022
BCGP-T1S091	26	41.08550837935595
BCGP-T1S091	26	54.14436786031083
BCGP-T1S091	26	60.271106961280324
BCGP-T1S091	26	45.938514241471445
BCGP-T1S091	26	64.201363133191
BCGP-T1S091	26	48.5939094942206
BCGP-T1S091	26	49.330324612167644
BCGP-T1S091	26	30.057675448732464
BCGP-T2S091	26	52.83147908697191
BCGP-T2S091	26	57.15634936123278
BCGP-T2S091	26	49.098588278875305
BCGP-T2S091	26	57.2552547061052
BCGP-T2S091	26	57.71126546708213
BCGP-T2S091	26	55.85851875880242
BCGP-T2S091	26	63.26745519842409
BCGP-T2S091	26	41.97003575287258
BCGP-T2S091	26	86.59388330282599
BCGP-T2S091	26	56.13569031298794
BCGP-T2S091	26	53.52256518026719
BCGP-T2S091	26	52.70882612150985
BCGP-T2S091	26	51.81987181599915
BCGP-T2S091	26	50.91788492294066
BCGP-T2S091	26	55.85448136172384
BCGP-T2S091	26	60.58623586627419
BCGP-T2S091	26	49.909620517042335
BCGP-T2S091	26	53.53715588622327
BCGP-T2S091	26	39.69837093842335
BCGP-T2S091	26	63.491397694537945
BCGP-T2S091	26	69.35624605453543
BCGP-T2S091	26	45.54449001862254
BCGP-T2S091	26	55.05790730670785
BCGP-T2S091	26	55.987893277038474
BCGP-T2S091	26	49.2037970123333
BCGP-T2S091	26	43.24953280004164
BCGP-T2S091	26	64.37403719978339
BCGP-T2S091	26	67.81745610010405
BCGP-T2S091	26	59.6988130095525
BCGP-T2S091	26	51.036460793005716
BCGP-T2S091	26	53.404229355161405
BCGP-T2S091	26	48.4561451399363
BCGP-T2S091	26	58.43003149571919
BCGP-T2S091	26	37.82422530569908
BCGP-T2S091	26	59.808678984019046
BCGP-T2S091	26	74.86458140146678
BCGP-T2S091	26	53.92498269959205
BCGP-T2S091	26	47.4781389381618
BCGP-T2S091	26	66.43664576259881
BCGP-T2S091	26	48.39968699640477
BCGP-T2S091	26	64.99089107612602
BCGP-T2S091	26	47.349796205957944
BCGP-T2S091	26	45.29543730618979
BCGP-T2S091	26	49.9029325722094
BCGP-T2S091	26	68.69545409129869
BCGP-T2S091	26	42.62054567439216
BCGP-T2S091	26	61.66201587988679
BCGP-T2S091	26	57.173948377357235
BCGP-T2S091	26	54.05550045374768
BCGP-T2S091	26	47.46224221521839
BCGP-T2S091	26	57.88246117330532
BCGP-T2S091	26	45.565376595052854
BCGP-T2S091	26	60.459059982145824
BCGP-T2S091	26	37.29651594980699
BCGP-T2S091	26	63.68021549414418
BCGP-T2S091	26	64.45341243075752
BCGP-T2S091	26	52.425927154079766
BCGP-T2S091	26	56.76449587434927
BCGP-T2S091	26	48.87244129289668
BCGP-T2S091	26	58.65335711791357
BCGP-T2S091	26	61.77595215278386
BCGP-T2S091	26	54.13424433868976
BCGP-T2S091	26	63.37177202781828
BCGP-T2S091	26	72.45464904647902
BCGP-T2S091	26	50.69485576398718
BCGP-T2S091	26	42.27063325076453
BCGP-T2S091	26	43.40357786399868
BCGP-T2S091	26	67.72702088213245
BCGP-T2S091	26	53.60524018588076
BCGP-T2S091	26	44.990380277980044
BCGP-T2S091	26	55.16141184869978
BCGP-T2S091	26	50.706858989309836
BCGP-T2S091	26	54.908143008312756
BCGP-T2S091	26	51.99545488856604
BCGP-T2S091	26	50.18981127623931
BCGP-T2S091	26	55.54757244786934
BCGP-T2S091	26	46.64823842831731
BCGP-T2S091	26	43.43782378430117
BCGP-T2S091	26	51.82639241497966
BCGP-T2S091	26	61.35089517371898
BCGP-T2S091	26	59.47477571050074
BCGP-T2S091	26	52.63140364638657
BCGP-T2S091	26	59.19370305751456
BCGP-T2S091	26	37.1934808549123
BCGP-T2S091	26	44.209792578051335
BCGP-T2S091	26	49.69918010898265
BCGP-T2S091	26	69.60771330054705
BCGP-T2S091	26	69.65387263251615
BCGP-T2S091	26	50.60311496923984
BCGP-T2S091	26	47.74220754412107
BCGP-T2S091	26	42.870828086628585
BCGP-T2S091	26	69.31943524005922
BCGP-T2S091	26	59.11512404328634
BCGP-T2S091	26	64.66946775584846
BCGP-T2S091	26	46.3438448554877
BCGP-T2S091	26	54.19595568039107
BCGP-T2S091	26	52.964210200403286
BCGP-T2S091	26	70.0111277225002
BCGP-T2S091	26	59.985464715417116
BCGP-T2S091	26	56.524329638257925
BCGP-T1S068	22	38.26488678641816
BCGP-T1S068	22	65.42817406696949
BCGP-T1S068	22	39.530372564613124
BCGP-T1S068	22	30.64830776851245
BCGP-T1S068	22	39.728824725791434
BCGP-T1S068	22	51.76797502900376
BCGP-T1S068	22	46.360903664184676
BCGP-T1S068	22	41.46538327574128
BCGP-T1S068	22	40.34479125027518
BCGP-T1S068	22	39.739140824839005
BCGP-T1S068	22	66.6804241765256
BCGP-T1S068	22	44.673741333559576
BCGP-T1S068	22	50.235654699537434
BCGP-T1S068	22	37.60144254836666
BCGP-T1S068	22	39.766074826223026
BCGP-T1S068	22	31.241605378504893
BCGP-T1S068	22	52.51216554946156
BCGP-T1S068	22	34.74915857575383
BCGP-T1S068	22	54.20472626463919
BCGP-T1S068	22	42.4740103849411
BCGP-T1S068	22	40.71241251749896
BCGP-T1S068	22	52.01602984841469
BCGP-T1S068	22	38.037200341885715
BCGP-T1S068	22	45.91348378442808
BCGP-T1S068	22	49.109943969354006
BCGP-T1S068	22	49.25049875806335
BCGP-T1S068	22	53.55696343847146
BCGP-T1S068	22	38.42919321227085
BCGP-T1S068	22	46.03828704183723
BCGP-T1S068	22	44.781239363138226
BCGP-T1S068	22	29.337056929522912
BCGP-T1S068	22	45.01561492544336
BCGP-T1S068	22	52.007943726820045
BCGP-T1S068	22	42.65606617957293
BCGP-T1S068	22	44.25366683995068
BCGP-T1S068	22	36.369928861910346
BCGP-T1S068	22	40.26172128294233
BCGP-T1S068	22	62.998152153735184
BCGP-T1S068	22	35.30674532306418
BCGP-T1S068	22	43.84307065751205
BCGP-T1S068	22	34.07222375724185
BCGP-T1S068	22	41.51131782799897
BCGP-T1S068	22	52.907632003805475
BCGP-T1S068	22	46.765762312542556
BCGP-T1S068	22	34.83350719937356
BCGP-T1S068	22	45.733727028122054
BCGP-T1S068	22	45.96348456044
BCGP-T1S068	22	51.90367862568251
BCGP-T1S068	22	43.6948562857378
BCGP-T1S068	22	48.506178143136076
BCGP-T1S068	22	31.98187675387407
BCGP-T1S068	22	40.1230925020723
BCGP-T1S068	22	47.00380095824763
BCGP-T1S068	22	45.3309882106196
BCGP-T1S068	22	65.15792866688841
BCGP-T1S068	22	54.1871021692345
BCGP-T1S068	22	38.97382542354185
BCGP-T1S068	22	49.77876338734964
BCGP-T1S068	22	54.881518181811636
BCGP-T1S068	22	70.4339597648146
BCGP-T1S068	22	32.817067568865376
BCGP-T1S068	22	47.49120757077201
BCGP-T1S068	22	47.37902039945767
BCGP-T1S068	22	36.10342589884173
BCGP-T1S068	22	41.537219816760825
BCGP-T1S068	22	54.96153757065516
BCGP-T1S068	22	37.1691502152619
BCGP-T1S068	22	38.24512270852331
BCGP-T1S068	22	39.64571596813536
BCGP-T1S068	22	49.26493066740679
BCGP-T1S068	22	35.8274809783982
BCGP-T1S068	22	38.541462170685065
BCGP-T1S068	22	45.29144822579631
BCGP-T1S068	22	44.253437078733896
BCGP-T1S068	22	45.50315906290723
BCGP-T1S068	22	32.426634587459496
BCGP-T1S068	22	54.48741497104351
BCGP-T1S068	22	37.895038856511974
BCGP-T1S068	22	38.391428499490296
BCGP-T1S068	22	51.96747822024463
BCGP-T1S068	22	36.15876462814466
BCGP-T1S068	22	51.303105335581876
BCGP-T1S068	22	38.299594151323554
BCGP-T1S068	22	47.945201719157694
BCGP-T1S068	22	53.36668085838669
BCGP-T1S068	22	53.945874327364514
BCGP-T1S068	22	31.1761900870601
BCGP-T1S068	22	18.191124343194648
BCGP-T1S068	22	43.277881532834904
BCGP-T1S068	22	44.50596151285006
BCGP-T1S068	22	37.9620571842398
BCGP-T1S068	22	43.157070616429905
BCGP-T1S068	22	50.725854917417976
BCGP-T1S068	22	50.70016939379835
BCGP-T1S068	22	43.05831958175887
BCGP-T1S068	22	53.900169270155125
BCGP-T1S068	22	43.66898494783128
BCGP-T1S068	22	66.56145845520453
BCGP-T1S068	22	19.380426491745432
BCGP-T1S068	22	31.191473604176352
BCGP-T1S016	22	69.22204435729026
BCGP-T1S016	22	67.94412510223165
BCGP-T1S016	22	55.66801580933024
BCGP-T1S016	22	65.27409802755882
BCGP-T1S016	22	53.649441557544556
BCGP-T1S016	22	79.44241929605425
BCGP-T1S016	22	60.666284952820796
BCGP-T1S016	22	71.42772903945085
BCGP-T1S016	22	74.22826129527704
BCGP-T1S016	22	64.63441529018196
BCGP-T1S016	22	63.42624957509749
BCGP-T1S016	22	54.46720035801316
BCGP-T1S016	22	33.28451292665909
BCGP-T1S016	22	62.726740634277306
BCGP-T1S016	22	59.80426356248211
BCGP-T1S016	22	54.98717719377265
BCGP-T1S016	22	66.93270453189568
BCGP-T1S016	22	61.277359534299144
BCGP-T1S016	22	58.17454770031123
BCGP-T1S016	22	58.75281353933146
BCGP-T1S016	22	73.78231106337991
BCGP-T1S016	22	70.5388081838955
BCGP-T1S016	22	51.26760928115325
BCGP-T1S016	22	61.73412130363359
BCGP-T1S016	22	66.70251753804443
BCGP-T1S016	22	64.75021463351284
BCGP-T1S016	22	55.64162173884606
BCGP-T1S016	22	54.453721704980175
BCGP-T1S016	22	76.29996260998813
BCGP-T1S016	22	63.68822207689285
BCGP-T1S016	22	67.37063588780491
BCGP-T1S016	22	81.94440010701221
BCGP-T1S016	22	51.34331581324048
BCGP-T1S016	22	57.5488845810551
BCGP-T1S016	22	71.51345243334221
BCGP-T1S016	22	71.50790512266478
BCGP-T1S016	22	76.29999463209937
BCGP-T1S016	22	70.87783388854568
BCGP-T1S016	22	58.07494667772797
BCGP-T1S016	22	66.17836958206043
BCGP-T1S016	22	68.3901728671615
BCGP-T1S016	22	62.1288978612408
BCGP-T1S016	22	52.82112147435318
BCGP-T1S016	22	49.62103944896486
BCGP-T1S016	22	44.86951955416449
BCGP-T1S016	22	68.69647576217439
BCGP-T1S016	22	77.61539994864312
BCGP-T1S016	22	56.09444295356184
BCGP-T1S016	22	56.219814067725025
BCGP-T1S016	22	73.78140557984587
BCGP-T1S016	22	66.30896202572735
BCGP-T1S016	22	49.00310652469299
BCGP-T1S016	22	45.17573236740621
BCGP-T1S016	22	65.60767100205403
BCGP-T1S016	22	62.61803801265939
BCGP-T1S016	22	57.50123313717798
BCGP-T1S016	22	79.0375972756468
BCGP-T1S016	22	68.35518681508636
BCGP-T1S016	22	64.14380114955634
BCGP-T1S016	22	74.16370867969488
BCGP-T1S016	22	46.88575963614721
BCGP-T1S016	22	74.26944183585354
BCGP-T1S016	22	55.44403129126207
BCGP-T1S016	22	49.68503481411825
BCGP-T1S016	22	66.25602004152363
BCGP-T1S016	22	60.32506586364406
BCGP-T1S016	22	52.792761250094756
BCGP-T1S016	22	58.58692466955284
BCGP-T1S016	22	79.53948115055297
BCGP-T1S016	22	53.042478359716924
BCGP-T1S016	22	50.94262761044337
BCGP-T1S016	22	31.312015181333937
BCGP-T1S016	22	68.40909064978912
BCGP-T1S016	22	48.00651134590901
BCGP-T1S016	22	52.729824412488135
BCGP-T1S016	22	51.22155358962836
BCGP-T1S016	22	57.786578221624566
BCGP-T1S016	22	66.84821097131648
BCGP-T1S016	22	65.86011792420646
BCGP-T1S016	22	59.24371187815754
BCGP-T1S016	22	59.66216127699581
BCGP-T1S016	22	45.32273340739072
BCGP-T1S016	22	55.914752305650055
BCGP-T1S016	22	55.60034422489515
BCGP-T1S016	22	55.798874422985804
BCGP-T1S016	22	55.019098580612265
BCGP-T1S016	22	63.41756232748202
BCGP-T1S016	22	59.082075596696804
BCGP-T1S016	22	50.14776419543991
BCGP-T1S016	22	61.39394300107086
BCGP-T1S016	22	66.21669553855527
BCGP-T1S016	22	53.7648830388681
BCGP-T1S016	22	53.25271448161934
BCGP-T1S016	22	64.7108038137795
BCGP-T1S016	22	57.64986466049787
BCGP-T1S016	22	41.20015096067726
BCGP-T1S016	22	60.26899418584302
BCGP-T1S016	22	66.04065822813614
BCGP-T1S016	22	68.69213681048238
BCGP-T1S016	22	65.93579512897367
BCGP-T2S068	22	59.96464946000289
BCGP-T2S068	22	44.71804448916177
BCGP-T2S068	22	41.23667276611192
BCGP-T2S068	22	63.66957641251715
BCGP-T2S068	22	31.50395655413238
BCGP-T2S068	22	33.74713089778677
BCGP-T2S068	22	43.44426145461312
BCGP-T2S068	22	49.13102119223112
BCGP-T2S068	22	63.7504810049056
BCGP-T2S068	22	61.73665725194312
BCGP-T2S068	22	56.37319172731246
BCGP-T2S068	22	30.61313202262568
BCGP-T2S068	22	45.23985928758461
BCGP-T2S068	22	53.389888847464896
BCGP-T2S068	22	40.387094338198935
BCGP-T2S068	22	58.753547786267816
BCGP-T2S068	22	50.3141071719069
BCGP-T2S068	22	26.483684441024263
BCGP-T2S068	22	48.34046282306295
BCGP-T2S068	22	62.393265684807474
BCGP-T2S068	22	37.054835398595536
BCGP-T2S068	22	49.23515683160696
BCGP-T2S068	22	44.38769396461877
BCGP-T2S068	22	39.313240853088544
BCGP-T2S068	22	52.10083068810282
BCGP-T2S068	22	37.70574790034615
BCGP-T2S068	22	39.390882028225306
BCGP-T2S068	22	30.66846597643163
BCGP-T2S068	22	53.16507929434215
BCGP-T2S068	22	44.62638512505717
BCGP-T2S068	22	43.19672640719592
BCGP-T2S068	22	53.75998379516408
BCGP-T2S068	22	40.50149087458898
BCGP-T2S068	22	47.42592900901457
BCGP-T2S068	22	23.12982226132455
BCGP-T2S068	22	49.80466309421878
BCGP-T2S068	22	48.86951785659623
BCGP-T2S068	22	61.78560545764193
BCGP-T2S068	22	54.80148809628667
BCGP-T2S068	22	54.60837644915038
BCGP-T2S068	22	49.389029226538895
BCGP-T2S068	22	53.6664643907932
BCGP-T2S068	22	43.86344547112858
BCGP-T2S068	22	46.183769380720754
BCGP-T2S068	22	50.75690875094138
BCGP-T2S068	22	41.01872659396514
BCGP-T2S068	22	58.265196934630346
BCGP-T2S068	22	41.164765785249116
BCGP-T2S068	22	51.66110289762193
BCGP-T2S068	22	51.745781666439676
BCGP-T2S068	22	46.57523095963925
BCGP-T2S068	22	48.20901973003238
BCGP-T2S068	22	55.36665846716968
BCGP-T2S068	22	64.85328422137317
BCGP-T2S068	22	47.90492021952327
BCGP-T2S068	22	47.137951987723824
BCGP-T2S068	22	31.94291389353913
BCGP-T2S068	22	51.57103192359369
BCGP-T2S068	22	56.539910101510316
BCGP-T2S068	22	58.516188978906186
BCGP-T2S068	22	53.73070724618801
BCGP-T2S068	22	50.41062298589926
BCGP-T2S068	22	31.010392114646365
BCGP-T2S068	22	51.4871874059267
BCGP-T2S068	22	49.891902522363054
BCGP-T2S068	22	55.05030090956324
BCGP-T2S068	22	57.4949186522184
BCGP-T2S068	22	38.43020308495948
BCGP-T2S068	22	40.942666191443614
BCGP-T2S068	22	38.47210277701679
BCGP-T2S068	22	63.24849751010171
BCGP-T2S068	22	44.53941928092129
BCGP-T2S068	22	39.59866070295116
BCGP-T2S068	22	47.50720721368221
BCGP-T2S068	22	39.44689262756577
BCGP-T2S068	22	37.60249120550059
BCGP-T2S068	22	50.218711342879246
BCGP-T2S068	22	49.68699305368479
BCGP-T2S068	22	49.46053689166439
BCGP-T2S068	22	40.60135004623528
BCGP-T2S068	22	48.19637725044061
BCGP-T2S068	22	54.37795137487932
BCGP-T2S068	22	49.28612173059414
BCGP-T2S068	22	57.42347612290057
BCGP-T2S068	22	42.31132083987593
BCGP-T2S068	22	37.04339472215294
BCGP-T2S068	22	40.66144111022658
BCGP-T2S068	22	40.379703349186066
BCGP-T2S068	22	40.48031460895073
BCGP-T2S068	22	50.30689853575043
BCGP-T2S068	22	48.20752965990885
BCGP-T2S068	22	61.52024770105258
BCGP-T2S068	22	53.03991962216451
BCGP-T2S068	22	34.960858944973545
BCGP-T2S068	22	32.796195458547565
BCGP-T2S068	22	37.58629629765524
BCGP-T2S068	22	52.649145998657694
BCGP-T2S068	22	57.91464964741574
BCGP-T2S068	22	46.46314663618257
BCGP-T2S068	22	45.910082478639346
BCGP-T1S085	39	54.86550319391218
BCGP-T1S085	39	71.93321239526064
BCGP-T1S085	39	57.56796006117047
BCGP-T1S085	39	50.24005516536342
BCGP-T1S085	39	58.87546461670297
BCGP-T1S085	39	53.861018308588264
BCGP-T1S085	39	60.09929913549772
BCGP-T1S085	39	55.40150429816588
BCGP-T1S085	39	60.64317470675145
BCGP-T1S085	39	54.77819831161642
BCGP-T1S085	39	51.41271772774497
BCGP-T1S085	39	53.96559613775564
BCGP-T1S085	39	59.66485936485709
BCGP-T1S085	39	71.85199966894494
BCGP-T1S085	39	54.53102990753896
BCGP-T1S085	39	65.42721475982516
BCGP-T1S085	39	65.89141793692028
BCGP-T1S085	39	56.28790892328615
BCGP-T1S085	39	52.20729827033278
BCGP-T1S085	39	51.69948016164712
BCGP-T1S085	39	63.96631525356091
BCGP-T1S085	39	66.29463440844584
BCGP-T1S085	39	50.89600657174763
BCGP-T1S085	39	66.62402092995869
BCGP-T1S085	39	57.13903323621467
BCGP-T1S085	39	57.29245125279643
BCGP-T1S085	39	56.46600301203999
BCGP-T1S085	39	56.19215463782611
BCGP-T1S085	39	55.59503673949826
BCGP-T1S085	39	72.7493313492069
BCGP-T1S085	39	54.96242018369496
BCGP-T1S085	39	56.66886395972724
BCGP-T1S085	39	77.25313178547908
BCGP-T1S085	39	67.81381273757638
BCGP-T1S085	39	51.84361860374174
BCGP-T1S085	39	52.82609006119204
BCGP-T1S085	39	69.03506494598493
BCGP-T1S085	39	61.56354469779578
BCGP-T1S085	39	53.18334131885572
BCGP-T1S085	39	47.81453913187004
BCGP-T1S085	39	46.90990372997586
BCGP-T1S085	39	59.270432961325675
BCGP-T1S085	39	62.29114485437883
BCGP-T1S085	39	63.66071500651467
BCGP-T1S085	39	49.04465415272748
BCGP-T1S085	39	57.40268818927309
BCGP-T1S085	39	59.726131631741254
BCGP-T1S085	39	61.500523949805455
BCGP-T1S085	39	45.68429109676212
BCGP-T1S085	39	62.995274190989875
BCGP-T1S085	39	56.17484078747638
BCGP-T1S085	39	58.328425303716095
BCGP-T1S085	39	60.27196599543785
BCGP-T1S085	39	62.87933336075013
BCGP-T1S085	39	62.82237233610453
BCGP-T1S085	39	49.18587229074566
BCGP-T1S085	39	58.94181922507932
BCGP-T1S085	39	58.48099850541134
BCGP-T1S085	39	61.457425657137215
BCGP-T1S085	39	59.6193496009963
BCGP-T1S085	39	61.29222007306776
BCGP-T1S085	39	52.68317027487566
BCGP-T1S085	39	67.75520194889474
BCGP-T1S085	39	55.18143088634483
BCGP-T1S085	39	48.554932318442724
BCGP-T1S085	39	61.06535787749773
BCGP-T1S085	39	63.89739245693113
BCGP-T1S085	39	55.56218859231337
BCGP-T1S085	39	45.226754968104466
BCGP-T1S085	39	40.757142689858
BCGP-T1S085	39	68.89623613881824
BCGP-T1S085	39	56.15968440657371
BCGP-T1S085	39	64.07480292353355
BCGP-T1S085	39	50.46994644934524
BCGP-T1S085	39	51.65660451898771
BCGP-T1S085	39	45.66441842952368
BCGP-T1S085	39	63.639667811989554
BCGP-T1S085	39	57.417413876953816
BCGP-T1S085	39	49.652300666019066
BCGP-T1S085	39	64.65658152357642
BCGP-T1S085	39	43.96686225974959
BCGP-T1S085	39	56.05703595512793
BCGP-T1S085	39	70.78418124712651
BCGP-T1S085	39	64.12518427427577
BCGP-T1S085	39	65.64794450153971
BCGP-T1S085	39	59.603611529250706
BCGP-T1S085	39	51.69187486921263
BCGP-T1S085	39	59.026580786404985
BCGP-T1S085	39	45.529027169298146
BCGP-T1S085	39	51.18128691405458
BCGP-T1S085	39	63.28317960038847
BCGP-T1S085	39	44.60237967042375
BCGP-T1S085	39	54.54478872359804
BCGP-T1S085	39	56.416709282508684
BCGP-T1S085	39	48.45300077548579
BCGP-T1S085	39	56.37646919136247
BCGP-T1S085	39	47.88889895006636
BCGP-T1S085	39	67.5053525572749
BCGP-T1S085	39	70.29692562870254
BCGP-T1S085	39	52.24665023179021
BCGP-T1S046	20	61.36999768985322
BCGP-T1S046	20	39.393641226675754
BCGP-T1S046	20	48.46472709283356
BCGP-T1S046	20	33.654883462743925
BCGP-T1S046	20	58.44769234069254
BCGP-T1S046	20	47.432659088500536
BCGP-T1S046	20	53.65678876327444
BCGP-T1S046	20	57.13256621445764
BCGP-T1S046	20	62.81682740416902
BCGP-T1S046	20	48.0456415419912
BCGP-T1S046	20	57.44564917529225
BCGP-T1S046	20	69.53990670882497
BCGP-T1S046	20	38.20516091500167
BCGP-T1S046	20	56.70073435913465
BCGP-T1S046	20	50.91702807217755
BCGP-T1S046	20	65.07982334647697
BCGP-T1S046	20	49.578867000933194
BCGP-T1S046	20	46.05068449862549
BCGP-T1S046	20	37.7039600056645
BCGP-T1S046	20	41.61569870253082
BCGP-T1S046	20	47.4728136589343
BCGP-T1S046	20	40.11025326371465
BCGP-T1S046	20	47.97416663354201
BCGP-T1S046	20	58.070691683880895
BCGP-T1S046	20	48.85876810554676
BCGP-T1S046	20	32.47970906828235
BCGP-T1S046	20	42.517179576002164
BCGP-T1S046	20	41.12596898873079
BCGP-T1S046	20	47.59696037527555
BCGP-T1S046	20	50.39138664105494
BCGP-T1S046	20	39.1035638999903
BCGP-T1S046	20	42.121091041429786
BCGP-T1S046	20	50.96390359478654
BCGP-T1S046	20	35.365217926655994
BCGP-T1S046	20	58.09980365683922
BCGP-T1S046	20	52.27920497674976
BCGP-T1S046	20	54.98581521708409
BCGP-T1S046	20	40.4778359260532
BCGP-T1S046	20	47.49165674145535
BCGP-T1S046	20	55.852625484257175
BCGP-T1S046	20	60.926689739117855
BCGP-T1S046	20	41.58737895218045
BCGP-T1S046	20	44.30146261168159
BCGP-T1S046	20	54.42509105193744
BCGP-T1S046	20	44.402468294128006
BCGP-T1S046	20	61.608363812718316
BCGP-T1S046	20	48.77018822602716
BCGP-T1S046	20	55.78105249013224
BCGP-T1S046	20	38.14930090248841
BCGP-T1S046	20	56.5213590602296
BCGP-T1S046	20	59.966344579224256
BCGP-T1S046	20	37.47880807140712
BCGP-T1S046	20	55.772922324133475
BCGP-T1S046	20	57.125746373883615
BCGP-T1S046	20	57.9352330882711
BCGP-T1S046	20	49.025719101190944
BCGP-T1S046	20	56.93330240742719
BCGP-T1S046	20	48.26847027946157
BCGP-T1S046	20	58.43580771420373
BCGP-T1S046	20	48.36955439565184
BCGP-T1S046	20	46.01830262880675
BCGP-T1S046	20	46.2916114686116
BCGP-T1S046	20	29.922958563181187
BCGP-T1S046	20	29.017713387867463
BCGP-T1S046	20	56.47725379286192
BCGP-T1S046	20	44.16211474593237
BCGP-T1S046	20	53.430436164710656
BCGP-T1S046	20	53.03879184291268
BCGP-T1S046	20	48.99978704116541
BCGP-T1S046	20	41.29723692226693
BCGP-T1S046	20	61.870754807402236
BCGP-T1S046	20	52.11085150598213
BCGP-T1S046	20	39.664620035729
BCGP-T1S046	20	41.010058401148044
BCGP-T1S046	20	51.27628040657005
BCGP-T1S046	20	57.399494567314854
BCGP-T1S046	20	43.50590396935391
BCGP-T1S046	20	47.86750752165359
BCGP-T1S046	20	44.161121951834204
BCGP-T1S046	20	54.11648333642227
BCGP-T1S046	20	44.62564443781085
BCGP-T1S046	20	57.29448763665065
BCGP-T1S046	20	48.127406341892076
BCGP-T1S046	20	53.02682512356587
BCGP-T1S046	20	49.79537026272194
BCGP-T1S046	20	62.03183530694708
BCGP-T1S046	20	65.41393938285468
BCGP-T1S046	20	42.231416057853096
BCGP-T1S046	20	43.60451742531115
BCGP-T1S046	20	49.17690677928529
BCGP-T1S046	20	47.319922647135094
BCGP-T1S046	20	46.409836475352535
BCGP-T1S046	20	39.095170401935036
BCGP-T1S046	20	60.153649846606115
BCGP-T1S046	20	62.82891554525405
BCGP-T1S046	20	53.35083726522773
BCGP-T1S046	20	46.30486378351721
BCGP-T1S046	20	61.38009809349541
BCGP-T1S046	20	74.60602803769125
BCGP-T1S046	20	49.06284494129975
BCGP-T2S085	39	47.218430903308054
BCGP-T2S085	39	57.76166876371939
BCGP-T2S085	39	40.46491288367285
BCGP-T2S085	39	49.253571972901234
BCGP-T2S085	39	47.248023323995575
BCGP-T2S085	39	48.07478229470626
BCGP-T2S085	39	46.717180062052336
BCGP-T2S085	39	51.36712483719399
BCGP-T2S085	39	39.626224542097034
BCGP-T2S085	39	58.979546937138664
BCGP-T2S085	39	46.81848245903053
BCGP-T2S085	39	49.95708900205659
BCGP-T2S085	39	54.770670509071294
BCGP-T2S085	39	52.73806506566906
BCGP-T2S085	39	41.43043971666873
BCGP-T2S085	39	45.56918647282996
BCGP-T2S085	39	62.967958678946836
BCGP-T2S085	39	59.82541821924117
BCGP-T2S085	39	66.24038381482727
BCGP-T2S085	39	42.631918421673966
BCGP-T2S085	39	46.327123831745695
BCGP-T2S085	39	58.273055994925926
BCGP-T2S085	39	45.077934253723136
BCGP-T2S085	39	60.52014409022009
BCGP-T2S085	39	59.49761865411319
BCGP-T2S085	39	41.445285339302416
BCGP-T2S085	39	32.265529780295466
BCGP-T2S085	39	58.53821577999142
BCGP-T2S085	39	43.555439529821
BCGP-T2S085	39	52.048750862844265
BCGP-T2S085	39	47.4556439677418
BCGP-T2S085	39	47.805752397303515
BCGP-T2S085	39	29.663722346340602
BCGP-T2S085	39	49.18805145438069
BCGP-T2S085	39	34.20995193598479
BCGP-T2S085	39	25.934019979277863
BCGP-T2S085	39	40.08304944791366
BCGP-T2S085	39	65.98239955115359
BCGP-T2S085	39	72.44395739684
BCGP-T2S085	39	46.98227625432612
BCGP-T2S085	39	57.264791599146584
BCGP-T2S085	39	39.29247600955279
BCGP-T2S085	39	53.57354773362503
BCGP-T2S085	39	37.99544636585905
BCGP-T2S085	39	32.65847228892422
BCGP-T2S085	39	40.612463827662815
BCGP-T2S085	39	43.5484476526697
BCGP-T2S085	39	67.98900261871039
BCGP-T2S085	39	48.14695114648482
BCGP-T2S085	39	36.20512891986977
BCGP-T2S085	39	48.669786759723706
BCGP-T2S085	39	63.39195747705658
BCGP-T2S085	39	51.68041705397178
BCGP-T2S085	39	47.91646028301831
BCGP-T2S085	39	54.46752900047925
BCGP-T2S085	39	44.00343510481721
BCGP-T2S085	39	66.67981700504647
BCGP-T2S085	39	35.22742904297039
BCGP-T2S085	39	50.849282758970325
BCGP-T2S085	39	47.24079985084003
BCGP-T2S085	39	52.24692580480039
BCGP-T2S085	39	33.94145485698243
BCGP-T2S085	39	48.86830347361834
BCGP-T2S085	39	56.858217065622476
BCGP-T2S085	39	49.03138143035602
BCGP-T2S085	39	33.872074324302616
BCGP-T2S085	39	59.687891676452374
BCGP-T2S085	39	49.2148302951115
BCGP-T2S085	39	45.405434211726444
BCGP-T2S085	39	47.312845323634775
BCGP-T2S085	39	54.38825702407183
BCGP-T2S085	39	57.64099391441603
BCGP-T2S085	39	52.27141234816436
BCGP-T2S085	39	36.014281877730895
BCGP-T2S085	39	41.759464497096445
BCGP-T2S085	39	40.547553916404404
BCGP-T2S085	39	36.20838192966145
BCGP-T2S085	39	45.97902628479852
BCGP-T2S085	39	42.92279778291132
BCGP-T2S085	39	41.56246140293212
BCGP-T2S085	39	47.038154038203395
BCGP-T2S085	39	37.450624862631024
BCGP-T2S085	39	52.59434924609047
BCGP-T2S085	39	24.487924590986157
BCGP-T2S085	39	49.89635741854761
BCGP-T2S085	39	33.92492848037036
BCGP-T2S085	39	48.38929243148589
BCGP-T2S085	39	64.51745333370881
BCGP-T2S085	39	66.28982436550554
BCGP-T2S085	39	49.21547665498516
BCGP-T2S085	39	37.06565008300737
BCGP-T2S085	39	62.20206205288321
BCGP-T2S085	39	41.772348886097674
BCGP-T2S085	39	41.82062309372305
BCGP-T2S085	39	48.70078380367444
BCGP-T2S085	39	51.662172714727454
BCGP-T2S085	39	41.510709084497414
BCGP-T2S085	39	44.4577466082751
BCGP-T2S085	39	41.001511635602284
BCGP-T2S085	39	51.05253154368464
BCGP-T2S016	22	61.87906218973528
BCGP-T2S016	22	56.8017111146207
BCGP-T2S016	22	78.07469411849942
BCGP-T2S016	22	51.2286772805176
BCGP-T2S016	22	52.9822468467417
BCGP-T2S016	22	50.562603452257726
BCGP-T2S016	22	53.85687069759721
BCGP-T2S016	22	55.788393984167854
BCGP-T2S016	22	62.9496723395964
BCGP-T2S016	22	66.26091594907476
BCGP-T2S016	22	63.620035501864784
BCGP-T2S016	22	38.96570584378982
BCGP-T2S016	22	72.7351755613828
BCGP-T2S016	22	59.608369836100096
BCGP-T2S016	22	52.148534573820605
BCGP-T2S016	22	67.23629443661066
BCGP-T2S016	22	52.58413251493408
BCGP-T2S016	22	64.5016986892881
BCGP-T2S016	22	66.90427546767708
BCGP-T2S016	22	64.92568130212649
BCGP-T2S016	22	61.965773070695576
BCGP-T2S016	22	52.23443576464592
BCGP-T2S016	22	66.86650498261359
BCGP-T2S016	22	58.45372691493039
BCGP-T2S016	22	58.09263803931249
BCGP-T2S016	22	57.20450619743438
BCGP-T2S016	22	62.30663871367058
BCGP-T2S016	22	67.25753766551317
BCGP-T2S016	22	59.268972887330555
BCGP-T2S016	22	73.39854149048855
BCGP-T2S016	22	48.318845453972514
BCGP-T2S016	22	61.5426104326879
BCGP-T2S016	22	51.90416564369652
BCGP-T2S016	22	55.73183656046827
BCGP-T2S016	22	68.17065674113734
BCGP-T2S016	22	45.930379233586024
BCGP-T2S016	22	75.46107174531578
BCGP-T2S016	22	58.60837537312375
BCGP-T2S016	22	60.698619391657346
BCGP-T2S016	22	57.60976372693545
BCGP-T2S016	22	54.00671711272944
BCGP-T2S016	22	63.41893478804663
BCGP-T2S016	22	57.88406868845356
BCGP-T2S016	22	65.7277272040449
BCGP-T2S016	22	52.18915137128291
BCGP-T2S016	22	47.2777852352346
BCGP-T2S016	22	58.421358606536316
BCGP-T2S016	22	51.82876004014058
BCGP-T2S016	22	50.24963974432422
BCGP-T2S016	22	70.94902569279243
BCGP-T2S016	22	64.23383121548613
BCGP-T2S016	22	51.633781483425835
BCGP-T2S016	22	63.459245494504984
BCGP-T2S016	22	64.8164814374875
BCGP-T2S016	22	66.96202691335861
BCGP-T2S016	22	56.74242685708782
BCGP-T2S016	22	53.898396351290806
BCGP-T2S016	22	50.130690564868075
BCGP-T2S016	22	66.86279415420346
BCGP-T2S016	22	68.84850684496887
BCGP-T2S016	22	70.29218375456844
BCGP-T2S016	22	65.6555659078187
BCGP-T2S016	22	55.97865666061036
BCGP-T2S016	22	57.92998111292656
BCGP-T2S016	22	64.19915238461698
BCGP-T2S016	22	54.57377645281157
BCGP-T2S016	22	55.665974073332194
BCGP-T2S016	22	53.62882090558934
BCGP-T2S016	22	63.06628268454699
BCGP-T2S016	22	69.99267117868717
BCGP-T2S016	22	52.77335959247514
BCGP-T2S016	22	56.02622586020605
BCGP-T2S016	22	52.18945354578235
BCGP-T2S016	22	62.948741243199436
BCGP-T2S016	22	63.343746628249534
BCGP-T2S016	22	65.98012097569338
BCGP-T2S016	22	58.54724437365584
BCGP-T2S016	22	48.492321850235314
BCGP-T2S016	22	67.74216468548143
BCGP-T2S016	22	44.36408227484724
BCGP-T2S016	22	56.72672589441809
BCGP-T2S016	22	75.22220435472178
BCGP-T2S016	22	62.992617661601656
BCGP-T2S016	22	63.444129441858614
BCGP-T2S016	22	57.38145257120495
BCGP-T2S016	22	62.40395336997348
BCGP-T2S016	22	61.80408829243988
BCGP-T2S016	22	62.75603864349016
BCGP-T2S016	22	59.7985101487804
BCGP-T2S016	22	47.869956310647275
BCGP-T2S016	22	48.05495454148805
BCGP-T2S016	22	55.71912529391005
BCGP-T2S016	22	57.624839241868855
BCGP-T2S016	22	55.003692330509466
BCGP-T2S016	22	42.472460808705776
BCGP-T2S016	22	73.40500796064447
BCGP-T2S016	22	60.639539290071376
BCGP-T2S016	22	47.75955367494998
BCGP-T2S016	22	54.2795495189643
BCGP-T2S016	22	60.46796921281599
TC18.41	56	39.07114216746633
TC18.41	56	51.78830934778834
TC18.41	56	45.227211144913156
TC18.41	56	68.22756210779544
TC18.41	56	58.44280004494447
TC18.41	56	63.21914557794639
TC18.41	56	67.29125971175539
TC18.41	56	56.742632721328704
TC18.41	56	58.170249140480436
TC18.41	56	64.01310966977537
TC18.41	56	63.740575826524385
TC18.41	56	64.93631048086806
TC18.41	56	52.40581286307807
TC18.41	56	53.26679144811985
TC18.41	56	43.51962656730867
TC18.41	56	72.2854429373838
TC18.41	56	37.759056096708385
TC18.41	56	70.29640744190345
TC18.41	56	47.51359271157667
TC18.41	56	60.349915314494346
TC18.41	56	64.67740140973503
TC18.41	56	50.54557321356873
TC18.41	56	57.49867965094588
TC18.41	56	56.8532680808607
TC18.41	56	55.259226177887584
TC18.41	56	54.26795921904453
TC18.41	56	54.855315998671756
TC18.41	56	50.91063679199555
TC18.41	56	73.78243750096519
TC18.41	56	61.213436972378055
TC18.41	56	40.4313925500408
TC18.41	56	56.28056261674686
TC18.41	56	57.498499571218794
TC18.41	56	77.36471763331258
TC18.41	56	77.16036093074693
TC18.41	56	60.48615110833207
TC18.41	56	50.68098384050508
TC18.41	56	41.954697717884315
TC18.41	56	58.86455335989393
TC18.41	56	49.46738446018702
TC18.41	56	75.68296260719362
TC18.41	56	54.58864321845801
TC18.41	56	58.0896353516883
TC18.41	56	55.65099572933467
TC18.41	56	47.52140011832349
TC18.41	56	56.48491390839588
TC18.41	56	53.17928622035487
TC18.41	56	65.76537356819377
TC18.41	56	54.29984374027532
TC18.41	56	32.978654439778175
TC18.41	56	50.544874944881464
TC18.41	56	59.78069725928392
TC18.41	56	57.93160096385412
TC18.41	56	47.40576305923951
TC18.41	56	53.488183156559955
TC18.41	56	55.66942066228683
TC18.41	56	57.73132984901039
TC18.41	56	56.29202650880185
TC18.41	56	56.51485156589353
TC18.41	56	56.35244612325336
TC18.41	56	64.65697431190975
TC18.41	56	34.80288215329499
TC18.41	56	64.75614755706077
TC18.41	56	62.581397819234
TC18.41	56	74.57955885595958
TC18.41	56	69.2249745321381
TC18.41	56	75.94633769839223
TC18.41	56	58.3100224499908
TC18.41	56	55.47873770119141
TC18.41	56	81.17333049306725
TC18.41	56	46.00325165380096
TC18.41	56	48.504033228340425
TC18.41	56	45.67530986258988
TC18.41	56	64.4961710598224
TC18.41	56	52.29444625523587
TC18.41	56	61.766669020785166
TC18.41	56	49.14852413351829
TC18.41	56	64.68451056194789
TC18.41	56	54.65406358859403
TC18.41	56	45.799080802696075
TC18.41	56	70.38468476705653
TC18.41	56	69.75940842056599
TC18.41	56	53.78148553935003
TC18.41	56	52.47892658288341
TC18.41	56	62.251432930472305
TC18.41	56	50.48478296324639
TC18.41	56	56.2934889870876
TC18.41	56	52.29286726117791
TC18.41	56	55.102492127389176
TC18.41	56	53.43304267216052
TC18.41	56	47.68666127008946
TC18.41	56	48.17259609046804
TC18.41	56	54.29111315983688
TC18.41	56	61.74206042505885
TC18.41	56	65.77010148783965
TC18.41	56	48.69182649407064
TC18.41	56	42.792924468387966
TC18.41	56	28.428313982809165
TC18.41	56	41.69348989380721
TC18.41	56	68.17477486882004
TC18.45	52	39.38597276203321
TC18.45	52	37.6260058652579
TC18.45	52	40.19695597239666
TC18.45	52	31.517030611429945
TC18.45	52	34.90096466668447
TC18.45	52	43.69964250861379
TC18.45	52	42.847577623719644
TC18.45	52	31.30536529813708
TC18.45	52	44.19381251136299
TC18.45	52	46.87684513643695
TC18.45	52	44.511678628931335
TC18.45	52	45.2319522522249
TC18.45	52	51.72532215858126
TC18.45	52	40.21150763864629
TC18.45	52	47.36420237484075
TC18.45	52	47.59142331785014
TC18.45	52	35.53122747920249
TC18.45	52	47.04733767510866
TC18.45	52	45.72209589866011
TC18.45	52	43.025416508751
TC18.45	52	36.35675660434352
TC18.45	52	51.0532509561607
TC18.45	52	34.1978751772586
TC18.45	52	42.557035638618956
TC18.45	52	31.426436373217687
TC18.45	52	40.452092081083094
TC18.45	52	46.551106939265914
TC18.45	52	36.38318483129695
TC18.45	52	35.87859199780407
TC18.45	52	38.56228140133631
TC18.45	52	41.02092134683628
TC18.45	52	41.98478665094629
TC18.45	52	48.828676340263065
TC18.45	52	53.0024768020509
TC18.45	52	41.82231672985433
TC18.45	52	32.954635399365834
TC18.45	52	47.77051731962582
TC18.45	52	53.13157069398489
TC18.45	52	41.501946265874025
TC18.45	52	48.792551856713196
TC18.45	52	40.86214686399395
TC18.45	52	36.77038849689606
TC18.45	52	31.030814019990217
TC18.45	52	40.66225948800449
TC18.45	52	49.02729671205622
TC18.45	52	38.690258043327916
TC18.45	52	37.62971513408333
TC18.45	52	45.54654840965973
TC18.45	52	37.58751673879995
TC18.45	52	40.76259076855627
TC18.45	52	40.99263900686274
TC18.45	52	53.806593618180955
TC18.45	52	44.31445260225599
TC18.45	52	43.13724501896733
TC18.45	52	48.47128176526812
TC18.45	52	38.673924749345005
TC18.45	52	32.75874060838667
TC18.45	52	49.02743596949642
TC18.45	52	44.86560990514166
TC18.45	52	44.367950749608475
TC18.45	52	36.47276320640094
TC18.45	52	45.853620169272155
TC18.45	52	36.058824972297465
TC18.45	52	36.66236680004741
TC18.45	52	48.38561160292402
TC18.45	52	47.11051007974393
TC18.45	52	40.57301873564782
TC18.45	52	30.657984878016613
TC18.45	52	43.85802149171185
TC18.45	52	47.38617470926661
TC18.45	52	45.21161495252187
TC18.45	52	35.221361249299974
TC18.45	52	36.90904647717894
TC18.45	52	42.85896996251594
TC18.45	52	41.15737828599556
TC18.45	52	45.639105144864224
TC18.45	52	55.73362354300759
TC18.45	52	45.301094550001174
TC18.45	52	49.177588492092525
TC18.45	52	34.3160290065463
TC18.45	52	48.43321209132642
TC18.45	52	46.775485217061615
TC18.45	52	38.64733246596383
TC18.45	52	41.97640028256167
TC18.45	52	42.609740506036644
TC18.45	52	36.07902078566259
TC18.45	52	51.35879507988908
TC18.45	52	40.71070925212675
TC18.45	52	45.5876481645074
TC18.45	52	56.5384923445952
TC18.45	52	40.12624905303927
TC18.45	52	51.13679841060042
TC18.45	52	51.489455027615385
TC18.45	52	41.327620504780256
TC18.45	52	49.65140307982272
TC18.45	52	35.78630191347539
TC18.45	52	48.02637297182926
TC18.45	52	44.63266723353279
TC18.45	52	38.22318516121326
[truncated: 2,201 more rows]
