# Supplementary material for: Single-cell immune aging clocks reveal inter-individual heterogeneity during infection and vaccination
Source: Nat Aging. 2025 Mar 5;5(4):607–21. doi: 10.1038/s43587-025-00819-z (PMC12003178; doi:10.1038/s43587-025-00819-z)
Supplement: Supplementary file 3 — Statistical source data. [file 43587_2025_819_MOESM3_ESM.zip › SD_F2/internal_MONO.txt]

donor_id	age	Prediction
692_693	62	59.713905103741794
692_693	62	67.94303179676302
692_693	62	53.81735666687243
692_693	62	63.35769191357985
692_693	62	61.08442408128049
692_693	62	57.94153379797792
692_693	62	61.979757045663
692_693	62	53.25481934160961
692_693	62	52.97396571771218
692_693	62	58.202346855264736
692_693	62	53.24683421167948
692_693	62	58.006447755127894
692_693	62	64.7770021862072
692_693	62	61.657457665517
692_693	62	64.49257936103776
692_693	62	65.00525742612943
692_693	62	52.9337605012396
692_693	62	64.8679658999104
692_693	62	60.137423904351365
692_693	62	59.9613759644645
692_693	62	62.4248782584325
692_693	62	66.35865697566742
692_693	62	60.162703303827755
692_693	62	59.292431633670084
692_693	62	70.27424115704886
692_693	62	60.73875797555645
692_693	62	65.14544029316029
692_693	62	58.96078397447331
692_693	62	62.52267621370318
692_693	62	51.25935176878368
692_693	62	61.81958825218257
692_693	62	57.265823908398254
692_693	62	74.777423554627
692_693	62	60.51164272271983
692_693	62	60.40182488136139
692_693	62	64.09067242356689
692_693	62	66.40467631634833
692_693	62	70.27802349407979
692_693	62	76.38704156827283
692_693	62	45.21155948993617
692_693	62	66.23033772476077
692_693	62	73.82357130517914
692_693	62	57.43338455274558
692_693	62	64.17147505779434
692_693	62	64.5502984194363
692_693	62	72.05048302032199
692_693	62	65.8953082311834
692_693	62	61.91007853903274
692_693	62	58.500821623148006
692_693	62	53.755716597594834
692_693	62	63.41908958257695
692_693	62	68.67275352180252
692_693	62	60.939797982994236
692_693	62	60.74034196090053
692_693	62	55.35335448164262
692_693	62	61.21027646332969
692_693	62	66.48337149563312
692_693	62	58.337095824003725
692_693	62	68.8913370426683
692_693	62	59.68917811937699
692_693	62	63.54268047162876
692_693	62	56.046118590513345
692_693	62	65.14662021188835
692_693	62	52.14902751726732
692_693	62	59.85627968379903
692_693	62	53.736068742872575
692_693	62	53.805838534037285
692_693	62	49.71386005502286
692_693	62	47.03943131259323
692_693	62	61.36011857330186
692_693	62	64.66054611949293
692_693	62	44.25978744147758
692_693	62	51.278934402326826
692_693	62	59.89420609577162
692_693	62	60.06380857085495
692_693	62	63.14597897860535
692_693	62	66.81359698559729
692_693	62	60.25590189995557
692_693	62	64.80838546552903
692_693	62	56.34806152554414
692_693	62	49.38559404236381
692_693	62	54.82658477041548
692_693	62	56.48159625687385
692_693	62	66.25052121417096
692_693	62	58.267385887982115
692_693	62	47.395326743654316
692_693	62	60.9703017923222
692_693	62	54.96126630094515
692_693	62	64.78707878683953
692_693	62	48.871817806789856
692_693	62	43.93789472038373
692_693	62	48.19207211773497
692_693	62	59.23812528151435
692_693	62	60.040471720495084
692_693	62	61.87092938106696
692_693	62	64.46197088626253
692_693	62	49.737478798959536
692_693	62	43.15184854629238
692_693	62	66.81316541479515
692_693	62	72.0391693372846
690_691	68	64.88742310534592
690_691	68	65.35138379219323
690_691	68	80.38549445362897
690_691	68	66.72786413994548
690_691	68	72.186282511922
690_691	68	65.79795863673826
690_691	68	76.0940077057703
690_691	68	74.17784393589139
690_691	68	75.36952569934293
690_691	68	81.4543930552512
690_691	68	68.71516813576572
690_691	68	69.86003071248092
690_691	68	68.60777761948219
690_691	68	69.46882881447002
690_691	68	64.62542531226576
690_691	68	66.84523126213875
690_691	68	81.36498996378744
690_691	68	80.32161593889596
690_691	68	77.48445886948406
690_691	68	77.99132877181636
690_691	68	71.88392373207098
690_691	68	74.63956337353699
690_691	68	71.81565242732636
690_691	68	69.5587574606733
690_691	68	69.51273183254322
690_691	68	65.54969610132392
690_691	68	71.04648544311345
690_691	68	67.5176227858436
690_691	68	74.92326770727108
690_691	68	73.12027728883449
690_691	68	72.35685473631098
690_691	68	63.76197125614933
690_691	68	74.30776540400083
690_691	68	68.7327347003259
690_691	68	62.01932577007598
690_691	68	65.26036469075555
690_691	68	65.85072505069171
690_691	68	75.81903548311851
690_691	68	76.36031311532923
690_691	68	82.76319255595817
690_691	68	59.63155357797316
690_691	68	79.98092088439964
690_691	68	80.83518307255294
690_691	68	69.96090452604133
690_691	68	75.62088930297152
690_691	68	69.32276230609591
690_691	68	65.29607492571778
690_691	68	61.644144118975504
690_691	68	61.89736848651279
690_691	68	68.98695604669372
690_691	68	76.48961025558992
690_691	68	63.329256716205734
690_691	68	65.27462887535042
690_691	68	68.26869386600688
690_691	68	81.6028292105158
690_691	68	76.26783115293784
690_691	68	74.7345377356724
690_691	68	79.46449003125707
690_691	68	83.99199875247388
690_691	68	78.55097598603243
690_691	68	79.16583765270187
690_691	68	72.66090598052355
690_691	68	66.66627179166274
690_691	68	71.4080775775641
690_691	68	82.15226357899199
690_691	68	67.86662852294808
690_691	68	65.4912777077854
690_691	68	64.63838248176602
690_691	68	83.29093098230683
690_691	68	81.33144837081176
690_691	68	70.66759598801461
690_691	68	73.10123605848946
690_691	68	66.80715021439379
690_691	68	73.68823302781375
690_691	68	73.6400421315816
690_691	68	86.39985966988348
690_691	68	72.22083795701681
690_691	68	81.36539343838993
690_691	68	74.39798235291856
690_691	68	80.4758160185489
690_691	68	79.25706266279593
690_691	68	69.49534807753747
690_691	68	82.9162391654248
690_691	68	81.7871500787216
690_691	68	70.51567411483416
690_691	68	69.55612706599942
690_691	68	72.05378674939867
690_691	68	75.25567147612479
690_691	68	79.47045453770914
690_691	68	74.87298265742088
690_691	68	67.08787228609657
690_691	68	78.1136209107943
690_691	68	73.17980420845235
690_691	68	65.74012583942931
690_691	68	67.04170922481374
690_691	68	68.93392443243523
690_691	68	68.41842041160758
690_691	68	69.73992064474749
690_691	68	79.93115948193352
690_691	68	69.30221738701842
826_827	69	70.32301913067292
826_827	69	61.1022850457277
826_827	69	61.596115426662465
826_827	69	71.7128171990546
826_827	69	67.74941193118404
826_827	69	58.65024683252022
826_827	69	61.71273178041098
826_827	69	61.037361775532666
826_827	69	72.06804245977581
826_827	69	66.21514482587496
826_827	69	56.63266577332842
826_827	69	50.00387989398106
826_827	69	63.485967112709986
826_827	69	67.57895959342753
826_827	69	67.1934292927064
826_827	69	58.84653888130026
826_827	69	71.46966705777965
826_827	69	78.67230238819332
826_827	69	63.26648715761907
826_827	69	62.17943560964011
826_827	69	58.30158493008133
826_827	69	74.15142126496734
826_827	69	62.984659958684404
826_827	69	67.09920671354696
826_827	69	54.08732746964241
826_827	69	64.15338717660745
826_827	69	62.37382667069188
826_827	69	64.32029972698388
826_827	69	63.96572701675527
826_827	69	57.92872155463423
826_827	69	62.51531893336802
826_827	69	56.33992876470741
826_827	69	65.01383011131179
826_827	69	61.56496263028447
826_827	69	72.82700188385462
826_827	69	60.737185813675325
826_827	69	75.50391428027788
826_827	69	72.89055650087167
826_827	69	66.94629433303253
826_827	69	65.2153365147067
826_827	69	67.52471758655962
826_827	69	71.51872864610154
826_827	69	69.35713219623395
826_827	69	54.76630766354314
826_827	69	79.18641194783346
826_827	69	72.94511769335288
826_827	69	63.02149046207124
826_827	69	61.1798552397725
826_827	69	52.06843486148987
826_827	69	65.69918033549713
826_827	69	59.083644627945326
826_827	69	54.210352556908866
826_827	69	62.95210095616808
826_827	69	68.9932201724301
826_827	69	58.73712786420157
826_827	69	71.34035624990145
826_827	69	65.16730299197424
826_827	69	65.61508583687898
826_827	69	60.78950413839953
826_827	69	70.49550911808251
826_827	69	62.115902132099365
826_827	69	61.84577101128388
826_827	69	58.98281587508588
826_827	69	70.45971779025199
826_827	69	69.26526739055899
826_827	69	64.38948540348711
826_827	69	60.90997669497094
826_827	69	64.29578019054625
826_827	69	64.61920692307669
826_827	69	71.58998740538884
826_827	69	64.51536442637362
826_827	69	64.68572305159226
826_827	69	68.76148837582055
826_827	69	72.02153295770242
826_827	69	54.629554396105576
826_827	69	72.06978876370063
826_827	69	66.46807845804499
826_827	69	65.51959216637182
826_827	69	58.34933356421072
826_827	69	58.26406284303403
826_827	69	72.36222320240653
826_827	69	61.71300637699801
826_827	69	62.14776337630267
826_827	69	66.68541529352915
826_827	69	72.77662449110304
826_827	69	60.38991921459485
826_827	69	61.00400168636497
826_827	69	67.81453150793244
826_827	69	78.61131437181758
826_827	69	61.73001014035658
826_827	69	62.15048577961192
826_827	69	56.14143234468586
826_827	69	59.04304071504565
826_827	69	67.34750013137065
826_827	69	52.79767947731843
826_827	69	65.51039761197713
826_827	69	64.91480068129418
826_827	69	56.62678885095623
826_827	69	58.26676067056999
826_827	69	69.00744123414853
827_828	71	45.471308082748635
827_828	71	50.388076556997724
827_828	71	51.91183543154424
827_828	71	58.49221564342882
827_828	71	62.063831594884505
827_828	71	52.15922496121641
827_828	71	55.848684961374076
827_828	71	62.829097595854584
827_828	71	54.900298277051576
827_828	71	53.05154243134219
827_828	71	63.44553497566362
827_828	71	52.61469396367924
827_828	71	59.9016525061424
827_828	71	54.51508386388356
827_828	71	48.82956159588765
827_828	71	46.11806767647638
827_828	71	48.74810901705727
827_828	71	56.396179627718965
827_828	71	45.83655824550173
827_828	71	55.96853853674794
827_828	71	44.94410906789864
827_828	71	50.67244269612371
827_828	71	51.544564069533806
827_828	71	52.38227422250668
827_828	71	54.28450183515156
827_828	71	55.45164444175359
827_828	71	48.89627371619022
827_828	71	57.70558987669797
827_828	71	49.78538210403191
827_828	71	55.05521124598931
827_828	71	54.72556133449079
827_828	71	43.080038242791964
827_828	71	47.56727991302509
827_828	71	59.27709480560283
827_828	71	62.408391391192445
827_828	71	56.137667415387085
827_828	71	62.94294428804767
827_828	71	52.155982043693946
827_828	71	51.03166062515117
827_828	71	58.35526292367321
827_828	71	45.24734456969907
827_828	71	61.662734758383564
827_828	71	53.02835522135881
827_828	71	58.41138889000014
827_828	71	52.08035546875314
827_828	71	59.7300560627563
827_828	71	49.03824242675117
827_828	71	56.01719085953024
827_828	71	61.12648134906487
827_828	71	52.770836046480696
827_828	71	51.69699862996623
827_828	71	59.624039734108955
827_828	71	56.70634072519593
827_828	71	56.00207121180226
827_828	71	53.8867143000866
827_828	71	52.70063396690789
827_828	71	52.04870687357853
827_828	71	54.10967679398054
827_828	71	48.68525194658119
827_828	71	54.61112183246287
827_828	71	50.618800906421754
827_828	71	53.86797632639193
827_828	71	48.237965782839844
827_828	71	51.99451763197433
827_828	71	49.48778087871064
827_828	71	40.01464936567763
827_828	71	54.96540445694196
827_828	71	48.70225822447578
827_828	71	50.835781008454504
827_828	71	52.899927559469795
827_828	71	49.81600541723573
827_828	71	50.067479576236686
827_828	71	57.22889661142586
827_828	71	55.204214700805636
827_828	71	51.78240871741483
827_828	71	56.832824592675316
827_828	71	58.48039957299903
827_828	71	56.06911070930666
827_828	71	56.80369569869551
827_828	71	51.22279277774907
827_828	71	46.242168135803325
827_828	71	46.46731723788242
827_828	71	58.91108849453928
827_828	71	55.47080337330133
827_828	71	49.791081482126494
827_828	71	42.46288726689844
827_828	71	47.23138659562638
827_828	71	49.493003045313465
827_828	71	61.14496413560435
827_828	71	52.14186469007528
827_828	71	62.182411089878
827_828	71	48.16550302766699
827_828	71	54.020472655544026
827_828	71	55.482176569089255
827_828	71	52.82492119537183
827_828	71	51.86693092927617
827_828	71	50.572870796352305
827_828	71	48.197857712179164
827_828	71	56.364760846587586
827_828	71	56.05131268089501
850_851	64	59.099493605533866
850_851	64	57.924019588170374
850_851	64	59.06794198251662
850_851	64	65.29281805891121
850_851	64	63.28940742055326
850_851	64	58.758341707720106
850_851	64	65.32033397395838
850_851	64	54.1760490436652
850_851	64	54.79414978767538
850_851	64	65.1518044134142
850_851	64	60.569591799975164
850_851	64	63.95524783105603
850_851	64	53.97329370290109
850_851	64	69.1816419581902
850_851	64	59.7696492515519
850_851	64	63.01188508873684
850_851	64	61.67444921284693
850_851	64	59.704831588505066
850_851	64	54.81965908672296
850_851	64	67.54689915532667
850_851	64	56.83569584633375
850_851	64	69.6595444258915
850_851	64	58.55579572547644
850_851	64	66.0863887220871
850_851	64	69.61401468932549
850_851	64	59.71344424853476
850_851	64	55.40253512361758
850_851	64	59.177711061569575
850_851	64	70.22775912828203
850_851	64	67.0524905222002
850_851	64	57.91637895869711
850_851	64	61.228935331089374
850_851	64	67.87191080659211
850_851	64	49.6563007949864
850_851	64	57.076322594380656
850_851	64	48.21277286986487
850_851	64	59.66899335913268
850_851	64	68.7731815679665
850_851	64	54.71430009070054
850_851	64	62.29222835068635
850_851	64	66.6101692127834
850_851	64	60.6558998438756
850_851	64	64.9312905516178
850_851	64	58.900411152081446
850_851	64	61.68507162773956
850_851	64	51.73445104564599
850_851	64	58.39386263991157
850_851	64	64.2075355095681
850_851	64	58.0237135263985
850_851	64	66.72956707727218
850_851	64	48.528526969150796
850_851	64	56.57073189817411
850_851	64	62.04171339342295
850_851	64	66.44355856639551
850_851	64	72.91439338612282
850_851	64	48.42483541828283
850_851	64	64.10059214452588
850_851	64	64.17124289286772
850_851	64	62.92523827203235
850_851	64	58.326313511670996
850_851	64	62.06508562911665
850_851	64	64.09768009823776
850_851	64	54.82637691630393
850_851	64	57.72267679965719
850_851	64	58.54637441566397
850_851	64	57.17499899983732
850_851	64	58.570613886178805
850_851	64	55.62304124797324
850_851	64	62.510442557514494
850_851	64	61.624635164511375
850_851	64	64.33763546355429
850_851	64	62.12071888672954
850_851	64	58.32093563724206
850_851	64	63.48550757707906
850_851	64	60.8341541878774
850_851	64	54.11418102684632
850_851	64	59.55736101142478
850_851	64	58.727773228218524
850_851	64	65.87754034434451
850_851	64	59.54081914721417
850_851	64	66.71011145758871
850_851	64	61.44340893630455
850_851	64	56.57233505105811
850_851	64	63.04287829669332
850_851	64	53.1744859587741
850_851	64	64.4442725678293
850_851	64	54.85744610578512
850_851	64	62.90655170718505
850_851	64	62.45221937967362
850_851	64	66.94143105279721
850_851	64	68.87887052849395
850_851	64	57.68970988757462
850_851	64	62.48736270912936
850_851	64	60.90760632546997
850_851	64	65.88681082183017
850_851	64	56.034216533606845
850_851	64	64.93825669112616
850_851	64	64.627064215280015
850_851	64	73.05817188710839
850_851	64	66.24156722075608
848_849	84	40.03345422116099
848_849	84	33.95182538590088
848_849	84	50.31632616557477
848_849	84	69.85614373735389
848_849	84	65.27554374976876
848_849	84	48.03791115993048
848_849	84	37.14575112172337
848_849	84	64.97700841801648
848_849	84	41.490120627823465
848_849	84	43.57483754691721
848_849	84	31.739638512168355
848_849	84	48.66534984158488
848_849	84	55.641367460076204
848_849	84	58.289249282870074
848_849	84	61.984694109613656
848_849	84	40.5322940580746
848_849	84	46.779867378224345
848_849	84	59.232673932872466
848_849	84	52.45685811492666
848_849	84	42.13974634762312
848_849	84	57.368993443173444
848_849	84	42.31891665012416
848_849	84	57.383019822449526
848_849	84	35.766538632990915
848_849	84	67.95390725015582
848_849	84	56.07827670444952
848_849	84	53.70875580209536
848_849	84	61.93320141514067
848_849	84	53.49700916086186
848_849	84	54.657550164937376
848_849	84	40.33359033201577
848_849	84	44.14569017081488
848_849	84	38.74891478832924
848_849	84	44.99356691216864
848_849	84	48.896994389242806
848_849	84	50.699207843914785
848_849	84	30.48438177006566
848_849	84	55.044889442124635
848_849	84	50.1689304249768
848_849	84	48.903935220211466
848_849	84	59.7125727525908
848_849	84	42.9525165653914
848_849	84	57.04843324006701
848_849	84	67.38774423087854
848_849	84	56.143068817447485
848_849	84	43.64916218962069
848_849	84	48.23906461029877
848_849	84	46.160069911063516
848_849	84	50.030727391879275
848_849	84	35.28711476266717
848_849	84	60.44167011189041
848_849	84	70.96974199356119
848_849	84	24.179674933290038
848_849	84	56.99870390500916
848_849	84	43.48399392955091
848_849	84	54.640825674460594
848_849	84	47.35314916035344
848_849	84	37.919872923506055
848_849	84	39.33824565408598
848_849	84	32.75039849601655
848_849	84	58.957126871411496
848_849	84	50.698295506928254
848_849	84	62.40438667655235
848_849	84	44.19516195951845
848_849	84	45.25021541599011
848_849	84	46.616789119925755
848_849	84	50.50429078010827
848_849	84	55.654915748636505
848_849	84	61.779516839521555
848_849	84	36.57852403431149
848_849	84	52.35341338533866
848_849	84	43.4711418959865
848_849	84	28.289614687559183
848_849	84	56.08631903693727
848_849	84	54.10324743468063
848_849	84	49.0639125404303
848_849	84	59.83133173891178
848_849	84	44.78589719629698
848_849	84	59.05517484498487
848_849	84	40.25339345414483
848_849	84	62.94097980334139
848_849	84	47.3714837203198
848_849	84	43.76686590474507
848_849	84	52.05850510724285
848_849	84	49.23936523533593
848_849	84	39.998778454420005
848_849	84	49.252995870165776
848_849	84	50.451289022452706
848_849	84	53.51981277955383
848_849	84	41.11871706801452
848_849	84	37.85637499471684
848_849	84	42.18755824063045
848_849	84	52.6267839403047
848_849	84	42.87892894369421
848_849	84	59.79415298299182
848_849	84	42.423850726834495
848_849	84	57.441185055795465
848_849	84	25.555369260325655
848_849	84	54.45943669928209
848_849	84	66.94529569261583
986_987	69	64.66021961216978
986_987	69	62.15679056176661
986_987	69	62.973894745438464
986_987	69	58.96134195153947
986_987	69	69.77215084957909
986_987	69	62.87352187709555
986_987	69	61.87545663835095
986_987	69	67.33509030695373
986_987	69	63.595600987373786
986_987	69	74.6449798954711
986_987	69	77.7346757707661
986_987	69	66.7632774468712
986_987	69	75.42709887260216
986_987	69	77.6342273701793
986_987	69	68.80107014597546
986_987	69	64.23397681349715
986_987	69	56.22492586357289
986_987	69	68.65636582751884
986_987	69	74.15356982202356
986_987	69	69.21586671899823
986_987	69	64.29563359582588
986_987	69	54.28891115013703
986_987	69	72.35870694271786
986_987	69	72.61703642545115
986_987	69	72.72163983152707
986_987	69	77.98443788039944
986_987	69	64.79698428532295
986_987	69	63.37366327687536
986_987	69	76.34756480424966
986_987	69	74.56174910830659
986_987	69	73.8225066938608
986_987	69	71.22628668085346
986_987	69	64.4068679747841
986_987	69	70.49375025241689
986_987	69	74.13354602071054
986_987	69	61.18074074750366
986_987	69	70.83866686184531
986_987	69	53.83461879582133
986_987	69	80.70324894364312
986_987	69	59.03374921879986
986_987	69	74.9862488740233
986_987	69	66.00474904424286
986_987	69	84.56465049427945
986_987	69	71.10098786001416
986_987	69	60.80378965432526
986_987	69	59.836761777423945
986_987	69	73.80620313427804
986_987	69	68.65766271963135
986_987	69	68.8693036969446
986_987	69	76.10078756389075
986_987	69	62.90761672095541
986_987	69	69.09463594062949
986_987	69	75.88804287862358
986_987	69	70.7909912073258
986_987	69	65.26625113632377
986_987	69	58.232583364815426
986_987	69	70.8799641225952
986_987	69	66.51200298607677
986_987	69	80.18378306616714
986_987	69	61.27046207118179
986_987	69	57.37208326251281
986_987	69	60.361751279156074
986_987	69	60.27925607534573
986_987	69	65.32302425514264
986_987	69	68.98353906861904
986_987	69	63.268320091467565
986_987	69	71.281873190416
986_987	69	61.52741864571336
986_987	69	66.96058804611272
986_987	69	67.74228671991717
986_987	69	70.86598209373923
986_987	69	63.90991932056856
986_987	69	64.18901253967198
986_987	69	64.90396144352069
986_987	69	68.43233811932005
986_987	69	71.02716176739807
986_987	69	66.0231666826848
986_987	69	75.2328150162087
986_987	69	52.984668488420255
986_987	69	68.41893459146398
986_987	69	76.16802649064701
986_987	69	77.54602619193004
986_987	69	61.41081544308324
986_987	69	70.91501996512572
986_987	69	62.0177432162776
986_987	69	71.91903195346107
986_987	69	66.63731132659568
986_987	69	73.49022175930635
986_987	69	63.0578653321904
986_987	69	71.20164510240947
986_987	69	68.20571120619407
986_987	69	62.775029115407285
986_987	69	78.49773782866296
986_987	69	55.71427003728379
986_987	69	71.45057074246311
986_987	69	70.88487269762165
986_987	69	68.62976658413028
986_987	69	73.87230993117308
986_987	69	68.29232652074946
986_987	69	64.37074128256637
852_853	65	46.011396057845715
852_853	65	46.011396057845715
852_853	65	48.439103530686275
852_853	65	46.97846223521634
852_853	65	49.06502645233696
852_853	65	46.011396057845715
852_853	65	47.93340412705325
852_853	65	52.57999480816337
852_853	65	49.06502645233696
852_853	65	48.61431658027219
852_853	65	48.98687246442683
852_853	65	47.93340412705325
852_853	65	51.75136812918375
852_853	65	46.011396057845715
852_853	65	46.011396057845715
852_853	65	49.06502645233696
852_853	65	52.57999480816337
852_853	65	46.011396057845715
852_853	65	48.56068019210159
852_853	65	48.98687246442683
852_853	65	50.95435475999965
852_853	65	48.98687246442683
852_853	65	48.61431658027219
852_853	65	52.57999480816337
852_853	65	48.56068019210159
852_853	65	52.57999480816337
852_853	65	49.06502645233696
852_853	65	51.75136812918375
852_853	65	48.61431658027219
852_853	65	46.97846223521634
852_853	65	52.57999480816337
852_853	65	49.06502645233696
852_853	65	50.95435475999965
852_853	65	46.011396057845715
852_853	65	46.25998748352814
852_853	65	45.57790214029452
852_853	65	45.57790214029452
852_853	65	48.98687246442683
852_853	65	51.75136812918375
852_853	65	50.33756999577149
852_853	65	46.011396057845715
852_853	65	45.57790214029452
852_853	65	47.93340412705325
852_853	65	51.75136812918375
852_853	65	50.33756999577149
852_853	65	49.06502645233696
852_853	65	48.439103530686275
852_853	65	46.011396057845715
852_853	65	48.23523524128872
852_853	65	47.93340412705325
852_853	65	48.439103530686275
852_853	65	48.98687246442683
852_853	65	50.95435475999965
852_853	65	51.75136812918375
852_853	65	46.25998748352814
852_853	65	48.439103530686275
852_853	65	48.439103530686275
852_853	65	45.57790214029452
852_853	65	48.439103530686275
852_853	65	46.25998748352814
852_853	65	49.06502645233696
852_853	65	51.75136812918375
852_853	65	48.439103530686275
852_853	65	48.98687246442683
852_853	65	48.23523524128872
852_853	65	48.98687246442683
852_853	65	47.93340412705325
852_853	65	46.25998748352814
852_853	65	50.95435475999965
852_853	65	46.25998748352814
852_853	65	49.06502645233696
852_853	65	45.57790214029452
852_853	65	46.97846223521634
852_853	65	50.95435475999965
852_853	65	47.93340412705325
852_853	65	46.011396057845715
852_853	65	46.97846223521634
852_853	65	51.75136812918375
852_853	65	46.97846223521634
852_853	65	48.98687246442683
852_853	65	48.56068019210159
852_853	65	50.33756999577149
852_853	65	52.57999480816337
852_853	65	48.61431658027219
852_853	65	50.95435475999965
852_853	65	49.06502645233696
852_853	65	49.06502645233696
852_853	65	46.97846223521634
852_853	65	48.190478769399384
852_853	65	45.57790214029452
852_853	65	48.56068019210159
852_853	65	46.25998748352814
852_853	65	48.439103530686275
852_853	65	48.439103530686275
852_853	65	46.25998748352814
852_853	65	48.439103530686275
852_853	65	50.33756999577149
852_853	65	48.23523524128872
852_853	65	50.33756999577149
852_853	65	48.190478769399384
992_993	63	68.06460035636779
992_993	63	64.4932705059136
992_993	63	73.9894428066004
992_993	63	67.90222468811662
992_993	63	71.96798105799725
992_993	63	73.95656681740402
992_993	63	66.74783349581598
992_993	63	62.30022452264164
992_993	63	70.55324119405867
992_993	63	63.35940775579923
992_993	63	73.44511186379425
992_993	63	71.79072765003744
992_993	63	64.6081919439267
992_993	63	70.05135027240189
992_993	63	65.8346918460522
992_993	63	72.80433311076298
992_993	63	61.19931776128059
992_993	63	73.98552947712511
992_993	63	73.45362608088593
992_993	63	71.83211785632538
992_993	63	74.93546044556058
992_993	63	70.80723313426455
992_993	63	66.91578665817269
992_993	63	64.56362337192262
992_993	63	71.78930512813712
992_993	63	63.82804998122063
992_993	63	63.145463499538025
992_993	63	65.89090193611185
992_993	63	67.85830428913006
992_993	63	70.61128712749111
992_993	63	73.79491932172735
992_993	63	67.83602000312798
992_993	63	71.68424042955898
992_993	63	65.73814136456573
992_993	63	54.843964926641576
992_993	63	58.70269705671001
992_993	63	70.69223169669455
992_993	63	63.114664996444304
992_993	63	62.49409304331241
992_993	63	70.22008946327006
992_993	63	69.85587964392872
992_993	63	62.44952447130832
992_993	63	68.05608613927612
992_993	63	57.95574173341148
992_993	63	65.49762678578816
992_993	63	70.93250463274214
992_993	63	68.29867820415635
992_993	63	79.84327742662151
992_993	63	76.04312558019754
992_993	63	65.60411400626661
992_993	63	72.85240169076997
992_993	63	77.13877648973995
992_993	63	59.639958835848624
992_993	63	69.2064840025445
992_993	63	65.69540863593429
992_993	63	63.46304993247703
992_993	63	75.60322704347153
992_993	63	71.72037478402837
992_993	63	75.29798815754268
992_993	63	76.84835748758272
992_993	63	78.6460735061327
992_993	63	69.58916744967381
992_993	63	69.31154870112265
992_993	63	71.3928516120974
992_993	63	57.71504756873185
992_993	63	73.83773204991545
992_993	63	70.21625613335166
992_993	63	72.89029188905516
992_993	63	70.21625613335166
992_993	63	66.069577865972
992_993	63	68.85772635947282
992_993	63	67.64260418905305
992_993	63	74.30319590962098
992_993	63	66.56072334842096
992_993	63	67.92022293760427
992_993	63	73.81720360772933
992_993	63	69.14138698835414
992_993	63	71.30021446008627
992_993	63	67.16347293169858
992_993	63	72.76962127819392
992_993	63	57.009310772978935
992_993	63	69.22950325230575
992_993	63	69.37346734959692
992_993	63	71.8943698267153
992_993	63	73.7574424449145
992_993	63	74.70162424050199
992_993	63	63.61552824685977
992_993	63	70.68163999350018
992_993	63	72.82270406728969
992_993	63	69.11568269390604
992_993	63	60.89224303197894
992_993	63	74.82188152989076
992_993	63	77.53848837105254
992_993	63	57.30156561850874
992_993	63	66.08127044877972
992_993	63	71.72746647921974
992_993	63	65.71060122674498
992_993	63	63.38878373699266
992_993	63	77.55225843996293
992_993	63	63.295733263509106
996_997	68	65.15233615482158
996_997	68	62.867484698364535
996_997	68	63.49645963321172
996_997	68	65.15233615482158
996_997	68	65.15233615482158
996_997	68	67.71255704077093
996_997	68	65.15233615482158
996_997	68	64.8495411581988
996_997	68	66.27741429779597
996_997	68	64.8495411581988
996_997	68	62.867484698364535
996_997	68	66.27741429779597
996_997	68	66.01489958083535
996_997	68	62.867484698364535
996_997	68	63.49645963321172
996_997	68	65.03570944080182
996_997	68	65.6056817772238
996_997	68	67.71255704077093
996_997	68	64.8495411581988
996_997	68	65.15233615482158
996_997	68	65.7241247513098
996_997	68	66.01489958083535
996_997	68	63.612760628876394
996_997	68	67.31793224809864
996_997	68	64.63512498548201
996_997	68	65.7241247513098
996_997	68	65.15233615482158
996_997	68	64.48253261777641
996_997	68	63.612760628876394
996_997	68	63.32983323370689
996_997	68	62.867484698364535
996_997	68	64.63512498548201
996_997	68	63.49645963321172
996_997	68	65.6056817772238
996_997	68	63.49645963321172
996_997	68	65.7241247513098
996_997	68	65.15233615482158
996_997	68	65.7241247513098
996_997	68	63.49645963321172
996_997	68	67.31793224809864
996_997	68	64.8495411581988
996_997	68	65.7241247513098
996_997	68	64.63512498548201
996_997	68	65.15233615482158
996_997	68	64.8495411581988
996_997	68	65.03570944080182
996_997	68	67.71255704077093
996_997	68	64.8495411581988
996_997	68	67.31793224809864
996_997	68	65.15233615482158
996_997	68	65.15233615482158
996_997	68	64.63512498548201
996_997	68	66.27741429779597
996_997	68	65.03570944080182
996_997	68	66.08781695696908
996_997	68	64.48253261777641
996_997	68	64.48253261777641
996_997	68	63.612760628876394
996_997	68	63.49645963321172
996_997	68	63.612760628876394
996_997	68	63.612760628876394
996_997	68	67.71255704077093
996_997	68	66.01489958083535
996_997	68	64.8495411581988
996_997	68	65.15233615482158
996_997	68	63.49645963321172
996_997	68	66.27741429779597
996_997	68	65.03570944080182
996_997	68	65.03570944080182
996_997	68	66.08781695696908
996_997	68	65.03570944080182
996_997	68	63.612760628876394
996_997	68	65.03570944080182
996_997	68	67.71255704077093
996_997	68	64.8495411581988
996_997	68	66.27741429779597
996_997	68	66.08781695696908
996_997	68	65.6056817772238
996_997	68	62.867484698364535
996_997	68	66.27741429779597
996_997	68	63.32983323370689
996_997	68	65.7241247513098
996_997	68	63.49645963321172
996_997	68	65.7241247513098
996_997	68	63.612760628876394
996_997	68	63.612760628876394
996_997	68	67.71255704077093
996_997	68	63.32983323370689
996_997	68	64.8495411581988
996_997	68	65.15233615482158
996_997	68	64.48253261777641
996_997	68	67.31793224809864
996_997	68	65.7241247513098
996_997	68	64.8495411581988
996_997	68	62.867484698364535
996_997	68	67.31793224809864
996_997	68	67.71255704077093
996_997	68	63.32983323370689
996_997	68	65.15233615482158
996_997	68	65.03570944080182
1002_1003	73	65.19129245318
1002_1003	73	66.69331780504642
1002_1003	73	50.04943711088677
1002_1003	73	69.13441897269031
1002_1003	73	61.98122789519895
1002_1003	73	65.61222102209571
1002_1003	73	46.08935385489533
1002_1003	73	55.241682996994435
1002_1003	73	58.56314855416339
1002_1003	73	61.80924883321217
1002_1003	73	68.67544335612465
1002_1003	73	64.68772544265985
1002_1003	73	55.60334188612678
1002_1003	73	60.95384715220917
1002_1003	73	63.491939397927595
1002_1003	73	71.05152091312944
1002_1003	73	67.68019651520189
1002_1003	73	63.563678921117976
1002_1003	73	66.5420454841245
1002_1003	73	43.238891290035184
1002_1003	73	58.34014222427214
1002_1003	73	80.88683735495718
1002_1003	73	66.3962066521751
1002_1003	73	56.77029048859988
1002_1003	73	59.25435073607181
1002_1003	73	56.83791098948413
1002_1003	73	57.18053567623166
1002_1003	73	61.40464562981537
1002_1003	73	72.15397455651532
1002_1003	73	60.46847476120785
1002_1003	73	57.751138076683866
1002_1003	73	66.48531748252289
1002_1003	73	56.05274374069058
1002_1003	73	54.57793375589075
1002_1003	73	66.45782102543033
1002_1003	73	66.65412393707157
1002_1003	73	72.26252114681515
1002_1003	73	53.5753731769615
1002_1003	73	59.889734296667434
1002_1003	73	72.44292813920318
1002_1003	73	62.87551505059048
1002_1003	73	73.37401543485878
1002_1003	73	70.60519458124003
1002_1003	73	59.41256071081844
1002_1003	73	56.749268755813254
1002_1003	73	62.4582480336244
1002_1003	73	59.13138963365112
1002_1003	73	66.93917532214284
1002_1003	73	70.33226059132701
1002_1003	73	64.1036247541325
1002_1003	73	64.81342678140413
1002_1003	73	61.78840288144516
1002_1003	73	61.387746420871146
1002_1003	73	61.639781993763506
1002_1003	73	61.133997505599424
1002_1003	73	68.03573807998255
1002_1003	73	66.59105071997546
1002_1003	73	52.875027807554645
1002_1003	73	41.97663825818826
1002_1003	73	50.14398127283082
1002_1003	73	73.0224574186965
1002_1003	73	62.936340081817214
1002_1003	73	64.22023709549646
1002_1003	73	58.28106200983058
1002_1003	73	70.68661860372318
1002_1003	73	66.91417572582237
1002_1003	73	64.60580130958937
1002_1003	73	57.32821969745504
1002_1003	73	56.252960019681154
1002_1003	73	55.559082942755786
1002_1003	73	72.899033447688
1002_1003	73	69.5791696389707
1002_1003	73	67.77356353291971
1002_1003	73	55.00133639174404
1002_1003	73	73.12448454034002
1002_1003	73	62.12053563948074
1002_1003	73	66.22973483452806
1002_1003	73	59.63076798634084
1002_1003	73	61.10027056069743
1002_1003	73	63.68395589236436
1002_1003	73	66.76933800831753
1002_1003	73	50.23804942325957
1002_1003	73	55.444821036959276
1002_1003	73	63.435607293267125
1002_1003	73	68.88712135064848
1002_1003	73	58.70069096019803
1002_1003	73	54.338559797713614
1002_1003	73	59.73707324550003
1002_1003	73	59.89695401055875
1002_1003	73	65.60647436983636
1002_1003	73	60.49079269190694
1002_1003	73	51.59347340563855
1002_1003	73	59.590523601632306
1002_1003	73	51.76610082809647
1002_1003	73	65.24103852102935
1002_1003	73	66.40963599852704
1002_1003	73	68.87569024757575
1002_1003	73	64.06805596035481
1002_1003	73	60.56747065694522
1002_1003	73	66.69189186400969
856_857	60	59.046642251637024
856_857	60	52.304463334851675
856_857	60	63.91888358637366
856_857	60	49.228634905765205
856_857	60	54.04839980700674
856_857	60	49.512358683662995
856_857	60	57.47132473331199
856_857	60	73.18067336290503
856_857	60	49.63029136159012
856_857	60	68.88565323777404
856_857	60	56.56828405019642
856_857	60	50.030064454201195
856_857	60	60.08862598372075
856_857	60	57.54544725663129
856_857	60	50.126831012809305
856_857	60	60.736144077864395
856_857	60	56.293046929473114
856_857	60	53.91269109361261
856_857	60	69.05605312919316
856_857	60	65.60571932092253
856_857	60	56.89407563440909
856_857	60	67.04433960700784
856_857	60	61.66730214411193
856_857	60	56.626924560552396
856_857	60	71.35465148346603
856_857	60	57.86302421433701
856_857	60	59.515336623504744
856_857	60	49.02246631562255
856_857	60	49.94059060247597
856_857	60	59.61597384976757
856_857	60	63.012467933733895
856_857	60	48.692294841689744
856_857	60	61.0542782697512
856_857	60	66.9777250079553
856_857	60	62.89736460492225
856_857	60	61.26674858465007
856_857	60	66.27308306248948
856_857	60	50.76690156685745
856_857	60	62.81185021592762
856_857	60	58.56226653649122
856_857	60	50.73963369553875
856_857	60	54.91794110517114
856_857	60	61.05681076230091
856_857	60	52.71401085485946
856_857	60	60.25963388343379
856_857	60	60.424380292893694
856_857	60	57.181817566495326
856_857	60	68.42455254168067
856_857	60	58.74193319104279
856_857	60	59.631296605179074
856_857	60	60.42575768137373
856_857	60	71.25269529427054
856_857	60	49.96210153904122
856_857	60	59.83970743496076
856_857	60	47.28412800749047
856_857	60	64.00735703530185
856_857	60	64.34611467353095
856_857	60	65.29871751978267
856_857	60	56.47766481413558
856_857	60	64.67478408538335
856_857	60	50.029811111173174
856_857	60	57.141287757108664
856_857	60	61.84189751630979
856_857	60	57.347458279498596
856_857	60	66.57148447236881
856_857	60	64.89213825045442
856_857	60	63.57461236377547
856_857	60	53.69519718532226
856_857	60	56.580827946078934
856_857	60	59.098072172882006
856_857	60	56.63708359217943
856_857	60	54.65172818195679
856_857	60	54.891889807433884
856_857	60	68.09060032467653
856_857	60	55.982736558559566
856_857	60	68.37977299463564
856_857	60	66.2451096247402
856_857	60	67.96803138278656
856_857	60	69.236454400772
856_857	60	64.59238340570607
856_857	60	58.11692617933326
856_857	60	63.764688784137135
856_857	60	52.15607030173251
856_857	60	52.743393598973135
856_857	60	57.63808279814259
856_857	60	61.41330142749284
856_857	60	66.21180713970166
856_857	60	62.96616913287355
856_857	60	49.07308003647749
856_857	60	52.68816564436771
856_857	60	46.66878372355596
856_857	60	50.212788390047876
856_857	60	49.5946021209956
856_857	60	55.742788604574734
856_857	60	59.853037039995016
856_857	60	60.333738398449604
856_857	60	57.53580784975432
856_857	60	67.52609453156543
856_857	60	66.27085258090575
856_857	60	68.78407681023023
859_860	46	59.20568301271318
859_860	46	44.726278672781774
859_860	46	56.964567976046936
859_860	46	43.305524815136764
859_860	46	37.10712734907704
859_860	46	32.93614807467756
859_860	46	32.942756411102614
859_860	46	39.178386469322646
859_860	46	59.895561084505076
859_860	46	39.8690072097731
859_860	46	42.917023686725074
859_860	46	66.44227227961363
859_860	46	62.91884660098987
859_860	46	40.28569300269519
859_860	46	65.36745184100833
859_860	46	50.905540138737074
859_860	46	45.35435641009626
859_860	46	40.63246914306942
859_860	46	47.70402964163166
859_860	46	64.7263661088455
859_860	46	42.890546163935454
859_860	46	49.41103726374118
859_860	46	38.28490672903505
859_860	46	40.9985302628121
859_860	46	60.11845618956593
859_860	46	54.775248460647994
859_860	46	73.73067548633357
859_860	46	61.54489749865299
859_860	46	55.74259393705825
859_860	46	48.90959960171644
859_860	46	48.37147281090643
859_860	46	52.6507097033003
859_860	46	59.5708517683187
859_860	46	59.33855651761167
859_860	46	43.25426792756117
859_860	46	46.88814108820222
859_860	46	50.10450325068764
859_860	46	45.97721971559265
859_860	46	45.893902428520605
859_860	46	60.16810128836495
859_860	46	51.08396353564256
859_860	46	41.384141211396205
859_860	46	35.32973709441836
859_860	46	48.34985605568732
859_860	46	51.07596104432078
859_860	46	41.015680930608845
859_860	46	60.709926174931596
859_860	46	26.47024626401002
859_860	46	48.95780158610102
859_860	46	44.63660809263582
859_860	46	52.085664729934635
859_860	46	44.038561634830224
859_860	46	40.162056359095196
859_860	46	50.907385314720166
859_860	46	36.25197022184507
859_860	46	53.26352270297816
859_860	46	61.780062046180255
859_860	46	34.28655378169362
859_860	46	26.715658784907955
859_860	46	49.988092127215836
859_860	46	56.854302639456925
859_860	46	57.80748549282566
859_860	46	46.04177909004663
859_860	46	62.44493322110255
859_860	46	48.86207417628771
859_860	46	50.181294581894946
859_860	46	49.87135566325012
859_860	46	37.03628203422491
859_860	46	57.969613103166935
859_860	46	44.313500043539086
859_860	46	66.46304323908018
859_860	46	41.597915493691545
859_860	46	30.854305156638198
859_860	46	41.636520737845814
859_860	46	41.33151206150967
859_860	46	50.53957874818529
859_860	46	44.316827938903884
859_860	46	50.02285258392765
859_860	46	31.622742621816155
859_860	46	50.931133274574584
859_860	46	50.52720160215098
859_860	46	52.99546888358457
859_860	46	47.49423438469759
859_860	46	61.68244835020329
859_860	46	46.22973194794032
859_860	46	58.57675633937956
859_860	46	58.770746166326816
859_860	46	60.28950042710127
859_860	46	56.872144827896285
859_860	46	57.58623515324851
859_860	46	46.07797412878889
859_860	46	48.19944151580758
859_860	46	38.838212127203946
859_860	46	51.00209530819821
859_860	46	53.86194874380329
859_860	46	31.36544190601933
859_860	46	36.38641333288341
859_860	46	54.844186996012034
859_860	46	67.54432989924761
859_860	46	43.69331490267217
861_862	67	69.28859955139687
861_862	67	71.88127946757328
861_862	67	64.03031744089412
861_862	67	60.6603788527647
861_862	67	64.63391937383132
861_862	67	74.15021866481821
861_862	67	62.8247133557273
861_862	67	75.27296148015374
861_862	67	72.89068946486516
861_862	67	65.7891408116743
861_862	67	72.29222561025075
861_862	67	64.79504309962849
861_862	67	70.37198851494355
861_862	67	69.36923755890857
861_862	67	74.10364133195436
861_862	67	61.37806885555671
861_862	67	69.89560458463039
861_862	67	58.05524007395264
861_862	67	62.78724286497127
861_862	67	58.46680454612105
861_862	67	70.52429445812861
861_862	67	80.00962222185203
861_862	67	69.04950390946681
861_862	67	70.92743470285467
861_862	67	74.9218133186669
861_862	67	77.60510755556302
861_862	67	65.38270371955828
861_862	67	63.40952222023691
861_862	67	71.6636951131494
861_862	67	75.4799680660336
861_862	67	72.69263241436258
861_862	67	68.06722978645658
861_862	67	75.58261029968106
861_862	67	61.08329370371881
861_862	67	65.01490605924089
861_862	67	74.31122122620036
861_862	67	74.75419038378284
861_862	67	62.09641032562609
861_862	67	70.1401498946158
861_862	67	69.36119548261456
861_862	67	55.31194999506248
861_862	67	78.29932750326513
861_862	67	70.00567750738537
861_862	67	73.20106217801064
861_862	67	65.57397808814336
861_862	67	64.52368674070134
861_862	67	76.70343338723767
861_862	67	71.70352922638025
861_862	67	64.83784294095578
861_862	67	70.2710952217173
861_862	67	66.7266106085757
861_862	67	70.494435584542245
861_862	67	70.24054027128624
861_862	67	68.48876612108805
861_862	67	75.62953733577044
861_862	67	73.70152621209647
861_862	67	58.152645873007295
861_862	67	50.14176551271308
861_862	67	71.62986286915599
861_862	67	77.59761244314922
861_862	67	64.84551152531697
861_862	67	61.844420473769134
861_862	67	73.06671199273414
861_862	67	72.99930181230962
861_862	67	68.85946240894124
861_862	67	74.4194928351564
861_862	67	70.32342423970168
861_862	67	71.71335002553543
861_862	67	59.7668523466232
861_862	67	74.67068839899474
861_862	67	56.6342813739657
861_862	67	57.28789997628524
861_862	67	76.96998820586802
861_862	67	76.08600922170915
861_862	67	66.38877069126374
861_862	67	75.64286840981042
861_862	67	65.2921009302771
861_862	67	68.06241858495451
861_862	67	61.04650587485848
861_862	67	72.42077080287743
861_862	67	56.238809455487996
861_862	67	60.507408083799
861_862	67	66.53581359948954
861_862	67	61.144546633848236
861_862	67	79.08010249422803
861_862	67	69.0095191149039
861_862	67	63.47238884597316
861_862	67	75.39179059987362
861_862	67	73.91921845569965
861_862	67	62.19931697058847
861_862	67	61.10500712204973
861_862	67	62.62665497208434
861_862	67	74.47042636726384
861_862	67	76.8898004409484
861_862	67	68.15017021278733
861_862	67	68.40722431437561
861_862	67	85.8933515335135
861_862	67	56.17618672018599
861_862	67	60.27612713445104
861_862	67	59.05757593874629
803_804	54	57.01490469183205
803_804	54	66.75686502193687
803_804	54	64.4698143943054
803_804	54	75.63664186606415
803_804	54	68.4050648986404
803_804	54	58.083327188878314
803_804	54	66.01213402205818
803_804	54	74.42437211471163
803_804	54	73.87574222333004
803_804	54	50.44643344914574
803_804	54	77.69869105902593
803_804	54	61.196348073349796
803_804	54	65.37863485599763
803_804	54	61.571465297757435
803_804	54	53.91840511306649
803_804	54	53.44637415222116
803_804	54	63.31808147316237
803_804	54	53.474844245845325
803_804	54	72.53383521685292
803_804	54	61.353400442878886
803_804	54	57.21970171241438
803_804	54	55.7517884561903
803_804	54	63.014726921685586
803_804	54	68.22773701332434
803_804	54	55.384440281199595
803_804	54	61.408449703625756
803_804	54	64.8398080735807
803_804	54	62.732348385133804
803_804	54	56.72087432944288
803_804	54	56.07935635500626
803_804	54	71.02455392532079
803_804	54	58.63554252412669
803_804	54	61.815099208232205
803_804	54	61.518673974728
803_804	54	61.32947001866532
803_804	54	58.02446891443946
803_804	54	57.07231133220147
803_804	54	55.85960622296133
803_804	54	66.79730658793888
803_804	54	59.329528919816944
803_804	54	59.551749276404905
803_804	54	69.66193531416027
803_804	54	65.42100371485674
803_804	54	67.36367971344352
803_804	54	57.52349492908698
803_804	54	65.7846743510017
803_804	54	65.7056999180112
803_804	54	65.69511395131444
803_804	54	47.21054977089219
803_804	54	52.028290879683674
803_804	54	62.58851155481047
803_804	54	58.835161064740504
803_804	54	63.81456415430436
803_804	54	66.19191535044878
803_804	54	65.36740222731358
803_804	54	64.09420285570064
803_804	54	55.02985311088711
803_804	54	61.87383184335516
803_804	54	58.270697946400816
803_804	54	76.5728719145767
803_804	54	54.27321833159277
803_804	54	72.41144824349648
803_804	54	65.58793270454095
803_804	54	60.16170077274329
803_804	54	65.0673205177615
803_804	54	66.83213249134941
803_804	54	66.53288379456743
803_804	54	58.040573282881965
803_804	54	61.75705214004826
803_804	54	65.2188119105596
803_804	54	70.32753028209729
803_804	54	64.33917743115323
803_804	54	60.67632035690759
803_804	54	63.63094944816039
803_804	54	60.11524637498155
803_804	54	59.17185156734144
803_804	54	60.25459562644269
803_804	54	64.9327987150753
803_804	54	57.19990825315496
803_804	54	63.60195388378159
803_804	54	61.39467070715846
803_804	54	53.61348072342121
803_804	54	69.00017915146117
803_804	54	62.46226695676886
803_804	54	65.87559728903162
803_804	54	75.45626542098681
803_804	54	66.4576703763424
803_804	54	51.23066501199615
803_804	54	53.70394440330484
803_804	54	57.93730068593418
803_804	54	75.70996146449134
803_804	54	60.65214478295818
803_804	54	81.13193147471445
803_804	54	56.87287010567611
803_804	54	60.700149238296696
803_804	54	60.49529085547988
803_804	54	65.31329345510528
803_804	54	68.06659217523347
803_804	54	67.37804652192362
803_804	54	60.574415544825854
1007_1008	75	69.51974463336727
1007_1008	75	87.10178343688817
1007_1008	75	58.96284414766893
1007_1008	75	49.9539153171588
1007_1008	75	88.6821974586805
1007_1008	75	79.732930219772
1007_1008	75	77.92943550387999
1007_1008	75	63.423212643628936
1007_1008	75	85.50262400451415
1007_1008	75	64.55224213561549
1007_1008	75	74.02420904862224
1007_1008	75	59.381786310870844
1007_1008	75	76.79331415400269
1007_1008	75	62.142417601835334
1007_1008	75	55.48365171350384
1007_1008	75	66.70654360869196
1007_1008	75	61.47642619234564
1007_1008	75	64.005573909329
1007_1008	75	63.826589134524184
1007_1008	75	79.30689619867931
1007_1008	75	48.94420900837559
1007_1008	75	66.04055219920211
1007_1008	75	80.63887901765874
1007_1008	75	51.27880627824746
1007_1008	75	56.628246877797025
1007_1008	75	72.3400375159334
1007_1008	75	58.722886759271894
1007_1008	75	71.3303312071501
1007_1008	75	77.51896715509393
1007_1008	75	72.69931808753365
1007_1008	75	78.5442391361839
1007_1008	75	63.21178550222021
1007_1008	75	48.88454741677405
1007_1008	75	80.21993685445692
1007_1008	75	74.02420904862224
1007_1008	75	61.47642619234564
1007_1008	75	67.83557310067843
1007_1008	75	81.04225550855396
1007_1008	75	65.87713309670409
1007_1008	75	67.06582418029217
1007_1008	75	59.08216733087206
1007_1008	75	65.87713309670409
1007_1008	75	46.83400345459405
1007_1008	75	78.03319301477654
1007_1008	75	71.3303312071501
1007_1008	75	60.091873639655454
1007_1008	75	76.80040601189353
1007_1008	75	58.91874822837399
1007_1008	75	61.47642619234564
1007_1008	75	70.3050592260602
1007_1008	75	61.11714562074536
1007_1008	75	39.14996558517271
1007_1008	75	49.9539153171588
1007_1008	75	62.142417601835334
1007_1008	75	73.36530949702336
1007_1008	75	68.03143456978049
1007_1008	75	50.313195888759154
1007_1008	75	53.43310775132395
1007_1008	75	77.10002499189217
1007_1008	75	59.02250573927054
1007_1008	75	83.15246106233545
1007_1008	75	49.550538826263676
1007_1008	75	65.68974544201788
1007_1008	75	85.00714355541322
1007_1008	75	60.30330078106414
1007_1008	75	68.07553048907542
1007_1008	75	55.54331330510547
1007_1008	75	62.8168828257408
1007_1008	75	75.46842319291406
1007_1008	75	55.124371141903595
1007_1008	75	68.80965730458253
1007_1008	75	78.28871607548024
1007_1008	75	59.02250573927054
1007_1008	75	81.76790850964532
1007_1008	75	62.8013171534342
1007_1008	75	85.56228559611564
1007_1008	75	80.802298120157
1007_1008	75	72.69931808753365
1007_1008	75	57.534195675683755
1007_1008	75	67.77591150907676
1007_1008	75	68.09109616138215
1007_1008	75	71.51062700394561
1007_1008	75	67.12548577189384
1007_1008	75	61.90246021343824
1007_1008	75	80.99815958925912
1007_1008	75	64.9711842988173
1007_1008	75	66.04055219920211
1007_1008	75	74.03977472092897
1007_1008	75	72.22918814714603
1007_1008	75	76.28935989048605
1007_1008	75	58.49271420728129
1007_1008	75	79.41774556746674
1007_1008	75	64.71566123811358
1007_1008	75	58.252756818884286
1007_1008	75	57.89347624728405
1007_1008	75	60.766338863560925
1007_1008	75	71.37442712644504
1007_1008	75	77.6227246659905
1007_1008	75	48.39885180407973
1007_1008	75	57.9972337581805
1005_1006	66	49.99717625343517
1005_1006	66	58.275342264502235
1005_1006	66	47.96319770930147
1005_1006	66	58.71450560864027
1005_1006	66	44.66102444944137
1005_1006	66	50.58841635489214
1005_1006	66	63.65973434293386
1005_1006	66	49.85488536729445
1005_1006	66	54.80871638579631
1005_1006	66	54.900502716055684
1005_1006	66	58.025053967983766
1005_1006	66	49.93403508075996
1005_1006	66	57.06674053762357
1005_1006	66	50.792020359439945
1005_1006	66	56.558773156735576
1005_1006	66	46.61496850961432
1005_1006	66	58.49588737929119
1005_1006	66	41.77569737392311
1005_1006	66	57.47935904158363
1005_1006	66	52.118910732510614
1005_1006	66	53.487149675425606
1005_1006	66	57.8083439682103
1005_1006	66	55.663135260325234
1005_1006	66	56.89609404958792
1005_1006	66	59.53240906639631
1005_1006	66	48.00868048530462
1005_1006	66	67.51303857707104
1005_1006	66	54.84926198411228
1005_1006	66	47.38423252421016
1005_1006	66	52.89882269271707
1005_1006	66	55.57441730637084
1005_1006	66	37.38395726287653
1005_1006	66	56.97396189746616
1005_1006	66	54.65092491242601
1005_1006	66	41.9670779040153
1005_1006	66	50.066375755475
1005_1006	66	46.45233685778665
1005_1006	66	54.21286519191468
1005_1006	66	60.90144957239406
1005_1006	66	52.376571209792736
1005_1006	66	44.61928656326064
1005_1006	66	53.79630519016901
1005_1006	66	60.483588388331874
1005_1006	66	48.48925362166961
1005_1006	66	62.40703956638298
1005_1006	66	59.328816885350285
1005_1006	66	60.87196364390223
1005_1006	66	56.57681024405724
1005_1006	66	57.10577238072953
1005_1006	66	60.79289543886433
1005_1006	66	49.99526427005146
1005_1006	66	54.97097561683877
1005_1006	66	60.34032664199705
1005_1006	66	60.93275255287462
1005_1006	66	50.76312185237156
1005_1006	66	53.8157857351026
1005_1006	66	57.56354787110206
1005_1006	66	49.8665477660354
1005_1006	66	44.40999969125904
1005_1006	66	47.6851845711285
1005_1006	66	42.68405011313205
1005_1006	66	56.000471566281604
1005_1006	66	52.954548395299575
1005_1006	66	50.5055764950905
1005_1006	66	61.25363528025364
1005_1006	66	58.47967277899328
1005_1006	66	56.24135571759828
1005_1006	66	63.604074798924316
1005_1006	66	59.33491828990889
1005_1006	66	55.31109590989635
1005_1006	66	44.977497271871044
1005_1006	66	61.5547147358623
1005_1006	66	56.06652861050882
1005_1006	66	56.18889708667496
1005_1006	66	55.615304830904336
1005_1006	66	41.15715464883997
1005_1006	66	52.55642486664636
1005_1006	66	50.68138356714835
1005_1006	66	54.894125922874615
1005_1006	66	58.53212383188874
1005_1006	66	59.52852020784559
1005_1006	66	62.55808418939327
1005_1006	66	52.60497640485008
1005_1006	66	53.38175920128587
1005_1006	66	55.24932679554749
1005_1006	66	50.57039300680139
1005_1006	66	54.197947300787874
1005_1006	66	48.544387159962824
1005_1006	66	49.15612911375894
1005_1006	66	63.22974636561278
1005_1006	66	50.97503496555746
1005_1006	66	48.442411859495245
1005_1006	66	52.80851115442451
1005_1006	66	57.606263589118576
1005_1006	66	59.95119991179662
1005_1006	66	57.058056055510434
1005_1006	66	55.05696470477933
1005_1006	66	62.05557080758222
1005_1006	66	45.06140065435697
1005_1006	66	61.73579748289514
860_861	49	76.43505966225875
860_861	49	77.86087828852287
860_861	49	64.59291228880322
860_861	49	72.3365432988113
860_861	49	76.34529008389194
860_861	49	68.2251874484689
860_861	49	71.78570849434274
860_861	49	70.56522369221659
860_861	49	62.090443536694075
860_861	49	65.11504883651293
860_861	49	75.92355623698606
860_861	49	68.3674808832484
860_861	49	74.89213760503966
860_861	49	68.83972142231306
860_861	49	62.21711436000193
860_861	49	58.766370422795426
860_861	49	61.13575056729907
860_861	49	68.73703515489869
860_861	49	68.41936151491119
860_861	49	72.2868767646348
860_861	49	58.071540621915744
860_861	49	71.3492535875232
860_861	49	64.78862049791185
860_861	49	69.5014603312346
860_861	49	75.0225281583479
860_861	49	78.32753429013648
860_861	49	60.212208651408915
860_861	49	70.06304664621462
860_861	49	67.67151439926195
860_861	49	74.4878225495064
860_861	49	74.17159183267115
860_861	49	62.71907957914957
860_861	49	74.65792521233375
860_861	49	74.37889745567271
860_861	49	68.88902481188616
860_861	49	73.80983426394717
860_861	49	75.28089268516581
860_861	49	69.39541117979762
860_861	49	76.76700906376693
860_861	49	73.65359752687759
860_861	49	67.3918889298176
860_861	49	73.5849076489129
860_861	49	65.78284083951411
860_861	49	65.60647871211964
860_861	49	70.45435405518589
860_861	49	55.807555459998156
860_861	49	67.87316770441943
860_861	49	75.12600864209476
860_861	49	72.02518609801962
860_861	49	82.20438401005232
860_861	49	67.77380223389486
860_861	49	69.21394295363267
860_861	49	77.51372132713465
860_861	49	71.65583672706076
860_861	49	67.03896162835795
860_861	49	73.59494828615439
860_861	49	67.34625182164939
860_861	49	77.56844602161804
860_861	49	83.64655423200885
860_861	49	74.15633647408592
860_861	49	66.86637461157628
860_861	49	68.32569451316571
860_861	49	70.79020208304092
860_861	49	69.09214453545863
860_861	49	67.00069910769739
860_861	49	66.17158096569425
860_861	49	75.32549132671835
860_861	49	68.95573207571256
860_861	49	74.95542746118356
860_861	49	60.169903399629376
860_861	49	72.39161512802613
860_861	49	73.94803754171815
860_861	49	73.66070731401425
860_861	49	79.72945855977147
860_861	49	64.946183159294
860_861	49	60.03955465434231
860_861	49	75.83136017879262
860_861	49	71.487569495975265
860_861	49	77.07519362155928
860_861	49	71.67717033536167
860_861	49	65.16438366921808
860_861	49	67.11963642106669
860_861	49	66.20871801404294
860_861	49	71.23969197470568
860_861	49	78.17729045883401
860_861	49	66.68254338428056
860_861	49	72.65754407960024
860_861	49	84.57057420663949
860_861	49	75.13820070841741
860_861	49	62.1090728834848
860_861	49	68.37980722443416
860_861	49	77.55609822221015
860_861	49	69.63958729387375
860_861	49	78.17215421034564
860_861	49	67.58216970701146
860_861	49	67.77578189899934
860_861	49	64.32465262103958
860_861	49	62.52440161842812
860_861	49	67.4371511661537
860_861	49	68.97067796292659
892_893	79	60.04444882389938
892_893	79	66.75940638991798
892_893	79	53.35805035430017
892_893	79	70.15480666656634
892_893	79	65.66379608659827
892_893	79	67.00502928732564
892_893	79	70.03349602211478
892_893	79	68.77796715589402
892_893	79	73.96436412561103
892_893	79	62.065218577122394
892_893	79	48.786061142993944
892_893	79	61.923049744917336
892_893	79	76.28500249589516
892_893	79	64.03080583151217
892_893	79	73.34394516357602
892_893	79	69.84208937246666
892_893	79	59.40751705134874
892_893	79	54.624325312563585
892_893	79	70.35264351114954
892_893	79	69.1851644765117
892_893	79	63.53419659247173
892_893	79	59.492122579502585
892_893	79	66.43964426244443
892_893	79	56.524847199736676
892_893	79	62.49545492484043
892_893	79	67.82177569688365
892_893	79	57.51471120583347
892_893	79	67.15049390682425
892_893	79	61.25814019173024
892_893	79	78.00682676559141
892_893	79	66.58275407490095
892_893	79	73.18532434495224
892_893	79	58.42111824447716
892_893	79	67.33803705142348
892_893	79	67.10393718635665
892_893	79	63.97935410936075
892_893	79	70.9415888431041
892_893	79	68.95949813122164
892_893	79	73.6772923820795
892_893	79	74.75696615179821
892_893	79	68.65554382845869
892_893	79	71.12299153845983
892_893	79	76.31850072511669
892_893	79	69.63049250564498
892_893	79	68.02843396304539
892_893	79	64.94860478539513
892_893	79	59.000221412041974
892_893	79	58.34742584085689
892_893	79	63.913081762157745
892_893	79	77.79371790648834
892_893	79	62.43809352746588
892_893	79	51.34108815415102
892_893	79	69.15728821765371
892_893	79	58.68179948114795
892_893	79	70.61466641775476
892_893	79	64.02272719660348
892_893	79	58.781441335215106
892_893	79	75.96651732414057
892_893	79	75.25168749964524
892_893	79	70.29306063133028
892_893	79	65.76110701485429
892_893	79	75.4578651855991
892_893	79	72.3617721733591
892_893	79	69.40884497323918
892_893	79	61.136282403398184
892_893	79	70.21390709806359
892_893	79	55.96965134957438
892_893	79	57.29530847764528
892_893	79	58.13107193185925
892_893	79	71.94463091520778
892_893	79	69.35869411850854
892_893	79	76.10374154274089
892_893	79	69.9527629502077
892_893	79	69.48476004919152
892_893	79	67.85802678241598
892_893	79	74.45640029623736
892_893	79	62.671162721027954
892_893	79	60.09502220638933
892_893	79	78.5443871836005
892_893	79	66.20873741125085
892_893	79	73.34580494171608
892_893	79	57.7122993437747
892_893	79	68.71549133428375
892_893	79	66.361703196893
892_893	79	60.52675992735107
892_893	79	63.542460746927574
892_893	79	73.91580695888666
892_893	79	59.496343735482675
892_893	79	60.31983851189611
892_893	79	74.05666792672965
892_893	79	72.6041174994342
892_893	79	84.63340670275484
892_893	79	60.497647377411184
892_893	79	72.24018053495753
892_893	79	68.94728331055671
892_893	79	66.30258532390192
892_893	79	56.90540310052294
892_893	79	69.72141275860749
892_893	79	75.15394972370756
892_893	79	59.207623346998446
808_809	40	47.98414924710163
808_809	40	51.91715718401191
808_809	40	46.932537515759314
808_809	40	48.52933586255514
808_809	40	56.656633530614236
808_809	40	44.24426249909829
808_809	40	38.287685671240624
808_809	40	41.79488632900126
808_809	40	43.28707792248957
808_809	40	53.02767962565783
808_809	40	57.41843174426663
808_809	40	39.53566548953742
808_809	40	54.46273290003534
808_809	40	49.22756348769076
808_809	40	45.81466960936393
808_809	40	39.280263183214004
808_809	40	38.163142166377
808_809	40	56.12568902635108
808_809	40	56.904823398687604
808_809	40	47.90008339597364
808_809	40	42.19079599510769
808_809	40	43.49175086659793
808_809	40	46.49952484024124
808_809	40	46.92792848951071
808_809	40	45.96028467512476
808_809	40	57.66158783630909
808_809	40	58.62634879584614
808_809	40	44.50472481885692
808_809	40	48.49866673175722
808_809	40	62.72665957101213
808_809	40	51.37153109700689
808_809	40	37.28735265422307
808_809	40	41.48794368260716
808_809	40	41.2580662945695
808_809	40	42.402921829313776
808_809	40	49.60665114822369
808_809	40	51.23319008539964
808_809	40	42.57827510338515
808_809	40	51.848965758735325
808_809	40	50.15395492445232
808_809	40	54.65196100948481
808_809	40	52.6391044341169
808_809	40	39.41984109325938
808_809	40	57.55284379030565
808_809	40	49.61941505084464
808_809	40	64.21532755601311
808_809	40	47.93438129822373
808_809	40	52.082194848218236
808_809	40	49.98375796271165
808_809	40	51.9240165348163
808_809	40	54.9289053943634
808_809	40	47.70265962586998
808_809	40	50.22161185526372
808_809	40	43.83135539886639
808_809	40	52.30275402868917
808_809	40	48.867426397174505
808_809	40	49.65552766540873
808_809	40	51.56973201673216
808_809	40	46.21037179357319
808_809	40	52.24380099726441
808_809	40	59.105625380247474
808_809	40	49.538065360952494
808_809	40	64.52062889554125
808_809	40	46.825273873483255
808_809	40	53.41508774594
808_809	40	50.68015615376427
808_809	40	63.29707231528525
808_809	40	44.68535920435392
808_809	40	46.47864555204248
808_809	40	41.355739113950314
808_809	40	66.69206525227689
808_809	40	55.0918984226291
808_809	40	47.21995386994483
808_809	40	50.38431214927036
808_809	40	39.53679516672281
808_809	40	48.062455080486124
808_809	40	47.15871692004256
808_809	40	42.939584555650406
808_809	40	54.098424756415895
808_809	40	60.7411770104008
808_809	40	54.91398354668546
808_809	40	42.038419512714206
808_809	40	49.71990468937781
808_809	40	43.10544648097325
808_809	40	50.27228181294524
808_809	40	57.28612671404911
808_809	40	53.49937691587284
808_809	40	44.56996040308866
808_809	40	47.30880611133905
808_809	40	40.61482522213213
808_809	40	52.40414194444081
808_809	40	49.039708560715894
808_809	40	43.660329082286935
808_809	40	52.28537606618422
808_809	40	41.054347931927204
808_809	40	59.64474228310817
808_809	40	46.979799573734475
808_809	40	40.58779490921968
808_809	40	45.879641611957666
[truncated: 18,801 more rows]
