# Supplementary material for: Single-cell immune aging clocks reveal inter-individual heterogeneity during infection and vaccination
Source: Nat Aging. 2025 Mar 5;5(4):607–21. doi: 10.1038/s43587-025-00819-z (PMC12003178; doi:10.1038/s43587-025-00819-z)
Supplement: Supplementary file 3 — Statistical source data. [file 43587_2025_819_MOESM3_ESM.zip › SD_F2/external_MONO.txt]

donor_id	age	Prediction
Sepsis_27	56	60.36400943737024
Sepsis_27	56	55.089596269015836
Sepsis_27	56	67.75682868744299
Sepsis_27	56	70.24478016865041
Sepsis_27	56	77.57310849620845
Sepsis_27	56	73.31140778206318
Sepsis_27	56	54.60215097040685
Sepsis_27	56	60.97772707555303
Sepsis_27	56	61.387251700319354
Sepsis_27	56	64.11669819405593
Sepsis_27	56	56.9368955591566
Sepsis_27	56	58.40671178612355
Sepsis_27	56	71.10135842447689
Sepsis_27	56	61.821601212585115
Sepsis_27	56	63.857046125820304
Sepsis_27	56	49.95645090892679
Sepsis_27	56	58.10668565122738
Sepsis_27	56	72.3459261021226
Sepsis_27	56	61.86877103366627
Sepsis_27	56	70.42426323726018
Sepsis_27	56	60.4907565333024
Sepsis_27	56	62.707181752718725
Sepsis_27	56	71.17280614198754
Sepsis_27	56	52.24300860324466
Sepsis_27	56	50.20017672128089
Sepsis_27	56	72.93547089776183
Sepsis_27	56	61.874033290377966
Sepsis_27	56	71.04585518118726
Sepsis_27	56	68.4521314487348
Sepsis_27	56	66.20678740173538
Sepsis_27	56	61.955957003031074
Sepsis_27	56	54.97779218040487
Sepsis_27	56	64.18361802285808
Sepsis_27	56	53.58740691882164
Sepsis_27	56	72.212075951816
Sepsis_27	56	68.95918542837683
Sepsis_27	56	67.08804392233034
Sepsis_27	56	56.53960888887398
Sepsis_27	56	63.12458954182498
Sepsis_27	56	66.1685170405036
Sepsis_27	56	68.9105346955339
Sepsis_27	56	51.47743911065281
Sepsis_27	56	69.06548716938467
Sepsis_27	56	68.85054540462527
Sepsis_27	56	70.5053977448712
Sepsis_27	56	66.73382660514717
Sepsis_27	56	56.4476330129898
Sepsis_27	56	69.64365900220398
Sepsis_27	56	55.92765432844754
Sepsis_27	56	49.60324080653301
Sepsis_27	56	53.88332362097071
Sepsis_27	56	66.08742761480455
Sepsis_27	56	61.911970917583275
Sepsis_27	56	73.59799786417318
Sepsis_27	56	58.74827219128285
Sepsis_27	56	63.34535370263279
Sepsis_27	56	63.95300924550399
Sepsis_27	56	54.98163823937182
Sepsis_27	56	70.92447399741714
Sepsis_27	56	58.294430131889555
Sepsis_27	56	57.48673951114466
Sepsis_27	56	58.501580946505655
Sepsis_27	56	47.409894710846245
Sepsis_27	56	69.8010815987257
Sepsis_27	56	53.31819958724453
Sepsis_27	56	67.23618541027443
Sepsis_27	56	71.99662677885325
Sepsis_27	56	50.05672006869871
Sepsis_27	56	69.6191988366364
Sepsis_27	56	60.3392985694784
Sepsis_27	56	61.88107199640887
Sepsis_27	56	64.40519464149229
Sepsis_27	56	65.2696528383428
Sepsis_27	56	58.57404297395886
Sepsis_27	56	72.11404336260166
Sepsis_27	56	59.910253489090756
Sepsis_27	56	74.26944687897695
Sepsis_27	56	64.93439250861606
Sepsis_27	56	57.76049549486565
Sepsis_27	56	70.88693468177868
Sepsis_27	56	63.298508066002796
Sepsis_27	56	57.81896147063144
Sepsis_27	56	65.33797194756427
Sepsis_27	56	69.06811643733454
Sepsis_27	56	51.06804041929882
Sepsis_27	56	63.61151397934883
Sepsis_27	56	71.00684658366784
Sepsis_27	56	58.28958311277752
Sepsis_27	56	56.9178900773114
Sepsis_27	56	79.71261392199924
Sepsis_27	56	73.40444716420023
Sepsis_27	56	54.891568517259515
Sepsis_27	56	66.50659694824272
Sepsis_27	56	62.82602725874175
Sepsis_27	56	61.410307692579664
Sepsis_27	56	64.97066741892979
Sepsis_27	56	57.82349248195514
Sepsis_27	56	76.1395553887208
Sepsis_27	56	62.69606483410506
Sepsis_27	56	74.57580143248157
Sepsis_07	53	60.65370614223496
Sepsis_07	53	68.97649240196492
Sepsis_07	53	54.599239854215824
Sepsis_07	53	46.9753450621637
Sepsis_07	53	53.19811640763728
Sepsis_07	53	52.552300300702264
Sepsis_07	53	50.080553895838115
Sepsis_07	53	58.4693492574755
Sepsis_07	53	59.61980654553741
Sepsis_07	53	56.80029796652537
Sepsis_07	53	63.90096276067607
Sepsis_07	53	78.61686343408238
Sepsis_07	53	60.88087287586539
Sepsis_07	53	67.17169630015698
Sepsis_07	53	60.681089678432976
Sepsis_07	53	64.78495667329317
Sepsis_07	53	58.778264078863316
Sepsis_07	53	69.24714663880583
Sepsis_07	53	55.255285641855416
Sepsis_07	53	46.05313820375534
Sepsis_07	53	73.72814677437147
Sepsis_07	53	60.1502667252794
Sepsis_07	53	61.21533592894634
Sepsis_07	53	54.55431550606776
Sepsis_07	53	64.999678038605
Sepsis_07	53	66.6476623659857
Sepsis_07	53	59.79081111369994
Sepsis_07	53	63.99067295986554
Sepsis_07	53	83.5179942073355
Sepsis_07	53	54.706057418042654
Sepsis_07	53	92.7886105085547
Sepsis_07	53	56.25613051660514
Sepsis_07	53	50.73232867246341
Sepsis_07	53	57.14334254609242
Sepsis_07	53	63.86091164434714
Sepsis_07	53	76.65094870823414
Sepsis_07	53	83.80062623661503
Sepsis_07	53	67.37872704379245
Sepsis_07	53	56.02128111499968
Sepsis_07	53	56.4508245847196
Sepsis_07	53	51.00680595353311
Sepsis_07	53	59.661730277912085
Sepsis_07	53	49.361513291889025
Sepsis_07	53	58.475662912360534
Sepsis_07	53	55.23422699810613
Sepsis_07	53	44.01485503004547
Sepsis_07	53	66.38277735543485
Sepsis_07	53	52.04385223509445
Sepsis_07	53	59.38099169142852
Sepsis_07	53	59.8878312134774
Sepsis_07	53	45.827256247954864
Sepsis_07	53	43.741305851474024
Sepsis_07	53	68.63129609394264
Sepsis_07	53	47.2963568683232
Sepsis_07	53	67.63573291549316
Sepsis_07	53	66.66685032833469
Sepsis_07	53	72.69915486299872
Sepsis_07	53	54.46863187017828
Sepsis_07	53	58.57149865340567
Sepsis_07	53	69.60792148172084
Sepsis_07	53	71.16078336220887
Sepsis_07	53	63.08260908375746
Sepsis_07	53	45.22461537361456
Sepsis_07	53	52.25500947350249
Sepsis_07	53	64.17637390303584
Sepsis_07	53	46.816206619144225
Sepsis_07	53	40.309537503390544
Sepsis_07	53	48.86029861213345
Sepsis_07	53	70.41112109326157
Sepsis_07	53	63.41868815231813
Sepsis_07	53	55.52050447980312
Sepsis_07	53	60.7343016349557
Sepsis_07	53	65.20998795315273
Sepsis_07	53	58.70083063397939
Sepsis_07	53	52.771900137379596
Sepsis_07	53	70.43037888401885
Sepsis_07	53	50.46023466789778
Sepsis_07	53	54.834656878675
Sepsis_07	53	65.79883503556265
Sepsis_07	53	61.7830815942813
Sepsis_07	53	51.00857528181165
Sepsis_07	53	70.63300613059168
Sepsis_07	53	57.62143328449623
Sepsis_07	53	67.03681218740877
Sepsis_07	53	59.20910476859141
Sepsis_07	53	40.56626139359792
Sepsis_07	53	61.38417167446705
Sepsis_07	53	64.29616675933714
Sepsis_07	53	68.76637901504671
Sepsis_07	53	73.34651468076675
Sepsis_07	53	68.66124689930861
Sepsis_07	53	45.290885638262615
Sepsis_07	53	53.78418185403845
Sepsis_07	53	62.417310693526574
Sepsis_07	53	41.66765961965144
Sepsis_07	53	68.50336169835717
Sepsis_07	53	47.38726178853146
Sepsis_07	53	77.17045834340679
Sepsis_07	53	49.362662964138636
Sepsis_07	53	58.508870075532336
Sepsis_09	51	40.633486882151445
Sepsis_09	51	43.46853252817173
Sepsis_09	51	45.130005908949705
Sepsis_09	51	41.66844468013027
Sepsis_09	51	35.139661770910365
Sepsis_09	51	34.38908784683984
Sepsis_09	51	38.16468224305798
Sepsis_09	51	55.06291341723999
Sepsis_09	51	38.439295604775054
Sepsis_09	51	48.026082037637046
Sepsis_09	51	29.9551570637542
Sepsis_09	51	33.97125255438054
Sepsis_09	51	49.21283928045858
Sepsis_09	51	39.61054729385968
Sepsis_09	51	54.6664411663078
Sepsis_09	51	27.769940984666846
Sepsis_09	51	54.16655330962122
Sepsis_09	51	48.977675362373375
Sepsis_09	51	43.02589733330046
Sepsis_09	51	47.14124733703568
Sepsis_09	51	36.83980306248678
Sepsis_09	51	34.22066686929645
Sepsis_09	51	29.906515950301063
Sepsis_09	51	32.32595157645293
Sepsis_09	51	48.9376863141219
Sepsis_09	51	34.99261452660307
Sepsis_09	51	48.647291698557844
Sepsis_09	51	29.85855312435465
Sepsis_09	51	39.713578886334396
Sepsis_09	51	54.624430610544444
Sepsis_09	51	31.441453144335654
Sepsis_09	51	40.302844276863375
Sepsis_09	51	27.669159789660373
Sepsis_09	51	43.58267022137587
Sepsis_09	51	47.25362448091085
Sepsis_09	51	55.275373284565035
Sepsis_09	51	41.23853947278292
Sepsis_09	51	39.58006098263088
Sepsis_09	51	46.66155035206111
Sepsis_09	51	42.17816315577211
Sepsis_09	51	38.50303404483495
Sepsis_09	51	40.18672889456838
Sepsis_09	51	45.99979820852088
Sepsis_09	51	41.71756299024733
Sepsis_09	51	43.702654299237615
Sepsis_09	51	50.74309515591188
Sepsis_09	51	48.81142331424035
Sepsis_09	51	41.44870911655284
Sepsis_09	51	39.11268283227617
Sepsis_09	51	45.37678969741014
Sepsis_09	51	49.83210459925599
Sepsis_09	51	36.16813862726274
Sepsis_09	51	46.62850661979577
Sepsis_09	51	45.650169790964654
Sepsis_09	51	52.50023772326214
Sepsis_09	51	34.06711565225534
Sepsis_09	51	48.14947560607002
Sepsis_09	51	32.21935722072715
Sepsis_09	51	43.90821419116341
Sepsis_09	51	33.43748158473896
Sepsis_09	51	39.89094654669117
Sepsis_09	51	39.29446229429833
Sepsis_09	51	46.93820209742375
Sepsis_09	51	33.22581153877843
Sepsis_09	51	54.44695654794543
Sepsis_09	51	39.1857004938765
Sepsis_09	51	31.142145773988048
Sepsis_09	51	52.34985763339089
Sepsis_09	51	34.94442408289133
Sepsis_09	51	54.99843535450961
Sepsis_09	51	36.67900206338045
Sepsis_09	51	45.533877826716605
Sepsis_09	51	45.45105644251891
Sepsis_09	51	47.931737135376366
Sepsis_09	51	43.77384509773556
Sepsis_09	51	56.117220337982964
Sepsis_09	51	35.67512895498149
Sepsis_09	51	38.311488577257805
Sepsis_09	51	48.50425761310671
Sepsis_09	51	34.99265299703877
Sepsis_09	51	56.43611097562706
Sepsis_09	51	57.8893349213586
Sepsis_09	51	43.0646626485251
Sepsis_09	51	33.406160379038795
Sepsis_09	51	38.23483632527789
Sepsis_09	51	52.24788203731951
Sepsis_09	51	41.76241453154668
Sepsis_09	51	36.83725341735694
Sepsis_09	51	51.766117775359774
Sepsis_09	51	43.74039066216873
Sepsis_09	51	48.41756653163667
Sepsis_09	51	30.351359258436673
Sepsis_09	51	56.00316674058588
Sepsis_09	51	31.44450934520166
Sepsis_09	51	47.26607773184209
Sepsis_09	51	44.74270073309813
Sepsis_09	51	54.97737260907045
Sepsis_09	51	36.823591475192224
Sepsis_09	51	51.64535449676196
Sepsis_09	51	31.67595504533122
Sepsis_11	56	45.760723992573475
Sepsis_11	56	61.201678710138644
Sepsis_11	56	49.32667962906149
Sepsis_11	56	53.4168490054024
Sepsis_11	56	46.0052474131647
Sepsis_11	56	63.337227741820044
Sepsis_11	56	61.20477081240769
Sepsis_11	56	56.03060673798095
Sepsis_11	56	69.4945146539024
Sepsis_11	56	75.5317809873742
Sepsis_11	56	53.1159229516662
Sepsis_11	56	43.61352869107147
Sepsis_11	56	69.05569802740722
Sepsis_11	56	60.3858929432261
Sepsis_11	56	62.8012001519393
Sepsis_11	56	65.41025538406542
Sepsis_11	56	61.74011894297311
Sepsis_11	56	70.66592559710047
Sepsis_11	56	58.27708038690796
Sepsis_11	56	61.53870086088925
Sepsis_11	56	64.80418903716433
Sepsis_11	56	52.19945689254818
Sepsis_11	56	69.93086983255792
Sepsis_11	56	56.847708664043886
Sepsis_11	56	66.42805176944776
Sepsis_11	56	52.462546492000264
Sepsis_11	56	54.09239515198804
Sepsis_11	56	53.98561118241866
Sepsis_11	56	61.127089679765454
Sepsis_11	56	44.172443211268956
Sepsis_11	56	54.74507751145848
Sepsis_11	56	58.79487976248195
Sepsis_11	56	63.89448133340141
Sepsis_11	56	63.93263419076511
Sepsis_11	56	53.485632293886624
Sepsis_11	56	83.27071981767382
Sepsis_11	56	63.05062636953884
Sepsis_11	56	79.65580324083741
Sepsis_11	56	66.0609091451286
Sepsis_11	56	58.374898201071694
Sepsis_11	56	59.14387006986354
Sepsis_11	56	63.70565236154117
Sepsis_11	56	58.75076750427954
Sepsis_11	56	71.49193630942378
Sepsis_11	56	68.18288776329281
Sepsis_11	56	67.07350399822141
Sepsis_11	56	76.69422693439628
Sepsis_11	56	68.34463969582782
Sepsis_11	56	78.38261818816852
Sepsis_11	56	49.35659980607397
Sepsis_11	56	60.52127277381085
Sepsis_11	56	76.98065598217876
Sepsis_11	56	70.47104951721552
Sepsis_11	56	45.03580960391848
Sepsis_11	56	57.147100140797235
Sepsis_11	56	65.37468126719169
Sepsis_11	56	48.93998568043275
Sepsis_11	56	65.62636746201767
Sepsis_11	56	71.82134952699941
Sepsis_11	56	49.42906512730567
Sepsis_11	56	58.011700666364476
Sepsis_11	56	57.016719850502874
Sepsis_11	56	64.41394836258793
Sepsis_11	56	42.81706527917249
Sepsis_11	56	56.82264656798943
Sepsis_11	56	61.338721034046465
Sepsis_11	56	52.176334966413314
Sepsis_11	56	68.12422686170548
Sepsis_11	56	52.410395660519775
Sepsis_11	56	82.06244492809498
Sepsis_11	56	71.5076692257741
Sepsis_11	56	48.35693297016045
Sepsis_11	56	51.42095377001712
Sepsis_11	56	59.11916767663841
Sepsis_11	56	51.20752540059187
Sepsis_11	56	63.944665010387524
Sepsis_11	56	40.89832281692106
Sepsis_11	56	66.43356632948039
Sepsis_11	56	60.72715131087777
Sepsis_11	56	68.73596273323143
Sepsis_11	56	62.88685949373302
Sepsis_11	56	51.366746381413314
Sepsis_11	56	58.995908474236224
Sepsis_11	56	77.75680998844696
Sepsis_11	56	58.772074239426736
Sepsis_11	56	39.17617427813866
Sepsis_11	56	57.68872599683704
Sepsis_11	56	57.805070547816854
Sepsis_11	56	59.322602420323165
Sepsis_11	56	67.32748811630654
Sepsis_11	56	57.80457151597961
Sepsis_11	56	77.98001089571119
Sepsis_11	56	69.49826831936662
Sepsis_11	56	61.566536960690016
Sepsis_11	56	65.91749352652151
Sepsis_11	56	57.879331175408666
Sepsis_11	56	65.69454735404975
Sepsis_11	56	78.55917013819321
Sepsis_11	56	58.21584144705122
Sepsis_11	56	61.88037792654161
Sepsis_36	42	42.534555181271536
Sepsis_36	42	43.208141206267804
Sepsis_36	42	42.050511105079394
Sepsis_36	42	46.60969315751013
Sepsis_36	42	40.77964990486022
Sepsis_36	42	43.208141206267804
Sepsis_36	42	44.695664828937915
Sepsis_36	42	38.533579161723246
Sepsis_36	42	43.279351788206256
Sepsis_36	42	40.77964990486022
Sepsis_36	42	43.208141206267804
Sepsis_36	42	46.60969315751013
Sepsis_36	42	43.683182353447044
Sepsis_36	42	43.683182353447044
Sepsis_36	42	44.695664828937915
Sepsis_36	42	43.39227087193746
Sepsis_36	42	45.52700535834094
Sepsis_36	42	44.695664828937915
Sepsis_36	42	43.208141206267804
Sepsis_36	42	42.050511105079394
Sepsis_36	42	43.208141206267804
Sepsis_36	42	44.695664828937915
Sepsis_36	42	44.695664828937915
Sepsis_36	42	43.683182353447044
Sepsis_36	42	42.57861344844476
Sepsis_36	42	42.050511105079394
Sepsis_36	42	43.208141206267804
Sepsis_36	42	45.52700535834094
Sepsis_36	42	43.279351788206256
Sepsis_36	42	38.533579161723246
Sepsis_36	42	42.57861344844476
Sepsis_36	42	44.925427160219044
Sepsis_36	42	43.39227087193746
Sepsis_36	42	43.208141206267804
Sepsis_36	42	44.43682436204691
Sepsis_36	42	43.39227087193746
Sepsis_36	42	42.050511105079394
Sepsis_36	42	42.534555181271536
Sepsis_36	42	43.208141206267804
Sepsis_36	42	42.534555181271536
Sepsis_36	42	38.533579161723246
Sepsis_36	42	43.008475374659504
Sepsis_36	42	43.008475374659504
Sepsis_36	42	44.43682436204691
Sepsis_36	42	38.533579161723246
Sepsis_36	42	43.208141206267804
Sepsis_36	42	46.60969315751013
Sepsis_36	42	43.008475374659504
Sepsis_36	42	42.050511105079394
Sepsis_36	42	44.695664828937915
Sepsis_36	42	43.279351788206256
Sepsis_36	42	45.52700535834094
Sepsis_36	42	43.279351788206256
Sepsis_36	42	43.683182353447044
Sepsis_36	42	44.695664828937915
Sepsis_36	42	44.695664828937915
Sepsis_36	42	43.208141206267804
Sepsis_36	42	43.683182353447044
Sepsis_36	42	38.533579161723246
Sepsis_36	42	46.60969315751013
Sepsis_36	42	42.534555181271536
Sepsis_36	42	44.43682436204691
Sepsis_36	42	43.208141206267804
Sepsis_36	42	44.43682436204691
Sepsis_36	42	46.60969315751013
Sepsis_36	42	44.695664828937915
Sepsis_36	42	46.60969315751013
Sepsis_36	42	43.683182353447044
Sepsis_36	42	45.52700535834094
Sepsis_36	42	44.912220010045374
Sepsis_36	42	42.534555181271536
Sepsis_36	42	43.683182353447044
Sepsis_36	42	44.925427160219044
Sepsis_36	42	38.533579161723246
Sepsis_36	42	44.912220010045374
Sepsis_36	42	43.008475374659504
Sepsis_36	42	40.77964990486022
Sepsis_36	42	44.695664828937915
Sepsis_36	42	46.60969315751013
Sepsis_36	42	44.43682436204691
Sepsis_36	42	46.60969315751013
Sepsis_36	42	43.279351788206256
Sepsis_36	42	46.60969315751013
Sepsis_36	42	43.008475374659504
Sepsis_36	42	42.57861344844476
Sepsis_36	42	43.279351788206256
Sepsis_36	42	44.925427160219044
Sepsis_36	42	43.008475374659504
Sepsis_36	42	42.57861344844476
Sepsis_36	42	43.39227087193746
Sepsis_36	42	43.279351788206256
Sepsis_36	42	44.43682436204691
Sepsis_36	42	44.925427160219044
Sepsis_36	42	42.534555181271536
Sepsis_36	42	44.925427160219044
Sepsis_36	42	42.57861344844476
Sepsis_36	42	43.008475374659504
Sepsis_36	42	43.39227087193746
Sepsis_36	42	43.208141206267804
Sepsis_36	42	44.695664828937915
Sepsis_35	44	56.707373708562805
Sepsis_35	44	69.1934153122932
Sepsis_35	44	37.014786235831835
Sepsis_35	44	55.473169929086744
Sepsis_35	44	48.7924258448711
Sepsis_35	44	68.34889360792535
Sepsis_35	44	48.788586891187975
Sepsis_35	44	40.362514217618696
Sepsis_35	44	48.20428395043076
Sepsis_35	44	55.67584068373909
Sepsis_35	44	48.96663068308589
Sepsis_35	44	68.59322811542219
Sepsis_35	44	46.89895993621381
Sepsis_35	44	65.28816751876022
Sepsis_35	44	42.461621292571216
Sepsis_35	44	55.27950266342538
Sepsis_35	44	77.63817873657555
Sepsis_35	44	50.87265327774172
Sepsis_35	44	67.79015380371978
Sepsis_35	44	65.81146423388515
Sepsis_35	44	48.660153997407924
Sepsis_35	44	45.195208371997296
Sepsis_35	44	67.9948764098386
Sepsis_35	44	57.640474144748964
Sepsis_35	44	60.07991256150873
Sepsis_35	44	56.89456799314799
Sepsis_35	44	51.59500963093622
Sepsis_35	44	52.779405094062234
Sepsis_35	44	60.34586204522193
Sepsis_35	44	54.26690558370299
Sepsis_35	44	70.92443481909751
Sepsis_35	44	59.11246197540912
Sepsis_35	44	49.83914078284986
Sepsis_35	44	58.19778604654723
Sepsis_35	44	55.50529873264788
Sepsis_35	44	77.10999920338949
Sepsis_35	44	48.035471674202036
Sepsis_35	44	57.55687792759787
Sepsis_35	44	66.10798066130343
Sepsis_35	44	50.69619597308409
Sepsis_35	44	61.713703243677564
Sepsis_35	44	56.09637592706509
Sepsis_35	44	54.14774933170733
Sepsis_35	44	64.44859426801438
Sepsis_35	44	57.36160375909242
Sepsis_35	44	61.06395984653749
Sepsis_35	44	60.25709863869226
Sepsis_35	44	64.77297357609483
Sepsis_35	44	59.94461485862706
Sepsis_35	44	42.29281092953863
Sepsis_35	44	73.74196697065048
Sepsis_35	44	52.08444274693605
Sepsis_35	44	79.67949170243506
Sepsis_35	44	44.28928301500299
Sepsis_35	44	65.67251189081931
Sepsis_35	44	64.65167020106648
Sepsis_35	44	50.91769215038359
Sepsis_35	44	53.007913075307926
Sepsis_35	44	55.53318734784772
Sepsis_35	44	54.539826255195045
Sepsis_35	44	46.82515308361509
Sepsis_35	44	65.96969624608963
Sepsis_35	44	60.402348774625104
Sepsis_35	44	58.64471928082675
Sepsis_35	44	66.4293695443835
Sepsis_35	44	60.57032556823169
Sepsis_35	44	57.86350802887195
Sepsis_35	44	48.925832050382716
Sepsis_35	44	61.35539712879797
Sepsis_35	44	31.173884989830892
Sepsis_35	44	61.750516919806394
Sepsis_35	44	61.7182191965106
Sepsis_35	44	50.602105462457885
Sepsis_35	44	64.73085001585827
Sepsis_35	44	63.63077968016597
Sepsis_35	44	74.55735682842376
Sepsis_35	44	30.368003344
Sepsis_35	44	54.84022441275691
Sepsis_35	44	48.965839896808475
Sepsis_35	44	51.26236820638937
Sepsis_35	44	41.605449562660134
Sepsis_35	44	52.551199450170074
Sepsis_35	44	66.72390773714025
Sepsis_35	44	60.28937039369517
Sepsis_35	44	48.232174570992754
Sepsis_35	44	58.36287156368193
Sepsis_35	44	61.64726732236946
Sepsis_35	44	63.73358918938901
Sepsis_35	44	47.113427981107485
Sepsis_35	44	51.50812310150834
Sepsis_35	44	38.49189610508911
Sepsis_35	44	55.17215301030597
Sepsis_35	44	51.56291940126691
Sepsis_35	44	58.04138440225982
Sepsis_35	44	33.78447946022092
Sepsis_35	44	53.53211065319461
Sepsis_35	44	57.66537900005432
Sepsis_35	44	55.911316652662194
Sepsis_35	44	54.9244279667291
Sepsis_35	44	52.82612959386315
BCGP-T1S080	26	22.318700291262
BCGP-T1S080	26	18.962023815553138
BCGP-T1S080	26	37.41781251602634
BCGP-T1S080	26	18.623099787162538
BCGP-T1S080	26	24.34753974489357
BCGP-T1S080	26	48.81954217290045
BCGP-T1S080	26	35.972903570829494
BCGP-T1S080	26	29.98050583548312
BCGP-T1S080	26	21.2242051037215
BCGP-T1S080	26	31.17744561496457
BCGP-T1S080	26	12.306290728198409
BCGP-T1S080	26	24.851816209914755
BCGP-T1S080	26	19.367243296528912
BCGP-T1S080	26	0.7276421442078982
BCGP-T1S080	26	25.256281236367265
BCGP-T1S080	26	17.0736187286802
BCGP-T1S080	26	36.30709763736415
BCGP-T1S080	26	14.008054626947276
BCGP-T1S080	26	28.524988699036385
BCGP-T1S080	26	23.00643425674441
BCGP-T1S080	26	22.172598267220927
BCGP-T1S080	26	15.141219110873337
BCGP-T1S080	26	17.051071615519888
BCGP-T1S080	26	33.180258140101266
BCGP-T1S080	26	20.444842869489264
BCGP-T1S080	26	13.454977499369345
BCGP-T1S080	26	5.927977259652071
BCGP-T1S080	26	18.865319062844733
BCGP-T1S080	26	21.862890200792933
BCGP-T1S080	26	20.217791726196168
BCGP-T1S080	26	17.010333883141605
BCGP-T1S080	26	2.7247744399468115
BCGP-T1S080	26	24.610239231964826
BCGP-T1S080	26	36.4582436975084
BCGP-T1S080	26	19.76011145400737
BCGP-T1S080	26	25.792722719717222
BCGP-T1S080	26	26.89398411237954
BCGP-T1S080	26	15.148937514279897
BCGP-T1S080	26	9.612705064878922
BCGP-T1S080	26	29.0091987495457
BCGP-T1S080	26	19.155064383486938
BCGP-T1S080	26	4.290960882913545
BCGP-T1S080	26	25.231765897447204
BCGP-T1S080	26	19.776753038607804
BCGP-T1S080	26	28.28088160833874
BCGP-T1S080	26	8.041622448092017
BCGP-T1S080	26	22.77857029190535
BCGP-T1S080	26	34.32880220447809
BCGP-T1S080	26	35.4863857223382
BCGP-T1S080	26	35.89001251480118
BCGP-T1S080	26	37.93805232131831
BCGP-T1S080	26	9.926540233331142
BCGP-T1S080	26	51.06134366001171
BCGP-T1S080	26	29.688782188181865
BCGP-T1S080	26	31.19425453911878
BCGP-T1S080	26	36.93197944344709
BCGP-T1S080	26	25.394753042166162
BCGP-T1S080	26	5.927279207941682
BCGP-T1S080	26	28.91742740643389
BCGP-T1S080	26	3.1730897538983376
BCGP-T1S080	26	25.50844049423027
BCGP-T1S080	26	32.845777124653324
BCGP-T1S080	26	26.692902533893726
BCGP-T1S080	26	25.858693566633182
BCGP-T1S080	26	19.09387506568092
BCGP-T1S080	26	37.839442577560916
BCGP-T1S080	26	31.28058432371405
BCGP-T1S080	26	13.827742766915465
BCGP-T1S080	26	33.68161055552375
BCGP-T1S080	26	39.15433039030753
BCGP-T1S080	26	27.269615223329016
BCGP-T1S080	26	29.80113457177705
BCGP-T1S080	26	18.472526382185944
BCGP-T1S080	26	24.890076526441867
BCGP-T1S080	26	22.88479970601407
BCGP-T1S080	26	26.84378296610607
BCGP-T1S080	26	21.52677928342843
BCGP-T1S080	26	17.705070487539288
BCGP-T1S080	26	15.213045196082387
BCGP-T1S080	26	28.911604759621902
BCGP-T1S080	26	24.82101904115061
BCGP-T1S080	26	21.852919360688322
BCGP-T1S080	26	20.46566594313773
BCGP-T1S080	26	25.404148477324306
BCGP-T1S080	26	6.113473393687164
BCGP-T1S080	26	19.48627000863052
BCGP-T1S080	26	30.520327853894617
BCGP-T1S080	26	32.923029099295555
BCGP-T1S080	26	13.225157359312025
BCGP-T1S080	26	31.557913901692093
BCGP-T1S080	26	41.02337867208033
BCGP-T1S080	26	13.983621287820542
BCGP-T1S080	26	32.149553309272676
BCGP-T1S080	26	1.4381117449509873
BCGP-T1S080	26	16.558082305573745
BCGP-T1S080	26	26.296538899959202
BCGP-T1S080	26	25.08317882898641
BCGP-T1S080	26	24.448345370864907
BCGP-T1S080	26	-9.615265848024139
BCGP-T1S080	26	14.191523415414556
BCGP-T2S046	20	34.54435786005016
BCGP-T2S046	20	35.25380870600247
BCGP-T2S046	20	17.405961677567934
BCGP-T2S046	20	32.943373577316464
BCGP-T2S046	20	27.987308382125395
BCGP-T2S046	20	7.743882776840373
BCGP-T2S046	20	9.194412457924368
BCGP-T2S046	20	33.4043327313063
BCGP-T2S046	20	-2.7874882628197897
BCGP-T2S046	20	18.068006895382368
BCGP-T2S046	20	26.008958615874146
BCGP-T2S046	20	31.61183154943479
BCGP-T2S046	20	21.272969975564326
BCGP-T2S046	20	33.34127488636631
BCGP-T2S046	20	30.863908015913005
BCGP-T2S046	20	23.143007231699006
BCGP-T2S046	20	20.917524791941556
BCGP-T2S046	20	30.751068623746576
BCGP-T2S046	20	23.577943544363038
BCGP-T2S046	20	17.6617832973465
BCGP-T2S046	20	39.39172204995419
BCGP-T2S046	20	11.21934983572538
BCGP-T2S046	20	20.013936425984788
BCGP-T2S046	20	16.119900562709248
BCGP-T2S046	20	12.89036808668697
BCGP-T2S046	20	37.35750236983879
BCGP-T2S046	20	41.5696156521282
BCGP-T2S046	20	29.103569829421783
BCGP-T2S046	20	20.235370573550966
BCGP-T2S046	20	24.122328381235132
BCGP-T2S046	20	16.17362724024025
BCGP-T2S046	20	21.557288222898347
BCGP-T2S046	20	10.856115066507831
BCGP-T2S046	20	10.614964261895404
BCGP-T2S046	20	27.61116817406496
BCGP-T2S046	20	41.785193756661776
BCGP-T2S046	20	40.78941526381629
BCGP-T2S046	20	33.01694782381937
BCGP-T2S046	20	20.432737004058204
BCGP-T2S046	20	20.401555776525218
BCGP-T2S046	20	30.543211733088064
BCGP-T2S046	20	19.217174890925165
BCGP-T2S046	20	15.66526727362518
BCGP-T2S046	20	14.25801413936472
BCGP-T2S046	20	33.427529431221046
BCGP-T2S046	20	33.220547812696815
BCGP-T2S046	20	18.645832539465577
BCGP-T2S046	20	24.93986109025151
BCGP-T2S046	20	24.070109114033723
BCGP-T2S046	20	15.913027845637567
BCGP-T2S046	20	32.64395311248298
BCGP-T2S046	20	20.389401787580525
BCGP-T2S046	20	29.7577824497008
BCGP-T2S046	20	14.163576986220635
BCGP-T2S046	20	26.63052419972121
BCGP-T2S046	20	34.83150378385032
BCGP-T2S046	20	39.74383429761479
BCGP-T2S046	20	7.621570683015063
BCGP-T2S046	20	14.937641193683644
BCGP-T2S046	20	42.505041217774085
BCGP-T2S046	20	11.149058980950837
BCGP-T2S046	20	33.568692954051095
BCGP-T2S046	20	3.614731442420443
BCGP-T2S046	20	25.506209742647762
BCGP-T2S046	20	16.497945257887054
BCGP-T2S046	20	11.369324350176147
BCGP-T2S046	20	19.852151367844165
BCGP-T2S046	20	19.474248525613906
BCGP-T2S046	20	22.069051114888207
BCGP-T2S046	20	17.731565117408266
BCGP-T2S046	20	9.303969744942151
BCGP-T2S046	20	27.942148612330254
BCGP-T2S046	20	14.744717544732303
BCGP-T2S046	20	15.422802812495277
BCGP-T2S046	20	1.0959290154223398
BCGP-T2S046	20	35.752391762941045
BCGP-T2S046	20	8.102535287262736
BCGP-T2S046	20	28.196203468581277
BCGP-T2S046	20	24.06832125338289
BCGP-T2S046	20	32.92119178894622
BCGP-T2S046	20	31.145168443107845
BCGP-T2S046	20	14.513754187273474
BCGP-T2S046	20	17.511295612505574
BCGP-T2S046	20	27.734391217055194
BCGP-T2S046	20	24.0273283495998
BCGP-T2S046	20	30.041157024994284
BCGP-T2S046	20	27.632666301443358
BCGP-T2S046	20	27.08964387462429
BCGP-T2S046	20	25.84441406798047
BCGP-T2S046	20	16.740223257358
BCGP-T2S046	20	31.540133175158264
BCGP-T2S046	20	20.764759039372407
BCGP-T2S046	20	15.820886133307091
BCGP-T2S046	20	31.20190916449212
BCGP-T2S046	20	28.31763493305256
BCGP-T2S046	20	31.842361584881886
BCGP-T2S046	20	20.032743453183134
BCGP-T2S046	20	14.87066334887163
BCGP-T2S046	20	16.54439034961245
BCGP-T2S046	20	11.277763221834121
BCGP-T2S080	26	20.332575500592338
BCGP-T2S080	26	33.8483160035267
BCGP-T2S080	26	36.74408024434221
BCGP-T2S080	26	18.003353775212478
BCGP-T2S080	26	46.70627834926821
BCGP-T2S080	26	9.64313973990468
BCGP-T2S080	26	41.22398042403712
BCGP-T2S080	26	33.682955150293424
BCGP-T2S080	26	19.560467340444966
BCGP-T2S080	26	19.82884768852089
BCGP-T2S080	26	7.66488239944395
BCGP-T2S080	26	25.531336890613858
BCGP-T2S080	26	12.544394604200509
BCGP-T2S080	26	29.439962737089783
BCGP-T2S080	26	25.34936842880233
BCGP-T2S080	26	42.861045933135436
BCGP-T2S080	26	12.898499878770744
BCGP-T2S080	26	30.047011251048332
BCGP-T2S080	26	22.230224459218288
BCGP-T2S080	26	2.658846085612831
BCGP-T2S080	26	12.216373476408277
BCGP-T2S080	26	21.573681172445525
BCGP-T2S080	26	13.162083251940349
BCGP-T2S080	26	14.817904520868172
BCGP-T2S080	26	17.565191780484355
BCGP-T2S080	26	48.13141246854832
BCGP-T2S080	26	30.60957721504009
BCGP-T2S080	26	32.34764047854189
BCGP-T2S080	26	26.095881915118564
BCGP-T2S080	26	39.99667390798758
BCGP-T2S080	26	38.548684214411864
BCGP-T2S080	26	35.10821955367541
BCGP-T2S080	26	24.02058886781432
BCGP-T2S080	26	21.34208599808303
BCGP-T2S080	26	30.841629898361937
BCGP-T2S080	26	27.420933803927795
BCGP-T2S080	26	35.217848407547315
BCGP-T2S080	26	10.263884011330413
BCGP-T2S080	26	25.76676075626935
BCGP-T2S080	26	26.572527850691927
BCGP-T2S080	26	39.225617530794295
BCGP-T2S080	26	10.415748868776618
BCGP-T2S080	26	17.394934040300527
BCGP-T2S080	26	44.74058989312988
BCGP-T2S080	26	-1.7489218635583348
BCGP-T2S080	26	35.362056600890696
BCGP-T2S080	26	28.79245045250273
BCGP-T2S080	26	40.01495745381382
BCGP-T2S080	26	29.73101464582767
BCGP-T2S080	26	34.345729998844284
BCGP-T2S080	26	23.181574942937438
BCGP-T2S080	26	50.06505996734423
BCGP-T2S080	26	21.610995737594955
BCGP-T2S080	26	10.761739315575118
BCGP-T2S080	26	16.076694236905336
BCGP-T2S080	26	27.398745028140947
BCGP-T2S080	26	32.60976265030134
BCGP-T2S080	26	24.480009101418993
BCGP-T2S080	26	20.350149079038314
BCGP-T2S080	26	25.537928369856004
BCGP-T2S080	26	21.081206532234127
BCGP-T2S080	26	17.79251721726406
BCGP-T2S080	26	35.18315349620145
BCGP-T2S080	26	9.468887281727877
BCGP-T2S080	26	36.11629021004256
BCGP-T2S080	26	37.512995548060495
BCGP-T2S080	26	24.68498235917404
BCGP-T2S080	26	35.25100137303127
BCGP-T2S080	26	21.733776827248708
BCGP-T2S080	26	29.858173846380993
BCGP-T2S080	26	37.485008056428555
BCGP-T2S080	26	23.746253561152024
BCGP-T2S080	26	24.015351959145093
BCGP-T2S080	26	18.922570760190666
BCGP-T2S080	26	34.10052786813738
BCGP-T2S080	26	23.988942087495964
BCGP-T2S080	26	30.791704162819197
BCGP-T2S080	26	37.51043682319426
BCGP-T2S080	26	40.73104285199043
BCGP-T2S080	26	14.429646464637415
BCGP-T2S080	26	25.21851286014146
BCGP-T2S080	26	17.446714248005204
BCGP-T2S080	26	18.867839705903265
BCGP-T2S080	26	23.542169521616554
BCGP-T2S080	26	32.797142369398344
BCGP-T2S080	26	50.41073694064979
BCGP-T2S080	26	12.123256719320437
BCGP-T2S080	26	24.818885197696513
BCGP-T2S080	26	11.454122042419465
BCGP-T2S080	26	29.50978050002216
BCGP-T2S080	26	20.516523045445727
BCGP-T2S080	26	27.417281984779734
BCGP-T2S080	26	24.602668978044534
BCGP-T2S080	26	24.539716164337616
BCGP-T2S080	26	30.123773119543337
BCGP-T2S080	26	18.54672360881195
BCGP-T2S080	26	22.986744548864703
BCGP-T2S080	26	14.946522769238054
BCGP-T2S080	26	38.97760825266911
BCGP-T2S080	26	21.941877189544744
BCGP-T1S091	26	21.285907113800803
BCGP-T1S091	26	29.48507064640502
BCGP-T1S091	26	35.203381741923636
BCGP-T1S091	26	30.01263206333544
BCGP-T1S091	26	9.290354460694491
BCGP-T1S091	26	27.909735392494813
BCGP-T1S091	26	23.138570169834253
BCGP-T1S091	26	26.77865639025887
BCGP-T1S091	26	27.155172985945615
BCGP-T1S091	26	18.155220755947113
BCGP-T1S091	26	15.649189606442125
BCGP-T1S091	26	22.19508624206628
BCGP-T1S091	26	45.598018839910104
BCGP-T1S091	26	42.178760220484826
BCGP-T1S091	26	33.340608555465145
BCGP-T1S091	26	31.130363187602125
BCGP-T1S091	26	17.257999944929
BCGP-T1S091	26	21.248605964967354
BCGP-T1S091	26	37.557309668768085
BCGP-T1S091	26	47.68073124860991
BCGP-T1S091	26	24.681821251605015
BCGP-T1S091	26	23.98864884599772
BCGP-T1S091	26	47.203844704785176
BCGP-T1S091	26	41.56112382357834
BCGP-T1S091	26	17.256979740988662
BCGP-T1S091	26	24.743726727075245
BCGP-T1S091	26	23.951993558321483
BCGP-T1S091	26	24.79878320938321
BCGP-T1S091	26	55.612314682257264
BCGP-T1S091	26	19.71204619290573
BCGP-T1S091	26	15.202685315856534
BCGP-T1S091	26	30.306742012692894
BCGP-T1S091	26	24.814150389559426
BCGP-T1S091	26	32.9217493707626
BCGP-T1S091	26	39.88997203134436
BCGP-T1S091	26	17.369589893589033
BCGP-T1S091	26	34.3302201552551
BCGP-T1S091	26	27.271876084483303
BCGP-T1S091	26	26.030448272812315
BCGP-T1S091	26	28.100919330458318
BCGP-T1S091	26	28.7748041697564
BCGP-T1S091	26	37.208362357577705
BCGP-T1S091	26	32.06951364871141
BCGP-T1S091	26	44.85107258606614
BCGP-T1S091	26	28.681410345901103
BCGP-T1S091	26	44.781845533213676
BCGP-T1S091	26	38.009911854626935
BCGP-T1S091	26	24.228462204773294
BCGP-T1S091	26	46.57046019372836
BCGP-T1S091	26	27.274045047637433
BCGP-T1S091	26	25.65463835902158
BCGP-T1S091	26	41.8978951093365
BCGP-T1S091	26	16.273167299224987
BCGP-T1S091	26	12.283755404743793
BCGP-T1S091	26	19.8671194826972
BCGP-T1S091	26	43.63377068446691
BCGP-T1S091	26	30.180843963614176
BCGP-T1S091	26	36.857192625472514
BCGP-T1S091	26	13.228678091670147
BCGP-T1S091	26	32.15712192930911
BCGP-T1S091	26	43.16672530543866
BCGP-T1S091	26	28.816851553626783
BCGP-T1S091	26	21.502229632452494
BCGP-T1S091	26	14.792106677618728
BCGP-T1S091	26	32.520921701106005
BCGP-T1S091	26	37.763790692157286
BCGP-T1S091	26	27.455481380089786
BCGP-T1S091	26	41.36926996339486
BCGP-T1S091	26	17.792899651877857
BCGP-T1S091	26	42.847920327172176
BCGP-T1S091	26	47.86824928213714
BCGP-T1S091	26	39.59143208087033
BCGP-T1S091	26	52.894910837082705
BCGP-T1S091	26	24.11743722576373
BCGP-T1S091	26	36.04619974862614
BCGP-T1S091	26	41.92860336984481
BCGP-T1S091	26	16.056491443099247
BCGP-T1S091	26	32.855293282095815
BCGP-T1S091	26	24.088263183146157
BCGP-T1S091	26	27.52827797244421
BCGP-T1S091	26	18.330502228786752
BCGP-T1S091	26	20.949539524781354
BCGP-T1S091	26	39.01271755063618
BCGP-T1S091	26	30.860353165616672
BCGP-T1S091	26	29.01505027263592
BCGP-T1S091	26	20.339143158545394
BCGP-T1S091	26	27.17420590960912
BCGP-T1S091	26	26.436945981186707
BCGP-T1S091	26	45.83824007555997
BCGP-T1S091	26	12.527631758317117
BCGP-T1S091	26	10.766679122470928
BCGP-T1S091	26	31.31780456199519
BCGP-T1S091	26	30.737586607180656
BCGP-T1S091	26	17.571436778069213
BCGP-T1S091	26	33.51391916039928
BCGP-T1S091	26	40.71504276139318
BCGP-T1S091	26	32.09380197213075
BCGP-T1S091	26	23.955696306367187
BCGP-T1S091	26	38.35882649641052
BCGP-T1S091	26	12.810964323433371
BCGP-T2S091	26	45.6432560426931
BCGP-T2S091	26	37.020677008925716
BCGP-T2S091	26	34.60505559953775
BCGP-T2S091	26	15.742551854586182
BCGP-T2S091	26	50.51218372034578
BCGP-T2S091	26	35.620801544839786
BCGP-T2S091	26	31.97124279997198
BCGP-T2S091	26	31.457413167312776
BCGP-T2S091	26	32.385496525503704
BCGP-T2S091	26	34.01010920203244
BCGP-T2S091	26	21.566492839078734
BCGP-T2S091	26	19.691251611639434
BCGP-T2S091	26	16.907987817136522
BCGP-T2S091	26	28.303845513052813
BCGP-T2S091	26	45.40218511394963
BCGP-T2S091	26	23.422271732915846
BCGP-T2S091	26	32.73559430046181
BCGP-T2S091	26	28.746087953410488
BCGP-T2S091	26	40.79279736233582
BCGP-T2S091	26	26.128431685897954
BCGP-T2S091	26	48.6997975405946
BCGP-T2S091	26	55.77797627472448
BCGP-T2S091	26	27.913536855447703
BCGP-T2S091	26	26.11673647330282
BCGP-T2S091	26	40.456887998677615
BCGP-T2S091	26	27.716580296681013
BCGP-T2S091	26	31.918180896032403
BCGP-T2S091	26	30.291255990073928
BCGP-T2S091	26	14.185103711625933
BCGP-T2S091	26	34.77671778642032
BCGP-T2S091	26	28.744055085306126
BCGP-T2S091	26	35.0306248507809
BCGP-T2S091	26	33.72629636414128
BCGP-T2S091	26	53.32728482988167
BCGP-T2S091	26	30.306821585126684
BCGP-T2S091	26	38.81526246665151
BCGP-T2S091	26	32.742353246512536
BCGP-T2S091	26	52.47209783077989
BCGP-T2S091	26	26.19831940099379
BCGP-T2S091	26	36.57068686918891
BCGP-T2S091	26	33.86261802107363
BCGP-T2S091	26	30.412203819135264
BCGP-T2S091	26	29.78251308406133
BCGP-T2S091	26	16.86678515062461
BCGP-T2S091	26	20.447502018731775
BCGP-T2S091	26	27.06374354787293
BCGP-T2S091	26	13.892589438748566
BCGP-T2S091	26	39.03607301993178
BCGP-T2S091	26	8.48271906156504
BCGP-T2S091	26	34.45329259488324
BCGP-T2S091	26	28.027185512311043
BCGP-T2S091	26	23.452274340880717
BCGP-T2S091	26	54.094335444920915
BCGP-T2S091	26	26.884206798603365
BCGP-T2S091	26	28.532034559304435
BCGP-T2S091	26	31.713247947069686
BCGP-T2S091	26	36.80277526951443
BCGP-T2S091	26	18.64400318938663
BCGP-T2S091	26	40.53246956363542
BCGP-T2S091	26	7.6649449248088946
BCGP-T2S091	26	31.73188946761745
BCGP-T2S091	26	26.603668344114272
BCGP-T2S091	26	39.0719536494029
BCGP-T2S091	26	29.988484333597917
BCGP-T2S091	26	27.574027251889046
BCGP-T2S091	26	45.09980906371434
BCGP-T2S091	26	46.6644908842139
BCGP-T2S091	26	31.4097891163911
BCGP-T2S091	26	43.569849550008044
BCGP-T2S091	26	29.616528664054275
BCGP-T2S091	26	39.79375712202599
BCGP-T2S091	26	21.6763349297485
BCGP-T2S091	26	24.563801174167555
BCGP-T2S091	26	31.665974196996867
BCGP-T2S091	26	44.55116694304613
BCGP-T2S091	26	22.332118029737373
BCGP-T2S091	26	43.752125794550984
BCGP-T2S091	26	23.61440185854963
BCGP-T2S091	26	30.944503563619495
BCGP-T2S091	26	28.944761231333793
BCGP-T2S091	26	25.968769702229242
BCGP-T2S091	26	30.28152214255589
BCGP-T2S091	26	24.625844575701162
BCGP-T2S091	26	18.447099492843822
BCGP-T2S091	26	27.209769656921
BCGP-T2S091	26	21.311086362816557
BCGP-T2S091	26	50.33654845236748
BCGP-T2S091	26	25.319973793582975
BCGP-T2S091	26	22.197025960544714
BCGP-T2S091	26	36.99591281305434
BCGP-T2S091	26	29.48390496713157
BCGP-T2S091	26	31.323247242400072
BCGP-T2S091	26	35.95116664570936
BCGP-T2S091	26	25.371888344380295
BCGP-T2S091	26	19.554370472968415
BCGP-T2S091	26	2.096416450515714
BCGP-T2S091	26	32.592945166000874
BCGP-T2S091	26	18.69787362768774
BCGP-T2S091	26	37.604719646236276
BCGP-T2S091	26	31.28543495455715
BCGP-T1S068	22	42.45252873484557
BCGP-T1S068	22	27.699918658096465
BCGP-T1S068	22	37.3762283763496
BCGP-T1S068	22	29.92770290418983
BCGP-T1S068	22	47.04530491061892
BCGP-T1S068	22	56.507689935891904
BCGP-T1S068	22	24.255265659509522
BCGP-T1S068	22	23.817642665096926
BCGP-T1S068	22	31.62711525337464
BCGP-T1S068	22	34.08480509587684
BCGP-T1S068	22	36.68895911476952
BCGP-T1S068	22	55.35964452909671
BCGP-T1S068	22	45.38857981402477
BCGP-T1S068	22	30.257278692964118
BCGP-T1S068	22	43.644096559575445
BCGP-T1S068	22	15.837568260894553
BCGP-T1S068	22	33.47955812186224
BCGP-T1S068	22	23.92094328030902
BCGP-T1S068	22	32.10636945821791
BCGP-T1S068	22	34.394950932266354
BCGP-T1S068	22	27.96549643482096
BCGP-T1S068	22	48.25299242711071
BCGP-T1S068	22	27.837575057349646
BCGP-T1S068	22	47.78008392282474
BCGP-T1S068	22	45.19252983995538
BCGP-T1S068	22	30.605474895086548
BCGP-T1S068	22	31.830678484782958
BCGP-T1S068	22	39.1579402448868
BCGP-T1S068	22	23.05717293968586
BCGP-T1S068	22	33.09449910986659
BCGP-T1S068	22	28.169180365484106
BCGP-T1S068	22	44.089996656442395
BCGP-T1S068	22	37.004574516240815
BCGP-T1S068	22	37.017793661603655
BCGP-T1S068	22	39.74982227116193
BCGP-T1S068	22	28.128060581225053
BCGP-T1S068	22	48.036258089212396
BCGP-T1S068	22	25.095173345544044
BCGP-T1S068	22	26.736467112275697
BCGP-T1S068	22	32.76589015360613
BCGP-T1S068	22	37.4395195904654
BCGP-T1S068	22	17.172175920923863
BCGP-T1S068	22	43.37261405915479
BCGP-T1S068	22	22.602930971393796
BCGP-T1S068	22	44.2833943195096
BCGP-T1S068	22	35.429774886689465
BCGP-T1S068	22	51.39727118606886
BCGP-T1S068	22	51.18119274898469
BCGP-T1S068	22	43.35117256157116
BCGP-T1S068	22	14.078670519458894
BCGP-T1S068	22	33.398429534474346
BCGP-T1S068	22	15.583850020984995
BCGP-T1S068	22	26.84005065732298
BCGP-T1S068	22	32.69161465711885
BCGP-T1S068	22	40.2831172436087
BCGP-T1S068	22	22.538903947649644
BCGP-T1S068	22	32.57158613790627
BCGP-T1S068	22	41.78233592079494
BCGP-T1S068	22	30.751794697625346
BCGP-T1S068	22	36.62460576991403
BCGP-T1S068	22	27.525360113196925
BCGP-T1S068	22	30.460899700677807
BCGP-T1S068	22	24.96623544480957
BCGP-T1S068	22	27.76103157105021
BCGP-T1S068	22	21.542894630470666
BCGP-T1S068	22	30.22549437677808
BCGP-T1S068	22	26.83717063003215
BCGP-T1S068	22	39.29870909476121
BCGP-T1S068	22	27.88442531565626
BCGP-T1S068	22	50.07672691171254
BCGP-T1S068	22	44.98869003858411
BCGP-T1S068	22	15.2447218708742
BCGP-T1S068	22	29.05750318005866
BCGP-T1S068	22	29.812258159340146
BCGP-T1S068	22	43.38274734244843
BCGP-T1S068	22	22.932942025124397
BCGP-T1S068	22	31.015624775832798
BCGP-T1S068	22	29.33341311602277
BCGP-T1S068	22	49.38865299456438
BCGP-T1S068	22	8.495587604819312
BCGP-T1S068	22	26.3429843739775
BCGP-T1S068	22	34.91363680894816
BCGP-T1S068	22	23.02533343695196
BCGP-T1S068	22	24.174188557801024
BCGP-T1S068	22	44.106420919206855
BCGP-T1S068	22	27.31670792580013
BCGP-T1S068	22	35.270281505723574
BCGP-T1S068	22	37.63920196446821
BCGP-T1S068	22	40.8957114657323
BCGP-T1S068	22	23.512758070440412
BCGP-T1S068	22	33.66714193853835
BCGP-T1S068	22	38.409594288392896
BCGP-T1S068	22	58.62072276379347
BCGP-T1S068	22	14.775147548940119
BCGP-T1S068	22	25.19316455928537
BCGP-T1S068	22	21.353424503261685
BCGP-T1S068	22	39.43297249394353
BCGP-T1S068	22	30.43113499493904
BCGP-T1S068	22	29.784248661570874
BCGP-T1S068	22	50.220487047665976
BCGP-T1S085	39	27.577009026561075
BCGP-T1S085	39	36.81243807496591
BCGP-T1S085	39	37.1164532127185
BCGP-T1S085	39	41.13912048628276
BCGP-T1S085	39	22.884756889432232
BCGP-T1S085	39	19.844361286258515
BCGP-T1S085	39	26.98406417439118
BCGP-T1S085	39	34.88061737054051
BCGP-T1S085	39	12.477240270366273
BCGP-T1S085	39	15.166620223529744
BCGP-T1S085	39	29.086212940243154
BCGP-T1S085	39	36.170736640616916
BCGP-T1S085	39	27.936349282328255
BCGP-T1S085	39	22.737919801427942
BCGP-T1S085	39	33.28374729546011
BCGP-T1S085	39	37.07445502816586
BCGP-T1S085	39	31.94269868371909
BCGP-T1S085	39	35.26913139821701
BCGP-T1S085	39	26.325786955719924
BCGP-T1S085	39	34.423166440433555
BCGP-T1S085	39	26.074273408455884
BCGP-T1S085	39	19.80568786361002
BCGP-T1S085	39	40.84658935521468
BCGP-T1S085	39	25.621729014964
BCGP-T1S085	39	39.21344335937124
BCGP-T1S085	39	25.72918940257288
BCGP-T1S085	39	29.886828933945765
BCGP-T1S085	39	29.109619082686617
BCGP-T1S085	39	34.52232972139616
BCGP-T1S085	39	29.322799537191177
BCGP-T1S085	39	15.51252382889343
BCGP-T1S085	39	43.067540444066076
BCGP-T1S085	39	22.57025655566665
BCGP-T1S085	39	26.08244833257271
BCGP-T1S085	39	52.420475966346565
BCGP-T1S085	39	13.886588676431298
BCGP-T1S085	39	36.527803870905046
BCGP-T1S085	39	33.24019198162314
BCGP-T1S085	39	20.524897084413322
BCGP-T1S085	39	21.604817644811742
BCGP-T1S085	39	23.63858286962894
BCGP-T1S085	39	25.934139189381685
BCGP-T1S085	39	47.35027874501148
BCGP-T1S085	39	35.11251478024151
BCGP-T1S085	39	40.02172771869786
BCGP-T1S085	39	32.51459036465786
BCGP-T1S085	39	50.909778690655685
BCGP-T1S085	39	35.866872054612394
BCGP-T1S085	39	30.251537169921775
BCGP-T1S085	39	23.932686890767776
BCGP-T1S085	39	33.771318892877765
BCGP-T1S085	39	36.430627652999306
BCGP-T1S085	39	29.47472618847665
BCGP-T1S085	39	30.89217125302175
BCGP-T1S085	39	22.273622253834663
BCGP-T1S085	39	25.141904684932754
BCGP-T1S085	39	33.75985487657583
BCGP-T1S085	39	23.957424988207343
BCGP-T1S085	39	7.410574709856254
BCGP-T1S085	39	35.67375574082637
BCGP-T1S085	39	34.93212285770156
BCGP-T1S085	39	27.925164136162522
BCGP-T1S085	39	24.918200489822954
BCGP-T1S085	39	26.540711309283182
BCGP-T1S085	39	35.566387571506375
BCGP-T1S085	39	39.415757600459315
BCGP-T1S085	39	41.66682793703952
BCGP-T1S085	39	29.37611953749935
BCGP-T1S085	39	45.91105068804102
BCGP-T1S085	39	21.27529064817876
BCGP-T1S085	39	24.53074547944631
BCGP-T1S085	39	41.13004622291749
BCGP-T1S085	39	63.73970564215171
BCGP-T1S085	39	24.300396208118354
BCGP-T1S085	39	24.986168384835224
BCGP-T1S085	39	28.298233633142125
BCGP-T1S085	39	49.725712252894915
BCGP-T1S085	39	25.226697620205485
BCGP-T1S085	39	18.247615511276365
BCGP-T1S085	39	32.78010435451696
BCGP-T1S085	39	41.8902348531589
BCGP-T1S085	39	31.828484539919266
BCGP-T1S085	39	26.916104349274818
BCGP-T1S085	39	55.12072427052373
BCGP-T1S085	39	51.42156908306537
BCGP-T1S085	39	31.78139279197601
BCGP-T1S085	39	47.20744783809685
BCGP-T1S085	39	41.77174540076268
BCGP-T1S085	39	20.246112562432995
BCGP-T1S085	39	28.065398372514554
BCGP-T1S085	39	23.605938653776086
BCGP-T1S085	39	26.811071886789023
BCGP-T1S085	39	18.815292221314394
BCGP-T1S085	39	9.219876705744433
BCGP-T1S085	39	21.856762878129572
BCGP-T1S085	39	44.497921599889345
BCGP-T1S085	39	27.291068927050016
BCGP-T1S085	39	29.56036887699434
BCGP-T1S085	39	24.083739504142
BCGP-T1S085	39	17.11180026741408
BCGP-T2S068	22	52.074923736455084
BCGP-T2S068	22	41.776108796579855
BCGP-T2S068	22	41.86305568844301
BCGP-T2S068	22	50.78076587282783
BCGP-T2S068	22	18.50742374230159
BCGP-T2S068	22	29.817664745828605
BCGP-T2S068	22	43.18881056814788
BCGP-T2S068	22	46.67496543124859
BCGP-T2S068	22	39.84023339881609
BCGP-T2S068	22	38.79418062916011
BCGP-T2S068	22	39.91430640816513
BCGP-T2S068	22	58.51568888854893
BCGP-T2S068	22	26.260125860665383
BCGP-T2S068	22	29.537296164239187
BCGP-T2S068	22	29.27121386549122
BCGP-T2S068	22	36.88830645247821
BCGP-T2S068	22	36.00818769346264
BCGP-T2S068	22	47.23270791410531
BCGP-T2S068	22	34.719101593880225
BCGP-T2S068	22	50.65729467746818
BCGP-T2S068	22	16.082460941709346
BCGP-T2S068	22	47.7450438947067
BCGP-T2S068	22	25.52502513080327
BCGP-T2S068	22	68.98083752517866
BCGP-T2S068	22	37.59140062368176
BCGP-T2S068	22	33.724441133887844
BCGP-T2S068	22	44.70266099909958
BCGP-T2S068	22	40.32503253709092
BCGP-T2S068	22	57.01927235573682
BCGP-T2S068	22	48.09404860667041
BCGP-T2S068	22	36.76399061037118
BCGP-T2S068	22	47.32424024815194
BCGP-T2S068	22	19.715418845814558
BCGP-T2S068	22	39.36173594604444
BCGP-T2S068	22	29.538124420858345
BCGP-T2S068	22	40.06694810240393
BCGP-T2S068	22	40.14384003892898
BCGP-T2S068	22	33.57724396339388
BCGP-T2S068	22	41.64397056502563
BCGP-T2S068	22	36.392324038249555
BCGP-T2S068	22	47.159644635154734
BCGP-T2S068	22	36.9436480057778
BCGP-T2S068	22	20.543404745070966
BCGP-T2S068	22	58.53853243087582
BCGP-T2S068	22	31.36536401201773
BCGP-T2S068	22	53.458095518345466
BCGP-T2S068	22	12.4821390728239
BCGP-T2S068	22	50.98643646219617
BCGP-T2S068	22	32.22381467962908
BCGP-T2S068	22	25.599767557278714
BCGP-T2S068	22	17.26227967164072
BCGP-T2S068	22	36.31462358092452
BCGP-T2S068	22	41.11687731485855
BCGP-T2S068	22	31.487120709926526
BCGP-T2S068	22	59.82139175485145
BCGP-T2S068	22	23.165863370084406
BCGP-T2S068	22	24.75747728089368
BCGP-T2S068	22	46.569751394473045
BCGP-T2S068	22	38.10966505198708
BCGP-T2S068	22	47.96947504629678
BCGP-T2S068	22	34.12197461465112
BCGP-T2S068	22	42.023721213309415
BCGP-T2S068	22	40.09397261217988
BCGP-T2S068	22	37.626120393205674
BCGP-T2S068	22	26.848378969727857
BCGP-T2S068	22	53.50146816225196
BCGP-T2S068	22	55.52712819369509
BCGP-T2S068	22	35.36064668561223
BCGP-T2S068	22	36.56253876619575
BCGP-T2S068	22	16.715508689075165
BCGP-T2S068	22	24.919039529886238
BCGP-T2S068	22	25.191306042127422
BCGP-T2S068	22	43.36817789997545
BCGP-T2S068	22	27.307339168726784
BCGP-T2S068	22	32.18598449528919
BCGP-T2S068	22	31.47801783522044
BCGP-T2S068	22	33.64128815694407
BCGP-T2S068	22	45.60152643136917
BCGP-T2S068	22	57.21499827394685
BCGP-T2S068	22	53.72003842901313
BCGP-T2S068	22	36.389942026369546
BCGP-T2S068	22	53.44667491565236
BCGP-T2S068	22	54.5912757570381
BCGP-T2S068	22	38.022917624864
BCGP-T2S068	22	33.081454922265124
BCGP-T2S068	22	41.00390901145009
BCGP-T2S068	22	31.770041056712323
BCGP-T2S068	22	44.49489915159019
BCGP-T2S068	22	38.28557737886364
BCGP-T2S068	22	49.276571480808315
BCGP-T2S068	22	40.77193716884538
BCGP-T2S068	22	27.11228139468192
BCGP-T2S068	22	54.0522144514071
BCGP-T2S068	22	28.000692968751743
BCGP-T2S068	22	48.405715405698594
BCGP-T2S068	22	38.45309607022696
BCGP-T2S068	22	61.34194612278333
BCGP-T2S068	22	44.223542830294285
BCGP-T2S068	22	50.10377509085417
BCGP-T2S068	22	22.78177464102135
BCGP-T1S016	22	14.591910806307386
BCGP-T1S016	22	32.91540628168215
BCGP-T1S016	22	6.385838718821997
BCGP-T1S016	22	33.653886186316626
BCGP-T1S016	22	29.941594801051195
BCGP-T1S016	22	37.336005963557845
BCGP-T1S016	22	10.333430977720067
BCGP-T1S016	22	52.61082596097782
BCGP-T1S016	22	33.58330306133941
BCGP-T1S016	22	27.134958669581767
BCGP-T1S016	22	19.06289224937403
BCGP-T1S016	22	30.14711631129935
BCGP-T1S016	22	33.16270358915104
BCGP-T1S016	22	47.3254265282916
BCGP-T1S016	22	48.295201077350484
BCGP-T1S016	22	28.171016514461705
BCGP-T1S016	22	17.961540449481188
BCGP-T1S016	22	22.335201292888268
BCGP-T1S016	22	36.193671478307834
BCGP-T1S016	22	39.865210135553106
BCGP-T1S016	22	23.25927567932192
BCGP-T1S016	22	12.249548385721244
BCGP-T1S016	22	20.128914193973
BCGP-T1S016	22	45.705056763166546
BCGP-T1S016	22	34.429783928796326
BCGP-T1S016	22	39.38809039183452
BCGP-T1S016	22	30.51819934150842
BCGP-T1S016	22	29.523535144563112
BCGP-T1S016	22	33.86836192716183
BCGP-T1S016	22	29.879510607993833
BCGP-T1S016	22	21.80971197525611
BCGP-T1S016	22	16.84766018809637
BCGP-T1S016	22	37.5142234417042
BCGP-T1S016	22	19.31704646137104
BCGP-T1S016	22	31.086273820715093
BCGP-T1S016	22	19.136445938952125
BCGP-T1S016	22	42.42627349697053
BCGP-T1S016	22	38.583228556631994
BCGP-T1S016	22	29.026193060386703
BCGP-T1S016	22	26.079293781838313
BCGP-T1S016	22	13.745898187960755
BCGP-T1S016	22	19.987616936331214
BCGP-T1S016	22	36.83831909451866
BCGP-T1S016	22	6.1354454976622534
BCGP-T1S016	22	13.764611243524268
BCGP-T1S016	22	27.509285159000456
BCGP-T1S016	22	36.45289146983301
BCGP-T1S016	22	25.301686470537987
BCGP-T1S016	22	30.552457058253847
BCGP-T1S016	22	34.997200603012644
BCGP-T1S016	22	37.523408355442804
BCGP-T1S016	22	11.758662431125636
BCGP-T1S016	22	11.17639942720885
BCGP-T1S016	22	41.81008349225353
BCGP-T1S016	22	18.463055092138024
BCGP-T1S016	22	28.945062778730044
BCGP-T1S016	22	21.270773620048686
BCGP-T1S016	22	27.8377075563865
BCGP-T1S016	22	11.16975336461607
BCGP-T1S016	22	31.60476258038865
BCGP-T1S016	22	26.981941884591834
BCGP-T1S016	22	24.026248386637228
BCGP-T1S016	22	32.35332416412467
BCGP-T1S016	22	16.139496049194438
BCGP-T1S016	22	30.167785665098464
BCGP-T1S016	22	30.04039915398965
BCGP-T1S016	22	39.02224263745695
BCGP-T1S016	22	25.23005514821784
BCGP-T1S016	22	21.94873293074717
BCGP-T1S016	22	13.842773554304449
BCGP-T1S016	22	31.495253850317283
BCGP-T1S016	22	22.331238085540132
BCGP-T1S016	22	34.7627060317881
BCGP-T1S016	22	15.286762189537813
BCGP-T1S016	22	20.274778265615826
BCGP-T1S016	22	37.65055797031154
BCGP-T1S016	22	37.404599495108116
BCGP-T1S016	22	15.44398379226951
BCGP-T1S016	22	35.82733659526685
BCGP-T1S016	22	22.784277840094983
BCGP-T1S016	22	46.90147095838463
BCGP-T1S016	22	39.18650518681446
BCGP-T1S016	22	33.64452647828302
BCGP-T1S016	22	19.6819086840081
BCGP-T1S016	22	27.08598195394566
BCGP-T1S016	22	22.974988510193587
BCGP-T1S016	22	18.39585081685964
BCGP-T1S016	22	25.124921989169827
BCGP-T1S016	22	39.245833110992265
BCGP-T1S016	22	17.748602162300756
BCGP-T1S016	22	26.408808340530932
BCGP-T1S016	22	27.195912025875675
BCGP-T1S016	22	20.27484460342342
BCGP-T1S016	22	37.781615046784296
BCGP-T1S016	22	16.111293662830736
BCGP-T1S016	22	40.30817695383089
BCGP-T1S016	22	21.050936388846814
BCGP-T1S016	22	35.52272690428739
BCGP-T1S016	22	20.405667521670875
BCGP-T1S016	22	39.746711016831945
BCGP-T2S016	22	36.071271197543595
BCGP-T2S016	22	35.7840013790379
BCGP-T2S016	22	14.81627200372083
BCGP-T2S016	22	37.35917918877605
BCGP-T2S016	22	18.87327560451457
BCGP-T2S016	22	17.200711358482486
BCGP-T2S016	22	43.31617084337838
BCGP-T2S016	22	19.7323082463818
BCGP-T2S016	22	20.912537130070074
BCGP-T2S016	22	18.14938378528099
BCGP-T2S016	22	28.240998045756218
BCGP-T2S016	22	15.668681822160288
BCGP-T2S016	22	40.88908850525574
BCGP-T2S016	22	11.822337914748468
BCGP-T2S016	22	16.51105398439664
BCGP-T2S016	22	27.94059281037022
BCGP-T2S016	22	11.298733047094009
BCGP-T2S016	22	25.639125514425054
BCGP-T2S016	22	12.994677575785497
BCGP-T2S016	22	24.56313959826088
BCGP-T2S016	22	29.723808726024668
BCGP-T2S016	22	28.033597211370914
BCGP-T2S016	22	33.06122055918795
BCGP-T2S016	22	23.451867757018036
BCGP-T2S016	22	27.09722432247105
BCGP-T2S016	22	23.707449830161305
BCGP-T2S016	22	16.96339356645052
BCGP-T2S016	22	12.031834492924514
BCGP-T2S016	22	10.839996128350919
BCGP-T2S016	22	18.61517584699707
BCGP-T2S016	22	-9.090102707323844
BCGP-T2S016	22	19.17052353773682
BCGP-T2S016	22	35.518993849652674
BCGP-T2S016	22	33.3388715966526
BCGP-T2S016	22	20.38848051368767
BCGP-T2S016	22	31.25097464547256
BCGP-T2S016	22	23.07639577567533
BCGP-T2S016	22	28.02953463708591
BCGP-T2S016	22	23.10955743439454
BCGP-T2S016	22	32.981323781289
BCGP-T2S016	22	18.103645310438818
BCGP-T2S016	22	42.38525197293168
BCGP-T2S016	22	10.80228230357076
BCGP-T2S016	22	14.190687367861969
BCGP-T2S016	22	9.79735324505219
BCGP-T2S016	22	35.83013783095467
BCGP-T2S016	22	35.54992672763232
BCGP-T2S016	22	39.890546755911004
BCGP-T2S016	22	35.86456908509904
BCGP-T2S016	22	20.458348340364637
BCGP-T2S016	22	24.719952355130978
BCGP-T2S016	22	32.84503759890401
BCGP-T2S016	22	21.858499311229735
BCGP-T2S016	22	8.809714476053685
BCGP-T2S016	22	40.811489801287074
BCGP-T2S016	22	41.33122365088055
BCGP-T2S016	22	30.961752750146257
BCGP-T2S016	22	15.865099324997455
BCGP-T2S016	22	9.911415224603346
BCGP-T2S016	22	32.32592063882158
BCGP-T2S016	22	24.100892991582402
BCGP-T2S016	22	25.03122013498552
BCGP-T2S016	22	30.600981788777798
BCGP-T2S016	22	24.02618000635977
BCGP-T2S016	22	-0.6618640092289512
BCGP-T2S016	22	38.14209272163803
BCGP-T2S016	22	14.353781129908484
BCGP-T2S016	22	12.075669111040781
BCGP-T2S016	22	12.855263595152632
BCGP-T2S016	22	13.782011499439285
BCGP-T2S016	22	11.289981822602664
BCGP-T2S016	22	31.125282957916514
BCGP-T2S016	22	26.816899297658573
BCGP-T2S016	22	29.53801289680522
BCGP-T2S016	22	20.769830360544116
BCGP-T2S016	22	16.47870715388466
BCGP-T2S016	22	23.406349635008564
BCGP-T2S016	22	27.52159468757452
BCGP-T2S016	22	19.70893004328441
BCGP-T2S016	22	17.69413966956015
BCGP-T2S016	22	22.18551732118641
BCGP-T2S016	22	41.33054650431414
BCGP-T2S016	22	7.578614253821572
BCGP-T2S016	22	19.44006381278826
BCGP-T2S016	22	18.961035919464194
BCGP-T2S016	22	18.640830531625962
BCGP-T2S016	22	29.47539845024734
BCGP-T2S016	22	20.92034976792439
BCGP-T2S016	22	33.26269792441313
BCGP-T2S016	22	10.545072627200488
BCGP-T2S016	22	6.6939268620975305
BCGP-T2S016	22	25.392852845893316
BCGP-T2S016	22	12.83799213989596
BCGP-T2S016	22	16.635263719636548
BCGP-T2S016	22	26.331585536095844
BCGP-T2S016	22	25.27336169224619
BCGP-T2S016	22	38.26431994963452
BCGP-T2S016	22	27.53045710207535
BCGP-T2S016	22	17.619005888520288
BCGP-T2S016	22	10.274571228653993
BCGP-T1S046	20	39.84752813284544
BCGP-T1S046	20	10.986236898468134
BCGP-T1S046	20	19.54904791784853
BCGP-T1S046	20	20.971635422023894
BCGP-T1S046	20	13.88331540308834
BCGP-T1S046	20	36.38462567584515
BCGP-T1S046	20	51.382559699773104
BCGP-T1S046	20	25.39337916825646
BCGP-T1S046	20	23.96982041081569
BCGP-T1S046	20	17.833804129440495
BCGP-T1S046	20	29.271274922528214
BCGP-T1S046	20	14.219776213831413
BCGP-T1S046	20	35.42551075162804
BCGP-T1S046	20	13.040290095666778
BCGP-T1S046	20	31.40992736574017
BCGP-T1S046	20	30.602108562382302
BCGP-T1S046	20	35.445101630422435
BCGP-T1S046	20	15.37004471005017
BCGP-T1S046	20	27.309603774504957
BCGP-T1S046	20	35.01676151353752
BCGP-T1S046	20	9.958668366766485
BCGP-T1S046	20	27.171371745711955
BCGP-T1S046	20	30.273388695359664
BCGP-T1S046	20	27.778433542802482
BCGP-T1S046	20	22.828863035142515
BCGP-T1S046	20	15.207399970381715
BCGP-T1S046	20	10.578265102128057
BCGP-T1S046	20	32.02418413747347
BCGP-T1S046	20	33.99681783243903
BCGP-T1S046	20	36.9376555181559
BCGP-T1S046	20	26.190433968214172
BCGP-T1S046	20	-2.197234011294851
BCGP-T1S046	20	32.073561876530746
BCGP-T1S046	20	27.78269424990717
BCGP-T1S046	20	32.813529120913934
BCGP-T1S046	20	41.160588348271304
BCGP-T1S046	20	6.032712842945111
BCGP-T1S046	20	23.644825335204843
BCGP-T1S046	20	27.048313758731343
BCGP-T1S046	20	27.711689299945224
BCGP-T1S046	20	26.559861251614176
BCGP-T1S046	20	43.0728490947349
BCGP-T1S046	20	32.024054835208474
BCGP-T1S046	20	10.677313012233585
BCGP-T1S046	20	24.966214107553245
BCGP-T1S046	20	18.134601926006308
BCGP-T1S046	20	29.827431121678373
BCGP-T1S046	20	21.718571535791103
BCGP-T1S046	20	32.4549988236477
BCGP-T1S046	20	20.448017719607844
BCGP-T1S046	20	3.921843056561815
BCGP-T1S046	20	25.483353010626878
BCGP-T1S046	20	41.761518410682164
BCGP-T1S046	20	24.88964987708497
BCGP-T1S046	20	24.486625613970666
BCGP-T1S046	20	13.190034021202006
BCGP-T1S046	20	26.6419084933551
BCGP-T1S046	20	31.529940712418558
BCGP-T1S046	20	35.990759142213655
BCGP-T1S046	20	24.768000908870107
BCGP-T1S046	20	30.75573650436183
BCGP-T1S046	20	39.52259786317644
BCGP-T1S046	20	28.34245240672273
BCGP-T1S046	20	20.614286086829885
BCGP-T1S046	20	35.961038465263115
BCGP-T1S046	20	39.06213768122321
BCGP-T1S046	20	44.60187347637676
BCGP-T1S046	20	14.368216453113043
BCGP-T1S046	20	60.07966936349463
BCGP-T1S046	20	9.78372324662287
BCGP-T1S046	20	40.801481762055346
BCGP-T1S046	20	42.50170325663513
BCGP-T1S046	20	14.933675077359062
BCGP-T1S046	20	18.764003878567653
BCGP-T1S046	20	45.70814676547787
BCGP-T1S046	20	18.879540956628954
BCGP-T1S046	20	19.95935064204587
BCGP-T1S046	20	28.447860795336968
BCGP-T1S046	20	25.568429692419897
BCGP-T1S046	20	18.848034784135493
BCGP-T1S046	20	23.45162653966416
BCGP-T1S046	20	16.038917336717045
BCGP-T1S046	20	26.17302901603268
BCGP-T1S046	20	15.704533852470766
BCGP-T1S046	20	23.92325485793304
BCGP-T1S046	20	18.664576796223724
BCGP-T1S046	20	32.232471923102416
BCGP-T1S046	20	43.72601979973335
BCGP-T1S046	20	37.610695554293876
BCGP-T1S046	20	21.9704996953308
BCGP-T1S046	20	26.739884579622572
BCGP-T1S046	20	17.783412485711523
BCGP-T1S046	20	46.2720437239542
BCGP-T1S046	20	29.770771178630326
BCGP-T1S046	20	38.25223604353106
BCGP-T1S046	20	29.29352227485089
BCGP-T1S046	20	26.909537830158595
BCGP-T1S046	20	24.848295539474464
BCGP-T1S046	20	28.655617812341887
BCGP-T1S046	20	15.808117215263852
BCGP-T2S085	39	5.525859143178015
BCGP-T2S085	39	5.095811874270217
BCGP-T2S085	39	24.568785976274068
BCGP-T2S085	39	27.18088323829729
BCGP-T2S085	39	45.198264653083875
BCGP-T2S085	39	32.744476388351394
BCGP-T2S085	39	27.36484889775052
BCGP-T2S085	39	22.947008272206464
BCGP-T2S085	39	29.011218599574086
BCGP-T2S085	39	7.883355634949936
BCGP-T2S085	39	11.903580213717051
BCGP-T2S085	39	18.318616671923827
BCGP-T2S085	39	18.50572699217202
BCGP-T2S085	39	-4.730883443139633
BCGP-T2S085	39	17.76448197524848
BCGP-T2S085	39	16.13078983426618
BCGP-T2S085	39	33.29194959449773
BCGP-T2S085	39	17.135711130290296
BCGP-T2S085	39	10.353608112987265
BCGP-T2S085	39	11.254428257446332
BCGP-T2S085	39	14.871240767303313
BCGP-T2S085	39	11.84884577304146
BCGP-T2S085	39	6.523379229260907
BCGP-T2S085	39	38.45865008285504
BCGP-T2S085	39	16.13209057161313
BCGP-T2S085	39	26.669044249176935
BCGP-T2S085	39	12.877461054209576
BCGP-T2S085	39	23.537464384001062
BCGP-T2S085	39	12.703255896585496
BCGP-T2S085	39	34.105784294575756
BCGP-T2S085	39	15.75402005513923
BCGP-T2S085	39	18.850432049951703
BCGP-T2S085	39	5.561955509436382
BCGP-T2S085	39	8.05971980558345
BCGP-T2S085	39	7.28932752410327
BCGP-T2S085	39	13.675928432236853
BCGP-T2S085	39	23.674885516433175
BCGP-T2S085	39	16.822636995934577
BCGP-T2S085	39	29.114707885459946
BCGP-T2S085	39	33.32860611756591
BCGP-T2S085	39	25.76226308252108
BCGP-T2S085	39	29.475488270103348
BCGP-T2S085	39	17.10234006864141
BCGP-T2S085	39	7.416695287976333
BCGP-T2S085	39	28.404274204759897
BCGP-T2S085	39	33.937468673025684
BCGP-T2S085	39	18.812116690473335
BCGP-T2S085	39	6.272384035827809
BCGP-T2S085	39	28.41408936725725
BCGP-T2S085	39	42.63549283582314
BCGP-T2S085	39	14.715235462153153
BCGP-T2S085	39	23.590815406892435
BCGP-T2S085	39	1.424837645928685
BCGP-T2S085	39	32.47307579722957
BCGP-T2S085	39	7.0994607029300205
BCGP-T2S085	39	11.306384990926965
BCGP-T2S085	39	20.008157818761998
BCGP-T2S085	39	16.99500623548925
BCGP-T2S085	39	33.561733358390875
BCGP-T2S085	39	17.677073875879202
BCGP-T2S085	39	26.28808103751905
BCGP-T2S085	39	17.910824023579313
BCGP-T2S085	39	27.551907138117883
BCGP-T2S085	39	9.66633339746799
BCGP-T2S085	39	33.5405168334904
BCGP-T2S085	39	-0.9335468052982561
BCGP-T2S085	39	3.666343488146607
BCGP-T2S085	39	8.767380213946762
BCGP-T2S085	39	32.09165609896814
BCGP-T2S085	39	27.542675292086138
BCGP-T2S085	39	0.5588038948580201
BCGP-T2S085	39	26.674908754084466
BCGP-T2S085	39	12.905840471451672
BCGP-T2S085	39	25.723026182172845
BCGP-T2S085	39	6.696919051169882
BCGP-T2S085	39	18.46986662239661
BCGP-T2S085	39	11.027769581020694
BCGP-T2S085	39	16.220890279710765
BCGP-T2S085	39	11.87038978641356
BCGP-T2S085	39	31.097000383885256
BCGP-T2S085	39	36.744801933232345
BCGP-T2S085	39	19.29817730466756
BCGP-T2S085	39	15.964590806025672
BCGP-T2S085	39	13.548244309486638
BCGP-T2S085	39	19.87142394226604
BCGP-T2S085	39	23.34259530543626
BCGP-T2S085	39	17.618977468075965
BCGP-T2S085	39	15.575125875520516
BCGP-T2S085	39	23.216466966761118
BCGP-T2S085	39	3.8181191457113672
BCGP-T2S085	39	29.764063435672476
BCGP-T2S085	39	18.602147778722504
BCGP-T2S085	39	8.166927620049515
BCGP-T2S085	39	5.299975295242957
BCGP-T2S085	39	3.0120182107612425
BCGP-T2S085	39	18.28241590221694
BCGP-T2S085	39	23.932758346703025
BCGP-T2S085	39	10.07173435922323
BCGP-T2S085	39	14.316400220865967
BCGP-T2S085	39	25.717446785111942
TC18.41	56	74.72216977113307
TC18.41	56	58.67146535842193
TC18.41	56	73.76236646013865
TC18.41	56	62.918949330684455
TC18.41	56	65.89300012278481
TC18.41	56	76.12764179074716
TC18.41	56	67.66625950680441
TC18.41	56	69.85067977233322
TC18.41	56	78.88148136303008
TC18.41	56	51.845272139534366
TC18.41	56	61.444280154063264
TC18.41	56	49.39238874133259
TC18.41	56	55.33870905529484
TC18.41	56	49.926467910238266
TC18.41	56	62.24946583590653
TC18.41	56	56.66328800415605
TC18.41	56	52.53196681851087
TC18.41	56	44.48814792198152
TC18.41	56	67.57578383013855
TC18.41	56	57.99729955070193
TC18.41	56	56.77533597771809
TC18.41	56	55.62595101450421
TC18.41	56	60.30781986735522
TC18.41	56	53.612427024751995
TC18.41	56	66.83966162652128
TC18.41	56	53.8394242833771
TC18.41	56	57.23939402581224
TC18.41	56	66.74602835990977
TC18.41	56	58.718451583209934
TC18.41	56	58.00173502720883
TC18.41	56	42.25907576588645
TC18.41	56	59.040813202691716
TC18.41	56	76.6765304184467
TC18.41	56	61.17903597393941
TC18.41	56	62.77234520340501
TC18.41	56	59.466552901337195
TC18.41	56	73.48713944372572
TC18.41	56	66.16068633051444
TC18.41	56	58.71541054823114
TC18.41	56	52.8639952713327
TC18.41	56	59.542361250527705
TC18.41	56	49.32300903454571
TC18.41	56	60.359236737632955
TC18.41	56	56.27963702954942
TC18.41	56	73.68297530318696
TC18.41	56	50.69471795000932
TC18.41	56	50.509153378654744
TC18.41	56	67.60185359864309
TC18.41	56	60.88243053014999
TC18.41	56	58.525893632781056
TC18.41	56	59.04065725197643
TC18.41	56	58.621272575154634
TC18.41	56	49.50135328448353
TC18.41	56	69.5353635038528
TC18.41	56	50.241990171756534
TC18.41	56	60.65365425806121
TC18.41	56	56.940255696283366
TC18.41	56	56.63867338334521
TC18.41	56	63.200417871613354
TC18.41	56	58.400057803978356
TC18.41	56	49.4711385312459
TC18.41	56	56.37775385503823
TC18.41	56	52.966092311815515
TC18.41	56	79.43030495436672
TC18.41	56	74.040600874197
TC18.41	56	75.25934494686074
TC18.41	56	66.8338248531438
TC18.41	56	58.18871494354392
TC18.41	56	64.92587698903964
TC18.41	56	57.452789751921564
TC18.41	56	54.30845734856164
TC18.41	56	49.99577228993127
TC18.41	56	54.854249669537005
TC18.41	56	52.60716909969809
TC18.41	56	58.9874234269595
TC18.41	56	62.365719035741904
TC18.41	56	69.43739146565771
TC18.41	56	58.45778959766325
TC18.41	56	58.159052690523936
TC18.41	56	53.87462304073549
TC18.41	56	63.50961224888021
TC18.41	56	65.7766648499893
TC18.41	56	51.245859680142715
TC18.41	56	61.404523571437984
TC18.41	56	51.15542958547198
TC18.41	56	57.87413765624102
TC18.41	56	65.02963953808838
TC18.41	56	56.36048896264193
TC18.41	56	74.13108702875849
TC18.41	56	68.61666392306604
TC18.41	56	55.83202662915534
TC18.41	56	44.69129643983548
TC18.41	56	67.38197062088035
TC18.41	56	62.67265874501254
TC18.41	56	61.766360079584125
TC18.41	56	72.45728307396129
TC18.41	56	72.49050947277281
TC18.41	56	61.431625852544244
TC18.41	56	56.372428030015186
TC18.41	56	51.18673886847878
TC18.45	52	36.38265253001142
TC18.45	52	27.382102532522573
TC18.45	52	65.41346981259878
TC18.45	52	57.442887208969175
TC18.45	52	49.158902892861775
TC18.45	52	52.00205802948695
TC18.45	52	52.60282082678653
TC18.45	52	40.27089239753983
TC18.45	52	48.029007147507336
TC18.45	52	44.18580392235603
TC18.45	52	49.18742188495282
TC18.45	52	48.629835081183025
TC18.45	52	43.148574531954395
TC18.45	52	40.21153367059377
TC18.45	52	43.65154053282481
TC18.45	52	52.06674792077227
TC18.45	52	39.51077557836171
TC18.45	52	53.79794905454863
TC18.45	52	52.486462802554385
TC18.45	52	44.7583610008881
TC18.45	52	36.99152604903537
TC18.45	52	47.0622353559842
TC18.45	52	45.69169858078376
TC18.45	52	34.81254308877699
TC18.45	52	43.77992989780278
TC18.45	52	45.70064025511479
TC18.45	52	42.80766751300243
TC18.45	52	43.780840497998675
TC18.45	52	53.6418318149011
TC18.45	52	44.556295277083564
TC18.45	52	53.729726653921034
TC18.45	52	52.222381627059605
TC18.45	52	53.56616970757061
TC18.45	52	58.92483002196142
TC18.45	52	42.312757109181454
TC18.45	52	44.32254762677712
TC18.45	52	42.63184925395448
TC18.45	52	44.789912370130395
TC18.45	52	38.26988857442882
TC18.45	52	35.08920657645752
TC18.45	52	42.77036501714684
TC18.45	52	44.93719183161866
TC18.45	52	45.86334183734556
TC18.45	52	44.51378089750631
TC18.45	52	43.285287120050825
TC18.45	52	33.05795926927335
TC18.45	52	49.08099054512621
TC18.45	52	26.771237373739297
TC18.45	52	57.975972968554686
TC18.45	52	46.917666195683175
TC18.45	52	50.1957279505552
TC18.45	52	64.6686362863234
TC18.45	52	43.541089820195324
TC18.45	52	47.29308547601353
TC18.45	52	45.47064087565833
TC18.45	52	41.1138857979651
TC18.45	52	50.38558312253781
TC18.45	52	52.29802938422527
TC18.45	52	36.547202523614565
TC18.45	52	25.173968223345486
TC18.45	52	48.36195965869762
TC18.45	52	39.10902016474376
TC18.45	52	45.8083600948208
TC18.45	52	53.7714620473506
TC18.45	52	26.739536699734764
TC18.45	52	39.803744072129675
TC18.45	52	44.82859225636669
TC18.45	52	51.52949655379102
TC18.45	52	43.63854729093216
TC18.45	52	24.554065114264482
TC18.45	52	33.43463149915124
TC18.45	52	43.03902113386585
TC18.45	52	54.11355134971468
TC18.45	52	30.644968454897384
TC18.45	52	44.77406245172348
TC18.45	52	44.76481282394786
TC18.45	52	59.04544399328884
TC18.45	52	58.191711498344326
TC18.45	52	55.53675974211959
TC18.45	52	50.757338110618534
TC18.45	52	64.01362117381194
TC18.45	52	25.90350803100144
TC18.45	52	51.78928036120906
TC18.45	52	48.14883860691263
TC18.45	52	36.596829844148395
TC18.45	52	42.51270856956261
TC18.45	52	31.568323817774168
TC18.45	52	50.13901471936734
TC18.45	52	36.62844257632938
TC18.45	52	49.98653258515847
TC18.45	52	59.99022995444421
TC18.45	52	51.1502004130435
TC18.45	52	55.905907587146
TC18.45	52	58.58800504651174
TC18.45	52	24.96525531017003
TC18.45	52	26.095256249484283
TC18.45	52	49.61967193536735
TC18.45	52	27.928268345193548
TC18.45	52	26.71262500663244
[truncated: 2,201 more rows]
