# Supplementary material for: Single-cell immune aging clocks reveal inter-individual heterogeneity during infection and vaccination
Source: Nat Aging. 2025 Mar 5;5(4):607–21. doi: 10.1038/s43587-025-00819-z (PMC12003178; doi:10.1038/s43587-025-00819-z)
Supplement: Supplementary file 4 — Statistical source data. [file 43587_2025_819_MOESM4_ESM.zip]

Archive with 3 entries (2 files):
- SD_F3/
- SD_F3/cross_test.txt
- __MACOSX/SD_F3/._cross_test.txt
