# Supplementary material for: Single-cell immune aging clocks reveal inter-individual heterogeneity during infection and vaccination
Source: Nat Aging. 2025 Mar 5;5(4):607–21. doi: 10.1038/s43587-025-00819-z (PMC12003178; doi:10.1038/s43587-025-00819-z)
Supplement: Supplementary file 4 — Statistical source data. [file 43587_2025_819_MOESM4_ESM.zip › SD_F3/cross_test.txt]

celltype	RMSE	COR	model
MONO	12.3	0.7	MONO
NK	21.71	0.6	MONO
B	29.94	0.43	MONO
CD8T	19.58	0.69	MONO
CD4T	21.92	0.57	MONO
CD8T	9.47	0.87	CD8T
B	16.24	0.52	CD8T
CD4T	12.73	0.8	CD8T
MONO	29.89	0.45	CD8T
NK	15.56	0.64	CD8T
CD4T	9.78	0.89	CD4T
NK	35.21	0.74	CD4T
B	52.36	0.32	CD4T
MONO	20.75	0.39	CD4T
CD8T	16.53	0.82	CD4T
NK	11.98	0.77	NK
CD4T	25.72	0.7	NK
B	27.97	0.52	NK
MONO	14.99	0.5	NK
CD8T	12.72	0.79	NK
B	14.08	0.6	B
CD4T	18.66	0.67	B
NK	14.06	0.58	B
MONO	20.3	0.69	B
CD8T	13.13	0.77	B
