# Supplementary material for: Single-cell immune aging clocks reveal inter-individual heterogeneity during infection and vaccination
Source: Nat Aging. 2025 Mar 5;5(4):607–21. doi: 10.1038/s43587-025-00819-z (PMC12003178; doi:10.1038/s43587-025-00819-z)
Supplement: Supplementary file 5 — Statistical source data. [file 43587_2025_819_MOESM5_ESM.zip]

Archive with 8 entries (7 files):
- SD_F4/
- SD_F4/CD8T_bonn_fordistribution.txt
- SD_F4/.DS_Store
- __MACOSX/SD_F4/._.DS_Store
- SD_F4/B_bonn_fordistribution.txt
- SD_F4/CD4T_bonn_fordistribution.txt
- SD_F4/MONO_bonn_fordistribution.txt
- SD_F4/NK_bonn_fordistribution.txt
