# Supplementary material for: Single-cell immune aging clocks reveal inter-individual heterogeneity during infection and vaccination
Source: Nat Aging. 2025 Mar 5;5(4):607–21. doi: 10.1038/s43587-025-00819-z (PMC12003178; doi:10.1038/s43587-025-00819-z)
Supplement: Supplementary file 5 — Statistical source data. [file 43587_2025_819_MOESM5_ESM.zip › SD_F4/CD8T_bonn_fordistribution.txt]

donor_id	age	Prediction	condition
control_BN-22	48	64.33737327915851	control
control_BN-22	48	56.83807357444374	control
control_BN-22	48	62.76878560888249	control
control_BN-22	48	72.81202001671582	control
control_BN-22	48	68.26834382656004	control
control_BN-22	48	62.07255353356305	control
control_BN-22	48	47.66809936058185	control
control_BN-22	48	53.00486639355539	control
control_BN-22	48	59.4814281550787	control
control_BN-22	48	60.760917149324264	control
control_BN-22	48	74.40241177199277	control
control_BN-22	48	67.53403411114418	control
control_BN-22	48	57.80645389607395	control
control_BN-22	48	63.078604590134425	control
control_BN-22	48	59.94184670635943	control
control_BN-22	48	68.24430615382809	control
control_BN-22	48	73.9987158289544	control
control_BN-22	48	55.913501176492275	control
control_BN-22	48	56.02094513704147	control
control_BN-22	48	62.9361877543674	control
control_BN-22	48	54.83210863465383	control
control_BN-22	48	72.9511149173518	control
control_BN-22	48	56.52216636737681	control
control_BN-22	48	68.05533389398347	control
control_BN-22	48	56.26831411554282	control
control_BN-22	48	74.8170978100703	control
control_BN-22	48	67.43848685640144	control
control_BN-22	48	63.4691107894596	control
control_BN-22	48	61.484382665385695	control
control_BN-22	48	56.35495702705841	control
control_BN-22	48	60.58814101585789	control
control_BN-22	48	52.799655535649315	control
control_BN-22	48	71.36184955683412	control
control_BN-22	48	58.585097115500766	control
control_BN-22	48	60.76242704327926	control
control_BN-22	48	72.89117156716856	control
control_BN-22	48	54.104554532812884	control
control_BN-22	48	57.396836013615356	control
control_BN-22	48	64.64505680445998	control
control_BN-22	48	40.58136482777673	control
control_BN-22	48	57.39061592321393	control
control_BN-22	48	60.66562436360078	control
control_BN-22	48	54.1807168816032	control
control_BN-22	48	63.69089350198997	control
control_BN-22	48	58.752506309882975	control
control_BN-22	48	59.26027249520854	control
control_BN-22	48	42.88768124484672	control
control_BN-22	48	59.99052751834295	control
control_BN-22	48	57.81123408858425	control
control_BN-22	48	54.73125413655855	control
control_BN-22	48	68.00841832089124	control
control_BN-22	48	65.82088576583382	control
control_BN-22	48	72.05556316573559	control
control_BN-22	48	55.6571503591129	control
control_BN-22	48	74.26933620959879	control
control_BN-22	48	50.3315621813744	control
control_BN-22	48	51.56427521151314	control
control_BN-22	48	62.98401792150694	control
control_BN-22	48	64.49908995195484	control
control_BN-22	48	62.28929918978933	control
control_BN-22	48	46.35988847324564	control
control_BN-22	48	69.722963064333	control
control_BN-22	48	61.7393549624425	control
control_BN-22	48	43.55226263707148	control
control_BN-22	48	52.78440360038928	control
control_BN-22	48	69.07278556618813	control
control_BN-22	48	56.13951936354667	control
control_BN-22	48	57.021874539105134	control
control_BN-22	48	54.40591159278597	control
control_BN-22	48	75.68487505558596	control
control_BN-22	48	54.49563064341631	control
control_BN-22	48	62.192582540645574	control
control_BN-22	48	57.6196709665833	control
control_BN-22	48	66.01785355221352	control
control_BN-22	48	58.58336470964091	control
control_BN-22	48	57.56734882943778	control
control_BN-22	48	54.59424152510449	control
control_BN-22	48	65.01662578365635	control
control_BN-22	48	57.48101925672749	control
control_BN-22	48	61.08474401315397	control
control_BN-22	48	48.597483956488674	control
control_BN-22	48	68.81550916655304	control
control_BN-22	48	51.68983488628713	control
control_BN-22	48	60.41724164856151	control
control_BN-22	48	59.09464193523238	control
control_BN-22	48	61.461920872154685	control
control_BN-22	48	57.19760415559132	control
control_BN-22	48	58.33189471857523	control
control_BN-22	48	64.11915342952979	control
control_BN-22	48	44.362849013830306	control
control_BN-22	48	55.9281295563605	control
control_BN-22	48	59.31497924821802	control
control_BN-22	48	70.35067386912499	control
control_BN-22	48	59.57555899313101	control
control_BN-22	48	76.71422946937983	control
control_BN-22	48	38.151604843985034	control
control_BN-22	48	67.82000155159858	control
control_BN-22	48	55.291215911816955	control
control_BN-22	48	54.97249342544499	control
control_BN-22	48	55.772787329333035	control
control_BN-33	53	69.82127616941972	control
control_BN-33	53	58.85769519171692	control
control_BN-33	53	65.18996186743246	control
control_BN-33	53	67.31580182309997	control
control_BN-33	53	71.08089158217317	control
control_BN-33	53	69.62091206405698	control
control_BN-33	53	65.88174611190011	control
control_BN-33	53	71.00995700477984	control
control_BN-33	53	61.12982358310089	control
control_BN-33	53	66.5024785515309	control
control_BN-33	53	67.63464108633015	control
control_BN-33	53	60.16996156381188	control
control_BN-33	53	66.35709242779112	control
control_BN-33	53	71.4622010387547	control
control_BN-33	53	58.43222343801766	control
control_BN-33	53	73.99838353716439	control
control_BN-33	53	73.80896800465344	control
control_BN-33	53	80.14817933922865	control
control_BN-33	53	68.23884551842855	control
control_BN-33	53	62.790455772960584	control
control_BN-33	53	73.49514529582332	control
control_BN-33	53	72.37544580497774	control
control_BN-33	53	66.61594598475209	control
control_BN-33	53	64.57251338090373	control
control_BN-33	53	77.1504662334342	control
control_BN-33	53	57.97827230145154	control
control_BN-33	53	80.33256548099503	control
control_BN-33	53	62.016882060925425	control
control_BN-33	53	66.10388627624816	control
control_BN-33	53	64.65793379305337	control
control_BN-33	53	62.407313176916034	control
control_BN-33	53	57.2128880001527	control
control_BN-33	53	70.62242364116989	control
control_BN-33	53	66.15993594404678	control
control_BN-33	53	82.6334839602466	control
control_BN-33	53	67.17030235335335	control
control_BN-33	53	80.06587697379152	control
control_BN-33	53	64.97877857340991	control
control_BN-33	53	62.26596053189329	control
control_BN-33	53	68.949032236165	control
control_BN-33	53	65.82699219616129	control
control_BN-33	53	70.15730211075821	control
control_BN-33	53	54.455010438574256	control
control_BN-33	53	64.45490468403365	control
control_BN-33	53	78.16535020027551	control
control_BN-33	53	73.70866361917894	control
control_BN-33	53	73.13708290429821	control
control_BN-33	53	62.37737875782303	control
control_BN-33	53	63.64526622856118	control
control_BN-33	53	57.75550257432168	control
control_BN-33	53	71.9514718636868	control
control_BN-33	53	63.877233708944956	control
control_BN-33	53	65.56148612605305	control
control_BN-33	53	53.40958191239928	control
control_BN-33	53	62.42635442141879	control
control_BN-33	53	78.6965947404112	control
control_BN-33	53	60.742074741749384	control
control_BN-33	53	71.42201773142425	control
control_BN-33	53	59.75442822924014	control
control_BN-33	53	69.66130284405455	control
control_BN-33	53	82.55260424147961	control
control_BN-33	53	69.46039594959066	control
control_BN-33	53	72.41974574288858	control
control_BN-33	53	57.95834636428937	control
control_BN-33	53	78.74608470199844	control
control_BN-33	53	74.17303037042882	control
control_BN-33	53	60.329090829463325	control
control_BN-33	53	65.82102753325023	control
control_BN-33	53	66.95606446130465	control
control_BN-33	53	66.40946993761075	control
control_BN-33	53	62.937172342561354	control
control_BN-33	53	68.61935957186313	control
control_BN-33	53	74.191742169524	control
control_BN-33	53	86.43355387907839	control
control_BN-33	53	76.24676865368443	control
control_BN-33	53	67.44419414111944	control
control_BN-33	53	68.76959674599605	control
control_BN-33	53	76.02852354465989	control
control_BN-33	53	69.3292861867042	control
control_BN-33	53	69.32756951827082	control
control_BN-33	53	82.63340523455675	control
control_BN-33	53	60.46039561027421	control
control_BN-33	53	69.65335827450104	control
control_BN-33	53	65.97036425588517	control
control_BN-33	53	61.62200684960035	control
control_BN-33	53	73.42850929353317	control
control_BN-33	53	66.96172747439235	control
control_BN-33	53	71.48769729823593	control
control_BN-33	53	60.27569586423685	control
control_BN-33	53	64.00443046268603	control
control_BN-33	53	56.89026089515072	control
control_BN-33	53	67.66888288207107	control
control_BN-33	53	67.72370065526312	control
control_BN-33	53	62.18161140946645	control
control_BN-33	53	78.03925190719187	control
control_BN-33	53	75.26301999995007	control
control_BN-33	53	59.37212920283623	control
control_BN-33	53	59.556370229492956	control
control_BN-33	53	53.91717518278904	control
control_BN-33	53	69.8320871158352	control
control_BN-32	43	37.614192303061415	control
control_BN-32	43	37.614192303061415	control
control_BN-32	43	37.614192303061415	control
control_BN-32	43	37.614192303061415	control
control_BN-32	43	37.614192303061415	control
control_BN-32	43	37.614192303061415	control
control_BN-32	43	37.614192303061415	control
control_BN-32	43	37.614192303061415	control
control_BN-32	43	37.614192303061415	control
control_BN-32	43	37.614192303061415	control
control_BN-32	43	37.614192303061415	control
control_BN-32	43	37.614192303061415	control
control_BN-32	43	37.614192303061415	control
control_BN-32	43	37.614192303061415	control
control_BN-32	43	37.614192303061415	control
control_BN-32	43	37.614192303061415	control
control_BN-32	43	37.614192303061415	control
control_BN-32	43	37.614192303061415	control
control_BN-32	43	37.614192303061415	control
control_BN-32	43	37.614192303061415	control
control_BN-32	43	37.614192303061415	control
control_BN-32	43	37.614192303061415	control
control_BN-32	43	37.614192303061415	control
control_BN-32	43	37.614192303061415	control
control_BN-32	43	37.614192303061415	control
control_BN-32	43	37.614192303061415	control
control_BN-32	43	37.614192303061415	control
control_BN-32	43	37.614192303061415	control
control_BN-32	43	37.614192303061415	control
control_BN-32	43	37.614192303061415	control
control_BN-32	43	37.614192303061415	control
control_BN-32	43	37.614192303061415	control
control_BN-32	43	37.614192303061415	control
control_BN-32	43	37.614192303061415	control
control_BN-32	43	37.614192303061415	control
control_BN-32	43	37.614192303061415	control
control_BN-32	43	37.614192303061415	control
control_BN-32	43	37.614192303061415	control
control_BN-32	43	37.614192303061415	control
control_BN-32	43	37.614192303061415	control
control_BN-32	43	37.614192303061415	control
control_BN-32	43	37.614192303061415	control
control_BN-32	43	37.614192303061415	control
control_BN-32	43	37.614192303061415	control
control_BN-32	43	37.614192303061415	control
control_BN-32	43	37.614192303061415	control
control_BN-32	43	37.614192303061415	control
control_BN-32	43	37.614192303061415	control
control_BN-32	43	37.614192303061415	control
control_BN-32	43	37.614192303061415	control
control_BN-32	43	37.614192303061415	control
control_BN-32	43	37.614192303061415	control
control_BN-32	43	37.614192303061415	control
control_BN-32	43	37.614192303061415	control
control_BN-32	43	37.614192303061415	control
control_BN-32	43	37.614192303061415	control
control_BN-32	43	37.614192303061415	control
control_BN-32	43	37.614192303061415	control
control_BN-32	43	37.614192303061415	control
control_BN-32	43	37.614192303061415	control
control_BN-32	43	37.614192303061415	control
control_BN-32	43	37.614192303061415	control
control_BN-32	43	37.614192303061415	control
control_BN-32	43	37.614192303061415	control
control_BN-32	43	37.614192303061415	control
control_BN-32	43	37.614192303061415	control
control_BN-32	43	37.614192303061415	control
control_BN-32	43	37.614192303061415	control
control_BN-32	43	37.614192303061415	control
control_BN-32	43	37.614192303061415	control
control_BN-32	43	37.614192303061415	control
control_BN-32	43	37.614192303061415	control
control_BN-32	43	37.614192303061415	control
control_BN-32	43	37.614192303061415	control
control_BN-32	43	37.614192303061415	control
control_BN-32	43	37.614192303061415	control
control_BN-32	43	37.614192303061415	control
control_BN-32	43	37.614192303061415	control
control_BN-32	43	37.614192303061415	control
control_BN-32	43	37.614192303061415	control
control_BN-32	43	37.614192303061415	control
control_BN-32	43	37.614192303061415	control
control_BN-32	43	37.614192303061415	control
control_BN-32	43	37.614192303061415	control
control_BN-32	43	37.614192303061415	control
control_BN-32	43	37.614192303061415	control
control_BN-32	43	37.614192303061415	control
control_BN-32	43	37.614192303061415	control
control_BN-32	43	37.614192303061415	control
control_BN-32	43	37.614192303061415	control
control_BN-32	43	37.614192303061415	control
control_BN-32	43	37.614192303061415	control
control_BN-32	43	37.614192303061415	control
control_BN-32	43	37.614192303061415	control
control_BN-32	43	37.614192303061415	control
control_BN-32	43	37.614192303061415	control
control_BN-32	43	37.614192303061415	control
control_BN-32	43	37.614192303061415	control
control_BN-32	43	37.614192303061415	control
control_BN-32	43	37.614192303061415	control
control_BN-31	63	67.88091288104617	control
control_BN-31	63	77.16475605129415	control
control_BN-31	63	80.6264330763993	control
control_BN-31	63	77.68706725749426	control
control_BN-31	63	60.2084604366091	control
control_BN-31	63	73.29547851814321	control
control_BN-31	63	59.323694969973104	control
control_BN-31	63	74.90015553648782	control
control_BN-31	63	65.3393453562553	control
control_BN-31	63	81.57395488598797	control
control_BN-31	63	62.7777211955448	control
control_BN-31	63	63.67628441946054	control
control_BN-31	63	58.54663457052157	control
control_BN-31	63	57.96558851027776	control
control_BN-31	63	71.60365815759415	control
control_BN-31	63	68.09338345183372	control
control_BN-31	63	77.09247256301774	control
control_BN-31	63	85.80752542514634	control
control_BN-31	63	70.63624417867845	control
control_BN-31	63	71.07531437623481	control
control_BN-31	63	68.32390049401869	control
control_BN-31	63	71.65962562307422	control
control_BN-31	63	73.85138103998796	control
control_BN-31	63	68.17614752945691	control
control_BN-31	63	69.92113085663064	control
control_BN-31	63	71.76745112876395	control
control_BN-31	63	81.8010578375411	control
control_BN-31	63	59.71119167315359	control
control_BN-31	63	58.22942736999499	control
control_BN-31	63	69.76721961413595	control
control_BN-31	63	72.71516524125452	control
control_BN-31	63	86.85494869056907	control
control_BN-31	63	65.10107588257618	control
control_BN-31	63	82.2489697407914	control
control_BN-31	63	67.97012511164573	control
control_BN-31	63	69.44310156223868	control
control_BN-31	63	78.89280893202947	control
control_BN-31	63	62.391399839322524	control
control_BN-31	63	70.37276147448989	control
control_BN-31	63	75.87615710063768	control
control_BN-31	63	73.79406100432722	control
control_BN-31	63	67.3716481066957	control
control_BN-31	63	60.65272188505705	control
control_BN-31	63	74.49816343066557	control
control_BN-31	63	86.73154016766023	control
control_BN-31	63	60.931464116801045	control
control_BN-31	63	68.98036344179515	control
control_BN-31	63	73.09526879793206	control
control_BN-31	63	67.73516411615411	control
control_BN-31	63	77.86544704471346	control
control_BN-31	63	66.65463651138981	control
control_BN-31	63	75.23028379090763	control
control_BN-31	63	75.53450017261814	control
control_BN-31	63	76.25307943851344	control
control_BN-31	63	68.63416992914176	control
control_BN-31	63	59.3449592753941	control
control_BN-31	63	65.59048885066765	control
control_BN-31	63	81.11135270918477	control
control_BN-31	63	60.37224633409734	control
control_BN-31	63	69.22715833273654	control
control_BN-31	63	64.42032137148229	control
control_BN-31	63	72.17270893159944	control
control_BN-31	63	61.88551326151575	control
control_BN-31	63	73.68315597507929	control
control_BN-31	63	78.02805686921494	control
control_BN-31	63	58.949098458226025	control
control_BN-31	63	64.70725373699938	control
control_BN-31	63	68.88638410579254	control
control_BN-31	63	72.23684804854928	control
control_BN-31	63	70.30715967931127	control
control_BN-31	63	61.274647023823576	control
control_BN-31	63	65.8313655250332	control
control_BN-31	63	75.74180208010267	control
control_BN-31	63	68.7243510048531	control
control_BN-31	63	64.70092162059058	control
control_BN-31	63	76.90423903111662	control
control_BN-31	63	80.5683827069856	control
control_BN-31	63	71.6879293813198	control
control_BN-31	63	77.13307789237861	control
control_BN-31	63	65.50745692402016	control
control_BN-31	63	65.4051754760278	control
control_BN-31	63	79.8185657112012	control
control_BN-31	63	78.1090383458553	control
control_BN-31	63	76.7243381534667	control
control_BN-31	63	69.30854679324908	control
control_BN-31	63	67.19500923066413	control
control_BN-31	63	61.932210736477224	control
control_BN-31	63	78.98217363490652	control
control_BN-31	63	51.577518756995374	control
control_BN-31	63	70.53643469371737	control
control_BN-31	63	69.20094053418515	control
control_BN-31	63	74.786617673046507	control
control_BN-31	63	68.15008544979646	control
control_BN-31	63	66.74963453812637	control
control_BN-31	63	64.71003952063265	control
control_BN-31	63	61.00552437716882	control
control_BN-31	63	76.2043350963313	control
control_BN-31	63	69.9051260391109	control
control_BN-31	63	73.3991545796318	control
control_BN-31	63	55.936447203014	control
control_BN-29	68	68.78746054570662	control
control_BN-29	68	67.3485426433256	control
control_BN-29	68	69.16815663631986	control
control_BN-29	68	65.84795292758909	control
control_BN-29	68	73.32983857600551	control
control_BN-29	68	77.2601766580163	control
control_BN-29	68	63.637813478185286	control
control_BN-29	68	69.56315450429356	control
control_BN-29	68	72.8091222526359	control
control_BN-29	68	63.59487054663631	control
control_BN-29	68	69.96582382507265	control
control_BN-29	68	56.742582912347544	control
control_BN-29	68	55.34414477879944	control
control_BN-29	68	58.04233117655723	control
control_BN-29	68	63.62207727226545	control
control_BN-29	68	61.54499562109918	control
control_BN-29	68	61.435777538576	control
control_BN-29	68	73.78416963968638	control
control_BN-29	68	79.95309974859305	control
control_BN-29	68	56.94923176786655	control
control_BN-29	68	68.34680786852488	control
control_BN-29	68	72.77973341860312	control
control_BN-29	68	55.2660815832585	control
control_BN-29	68	66.02715435742242	control
control_BN-29	68	73.80989256438629	control
control_BN-29	68	79.70455010310589	control
control_BN-29	68	58.839048680970386	control
control_BN-29	68	67.21249157468819	control
control_BN-29	68	63.161433960423395	control
control_BN-29	68	78.84703276415199	control
control_BN-29	68	72.2337887205004	control
control_BN-29	68	69.42952576438657	control
control_BN-29	68	77.57786774105621	control
control_BN-29	68	66.65056770066384	control
control_BN-29	68	68.98779711098196	control
control_BN-29	68	65.94622278755533	control
control_BN-29	68	71.79384707103503	control
control_BN-29	68	67.65665755527097	control
control_BN-29	68	49.19644903714952	control
control_BN-29	68	74.7895428101745	control
control_BN-29	68	70.85795768854148	control
control_BN-29	68	67.89258419051892	control
control_BN-29	68	66.35170813844645	control
control_BN-29	68	70.99143186237814	control
control_BN-29	68	58.96685870203748	control
control_BN-29	68	63.36450245477751	control
control_BN-29	68	66.99764015005778	control
control_BN-29	68	69.56330455600816	control
control_BN-29	68	58.915738409556816	control
control_BN-29	68	62.19991650488961	control
control_BN-29	68	61.760427268649345	control
control_BN-29	68	66.18394532347413	control
control_BN-29	68	63.25175393854661	control
control_BN-29	68	58.7986284372646	control
control_BN-29	68	61.16116710381038	control
control_BN-29	68	75.88793398745017	control
control_BN-29	68	64.61840339774197	control
control_BN-29	68	56.09811948611202	control
control_BN-29	68	64.09863161293931	control
control_BN-29	68	63.49348655610421	control
control_BN-29	68	68.3969591248715	control
control_BN-29	68	77.61122574214517	control
control_BN-29	68	67.80147202740062	control
control_BN-29	68	69.20966282536078	control
control_BN-29	68	66.4192745465435	control
control_BN-29	68	66.75377196264635	control
control_BN-29	68	55.85321527844723	control
control_BN-29	68	63.393527286732734	control
control_BN-29	68	63.623203664195145	control
control_BN-29	68	69.58996052738308	control
control_BN-29	68	88.938252642600915	control
control_BN-29	68	66.84504668543396	control
control_BN-29	68	55.82978545871198	control
control_BN-29	68	72.02876316686957	control
control_BN-29	68	56.84450007378313	control
control_BN-29	68	61.53344301344075	control
control_BN-29	68	80.21970085326227	control
control_BN-29	68	62.612618989867	control
control_BN-29	68	80.11306957076032	control
control_BN-29	68	68.19488596306158	control
control_BN-29	68	76.9832528598823	control
control_BN-29	68	54.93224854113048	control
control_BN-29	68	68.82080521212428	control
control_BN-29	68	65.0796867947148	control
control_BN-29	68	62.16832612968879	control
control_BN-29	68	69.31165184736517	control
control_BN-29	68	72.44557654279097	control
control_BN-29	68	67.29538598263822	control
control_BN-29	68	67.22379013289452	control
control_BN-29	68	73.7132847648958	control
control_BN-29	68	63.51754951399043	control
control_BN-29	68	70.80654387400104	control
control_BN-29	68	63.37473581211473	control
control_BN-29	68	67.74861303159959	control
control_BN-29	68	69.07862140361631	control
control_BN-29	68	63.89107478973387	control
control_BN-29	68	67.071896692173	control
control_BN-29	68	64.68706884981384	control
control_BN-29	68	68.86813097257027	control
control_BN-29	68	87.90837418359403	control
control_BN-26	48	77.83275325685374	control
control_BN-26	48	73.28544995637426	control
control_BN-26	48	65.30945940015003	control
control_BN-26	48	64.35251595130191	control
control_BN-26	48	66.14337037089948	control
control_BN-26	48	60.36127711128181	control
control_BN-26	48	63.41895749814293	control
control_BN-26	48	66.9646575428929	control
control_BN-26	48	75.58376285314426	control
control_BN-26	48	60.91009325675447	control
control_BN-26	48	68.53399392771124	control
control_BN-26	48	78.21588457359334	control
control_BN-26	48	59.345927264665065	control
control_BN-26	48	62.57360917952802	control
control_BN-26	48	63.277849138086026	control
control_BN-26	48	56.40012851677068	control
control_BN-26	48	72.53180053144442	control
control_BN-26	48	63.37326686376953	control
control_BN-26	48	57.966665346312986	control
control_BN-26	48	70.0334450511965	control
control_BN-26	48	62.566893779456095	control
control_BN-26	48	56.01138746038928	control
control_BN-26	48	52.68394176850205	control
control_BN-26	48	64.40364429048664	control
control_BN-26	48	63.570659247168265	control
control_BN-26	48	54.98122380805346	control
control_BN-26	48	55.64850316744039	control
control_BN-26	48	76.58110145607228	control
control_BN-26	48	62.621881595848684	control
control_BN-26	48	68.48196452031142	control
control_BN-26	48	62.66261687371821	control
control_BN-26	48	75.02981438391402	control
control_BN-26	48	69.64893522616643	control
control_BN-26	48	68.03434461564493	control
control_BN-26	48	74.94876917522019	control
control_BN-26	48	69.93964735677687	control
control_BN-26	48	63.91272927902047	control
control_BN-26	48	58.74191072008782	control
control_BN-26	48	61.610097103483774	control
control_BN-26	48	77.22608816664274	control
control_BN-26	48	72.23166071334255	control
control_BN-26	48	73.71721837584916	control
control_BN-26	48	71.21824494095011	control
control_BN-26	48	71.48923672026946	control
control_BN-26	48	66.42724894911734	control
control_BN-26	48	74.9203212623073	control
control_BN-26	48	70.94537785094471	control
control_BN-26	48	60.91426198739591	control
control_BN-26	48	65.28995178108768	control
control_BN-26	48	64.40638357569853	control
control_BN-26	48	66.02341598581776	control
control_BN-26	48	71.55330148746154	control
control_BN-26	48	60.924043545144976	control
control_BN-26	48	70.13111143186337	control
control_BN-26	48	68.67893958862531	control
control_BN-26	48	61.20108612501691	control
control_BN-26	48	65.06290771556809	control
control_BN-26	48	51.48983264693455	control
control_BN-26	48	66.47302735532716	control
control_BN-26	48	66.99364153422682	control
control_BN-26	48	66.76111146061726	control
control_BN-26	48	63.972778458574005	control
control_BN-26	48	71.98813320122122	control
control_BN-26	48	71.22560498795067	control
control_BN-26	48	69.13789267594346	control
control_BN-26	48	74.02169206794278	control
control_BN-26	48	54.84844498656996	control
control_BN-26	48	55.64791337409763	control
control_BN-26	48	72.54437656479254	control
control_BN-26	48	63.88207148791613	control
control_BN-26	48	72.13735936436947	control
control_BN-26	48	71.50766472748681	control
control_BN-26	48	62.405297589681894	control
control_BN-26	48	62.59779693381955	control
control_BN-26	48	62.68167125506713	control
control_BN-26	48	64.6900955480806	control
control_BN-26	48	76.96267183844695	control
control_BN-26	48	76.63172224152103	control
control_BN-26	48	61.49273599373595	control
control_BN-26	48	73.36509735172714	control
control_BN-26	48	59.42461413738086	control
control_BN-26	48	66.12447390930973	control
control_BN-26	48	72.73006946690253	control
control_BN-26	48	58.62807649679502	control
control_BN-26	48	44.39256632912324	control
control_BN-26	48	79.65391676955971	control
control_BN-26	48	67.49018900379194	control
control_BN-26	48	59.78668010504623	control
control_BN-26	48	75.10421310144574	control
control_BN-26	48	69.71695799524656	control
control_BN-26	48	65.83031315004662	control
control_BN-26	48	66.2240402512055	control
control_BN-26	48	58.444530194603466	control
control_BN-26	48	72.45923883506362	control
control_BN-26	48	66.1924631879396	control
control_BN-26	48	72.2588171370743	control
control_BN-26	48	65.7704571313089	control
control_BN-26	48	76.26260169972488	control
control_BN-26	48	68.03827489824921	control
control_BN-26	48	61.36291088097012	control
control_BN-30	78	86.59587169662511	control
control_BN-30	78	76.75917691829035	control
control_BN-30	78	94.44658971540441	control
control_BN-30	78	79.4671444590184	control
control_BN-30	78	75.91153243317405	control
control_BN-30	78	80.31348491348888	control
control_BN-30	78	80.66946418135541	control
control_BN-30	78	73.40301019289542	control
control_BN-30	78	76.80612683758038	control
control_BN-30	78	91.57930683798538	control
control_BN-30	78	84.72482580363666	control
control_BN-30	78	79.42822989012987	control
control_BN-30	78	74.78053458976923	control
control_BN-30	78	69.89860976748119	control
control_BN-30	78	77.55678678609004	control
control_BN-30	78	63.779087233648255	control
control_BN-30	78	76.02583333271674	control
control_BN-30	78	79.8698781173694	control
control_BN-30	78	78.97937434860526	control
control_BN-30	78	92.53794880138518	control
control_BN-30	78	73.29771276825389	control
control_BN-30	78	80.51419092708207	control
control_BN-30	78	95.22326910519179	control
control_BN-30	78	86.95991734697935	control
control_BN-30	78	82.07378385793218	control
control_BN-30	78	63.884705393345826	control
control_BN-30	78	87.81675066696263	control
control_BN-30	78	85.9021492559031	control
control_BN-30	78	67.80050315805154	control
control_BN-30	78	65.81737011082757	control
control_BN-30	78	77.80403968926036	control
control_BN-30	78	69.9593399627129	control
control_BN-30	78	79.98484430073842	control
control_BN-30	78	83.86196060057564	control
control_BN-30	78	89.45457144849506	control
control_BN-30	78	78.69157847287532	control
control_BN-30	78	72.96966225988186	control
control_BN-30	78	78.31446610858139	control
control_BN-30	78	83.04430285072218	control
control_BN-30	78	83.29232667211922	control
control_BN-30	78	97.74906479081201	control
control_BN-30	78	69.30999501717213	control
control_BN-30	78	81.96656971328316	control
control_BN-30	78	72.58341371236429	control
control_BN-30	78	73.639409412213	control
control_BN-30	78	72.20691444401069	control
control_BN-30	78	75.65701720710688	control
control_BN-30	78	81.00756544886842	control
control_BN-30	78	89.04037631708503	control
control_BN-30	78	85.0753547986946	control
control_BN-30	78	87.69199674738903	control
control_BN-30	78	85.88486052429332	control
control_BN-30	78	83.25875276070944	control
control_BN-30	78	95.62604711061998	control
control_BN-30	78	80.02767873096802	control
control_BN-30	78	76.69457798507104	control
control_BN-30	78	82.39910462938522	control
control_BN-30	78	79.45351684866358	control
control_BN-30	78	84.4447864599468	control
control_BN-30	78	91.24522102748807	control
control_BN-30	78	77.85788316908126	control
control_BN-30	78	80.38422224719515	control
control_BN-30	78	73.86415900957095	control
control_BN-30	78	79.1546901484267	control
control_BN-30	78	82.40358018785899	control
control_BN-30	78	75.7669583105592	control
control_BN-30	78	81.47537395524053	control
control_BN-30	78	73.53842443882378	control
control_BN-30	78	88.87832223716363	control
control_BN-30	78	75.40890630106365	control
control_BN-30	78	71.72179318182629	control
control_BN-30	78	87.67388869811018	control
control_BN-30	78	81.74026528286666	control
control_BN-30	78	88.26866237289782	control
control_BN-30	78	76.80466519924121	control
control_BN-30	78	82.250849309567	control
control_BN-30	78	73.16809528427711	control
control_BN-30	78	79.22378004439096	control
control_BN-30	78	88.98133925470758	control
control_BN-30	78	73.09285299336781	control
control_BN-30	78	88.25423261368346	control
control_BN-30	78	77.08001978912591	control
control_BN-30	78	77.45697452716684	control
control_BN-30	78	70.30816225325152	control
control_BN-30	78	82.0560090293646	control
control_BN-30	78	81.08143029819257	control
control_BN-30	78	89.22094824128685	control
control_BN-30	78	70.93539104545093	control
control_BN-30	78	99.53829093094002	control
control_BN-30	78	90.52432994106466	control
control_BN-30	78	78.86850569666672	control
control_BN-30	78	88.20391086972536	control
control_BN-30	78	76.72906636722385	control
control_BN-30	78	86.40170228540953	control
control_BN-30	78	75.69064502787357	control
control_BN-30	78	94.78378018214424	control
control_BN-30	78	83.83835560917063	control
control_BN-30	78	80.26485524207732	control
control_BN-30	78	88.2023003220931	control
control_BN-30	78	83.27752454693949	control
control_BN-34	53	74.25603528190103	control
control_BN-34	53	63.63934374788491	control
control_BN-34	53	65.64489220653076	control
control_BN-34	53	72.04792025382511	control
control_BN-34	53	70.02670474879406	control
control_BN-34	53	62.4155237238323	control
control_BN-34	53	77.46887692129636	control
control_BN-34	53	72.4043565146313	control
control_BN-34	53	61.29608989852603	control
control_BN-34	53	67.96115721286522	control
control_BN-34	53	66.5250173144609	control
control_BN-34	53	67.71975471367867	control
control_BN-34	53	52.636458634056495	control
control_BN-34	53	59.13244207196643	control
control_BN-34	53	68.49397850829341	control
control_BN-34	53	69.27728231678668	control
control_BN-34	53	59.293293144498286	control
control_BN-34	53	66.61760580620499	control
control_BN-34	53	60.89167811969702	control
control_BN-34	53	48.07328244614584	control
control_BN-34	53	60.70214366901914	control
control_BN-34	53	65.39416370923217	control
control_BN-34	53	66.02473340169709	control
control_BN-34	53	66.35577541876283	control
control_BN-34	53	55.50282277441102	control
control_BN-34	53	75.39704374253708	control
control_BN-34	53	73.28088522030633	control
control_BN-34	53	83.15912439579559	control
control_BN-34	53	60.62493004340915	control
control_BN-34	53	74.568097141815	control
control_BN-34	53	57.43466178545874	control
control_BN-34	53	57.65448859730469	control
control_BN-34	53	64.28720166330471	control
control_BN-34	53	58.52241508576327	control
control_BN-34	53	48.53537825141344	control
control_BN-34	53	63.43058076999636	control
control_BN-34	53	70.1459186221387	control
control_BN-34	53	67.47330899204482	control
control_BN-34	53	68.59733950476884	control
control_BN-34	53	70.82589876927702	control
control_BN-34	53	69.11379097951196	control
control_BN-34	53	67.669259673085	control
control_BN-34	53	61.36435590089381	control
control_BN-34	53	57.343018092223076	control
control_BN-34	53	43.743392015920115	control
control_BN-34	53	69.96708734263554	control
control_BN-34	53	71.16639432862615	control
control_BN-34	53	54.64425295320207	control
control_BN-34	53	60.6421489844692	control
control_BN-34	53	61.99794306542229	control
control_BN-34	53	53.09469442332361	control
control_BN-34	53	60.61218994934741	control
control_BN-34	53	56.61916346100289	control
control_BN-34	53	57.084035623755916	control
control_BN-34	53	68.38952234947662	control
control_BN-34	53	62.30228261979582	control
control_BN-34	53	67.04414219164643	control
control_BN-34	53	58.432574645487584	control
control_BN-34	53	58.614464655623166	control
control_BN-34	53	61.81098851168537	control
control_BN-34	53	53.15984774420564	control
control_BN-34	53	62.993100268398834	control
control_BN-34	53	60.282388637572915	control
control_BN-34	53	75.97701304809817	control
control_BN-34	53	68.638446759506	control
control_BN-34	53	47.43965729387088	control
control_BN-34	53	58.970999972536525	control
control_BN-34	53	55.77654721679059	control
control_BN-34	53	51.35921680197995	control
control_BN-34	53	58.30661371648414	control
control_BN-34	53	58.82457715211582	control
control_BN-34	53	67.48614883063875	control
control_BN-34	53	54.745701853184805	control
control_BN-34	53	62.986398681421456	control
control_BN-34	53	58.85738767465505	control
control_BN-34	53	75.34801289299045	control
control_BN-34	53	72.29234877286044	control
control_BN-34	53	58.970913272701935	control
control_BN-34	53	82.4972741162591	control
control_BN-34	53	61.08167798168688	control
control_BN-34	53	59.977996577304516	control
control_BN-34	53	68.11498255542276	control
control_BN-34	53	51.042491820645274	control
control_BN-34	53	56.15471377711249	control
control_BN-34	53	69.88454648379962	control
control_BN-34	53	61.26255767141048	control
control_BN-34	53	56.45205069602498	control
control_BN-34	53	81.55943928712637	control
control_BN-34	53	70.47232524532775	control
control_BN-34	53	68.0836452562132	control
control_BN-34	53	65.83419204628255	control
control_BN-34	53	61.748559620748914	control
control_BN-34	53	74.37353382864275	control
control_BN-34	53	55.58055736264997	control
control_BN-34	53	62.13305780600792	control
control_BN-34	53	62.39356068503058	control
control_BN-34	53	60.33689982229018	control
control_BN-34	53	56.93873674321191	control
control_BN-34	53	63.02683596178122	control
control_BN-34	53	61.42192482683209	control
control_BN-35	58	72.29095197685139	control
control_BN-35	58	73.20319376916304	control
control_BN-35	58	58.9069782126323	control
control_BN-35	58	55.273053577011076	control
control_BN-35	58	64.45164031749539	control
control_BN-35	58	49.18127756872781	control
control_BN-35	58	70.29030195728643	control
control_BN-35	58	63.012927975928335	control
control_BN-35	58	61.673348638339334	control
control_BN-35	58	62.36370877140227	control
control_BN-35	58	67.89987327914494	control
control_BN-35	58	56.25764929075641	control
control_BN-35	58	68.02565428754133	control
control_BN-35	58	63.99712590981685	control
control_BN-35	58	62.01349368533489	control
control_BN-35	58	63.98131472297173	control
control_BN-35	58	71.6808817334582	control
control_BN-35	58	58.361923653333534	control
control_BN-35	58	54.64380821609055	control
control_BN-35	58	63.337889650134244	control
control_BN-35	58	64.12833588691936	control
control_BN-35	58	75.32261702652313	control
control_BN-35	58	53.86732001863623	control
control_BN-35	58	69.80642973159702	control
control_BN-35	58	73.59770151717956	control
control_BN-35	58	64.88218269302654	control
control_BN-35	58	61.62336084603565	control
control_BN-35	58	60.30854524594282	control
control_BN-35	58	56.58661444042589	control
control_BN-35	58	55.95379020199588	control
control_BN-35	58	75.1789566546272	control
control_BN-35	58	68.10736503447312	control
control_BN-35	58	67.1630627097043	control
control_BN-35	58	66.06425433795748	control
control_BN-35	58	60.5229565293894	control
control_BN-35	58	54.60702544356382	control
control_BN-35	58	63.80140966432718	control
control_BN-35	58	67.09804049837508	control
control_BN-35	58	67.2406909510344	control
control_BN-35	58	57.95397011538201	control
control_BN-35	58	61.80951699716363	control
control_BN-35	58	52.838975957390886	control
control_BN-35	58	64.67219040833193	control
control_BN-35	58	66.29386260122685	control
control_BN-35	58	67.77737809942533	control
control_BN-35	58	64.05895685311381	control
control_BN-35	58	60.16990954707505	control
control_BN-35	58	57.05495144485029	control
control_BN-35	58	77.73765726957852	control
control_BN-35	58	58.62956971970222	control
control_BN-35	58	67.2675187388561	control
control_BN-35	58	57.75949414429022	control
control_BN-35	58	68.63843585303522	control
control_BN-35	58	67.9882670198397	control
control_BN-35	58	62.76589794706658	control
control_BN-35	58	59.69808971835662	control
control_BN-35	58	76.59967521223098	control
control_BN-35	58	53.861229094624775	control
control_BN-35	58	62.3434717285172	control
control_BN-35	58	57.4293294291217	control
control_BN-35	58	60.777144849010405	control
control_BN-35	58	67.67110229898894	control
control_BN-35	58	70.60986958906626	control
control_BN-35	58	60.279967989445396	control
control_BN-35	58	76.84154314210654	control
control_BN-35	58	68.61359429133427	control
control_BN-35	58	58.88698514587084	control
control_BN-35	58	68.50453232747056	control
control_BN-35	58	71.80180586555514	control
control_BN-35	58	67.19997451898288	control
control_BN-35	58	66.40330428523423	control
control_BN-35	58	75.91495022697677	control
control_BN-35	58	71.20675529601628	control
control_BN-35	58	54.91305079319957	control
control_BN-35	58	55.759416440000734	control
control_BN-35	58	64.1110255644093	control
control_BN-35	58	54.213817484311214	control
control_BN-35	58	57.17895980194252	control
control_BN-35	58	65.49715904291044	control
control_BN-35	58	65.29319060335962	control
control_BN-35	58	62.317903744339574	control
control_BN-35	58	72.56278752547202	control
control_BN-35	58	58.85341299637268	control
control_BN-35	58	63.7097192203781	control
control_BN-35	58	64.11126852564576	control
control_BN-35	58	63.490570919845766	control
control_BN-35	58	60.195892114886455	control
control_BN-35	58	69.40835857435977	control
control_BN-35	58	54.69269189715457	control
control_BN-35	58	58.440649320766916	control
control_BN-35	58	70.08454193804896	control
control_BN-35	58	61.57678802317579	control
control_BN-35	58	61.80878471934445	control
control_BN-35	58	60.09877145219271	control
control_BN-35	58	58.84745609999146	control
control_BN-35	58	71.22869986783742	control
control_BN-35	58	61.002291769484	control
control_BN-35	58	46.164421165846235	control
control_BN-35	58	68.09140592144352	control
control_BN-35	58	66.57692522943154	control
control_BN-37	58	71.15387851805549	control
control_BN-37	58	61.6036628831189	control
control_BN-37	58	66.33672733005703	control
control_BN-37	58	71.36997896814911	control
control_BN-37	58	75.25479513665238	control
control_BN-37	58	56.689382345814124	control
control_BN-37	58	68.8272141776888	control
control_BN-37	58	67.46364793099295	control
control_BN-37	58	58.10070156276638	control
control_BN-37	58	68.19789432131256	control
control_BN-37	58	73.12749349596533	control
control_BN-37	58	62.69424814304836	control
control_BN-37	58	72.86601869433883	control
control_BN-37	58	75.95162872103923	control
control_BN-37	58	72.53921044182127	control
control_BN-37	58	62.16095931815653	control
control_BN-37	58	74.63244578028433	control
control_BN-37	58	72.76503543051047	control
control_BN-37	58	73.54388166739183	control
control_BN-37	58	59.02535928583276	control
control_BN-37	58	67.1669246476744	control
control_BN-37	58	73.55963270049921	control
control_BN-37	58	70.25695020741604	control
control_BN-37	58	69.27365101137417	control
control_BN-37	58	60.08061905321952	control
control_BN-37	58	65.05042801603419	control
control_BN-37	58	62.37409040515948	control
control_BN-37	58	75.34752155650408	control
control_BN-37	58	62.82121773596117	control
control_BN-37	58	71.33008698646742	control
control_BN-37	58	65.51188177684773	control
control_BN-37	58	70.42823890137139	control
control_BN-37	58	67.06144627439294	control
control_BN-37	58	74.49324020421497	control
control_BN-37	58	76.729349627138	control
control_BN-37	58	76.06841811402755	control
control_BN-37	58	63.971824147031306	control
control_BN-37	58	64.77874185890502	control
control_BN-37	58	65.72595493435514	control
control_BN-37	58	66.864621645271	control
control_BN-37	58	72.69209976321767	control
control_BN-37	58	74.46507900181878	control
control_BN-37	58	67.3489481216542	control
control_BN-37	58	73.19955164271043	control
control_BN-37	58	62.478379967775226	control
control_BN-37	58	49.28734211846281	control
control_BN-37	58	60.108903486253645	control
control_BN-37	58	58.74014882488839	control
control_BN-37	58	76.06232564088899	control
control_BN-37	58	63.99372925768245	control
control_BN-37	58	75.93818520766955	control
control_BN-37	58	59.54225174563095	control
control_BN-37	58	56.776110656820585	control
control_BN-37	58	62.37617292685744	control
control_BN-37	58	69.69796603620631	control
control_BN-37	58	75.14504971682426	control
control_BN-37	58	60.34243465663826	control
control_BN-37	58	66.33565436600156	control
control_BN-37	58	79.04675158541875	control
control_BN-37	58	71.18143265617151	control
control_BN-37	58	67.56247551395013	control
control_BN-37	58	69.20698557510921	control
control_BN-37	58	69.86399267834615	control
control_BN-37	58	71.98346359289152	control
control_BN-37	58	79.66571726255438	control
control_BN-37	58	72.17555945608092	control
control_BN-37	58	62.098877607825045	control
control_BN-37	58	82.41100960076606	control
control_BN-37	58	79.45597921421208	control
control_BN-37	58	55.9167805749356	control
control_BN-37	58	72.93419653259743	control
control_BN-37	58	61.69020473602301	control
control_BN-37	58	68.64613483700813	control
control_BN-37	58	66.33592265924635	control
control_BN-37	58	72.89690824702902	control
control_BN-37	58	63.337584208372824	control
control_BN-37	58	77.94588520928926	control
control_BN-37	58	86.53880583244533	control
control_BN-37	58	65.28508583996583	control
control_BN-37	58	73.52367961706274	control
control_BN-37	58	56.01089307957187	control
control_BN-37	58	66.54111450601779	control
control_BN-37	58	76.09678912570884	control
control_BN-37	58	78.23537791941328	control
control_BN-37	58	58.035114368604276	control
control_BN-37	58	52.64782272105475	control
control_BN-37	58	78.00268288105725	control
control_BN-37	58	67.03027488012955	control
control_BN-37	58	71.00676881197577	control
control_BN-37	58	62.422273806140815	control
control_BN-37	58	77.90381504040806	control
control_BN-37	58	65.22371303868672	control
control_BN-37	58	76.28228057062883	control
control_BN-37	58	64.2068066083437	control
control_BN-37	58	67.40028743671694	control
control_BN-37	58	61.822794031982546	control
control_BN-37	58	70.78647038631364	control
control_BN-37	58	63.66914612797416	control
control_BN-37	58	68.09102268029322	control
control_BN-37	58	75.04702800559313	control
control_BN-36	48	59.86644934712537	control
control_BN-36	48	74.63656656622773	control
control_BN-36	48	68.84754929227714	control
control_BN-36	48	73.31316312062839	control
control_BN-36	48	56.759902576395305	control
control_BN-36	48	75.70191538575757	control
control_BN-36	48	60.00036312480665	control
control_BN-36	48	64.84153222721106	control
control_BN-36	48	85.49437423525733	control
control_BN-36	48	81.74341181441791	control
control_BN-36	48	55.807425275027526	control
control_BN-36	48	62.14037292504737	control
control_BN-36	48	89.29559518225194	control
control_BN-36	48	62.443038918901976	control
control_BN-36	48	68.90044879128149	control
control_BN-36	48	63.510402546246645	control
control_BN-36	48	58.66905769074136	control
control_BN-36	48	62.02125389371767	control
control_BN-36	48	71.00509398800561	control
control_BN-36	48	76.65800560661029	control
control_BN-36	48	58.96601019090102	control
control_BN-36	48	88.36211250026804	control
control_BN-36	48	64.79597922283268	control
control_BN-36	48	58.64898191477444	control
control_BN-36	48	59.3240377714141	control
control_BN-36	48	67.24076035955092	control
control_BN-36	48	76.25919038243846	control
control_BN-36	48	67.82900262693948	control
control_BN-36	48	52.99729108687593	control
control_BN-36	48	69.93934552911395	control
control_BN-36	48	47.8069302133837	control
control_BN-36	48	68.97323171462196	control
control_BN-36	48	79.10768664822672	control
control_BN-36	48	78.18852791904214	control
control_BN-36	48	48.41706940158773	control
control_BN-36	48	70.95852711900032	control
control_BN-36	48	80.5484059449277	control
control_BN-36	48	51.86868240023511	control
control_BN-36	48	69.59413390579336	control
control_BN-36	48	39.12517969282038	control
control_BN-36	48	64.9138408216934	control
control_BN-36	48	66.82252574891291	control
control_BN-36	48	70.356093596643845	control
control_BN-36	48	50.50666085046193	control
control_BN-36	48	64.00310434730251	control
control_BN-36	48	39.61732418060901	control
control_BN-36	48	45.08436431905296	control
control_BN-36	48	55.08004942121043	control
control_BN-36	48	60.4697606275083	control
control_BN-36	48	51.64727720155416	control
control_BN-36	48	50.341553811794356	control
control_BN-36	48	55.17241527315894	control
control_BN-36	48	57.837685353834665	control
control_BN-36	48	67.30571202368029	control
control_BN-36	48	59.683644903663144	control
control_BN-36	48	43.23189888861443	control
control_BN-36	48	70.79058318057378	control
control_BN-36	48	59.440707866673556	control
control_BN-36	48	62.50513498486112	control
control_BN-36	48	64.16825869280427	control
control_BN-36	48	69.57761992692173	control
control_BN-36	48	73.74851909051952	control
control_BN-36	48	69.61497269113816	control
control_BN-36	48	46.059071909706404	control
control_BN-36	48	63.83088996299895	control
control_BN-36	48	61.75915558879071	control
control_BN-36	48	66.25056174502687	control
control_BN-36	48	62.367252938593275	control
control_BN-36	48	57.026920830627795	control
control_BN-36	48	69.54192014965314	control
control_BN-36	48	74.03936547145739	control
control_BN-36	48	71.64926872112322	control
control_BN-36	48	68.5473909639338	control
control_BN-36	48	63.942307355330634	control
control_BN-36	48	50.95290656145656	control
control_BN-36	48	69.98985596475381	control
control_BN-36	48	64.07014753394475	control
control_BN-36	48	46.283494925987306	control
control_BN-36	48	66.88218537367317	control
control_BN-36	48	61.84919548756653	control
control_BN-36	48	67.69319593295174	control
control_BN-36	48	54.62612433638847	control
control_BN-36	48	33.14615755079597	control
control_BN-36	48	73.32617450872458	control
control_BN-36	48	69.20681434521902	control
control_BN-36	48	86.13220005293337	control
control_BN-36	48	44.9676826121393	control
control_BN-36	48	62.7856409091285	control
control_BN-36	48	73.34233333178086	control
control_BN-36	48	57.86868723387918	control
control_BN-36	48	71.25905494094948	control
control_BN-36	48	54.985796346956434	control
control_BN-36	48	71.05653543483174	control
control_BN-36	48	75.28052453700857	control
control_BN-36	48	66.63968175543961	control
control_BN-36	48	63.349219880514696	control
control_BN-36	48	50.10449693998446	control
control_BN-36	48	63.268554096783106	control
control_BN-36	48	62.294670357080435	control
control_BN-36	48	63.56412278220337	control
control_BN-27	63	66.86211518150853	control
control_BN-27	63	64.14430501593388	control
control_BN-27	63	73.38944602046517	control
control_BN-27	63	85.92701148204095	control
control_BN-27	63	65.67311158961559	control
control_BN-27	63	74.77309029649936	control
control_BN-27	63	76.04472616465546	control
control_BN-27	63	81.09460193222164	control
control_BN-27	63	71.73228632910569	control
control_BN-27	63	80.81469606497029	control
control_BN-27	63	81.91139900898426	control
control_BN-27	63	69.34264472004153	control
control_BN-27	63	64.64025056448578	control
control_BN-27	63	67.03353827505633	control
control_BN-27	63	83.62002248310144	control
control_BN-27	63	77.90220918562193	control
control_BN-27	63	73.52434325555512	control
control_BN-27	63	78.02247013061202	control
control_BN-27	63	71.72520605177287	control
control_BN-27	63	65.47850121372261	control
control_BN-27	63	63.827536740312226	control
control_BN-27	63	64.3146835994139	control
control_BN-27	63	70.69267913730283	control
control_BN-27	63	84.82116489050645	control
control_BN-27	63	62.53018171680008	control
control_BN-27	63	73.23646153373296	control
control_BN-27	63	67.80451266461979	control
control_BN-27	63	56.64621003747859	control
control_BN-27	63	72.99116066653073	control
control_BN-27	63	85.03072191597855	control
control_BN-27	63	74.41892417652971	control
control_BN-27	63	70.12376233251811	control
control_BN-27	63	75.89983617183627	control
control_BN-27	63	69.04805336944713	control
control_BN-27	63	77.11286778895769	control
control_BN-27	63	75.10727362490108	control
control_BN-27	63	90.37872616864163	control
control_BN-27	63	69.92589337792757	control
control_BN-27	63	75.13260837447784	control
control_BN-27	63	71.50446028735935	control
control_BN-27	63	70.94546691189657	control
control_BN-27	63	76.30053255848284	control
control_BN-27	63	70.76680051293097	control
control_BN-27	63	67.17987977716355	control
control_BN-27	63	69.05527104541912	control
control_BN-27	63	83.6737577144279	control
control_BN-27	63	69.06776818241562	control
control_BN-27	63	70.41271521928938	control
control_BN-27	63	80.61973680077722	control
control_BN-27	63	74.70940788411036	control
control_BN-27	63	67.96306365166848	control
control_BN-27	63	63.76402510058992	control
control_BN-27	63	68.84629780106691	control
control_BN-27	63	72.07999353191283	control
control_BN-27	63	75.69602192262265	control
control_BN-27	63	68.88323684479154	control
control_BN-27	63	67.61644268630259	control
control_BN-27	63	73.50240752435452	control
control_BN-27	63	65.01222127921696	control
control_BN-27	63	70.98961737082342	control
control_BN-27	63	66.41844360276075	control
control_BN-27	63	64.92809895838697	control
control_BN-27	63	75.12756286219657	control
control_BN-27	63	68.4338773929065	control
control_BN-27	63	74.12294582700785	control
control_BN-27	63	72.13585845995345	control
control_BN-27	63	71.40842933367676	control
control_BN-27	63	66.97833327811816	control
control_BN-27	63	86.03247327392683	control
control_BN-27	63	74.49401977926622	control
control_BN-27	63	64.99738108814984	control
control_BN-27	63	76.7499111378192	control
control_BN-27	63	77.94514611863133	control
control_BN-27	63	72.9462386718425	control
control_BN-27	63	65.60458679639179	control
control_BN-27	63	71.87143020741632	control
control_BN-27	63	65.26622919306028	control
control_BN-27	63	67.36923972662542	control
control_BN-27	63	65.79763548784352	control
control_BN-27	63	82.18545582940858	control
control_BN-27	63	74.942322956822	control
control_BN-27	63	84.62802012328892	control
control_BN-27	63	69.35830340502656	control
control_BN-27	63	58.93062976009995	control
control_BN-27	63	76.79211855684221	control
control_BN-27	63	79.11544183560089	control
control_BN-27	63	70.3573516876718	control
control_BN-27	63	57.55814111776365	control
control_BN-27	63	86.7936355982539	control
control_BN-27	63	68.80978985747123	control
control_BN-27	63	83.51508076364998	control
control_BN-27	63	63.11006059302623	control
control_BN-27	63	78.16253253147839	control
control_BN-27	63	66.8114744250591	control
control_BN-27	63	66.90680465403611	control
control_BN-27	63	77.74565025596077	control
control_BN-27	63	73.84069944180543	control
control_BN-27	63	72.18832291011725	control
control_BN-27	63	65.74394864612353	control
control_BN-27	63	67.48771792564273	control
control_BN-28	58	63.492032166262774	control
control_BN-28	58	61.67917514393347	control
control_BN-28	58	65.26341654915214	control
control_BN-28	58	70.31448289980379	control
control_BN-28	58	66.42129198276216	control
control_BN-28	58	66.11308543158368	control
control_BN-28	58	67.35425409902103	control
control_BN-28	58	64.0517986465825	control
control_BN-28	58	61.259269411753195	control
control_BN-28	58	70.89071872964576	control
control_BN-28	58	60.81484442845917	control
control_BN-28	58	57.57586957399144	control
control_BN-28	58	67.92980554790405	control
control_BN-28	58	63.51501141835414	control
control_BN-28	58	72.76602899680545	control
control_BN-28	58	62.76501818885288	control
control_BN-28	58	61.054230196858335	control
control_BN-28	58	62.31973948959869	control
control_BN-28	58	61.82496454483169	control
control_BN-28	58	67.35048327408822	control
control_BN-28	58	72.30743832698566	control
control_BN-28	58	50.016024966031615	control
control_BN-28	58	47.483446036155996	control
control_BN-28	58	68.0126250677255	control
control_BN-28	58	67.63672238860929	control
control_BN-28	58	63.26312015566752	control
control_BN-28	58	70.28212662553767	control
control_BN-28	58	62.49325596694269	control
control_BN-28	58	61.978406386122884	control
control_BN-28	58	69.72159578936967	control
control_BN-28	58	64.93174323454218	control
control_BN-28	58	58.246660842800274	control
control_BN-28	58	66.02061657710694	control
control_BN-28	58	68.52665779418894	control
control_BN-28	58	57.7138429187532	control
control_BN-28	58	63.827054150847076	control
control_BN-28	58	69.67480696642565	control
control_BN-28	58	69.10481966507288	control
control_BN-28	58	72.24432871549843	control
control_BN-28	58	58.716790643793324	control
control_BN-28	58	70.18586202817151	control
control_BN-28	58	68.11998246839913	control
control_BN-28	58	78.90011820166403	control
control_BN-28	58	61.05356299918603	control
control_BN-28	58	60.80911810002108	control
control_BN-28	58	68.55061287818985	control
control_BN-28	58	69.09400368575473	control
control_BN-28	58	57.153018416193454	control
control_BN-28	58	67.32689616916562	control
control_BN-28	58	62.040213802892005	control
control_BN-28	58	57.37110073406216	control
control_BN-28	58	62.53935317229147	control
control_BN-28	58	66.88860717773122	control
control_BN-28	58	62.50719580031084	control
control_BN-28	58	67.11711463746933	control
control_BN-28	58	52.66998546206583	control
control_BN-28	58	60.451439354589596	control
control_BN-28	58	61.24524878049956	control
control_BN-28	58	60.94062911419867	control
control_BN-28	58	65.33055567716747	control
control_BN-28	58	59.543992302935465	control
control_BN-28	58	48.55439961733667	control
control_BN-28	58	68.87930381011834	control
control_BN-28	58	57.82108264862355	control
control_BN-28	58	76.03346863206366	control
control_BN-28	58	63.65793677528613	control
control_BN-28	58	68.08489682270276	control
control_BN-28	58	64.07384779005328	control
control_BN-28	58	60.458156190613515	control
control_BN-28	58	61.022100042001206	control
control_BN-28	58	58.22179827097932	control
control_BN-28	58	59.23366068283223	control
control_BN-28	58	54.17776534374892	control
control_BN-28	58	61.687376684430106	control
control_BN-28	58	70.82945573540744	control
control_BN-28	58	56.56967523983564	control
control_BN-28	58	61.435897640799894	control
control_BN-28	58	72.60331697270483	control
control_BN-28	58	62.5790953627351	control
control_BN-28	58	61.359930239906674	control
control_BN-28	58	59.114631535190405	control
control_BN-28	58	50.17781295556924	control
control_BN-28	58	56.974329556071844	control
control_BN-28	58	67.68596588573355	control
control_BN-28	58	60.76466565182173	control
control_BN-28	58	57.12740547746995	control
control_BN-28	58	59.45465197771687	control
control_BN-28	58	56.89315903862554	control
control_BN-28	58	68.88391597097939	control
control_BN-28	58	60.486880465752	control
control_BN-28	58	64.38026901687168	control
control_BN-28	58	72.34533253169928	control
control_BN-28	58	71.84511461626784	control
control_BN-28	58	62.31999214456634	control
control_BN-28	58	57.68414540797353	control
control_BN-28	58	62.2342518042941	control
control_BN-28	58	59.304102473358405	control
control_BN-28	58	69.79974007137652	control
control_BN-28	58	66.32093447134484	control
control_BN-28	58	74.3764319604786	control
mild_BN-03	58	88.11274435268811	mild
mild_BN-03	58	91.79344336943409	mild
mild_BN-03	58	81.11149564413105	mild
mild_BN-03	58	78.31299139661526	mild
mild_BN-03	58	77.62154310907383	mild
mild_BN-03	58	95.18714841319851	mild
mild_BN-03	58	75.39661147902724	mild
mild_BN-03	58	77.49376347384185	mild
mild_BN-03	58	87.78769687131748	mild
mild_BN-03	58	95.22876981872098	mild
mild_BN-03	58	72.98342287579868	mild
mild_BN-03	58	78.52211942638941	mild
mild_BN-03	58	82.17384173976188	mild
mild_BN-03	58	79.65390714248147	mild
mild_BN-03	58	85.30867898599338	mild
mild_BN-03	58	82.75532211411505	mild
mild_BN-03	58	86.26150834044223	mild
mild_BN-03	58	75.662769854779	mild
mild_BN-03	58	86.5557839021861	mild
mild_BN-03	58	85.27475015369656	mild
mild_BN-03	58	82.73103059115797	mild
mild_BN-03	58	82.91073609956153	mild
mild_BN-03	58	90.41912731607756	mild
mild_BN-03	58	89.92477788353742	mild
mild_BN-03	58	81.46672475573538	mild
mild_BN-03	58	86.06665609393357	mild
mild_BN-03	58	93.58401525959043	mild
mild_BN-03	58	98.61100975357527	mild
mild_BN-03	58	97.13026835951842	mild
mild_BN-03	58	89.73216175103393	mild
mild_BN-03	58	82.87083696478469	mild
mild_BN-03	58	75.33577605017162	mild
mild_BN-03	58	83.90543655374294	mild
mild_BN-03	58	91.37826196637758	mild
mild_BN-03	58	92.07698157146889	mild
mild_BN-03	58	73.15694845047983	mild
mild_BN-03	58	84.9306511108115	mild
mild_BN-03	58	79.21171120678747	mild
mild_BN-03	58	87.49147823648043	mild
mild_BN-03	58	84.17018718670361	mild
mild_BN-03	58	88.3512003268424	mild
mild_BN-03	58	92.35240884048436	mild
mild_BN-03	58	97.0795620242609	mild
mild_BN-03	58	82.67317257695179	mild
mild_BN-03	58	76.01215570323579	mild
mild_BN-03	58	84.31770365100962	mild
mild_BN-03	58	87.74307923783282	mild
mild_BN-03	58	84.75049694267334	mild
mild_BN-03	58	83.2781921996322	mild
mild_BN-03	58	87.39799653289765	mild
mild_BN-03	58	86.99444383194937	mild
mild_BN-03	58	88.86677379143943	mild
mild_BN-03	58	87.68519747262012	mild
mild_BN-03	58	85.73169221488078	mild
mild_BN-03	58	85.27977421202299	mild
mild_BN-03	58	87.08430011643347	mild
mild_BN-03	58	84.47854158975834	mild
mild_BN-03	58	74.5938505183079	mild
mild_BN-03	58	78.00147683606785	mild
mild_BN-03	58	72.8715817129591	mild
mild_BN-03	58	75.9165580359984	mild
mild_BN-03	58	87.83350197910141	mild
mild_BN-03	58	101.36814474653438	mild
mild_BN-03	58	75.45525479369087	mild
mild_BN-03	58	91.55288231261405	mild
mild_BN-03	58	88.90860786103774	mild
mild_BN-03	58	93.89428754167494	mild
mild_BN-03	58	78.91373682670476	mild
mild_BN-03	58	86.25529875332607	mild
mild_BN-03	58	87.49147094992487	mild
mild_BN-03	58	87.75444176728612	mild
mild_BN-03	58	71.27612218241603	mild
mild_BN-03	58	89.27185631598056	mild
mild_BN-03	58	83.84551191792399	mild
mild_BN-03	58	73.52979790334639	mild
mild_BN-03	58	85.84131347377281	mild
mild_BN-03	58	88.34029158281584	mild
mild_BN-03	58	83.52166542707901	mild
mild_BN-03	58	83.34024139119745	mild
mild_BN-03	58	75.20432122606468	mild
mild_BN-03	58	73.75082673692509	mild
mild_BN-03	58	90.32253205386058	mild
mild_BN-03	58	86.93465950425089	mild
mild_BN-03	58	91.03857057899683	mild
mild_BN-03	58	82.09645017339052	mild
mild_BN-03	58	90.32412416691513	mild
mild_BN-03	58	82.70675708687216	mild
mild_BN-03	58	89.12415546873007	mild
mild_BN-03	58	92.19816512049933	mild
mild_BN-03	58	85.81040740122495	mild
mild_BN-03	58	91.05124271135	mild
mild_BN-03	58	80.56899412569055	mild
mild_BN-03	58	86.39851164667517	mild
mild_BN-03	58	89.03706491954239	mild
mild_BN-03	58	81.58627483183457	mild
mild_BN-03	58	91.68929575269694	mild
mild_BN-03	58	90.26369360573027	mild
mild_BN-03	58	94.34124889612505	mild
mild_BN-03	58	85.65515161152359	mild
mild_BN-03	58	81.80347156880441	mild
mild_BN-02	68	76.29860259390577	mild
mild_BN-02	68	80.06202242629328	mild
mild_BN-02	68	94.07246970140824	mild
mild_BN-02	68	75.42877377969955	mild
mild_BN-02	68	72.44757898311362	mild
mild_BN-02	68	89.63732248803794	mild
mild_BN-02	68	78.87873547331684	mild
mild_BN-02	68	70.87902391345719	mild
mild_BN-02	68	78.66927147981693	mild
mild_BN-02	68	85.61923280073299	mild
mild_BN-02	68	76.81903845960092	mild
mild_BN-02	68	75.60625351408795	mild
mild_BN-02	68	93.55598957488696	mild
mild_BN-02	68	75.62820514778291	mild
mild_BN-02	68	79.6040640313184	mild
mild_BN-02	68	83.98552136502563	mild
mild_BN-02	68	67.410456946823	mild
mild_BN-02	68	75.9271059752689	mild
mild_BN-02	68	73.99078754065346	mild
mild_BN-02	68	84.57641879727858	mild
mild_BN-02	68	66.2869471762687	mild
mild_BN-02	68	88.32037519713597	mild
mild_BN-02	68	82.212949621198	mild
mild_BN-02	68	81.86514059730955	mild
mild_BN-02	68	88.11481389988099	mild
mild_BN-02	68	67.87326724724642	mild
mild_BN-02	68	69.5476305493294	mild
mild_BN-02	68	72.03533448960664	mild
mild_BN-02	68	86.97424418884033	mild
mild_BN-02	68	70.97663078846654	mild
mild_BN-02	68	69.38911537394642	mild
mild_BN-02	68	72.4716238674277	mild
mild_BN-02	68	73.7489787499857	mild
mild_BN-02	68	82.38865018063433	mild
mild_BN-02	68	76.87067567946748	mild
mild_BN-02	68	89.47216558322539	mild
mild_BN-02	68	72.01557308110692	mild
mild_BN-02	68	73.1300274560141	mild
mild_BN-02	68	94.61997387098779	mild
mild_BN-02	68	70.17628342326475	mild
mild_BN-02	68	77.37809629587801	mild
mild_BN-02	68	83.37253944079335	mild
mild_BN-02	68	86.983945388345	mild
mild_BN-02	68	80.45102183456025	mild
mild_BN-02	68	67.56361049072484	mild
mild_BN-02	68	77.2306942215542	mild
mild_BN-02	68	78.46927723079122	mild
mild_BN-02	68	88.84099891361136	mild
mild_BN-02	68	79.32419423746448	mild
mild_BN-02	68	63.5068286340943	mild
mild_BN-02	68	75.06434170164592	mild
mild_BN-02	68	80.2620391015514	mild
mild_BN-02	68	86.38989495590303	mild
mild_BN-02	68	68.87161072013033	mild
mild_BN-02	68	84.75890187067942	mild
mild_BN-02	68	66.67605915620601	mild
mild_BN-02	68	72.69017842278902	mild
mild_BN-02	68	93.6889752690225	mild
mild_BN-02	68	80.53767316593903	mild
mild_BN-02	68	90.98841350802489	mild
mild_BN-02	68	95.70844607363628	mild
mild_BN-02	68	61.43309527724103	mild
mild_BN-02	68	72.75504508777145	mild
mild_BN-02	68	90.3020538547437	mild
mild_BN-02	68	91.62463967504002	mild
mild_BN-02	68	65.51296694611611	mild
mild_BN-02	68	85.42541467834589	mild
mild_BN-02	68	89.2721111877173	mild
mild_BN-02	68	90.1085814324526	mild
mild_BN-02	68	73.23039599640553	mild
mild_BN-02	68	81.11236457373963	mild
mild_BN-02	68	55.88278255543568	mild
mild_BN-02	68	90.60496040953794	mild
mild_BN-02	68	83.7722716220917	mild
mild_BN-02	68	81.00719608306336	mild
mild_BN-02	68	66.10664481675644	mild
mild_BN-02	68	80.99723810329125	mild
mild_BN-02	68	80.71507617928098	mild
mild_BN-02	68	90.57660652652216	mild
mild_BN-02	68	89.13822694729703	mild
mild_BN-02	68	69.93241407318148	mild
mild_BN-02	68	78.15854149923413	mild
mild_BN-02	68	74.19607963855988	mild
mild_BN-02	68	81.21926997378584	mild
mild_BN-02	68	76.97056925691766	mild
mild_BN-02	68	82.55389256661721	mild
mild_BN-02	68	87.29785088171155	mild
mild_BN-02	68	82.47203930559179	mild
mild_BN-02	68	71.31465521631353	mild
mild_BN-02	68	65.2177985771904	mild
mild_BN-02	68	71.52353022810827	mild
mild_BN-02	68	77.49670662380913	mild
mild_BN-02	68	86.77274016677282	mild
mild_BN-02	68	81.27209638852568	mild
mild_BN-02	68	71.71726545792609	mild
mild_BN-02	68	81.72306061159041	mild
mild_BN-02	68	88.49442986084549	mild
mild_BN-02	68	90.56212108821357	mild
mild_BN-02	68	80.04703606430945	mild
mild_BN-02	68	70.61151470791008	mild
mild_BN-11	53	70.87197577795733	mild
mild_BN-11	53	77.45616505528804	mild
mild_BN-11	53	78.20210394761105	mild
mild_BN-11	53	69.40731691889712	mild
mild_BN-11	53	72.09261934360309	mild
mild_BN-11	53	86.71557492610154	mild
mild_BN-11	53	73.09191640998063	mild
mild_BN-11	53	69.94881606766879	mild
mild_BN-11	53	74.33923215608523	mild
mild_BN-11	53	79.92370935629941	mild
mild_BN-11	53	76.62036929550548	mild
mild_BN-11	53	74.6252095208402	mild
mild_BN-11	53	76.01197034093538	mild
mild_BN-11	53	77.03796232826456	mild
mild_BN-11	53	75.37818083835185	mild
mild_BN-11	53	72.53997909079452	mild
mild_BN-11	53	63.992660578055954	mild
mild_BN-11	53	71.87849537873035	mild
mild_BN-11	53	72.03792983238995	mild
mild_BN-11	53	80.4130992699131	mild
mild_BN-11	53	77.16769468372212	mild
mild_BN-11	53	68.89389239713854	mild
mild_BN-11	53	74.61908716157625	mild
mild_BN-11	53	79.0642097681715	mild
mild_BN-11	53	73.92885284799972	mild
mild_BN-11	53	63.52187046315387	mild
mild_BN-11	53	75.66149448610554	mild
mild_BN-11	53	83.31200917248415	mild
mild_BN-11	53	73.54184631861072	mild
mild_BN-11	53	71.18777891946915	mild
mild_BN-11	53	81.48709112283048	mild
mild_BN-11	53	73.35822786493415	mild
mild_BN-11	53	70.26549182941757	mild
mild_BN-11	53	90.29339927852709	mild
mild_BN-11	53	78.10498825986596	mild
mild_BN-11	53	66.65404365964369	mild
mild_BN-11	53	72.00584013064548	mild
mild_BN-11	53	65.05130309627188	mild
mild_BN-11	53	74.51827444104396	mild
mild_BN-11	53	80.50421473167151	mild
mild_BN-11	53	74.94123781315746	mild
mild_BN-11	53	76.7761408581702	mild
mild_BN-11	53	82.6822478730367	mild
mild_BN-11	53	76.12529988588147	mild
mild_BN-11	53	80.7399971174241	mild
mild_BN-11	53	76.73190864709936	mild
mild_BN-11	53	80.93048779767751	mild
mild_BN-11	53	73.44016431541866	mild
mild_BN-11	53	78.06260305339757	mild
mild_BN-11	53	77.8034316782532	mild
mild_BN-11	53	78.79348636668202	mild
mild_BN-11	53	71.6310033335273	mild
mild_BN-11	53	76.80784711934393	mild
mild_BN-11	53	83.89980849639076	mild
mild_BN-11	53	77.7634062334006	mild
mild_BN-11	53	75.25559066210398	mild
mild_BN-11	53	76.34517695097294	mild
mild_BN-11	53	81.1043879905042	mild
mild_BN-11	53	74.38537905332927	mild
mild_BN-11	53	78.1386078083377	mild
mild_BN-11	53	75.86148101091439	mild
mild_BN-11	53	70.22369103739847	mild
mild_BN-11	53	66.07662940957334	mild
mild_BN-11	53	76.13315567837722	mild
mild_BN-11	53	81.50576519517863	mild
mild_BN-11	53	74.40956036677628	mild
mild_BN-11	53	75.9546180350649	mild
mild_BN-11	53	79.49780848018196	mild
mild_BN-11	53	76.09943288291716	mild
mild_BN-11	53	80.86430258141101	mild
mild_BN-11	53	73.97680881290715	mild
mild_BN-11	53	74.45597303161422	mild
mild_BN-11	53	75.89925822012842	mild
mild_BN-11	53	66.22897967145603	mild
mild_BN-11	53	70.83308887183198	mild
mild_BN-11	53	79.66251775851221	mild
mild_BN-11	53	77.86466764118155	mild
mild_BN-11	53	69.99433473472845	mild
mild_BN-11	53	79.0717233212299	mild
mild_BN-11	53	76.9544944316058	mild
mild_BN-11	53	76.71923807463095	mild
mild_BN-11	53	78.01180176655754	mild
mild_BN-11	53	80.06199157211523	mild
mild_BN-11	53	80.25845087886967	mild
mild_BN-11	53	73.6924742220346	mild
mild_BN-11	53	68.9334207982421	mild
mild_BN-11	53	69.94050618153872	mild
mild_BN-11	53	75.61315920648704	mild
mild_BN-11	53	78.82488003281223	mild
mild_BN-11	53	75.133363463388	mild
mild_BN-11	53	77.6643211605028	mild
mild_BN-11	53	87.78731961411421	mild
mild_BN-11	53	80.57672678933203	mild
mild_BN-11	53	73.0118713398345	mild
mild_BN-11	53	69.84389541380057	mild
mild_BN-11	53	69.15017149391662	mild
mild_BN-11	53	77.68009053294313	mild
mild_BN-11	53	67.20976124994365	mild
mild_BN-11	53	67.3473025007207	mild
mild_BN-11	53	76.88791297072702	mild
mild_BN-06	73	63.320132624328224	mild
mild_BN-06	73	74.06995447633652	mild
mild_BN-06	73	66.15164755002323	mild
mild_BN-06	73	72.12930335735307	mild
mild_BN-06	73	70.63762375765275	mild
mild_BN-06	73	65.63618028444792	mild
mild_BN-06	73	80.24081503313195	mild
mild_BN-06	73	71.54739626030326	mild
mild_BN-06	73	65.71386869958776	mild
mild_BN-06	73	73.43889777528004	mild
mild_BN-06	73	63.24343956892514	mild
mild_BN-06	73	53.2877093479308	mild
mild_BN-06	73	82.18983538110245	mild
mild_BN-06	73	60.055595796163075	mild
mild_BN-06	73	60.99815413575966	mild
mild_BN-06	73	85.43244106565776	mild
mild_BN-06	73	47.07589134012413	mild
mild_BN-06	73	76.09919789269226	mild
mild_BN-06	73	64.64756391838547	mild
mild_BN-06	73	67.88083811088724	mild
mild_BN-06	73	53.0035073922703	mild
mild_BN-06	73	55.26932313921531	mild
mild_BN-06	73	76.381587000711	mild
mild_BN-06	73	74.23124931484517	mild
mild_BN-06	73	66.98796369885764	mild
mild_BN-06	73	72.27787767534055	mild
mild_BN-06	73	57.14653819252003	mild
mild_BN-06	73	76.93589339927979	mild
mild_BN-06	73	54.65486417839609	mild
mild_BN-06	73	69.13322571286895	mild
mild_BN-06	73	64.22112573489333	mild
mild_BN-06	73	62.08867088404774	mild
mild_BN-06	73	58.00187253853895	mild
mild_BN-06	73	59.081002857969786	mild
mild_BN-06	73	69.50318166666445	mild
mild_BN-06	73	72.98357264945248	mild
mild_BN-06	73	73.90471045510407	mild
mild_BN-06	73	69.95580513035966	mild
mild_BN-06	73	52.70235704003733	mild
mild_BN-06	73	48.28484820098335	mild
mild_BN-06	73	64.7899712641024	mild
mild_BN-06	73	66.49528774368875	mild
mild_BN-06	73	48.00656454996562	mild
mild_BN-06	73	61.994495824299875	mild
mild_BN-06	73	74.94808304592442	mild
mild_BN-06	73	67.17833872336648	mild
mild_BN-06	73	73.91107081725426	mild
mild_BN-06	73	68.18692157914249	mild
mild_BN-06	73	68.23844133584213	mild
mild_BN-06	73	56.539968871568384	mild
mild_BN-06	73	85.23271231074982	mild
mild_BN-06	73	53.32137939273847	mild
mild_BN-06	73	67.88205488125982	mild
mild_BN-06	73	64.4141836564164	mild
mild_BN-06	73	66.67165507458142	mild
mild_BN-06	73	61.90344419976162	mild
mild_BN-06	73	69.68814083100676	mild
mild_BN-06	73	56.13485077517603	mild
mild_BN-06	73	69.84596739900994	mild
mild_BN-06	73	64.84078128928368	mild
mild_BN-06	73	73.87837523722985	mild
mild_BN-06	73	65.22914540132224	mild
mild_BN-06	73	64.99927383093129	mild
mild_BN-06	73	67.96828880218835	mild
mild_BN-06	73	64.14353345312745	mild
mild_BN-06	73	66.5598319350662	mild
mild_BN-06	73	76.28415737754011	mild
mild_BN-06	73	61.99436807363357	mild
mild_BN-06	73	69.80108670117288	mild
mild_BN-06	73	63.566926919637346	mild
mild_BN-06	73	70.60419131062301	mild
mild_BN-06	73	70.84181596252286	mild
mild_BN-06	73	75.17721988655673	mild
mild_BN-06	73	65.2517019314297	mild
mild_BN-06	73	72.32497580086354	mild
mild_BN-06	73	71.20784951401802	mild
mild_BN-06	73	69.84692243400416	mild
mild_BN-06	73	60.46062267625486	mild
mild_BN-06	73	73.3280919760797	mild
mild_BN-06	73	60.26026890175991	mild
mild_BN-06	73	77.523939575635	mild
mild_BN-06	73	63.79025126971463	mild
mild_BN-06	73	67.70724044335965	mild
mild_BN-06	73	73.94032034491238	mild
mild_BN-06	73	63.98557220654281	mild
mild_BN-06	73	73.90934268429025	mild
mild_BN-06	73	66.15360336827585	mild
mild_BN-06	73	72.84110365451478	mild
mild_BN-06	73	64.72948089301468	mild
mild_BN-06	73	71.75464389729657	mild
mild_BN-06	73	75.02622445675945	mild
mild_BN-06	73	63.841288703788166	mild
mild_BN-06	73	70.02111762628404	mild
mild_BN-06	73	65.17276951673972	mild
mild_BN-06	73	67.48107021043255	mild
mild_BN-06	73	54.21316010995189	mild
mild_BN-06	73	77.77387315512539	mild
mild_BN-06	73	67.06822014923885	mild
mild_BN-06	73	63.10861356224574	mild
mild_BN-06	73	78.08530040481666	mild
mild_BN-05	83	72.98422997014032	mild
mild_BN-05	83	75.96548623967902	mild
mild_BN-05	83	74.89455578141879	mild
mild_BN-05	83	62.79834496496165	mild
mild_BN-05	83	78.38148606832439	mild
mild_BN-05	83	66.18087754395556	mild
mild_BN-05	83	78.99175791877579	mild
mild_BN-05	83	66.7744642564828	mild
mild_BN-05	83	90.33542886410294	mild
mild_BN-05	83	72.70298133260478	mild
mild_BN-05	83	78.43238823060518	mild
mild_BN-05	83	63.350339365951434	mild
mild_BN-05	83	66.94217608169707	mild
mild_BN-05	83	80.91917039884865	mild
mild_BN-05	83	59.94614852278041	mild
mild_BN-05	83	71.75008132720819	mild
mild_BN-05	83	84.17757014523711	mild
mild_BN-05	83	74.43708707083331	mild
mild_BN-05	83	76.19663144424281	mild
mild_BN-05	83	68.30230325927944	mild
mild_BN-05	83	67.29637079146795	mild
mild_BN-05	83	76.78599632555192	mild
mild_BN-05	83	74.0661001304714	mild
mild_BN-05	83	69.27746421114308	mild
mild_BN-05	83	80.08572320920396	mild
mild_BN-05	83	72.35835443093119	mild
mild_BN-05	83	59.85675068031426	mild
mild_BN-05	83	72.05938137502218	mild
mild_BN-05	83	84.72052102818974	mild
mild_BN-05	83	58.28193620348296	mild
mild_BN-05	83	81.2093975778056	mild
mild_BN-05	83	72.02695385867676	mild
mild_BN-05	83	69.5184995103619	mild
mild_BN-05	83	64.18712793958419	mild
mild_BN-05	83	70.51858253534499	mild
mild_BN-05	83	67.92347281755842	mild
mild_BN-05	83	82.30863899879616	mild
mild_BN-05	83	72.87107424715855	mild
mild_BN-05	83	60.936078436749796	mild
mild_BN-05	83	82.71973822591225	mild
mild_BN-05	83	66.93127639720645	mild
mild_BN-05	83	75.59540471145189	mild
mild_BN-05	83	66.28541219697716	mild
mild_BN-05	83	73.12195901632033	mild
mild_BN-05	83	73.42416385102655	mild
mild_BN-05	83	70.06102390846584	mild
mild_BN-05	83	80.90899534252533	mild
mild_BN-05	83	74.19818491430064	mild
mild_BN-05	83	55.36940099510467	mild
mild_BN-05	83	67.42636780048507	mild
mild_BN-05	83	68.84371505106478	mild
mild_BN-05	83	67.16487419531934	mild
mild_BN-05	83	62.11015975662015	mild
mild_BN-05	83	78.74069045049568	mild
mild_BN-05	83	61.34548989105006	mild
mild_BN-05	83	69.26376284853814	mild
mild_BN-05	83	56.531837661339154	mild
mild_BN-05	83	75.36273435885144	mild
mild_BN-05	83	56.82671425252093	mild
mild_BN-05	83	64.24379742654227	mild
mild_BN-05	83	59.54164490252926	mild
mild_BN-05	83	67.1656848988161	mild
mild_BN-05	83	78.06438253767934	mild
mild_BN-05	83	77.79971690481175	mild
mild_BN-05	83	85.26436728474236	mild
mild_BN-05	83	65.108122297576	mild
mild_BN-05	83	64.30546045440525	mild
mild_BN-05	83	65.65728943619499	mild
mild_BN-05	83	71.45986719187735	mild
mild_BN-05	83	74.12310004447546	mild
mild_BN-05	83	61.368197427156026	mild
mild_BN-05	83	86.96618321485353	mild
mild_BN-05	83	83.2559800099612	mild
mild_BN-05	83	66.7418204413899	mild
mild_BN-05	83	71.99794805284007	mild
mild_BN-05	83	87.96390613079053	mild
mild_BN-05	83	70.7043049087356	mild
mild_BN-05	83	57.93119067337247	mild
mild_BN-05	83	86.0523114459021	mild
mild_BN-05	83	70.99126496198542	mild
mild_BN-05	83	72.56624690699469	mild
mild_BN-05	83	67.04954568605856	mild
mild_BN-05	83	59.14061772417783	mild
mild_BN-05	83	79.50262197718705	mild
mild_BN-05	83	63.04021261322288	mild
mild_BN-05	83	66.06913458818876	mild
mild_BN-05	83	71.57912545641841	mild
mild_BN-05	83	74.81789257106492	mild
mild_BN-05	83	77.17122156404461	mild
mild_BN-05	83	76.58433787991467	mild
mild_BN-05	83	70.54398068368491	mild
mild_BN-05	83	78.58300384840207	mild
mild_BN-05	83	69.46356374576455	mild
mild_BN-05	83	55.00784149355758	mild
mild_BN-05	83	80.3139758466655	mild
mild_BN-05	83	74.0791715302662	mild
mild_BN-05	83	60.500642988580864	mild
mild_BN-05	83	83.54838001211597	mild
mild_BN-05	83	67.67004263830432	mild
mild_BN-05	83	63.46368043333425	mild
mild_BN-04	63	83.20190410240305	mild
mild_BN-04	63	58.30624999261789	mild
mild_BN-04	63	83.81516985712112	mild
mild_BN-04	63	61.04120437353128	mild
mild_BN-04	63	74.383502742945	mild
mild_BN-04	63	74.98556058803962	mild
mild_BN-04	63	60.679509854195395	mild
mild_BN-04	63	64.54598153917799	mild
mild_BN-04	63	76.10906498173208	mild
mild_BN-04	63	75.70263497868282	mild
mild_BN-04	63	64.4588837741773	mild
mild_BN-04	63	73.169835402966	mild
mild_BN-04	63	74.22342355105683	mild
mild_BN-04	63	62.3804432728953	mild
mild_BN-04	63	74.16683377104876	mild
mild_BN-04	63	76.451635619504	mild
mild_BN-04	63	73.46352244624892	mild
mild_BN-04	63	53.47233193285453	mild
mild_BN-04	63	76.1895013813126	mild
mild_BN-04	63	72.38416825995238	mild
mild_BN-04	63	62.197716518525425	mild
mild_BN-04	63	55.09555280428924	mild
mild_BN-04	63	66.39492250925777	mild
mild_BN-04	63	70.90243941161148	mild
mild_BN-04	63	76.09611420688427	mild
mild_BN-04	63	68.47141999951174	mild
mild_BN-04	63	71.36275073617723	mild
mild_BN-04	63	57.85586352635731	mild
mild_BN-04	63	65.83914730491769	mild
mild_BN-04	63	69.28283298447273	mild
mild_BN-04	63	55.88864096914022	mild
mild_BN-04	63	69.30831082991112	mild
mild_BN-04	63	83.422219937924993	mild
mild_BN-04	63	60.102386631967875	mild
mild_BN-04	63	64.73014352248576	mild
mild_BN-04	63	69.57997741391843	mild
mild_BN-04	63	65.60602828027741	mild
mild_BN-04	63	69.9726573440886	mild
mild_BN-04	63	70.86910270056352	mild
mild_BN-04	63	59.841477928298644	mild
mild_BN-04	63	67.58090130217894	mild
mild_BN-04	63	63.39338323561824	mild
mild_BN-04	63	73.95106359213204	mild
mild_BN-04	63	57.782854260121425	mild
mild_BN-04	63	74.45837215701836	mild
mild_BN-04	63	68.92341004993233	mild
mild_BN-04	63	64.68341183173621	mild
mild_BN-04	63	66.25029245044168	mild
mild_BN-04	63	61.99267141720043	mild
mild_BN-04	63	70.22792981226517	mild
mild_BN-04	63	66.39541225851137	mild
mild_BN-04	63	73.95121971430157	mild
mild_BN-04	63	54.539630501546455	mild
mild_BN-04	63	62.0413289388735	mild
mild_BN-04	63	66.3968046590885	mild
mild_BN-04	63	73.50149010902986	mild
mild_BN-04	63	69.40602255068099	mild
mild_BN-04	63	68.38610910228	mild
mild_BN-04	63	68.4907269043847	mild
mild_BN-04	63	74.48460469031423	mild
mild_BN-04	63	63.19403452910913	mild
mild_BN-04	63	62.37407006891188	mild
mild_BN-04	63	53.71106718779082	mild
mild_BN-04	63	68.94007241220694	mild
mild_BN-04	63	78.01627912101362	mild
mild_BN-04	63	67.35801896891768	mild
mild_BN-04	63	63.76210529048564	mild
mild_BN-04	63	61.50858699201001	mild
mild_BN-04	63	66.17929167148132	mild
mild_BN-04	63	60.96117190371092	mild
mild_BN-04	63	69.00643575159724	mild
mild_BN-04	63	82.96730383322736	mild
mild_BN-04	63	78.42711595253614	mild
mild_BN-04	63	56.84541413741324	mild
mild_BN-04	63	66.3082507208427	mild
mild_BN-04	63	67.94642444938624	mild
mild_BN-04	63	66.94141321142777	mild
mild_BN-04	63	74.33025614095125	mild
mild_BN-04	63	66.24745566385853	mild
mild_BN-04	63	69.9449510332011	mild
mild_BN-04	63	54.68928760085917	mild
mild_BN-04	63	63.475491907396176	mild
mild_BN-04	63	66.82605628604432	mild
mild_BN-04	63	74.18992644615383	mild
mild_BN-04	63	60.06952919468792	mild
mild_BN-04	63	71.19921506074918	mild
mild_BN-04	63	56.95799463507918	mild
mild_BN-04	63	67.5907381752508	mild
mild_BN-04	63	65.48709372556127	mild
mild_BN-04	63	69.628611688855	mild
mild_BN-04	63	57.034879280537176	mild
mild_BN-04	63	61.52416676456046	mild
mild_BN-04	63	60.07109010811174	mild
mild_BN-04	63	64.69922906910877	mild
mild_BN-04	63	71.17313128303496	mild
mild_BN-04	63	67.04649384499244	mild
mild_BN-04	63	59.92864355529838	mild
mild_BN-04	63	71.70053906123412	mild
mild_BN-04	63	63.10835250814282	mild
mild_BN-04	63	68.00178756458517	mild
mild_BN-07	63	55.5934963641408	mild
mild_BN-07	63	63.413531909192024	mild
mild_BN-07	63	58.06553389420441	mild
mild_BN-07	63	61.74187865953517	mild
mild_BN-07	63	62.63894297659372	mild
mild_BN-07	63	64.27490559161278	mild
mild_BN-07	63	62.014155933472864	mild
mild_BN-07	63	57.50188780123303	mild
mild_BN-07	63	66.39997533404764	mild
mild_BN-07	63	63.93489055029597	mild
mild_BN-07	63	46.489292182136865	mild
mild_BN-07	63	63.60942728330087	mild
mild_BN-07	63	57.8504725519585	mild
mild_BN-07	63	47.69239933382047	mild
mild_BN-07	63	60.5381097129661	mild
mild_BN-07	63	68.75801516763524	mild
mild_BN-07	63	63.21020895566238	mild
mild_BN-07	63	58.24397344625353	mild
mild_BN-07	63	43.19951922732072	mild
mild_BN-07	63	70.84152687886495	mild
mild_BN-07	63	76.03149357006559	mild
mild_BN-07	63	64.44262381240077	mild
mild_BN-07	63	52.99546601744573	mild
mild_BN-07	63	51.40474650272598	mild
mild_BN-07	63	52.15722270268955	mild
mild_BN-07	63	72.13700459820522	mild
mild_BN-07	63	73.39713722090083	mild
mild_BN-07	63	68.83467218459197	mild
mild_BN-07	63	58.87759812534142	mild
mild_BN-07	63	53.25416655297703	mild
mild_BN-07	63	61.2008243837951	mild
mild_BN-07	63	61.82381806913013	mild
mild_BN-07	63	52.74028533621972	mild
mild_BN-07	63	63.83460981590301	mild
mild_BN-07	63	65.29915683071289	mild
mild_BN-07	63	58.05599801887375	mild
mild_BN-07	63	53.981245486812234	mild
mild_BN-07	63	57.608745425153636	mild
mild_BN-07	63	56.89227251822472	mild
mild_BN-07	63	63.731878220778924	mild
mild_BN-07	63	65.05003574529925	mild
mild_BN-07	63	65.58753810619488	mild
mild_BN-07	63	65.22065867128482	mild
mild_BN-07	63	71.91108109715684	mild
mild_BN-07	63	53.92005784227521	mild
mild_BN-07	63	64.162787698676	mild
mild_BN-07	63	71.29371419707496	mild
mild_BN-07	63	56.71747988499031	mild
mild_BN-07	63	76.04936299182323	mild
mild_BN-07	63	65.62138389541931	mild
mild_BN-07	63	47.97565209731016	mild
mild_BN-07	63	56.97367338586701	mild
mild_BN-07	63	65.55933217570353	mild
mild_BN-07	63	66.33219451244749	mild
mild_BN-07	63	67.00317654164418	mild
mild_BN-07	63	52.180426090142745	mild
mild_BN-07	63	65.08118391433078	mild
mild_BN-07	63	58.7901247102255	mild
mild_BN-07	63	52.27112559171383	mild
mild_BN-07	63	56.79827806961077	mild
mild_BN-07	63	62.41023516004289	mild
mild_BN-07	63	45.49517869768765	mild
mild_BN-07	63	61.6518353236179	mild
mild_BN-07	63	64.28925010468481	mild
mild_BN-07	63	49.006834008215	mild
mild_BN-07	63	51.85866454380476	mild
mild_BN-07	63	56.967437123228834	mild
mild_BN-07	63	52.568045154770665	mild
mild_BN-07	63	59.53046877401376	mild
mild_BN-07	63	57.679634425671594	mild
mild_BN-07	63	57.88152470852261	mild
mild_BN-07	63	65.86730351566935	mild
mild_BN-07	63	73.63777528336047	mild
mild_BN-07	63	68.01953470180258	mild
mild_BN-07	63	52.50999453904325	mild
mild_BN-07	63	56.2446995017495	mild
mild_BN-07	63	54.89863351030098	mild
mild_BN-07	63	62.683347350907525	mild
mild_BN-07	63	77.12553589149114	mild
mild_BN-07	63	68.18565861948674	mild
mild_BN-07	63	60.97519779428458	mild
mild_BN-07	63	54.156138648466886	mild
mild_BN-07	63	57.308372006935834	mild
mild_BN-07	63	67.79893652398624	mild
mild_BN-07	63	50.222681384757635	mild
mild_BN-07	63	65.32074213151834	mild
mild_BN-07	63	64.98528984636836	mild
mild_BN-07	63	60.3555234316712	mild
mild_BN-07	63	59.23872915508865	mild
mild_BN-07	63	69.29497540404151	mild
mild_BN-07	63	49.50223333172094	mild
mild_BN-07	63	56.585074740545956	mild
mild_BN-07	63	56.5267580087071	mild
mild_BN-07	63	66.96758412360207	mild
mild_BN-07	63	75.8512835825259	mild
mild_BN-07	63	71.16965338185521	mild
mild_BN-07	63	77.2208334966206	mild
mild_BN-07	63	61.7194288153792	mild
mild_BN-07	63	60.70389984158756	mild
[truncated: 1,301 more rows]
