# Supplementary material for: Single-cell immune aging clocks reveal inter-individual heterogeneity during infection and vaccination
Source: Nat Aging. 2025 Mar 5;5(4):607–21. doi: 10.1038/s43587-025-00819-z (PMC12003178; doi:10.1038/s43587-025-00819-z)
Supplement: Supplementary file 5 — Statistical source data. [file 43587_2025_819_MOESM5_ESM.zip › SD_F4/B_bonn_fordistribution.txt]

donor_id	age	Prediction	condition
control_BN-22	48	35.74784005454951	control
control_BN-22	48	52.93204205089711	control
control_BN-22	48	36.085967612774674	control
control_BN-22	48	50.862691996161516	control
control_BN-22	48	37.24191765996777	control
control_BN-22	48	30.17953394416635	control
control_BN-22	48	33.947058740611816	control
control_BN-22	48	51.97428442180771	control
control_BN-22	48	36.08639585995686	control
control_BN-22	48	44.404769011157	control
control_BN-22	48	45.88137942798828	control
control_BN-22	48	49.755357087215494	control
control_BN-22	48	45.11266556488119	control
control_BN-22	48	48.54298844394155	control
control_BN-22	48	39.783722361806554	control
control_BN-22	48	42.298790945026	control
control_BN-22	48	37.12272031532772	control
control_BN-22	48	49.42425059118561	control
control_BN-22	48	48.99820573220792	control
control_BN-22	48	42.5764480696744	control
control_BN-22	48	64.4519352376534	control
control_BN-22	48	58.57719429480084	control
control_BN-22	48	34.00638379678226	control
control_BN-22	48	23.93665673119918	control
control_BN-22	48	43.672708822198544	control
control_BN-22	48	43.432813354454346	control
control_BN-22	48	38.09579792744647	control
control_BN-22	48	53.99870005266	control
control_BN-22	48	42.19142538463727	control
control_BN-22	48	51.177534133978554	control
control_BN-22	48	51.26271219235492	control
control_BN-22	48	49.88423667656052	control
control_BN-22	48	31.984958472207225	control
control_BN-22	48	42.965322532229536	control
control_BN-22	48	38.95757825680249	control
control_BN-22	48	47.887100871603785	control
control_BN-22	48	44.871841766259514	control
control_BN-22	48	51.024324358069464	control
control_BN-22	48	40.3679912138764	control
control_BN-22	48	49.99195239473225	control
control_BN-22	48	47.12625088008537	control
control_BN-22	48	31.346122543224684	control
control_BN-22	48	53.37110991653395	control
control_BN-22	48	42.88268903419319	control
control_BN-22	48	38.17884154246057	control
control_BN-22	48	48.87215249165289	control
control_BN-22	48	25.8527989326223	control
control_BN-22	48	52.653713942946574	control
control_BN-22	48	23.307071194495325	control
control_BN-22	48	46.42132129114808	control
control_BN-22	48	36.26330511612628	control
control_BN-22	48	42.030007433519955	control
control_BN-22	48	27.844866974585415	control
control_BN-22	48	50.14154073359863	control
control_BN-22	48	40.73889592780265	control
control_BN-22	48	47.78143226889088	control
control_BN-22	48	56.0876435584032	control
control_BN-22	48	45.97431647604798	control
control_BN-22	48	49.05392555072868	control
control_BN-22	48	50.339364384193026	control
control_BN-22	48	35.201296773424616	control
control_BN-22	48	42.102978493386665	control
control_BN-22	48	43.407712325910794	control
control_BN-22	48	25.83132865790248	control
control_BN-22	48	53.70957210533502	control
control_BN-22	48	20.68555782673711	control
control_BN-22	48	48.40854714150624	control
control_BN-22	48	40.24840475702625	control
control_BN-22	48	46.36771578768644	control
control_BN-22	48	32.041520032949265	control
control_BN-22	48	51.04412049483164	control
control_BN-22	48	49.024167031638925	control
control_BN-22	48	32.403739891936794	control
control_BN-22	48	31.146938374071745	control
control_BN-22	48	40.31464144134063	control
control_BN-22	48	46.55050752970158	control
control_BN-22	48	60.14082843387169	control
control_BN-22	48	55.81765358636466	control
control_BN-22	48	41.156649122153574	control
control_BN-22	48	31.338352284079857	control
control_BN-22	48	10.915091570732727	control
control_BN-22	48	46.602677010732556	control
control_BN-22	48	28.897513230830292	control
control_BN-22	48	27.770118589931847	control
control_BN-22	48	18.259208150963083	control
control_BN-22	48	51.27506989573524	control
control_BN-22	48	28.554305115871827	control
control_BN-22	48	42.7613267423445	control
control_BN-22	48	37.32920557542086	control
control_BN-22	48	31.09654511854877	control
control_BN-22	48	34.112535047350086	control
control_BN-22	48	50.23695298262403	control
control_BN-22	48	43.73417836601067	control
control_BN-22	48	40.689213993182214	control
control_BN-22	48	30.862370303592694	control
control_BN-22	48	28.555298224716392	control
control_BN-22	48	34.81261697981914	control
control_BN-22	48	41.72419079230081	control
control_BN-22	48	38.95488123779657	control
control_BN-22	48	34.37171738506575	control
control_BN-33	53	34.426047030323275	control
control_BN-33	53	38.94362308739025	control
control_BN-33	53	24.527139384929466	control
control_BN-33	53	25.280078026692713	control
control_BN-33	53	26.436155513828673	control
control_BN-33	53	45.431841596814586	control
control_BN-33	53	39.35011564911247	control
control_BN-33	53	33.19174840682974	control
control_BN-33	53	37.79943357531126	control
control_BN-33	53	23.214690007297083	control
control_BN-33	53	28.58214082041245	control
control_BN-33	53	30.433594503288433	control
control_BN-33	53	23.3302007833396	control
control_BN-33	53	22.237014662606455	control
control_BN-33	53	5.880699126517258	control
control_BN-33	53	8.57651726044518	control
control_BN-33	53	8.22831290879311	control
control_BN-33	53	28.79090481564245	control
control_BN-33	53	14.981724075786365	control
control_BN-33	53	14.497128261247884	control
control_BN-33	53	18.398355942080794	control
control_BN-33	53	37.412223384633364	control
control_BN-33	53	33.428316162055204	control
control_BN-33	53	20.920001591494536	control
control_BN-33	53	33.10497480557382	control
control_BN-33	53	42.757522274748744	control
control_BN-33	53	39.7142362118661	control
control_BN-33	53	46.04171558113292	control
control_BN-33	53	34.99656033200868	control
control_BN-33	53	18.985849550950174	control
control_BN-33	53	26.801630465105088	control
control_BN-33	53	21.309752118911508	control
control_BN-33	53	23.432786270615814	control
control_BN-33	53	22.486389410375846	control
control_BN-33	53	33.53065830817379	control
control_BN-33	53	25.518131225168794	control
control_BN-33	53	30.742616955225213	control
control_BN-33	53	22.5619319752208	control
control_BN-33	53	38.871624320397906	control
control_BN-33	53	28.601113234768636	control
control_BN-33	53	38.09762051517496	control
control_BN-33	53	29.052659440757854	control
control_BN-33	53	24.084936340515423	control
control_BN-33	53	37.45029112661074	control
control_BN-33	53	27.379902307544516	control
control_BN-33	53	27.01973328284717	control
control_BN-33	53	40.38097285428852	control
control_BN-33	53	35.83252236099719	control
control_BN-33	53	6.313716073916821	control
control_BN-33	53	37.39909932322036	control
control_BN-33	53	13.703227497191817	control
control_BN-33	53	25.620367282732367	control
control_BN-33	53	3.033072124589781	control
control_BN-33	53	20.587592182798662	control
control_BN-33	53	13.04678651082565	control
control_BN-33	53	29.2102663244888	control
control_BN-33	53	27.159175847156423	control
control_BN-33	53	15.81792743823819	control
control_BN-33	53	28.64498491786049	control
control_BN-33	53	34.51569716224183	control
control_BN-33	53	23.689703799151182	control
control_BN-33	53	32.36287953699201	control
control_BN-33	53	17.474630441476265	control
control_BN-33	53	28.711442429483387	control
control_BN-33	53	28.84969373096594	control
control_BN-33	53	7.961380308389057	control
control_BN-33	53	37.3180638169683	control
control_BN-33	53	26.663186120002507	control
control_BN-33	53	29.089282241363595	control
control_BN-33	53	25.92505281064969	control
control_BN-33	53	27.78413604348455	control
control_BN-33	53	24.339676272721324	control
control_BN-33	53	26.930329917655754	control
control_BN-33	53	22.95849106210897	control
control_BN-33	53	20.17661488256708	control
control_BN-33	53	18.319876837043388	control
control_BN-33	53	35.292538686200395	control
control_BN-33	53	35.88599844388627	control
control_BN-33	53	23.610271326737262	control
control_BN-33	53	29.80778484144765	control
control_BN-33	53	33.05448166620038	control
control_BN-33	53	28.748288951037082	control
control_BN-33	53	20.823092484347892	control
control_BN-33	53	12.9245343247851	control
control_BN-33	53	26.23668134694149	control
control_BN-33	53	40.104315144266884	control
control_BN-33	53	37.450508520952475	control
control_BN-33	53	25.628203748468923	control
control_BN-33	53	20.497936541632633	control
control_BN-33	53	39.29128521452985	control
control_BN-33	53	25.775883661223528	control
control_BN-33	53	33.206910112457635	control
control_BN-33	53	13.028677717723916	control
control_BN-33	53	7.5513083752186425	control
control_BN-33	53	25.09310877078842	control
control_BN-33	53	49.34399316842883	control
control_BN-33	53	24.788426652310974	control
control_BN-33	53	38.550757881688774	control
control_BN-33	53	25.007921623949965	control
control_BN-33	53	35.35855877164019	control
control_BN-32	43	10.598061768902479	control
control_BN-32	43	23.329311879086724	control
control_BN-32	43	26.258804674367095	control
control_BN-32	43	21.41309801286922	control
control_BN-32	43	16.457047359463196	control
control_BN-32	43	30.201576398710273	control
control_BN-32	43	25.300697741258308	control
control_BN-32	43	17.470326288525996	control
control_BN-32	43	27.27208360342989	control
control_BN-32	43	27.27208360342989	control
control_BN-32	43	15.498940426354396	control
control_BN-32	43	10.598061768902479	control
control_BN-32	43	12.569447631074087	control
control_BN-32	43	10.598061768902479	control
control_BN-32	43	6.65529004455928	control
control_BN-32	43	23.329311879086724	control
control_BN-32	43	35.10245505616218	control
control_BN-32	43	12.569447631074087	control
control_BN-32	43	18.42843322163481	control
control_BN-32	43	40.00333371361413	control
control_BN-32	43	30.201576398710273	control
control_BN-32	43	41.016612642677025	control
control_BN-32	43	22.371204945977997	control
control_BN-32	43	9.584782839839654	control
control_BN-32	43	4.683904182387684	control
control_BN-32	43	15.498940426354396	control
control_BN-32	43	11.556168702011163	control
control_BN-32	43	37.0738409183338	control
control_BN-32	43	30.201576398710273	control
control_BN-32	43	20.39981908380637	control
control_BN-32	43	13.527554564182836	control
control_BN-32	43	23.329311879086724	control
control_BN-32	43	20.39981908380637	control
control_BN-32	43	0.7963044539986017	control
control_BN-32	43	21.35792601691509	control
control_BN-32	43	18.42843322163481	control
control_BN-32	43	34.14434812305351	control
control_BN-32	43	30.201576398710273	control
control_BN-32	43	16.457047359463196	control
control_BN-32	43	37.0738409183338	control
control_BN-32	43	20.39981908380637	control
control_BN-32	43	10.598061768902479	control
control_BN-32	43	25.300697741258308	control
control_BN-32	43	30.201576398710273	control
control_BN-32	43	18.42843322163481	control
control_BN-32	43	4.683904182387684	control
control_BN-32	43	32.172962260881846	control
control_BN-32	43	-4.1597461994075005	control
control_BN-32	43	25.300697741258308	control
control_BN-32	43	35.10245505616218	control
control_BN-32	43	20.39981908380637	control
control_BN-32	43	15.498940426354396	control
control_BN-32	43	9.584782839839654	control
control_BN-32	43	15.498940426354396	control
control_BN-32	43	20.39981908380637	control
control_BN-32	43	6.65529004455928	control
control_BN-32	43	32.172962260881846	control
control_BN-32	43	20.39981908380637	control
control_BN-32	43	16.457047359463196	control
control_BN-32	43	18.42843322163481	control
control_BN-32	43	24.342590808149605	control
control_BN-32	43	18.42843322163481	control
control_BN-32	43	24.342590808149605	control
control_BN-32	43	21.41309801286922	control
control_BN-32	43	22.371204945977997	control
control_BN-32	43	32.172962260881846	control
control_BN-32	43	22.371204945977997	control
control_BN-32	43	35.10245505616218	control
control_BN-32	43	18.42843322163481	control
control_BN-32	43	11.556168702011163	control
control_BN-32	43	35.10245505616218	control
control_BN-32	43	6.65529004455928	control
control_BN-32	43	24.342590808149605	control
control_BN-32	43	-7.089238994687816	control
control_BN-32	43	35.10245505616218	control
control_BN-32	43	18.42843322163481	control
control_BN-32	43	41.974719575785755	control
control_BN-32	43	34.14434812305351	control
control_BN-32	43	15.498940426354396	control
control_BN-32	43	16.457047359463196	control
control_BN-32	43	17.470326288525996	control
control_BN-32	43	-5.11785313251619	control
control_BN-32	43	37.0738409183338	control
control_BN-32	43	20.39981908380637	control
control_BN-32	43	9.584782839839654	control
control_BN-32	43	12.514275635119953	control
control_BN-32	43	34.14434812305351	control
control_BN-32	43	41.016612642677025	control
control_BN-32	43	25.300697741258308	control
control_BN-32	43	37.0738409183338	control
control_BN-32	43	1.754411387107322	control
control_BN-32	43	13.527554564182836	control
control_BN-32	43	25.300697741258308	control
control_BN-32	43	9.6399548357938	control
control_BN-32	43	11.556168702011163	control
control_BN-32	43	27.27208360342989	control
control_BN-32	43	11.556168702011163	control
control_BN-32	43	20.39981908380637	control
control_BN-32	43	25.300697741258308	control
control_BN-32	43	35.10245505616218	control
control_BN-29	68	41.79817499252518	control
control_BN-29	68	22.768012616840114	control
control_BN-29	68	58.35162580325921	control
control_BN-29	68	41.631489193200906	control
control_BN-29	68	38.07241873057279	control
control_BN-29	68	51.22072344678785	control
control_BN-29	68	66.57354346704862	control
control_BN-29	68	49.20804797336913	control
control_BN-29	68	58.613519943672976	control
control_BN-29	68	50.91132635157767	control
control_BN-29	68	54.27128036970848	control
control_BN-29	68	44.9577945597831	control
control_BN-29	68	35.88856481951705	control
control_BN-29	68	58.96376653821633	control
control_BN-29	68	61.71837535384487	control
control_BN-29	68	33.43245423049316	control
control_BN-29	68	62.44818368708464	control
control_BN-29	68	47.22249194362309	control
control_BN-29	68	35.10955392898763	control
control_BN-29	68	42.45662513506711	control
control_BN-29	68	63.21079953708483	control
control_BN-29	68	43.4332011738836	control
control_BN-29	68	56.36727486785247	control
control_BN-29	68	38.31224618064806	control
control_BN-29	68	40.202769025871795	control
control_BN-29	68	46.39914595143718	control
control_BN-29	68	44.00136358530145	control
control_BN-29	68	50.83705894475605	control
control_BN-29	68	50.08213448192422	control
control_BN-29	68	53.407276954087855	control
control_BN-29	68	54.383268464610644	control
control_BN-29	68	71.55631720530725	control
control_BN-29	68	43.96263694940759	control
control_BN-29	68	52.8855210708376	control
control_BN-29	68	33.37774300627111	control
control_BN-29	68	53.312512833945924	control
control_BN-29	68	38.17323509821922	control
control_BN-29	68	62.222248743951184	control
control_BN-29	68	31.28226444331419	control
control_BN-29	68	46.10497128633012	control
control_BN-29	68	59.35026743631406	control
control_BN-29	68	52.718658825256064	control
control_BN-29	68	49.93556555326487	control
control_BN-29	68	52.83841677714784	control
control_BN-29	68	39.555057151590134	control
control_BN-29	68	43.321478306342506	control
control_BN-29	68	31.956059445525035	control
control_BN-29	68	55.31589795642636	control
control_BN-29	68	34.67039699216668	control
control_BN-29	68	25.988863154362644	control
control_BN-29	68	41.6038295464956	control
control_BN-29	68	55.379109345536115	control
control_BN-29	68	50.72116248297349	control
control_BN-29	68	51.51755560436078	control
control_BN-29	68	54.075478764290104	control
control_BN-29	68	54.98201101102672	control
control_BN-29	68	64.75589631904697	control
control_BN-29	68	39.45703410186502	control
control_BN-29	68	44.819246981419134	control
control_BN-29	68	41.65246724689864	control
control_BN-29	68	67.79033131512618	control
control_BN-29	68	31.209283866390177	control
control_BN-29	68	25.513726448348624	control
control_BN-29	68	49.36757650358124	control
control_BN-29	68	43.49291933221848	control
control_BN-29	68	51.45342297514731	control
control_BN-29	68	45.97591037388857	control
control_BN-29	68	57.190974700903084	control
control_BN-29	68	58.411751515763285	control
control_BN-29	68	46.70493709399026	control
control_BN-29	68	41.37596911214526	control
control_BN-29	68	50.323805134438395	control
control_BN-29	68	47.03751960162475	control
control_BN-29	68	35.060043603898464	control
control_BN-29	68	25.507931786367077	control
control_BN-29	68	41.6698534052398	control
control_BN-29	68	32.48417451791164	control
control_BN-29	68	15.00694141508228	control
control_BN-29	68	47.76858237253974	control
control_BN-29	68	54.71500006004458	control
control_BN-29	68	29.51163598919713	control
control_BN-29	68	64.10466935617654	control
control_BN-29	68	32.87667148226554	control
control_BN-29	68	47.9974280763649	control
control_BN-29	68	59.179488930997906	control
control_BN-29	68	50.4665581931097	control
control_BN-29	68	39.439093895678475	control
control_BN-29	68	43.34504204835335	control
control_BN-29	68	59.24057639301216	control
control_BN-29	68	44.44066784871957	control
control_BN-29	68	33.25799876715964	control
control_BN-29	68	44.65382195558288	control
control_BN-29	68	44.325772049931636	control
control_BN-29	68	56.68204200025132	control
control_BN-29	68	33.64250878051651	control
control_BN-29	68	60.16490272427584	control
control_BN-29	68	48.835651810422696	control
control_BN-29	68	57.39931658312542	control
control_BN-29	68	44.81998409879561	control
control_BN-29	68	48.167804125003244	control
control_BN-26	48	52.14543497033171	control
control_BN-26	48	26.15328129135692	control
control_BN-26	48	41.01845605498926	control
control_BN-26	48	52.12328628078843	control
control_BN-26	48	38.451458466959735	control
control_BN-26	48	36.26539408604044	control
control_BN-26	48	30.126248242548982	control
control_BN-26	48	27.12241030310375	control
control_BN-26	48	40.11680923568515	control
control_BN-26	48	32.04526458929849	control
control_BN-26	48	48.87287585025152	control
control_BN-26	48	40.55738728227886	control
control_BN-26	48	35.34999644623501	control
control_BN-26	48	32.29238982267126	control
control_BN-26	48	50.86569824061652	control
control_BN-26	48	32.402539867121185	control
control_BN-26	48	41.3932312159098	control
control_BN-26	48	45.72579250149152	control
control_BN-26	48	33.964924800897286	control
control_BN-26	48	31.752116235048636	control
control_BN-26	48	31.281283036906533	control
control_BN-26	48	16.372020045917125	control
control_BN-26	48	30.670780560564367	control
control_BN-26	48	16.13197747154605	control
control_BN-26	48	11.318545819776475	control
control_BN-26	48	43.68723000327362	control
control_BN-26	48	40.65806295489932	control
control_BN-26	48	30.23454150285378	control
control_BN-26	48	35.2134472198987	control
control_BN-26	48	43.577222571371244	control
control_BN-26	48	34.05762464469991	control
control_BN-26	48	26.48374994164821	control
control_BN-26	48	39.42736737305195	control
control_BN-26	48	46.28619919826279	control
control_BN-26	48	29.392633916120612	control
control_BN-26	48	37.75463927321045	control
control_BN-26	48	45.57429256575613	control
control_BN-26	48	27.31109939986343	control
control_BN-26	48	24.214263490559087	control
control_BN-26	48	37.75403222691455	control
control_BN-26	48	28.492910628029165	control
control_BN-26	48	34.473105110666836	control
control_BN-26	48	45.76218690538413	control
control_BN-26	48	36.5099902208462	control
control_BN-26	48	45.17299614034904	control
control_BN-26	48	26.93796280010969	control
control_BN-26	48	41.42265892670324	control
control_BN-26	48	41.088391820426544	control
control_BN-26	48	45.84854060380849	control
control_BN-26	48	28.621602925006503	control
control_BN-26	48	47.40941986307	control
control_BN-26	48	19.76634952421704	control
control_BN-26	48	42.15825741690462	control
control_BN-26	48	35.700174056398374	control
control_BN-26	48	42.56166372278776	control
control_BN-26	48	49.67886592233574	control
control_BN-26	48	32.18880185771793	control
control_BN-26	48	41.27440692390656	control
control_BN-26	48	49.053616992061926	control
control_BN-26	48	41.97039783824499	control
control_BN-26	48	40.36164960772979	control
control_BN-26	48	42.65844182572699	control
control_BN-26	48	45.22597467511724	control
control_BN-26	48	24.455282420051017	control
control_BN-26	48	34.803520882295025	control
control_BN-26	48	37.89236440977453	control
control_BN-26	48	37.81470568265539	control
control_BN-26	48	33.958167214654104	control
control_BN-26	48	23.293941668928547	control
control_BN-26	48	28.194909868019135	control
control_BN-26	48	31.193564468834133	control
control_BN-26	48	45.0902414445553	control
control_BN-26	48	30.116210201764506	control
control_BN-26	48	45.241029338476444	control
control_BN-26	48	32.2975849304814	control
control_BN-26	48	37.01441465704597	control
control_BN-26	48	37.578826966039635	control
control_BN-26	48	31.27751960781537	control
control_BN-26	48	40.64015001045609	control
control_BN-26	48	28.194564580295403	control
control_BN-26	48	36.01185067352395	control
control_BN-26	48	38.28042805352829	control
control_BN-26	48	27.116804468108338	control
control_BN-26	48	40.9222062459073	control
control_BN-26	48	40.3645227773746	control
control_BN-26	48	32.507236308184346	control
control_BN-26	48	44.18979529509398	control
control_BN-26	48	31.16809097109886	control
control_BN-26	48	45.501711963631266	control
control_BN-26	48	50.86423250843799	control
control_BN-26	48	46.91825817233771	control
control_BN-26	48	16.882393583233736	control
control_BN-26	48	38.39379741761167	control
control_BN-26	48	30.324246338241327	control
control_BN-26	48	61.0494408913519	control
control_BN-26	48	23.29876921511811	control
control_BN-26	48	47.86963614449843	control
control_BN-26	48	23.870483593849798	control
control_BN-26	48	19.983986492474035	control
control_BN-26	48	35.093492541941664	control
control_BN-30	78	39.490651992097504	control
control_BN-30	78	54.35548880301675	control
control_BN-30	78	58.61101761523327	control
control_BN-30	78	48.5417634159907	control
control_BN-30	78	62.362092525149	control
control_BN-30	78	44.44256757791797	control
control_BN-30	78	39.92566662207502	control
control_BN-30	78	64.13500759007843	control
control_BN-30	78	57.77259315315555	control
control_BN-30	78	52.70985319409068	control
control_BN-30	78	55.747947621237266	control
control_BN-30	78	41.20335768763449	control
control_BN-30	78	59.265094912636734	control
control_BN-30	78	40.445021304743726	control
control_BN-30	78	69.23642113030174	control
control_BN-30	78	53.05862836191763	control
control_BN-30	78	59.09673825253589	control
control_BN-30	78	42.040224192281336	control
control_BN-30	78	69.80171949974095	control
control_BN-30	78	62.43662974139495	control
control_BN-30	78	49.0673276935076	control
control_BN-30	78	45.352483587125974	control
control_BN-30	78	41.04790159539633	control
control_BN-30	78	55.36413736654597	control
control_BN-30	78	53.342343478985185	control
control_BN-30	78	40.82695192218758	control
control_BN-30	78	50.113639816219774	control
control_BN-30	78	64.53533242105253	control
control_BN-30	78	55.51397880917293	control
control_BN-30	78	53.45918431073995	control
control_BN-30	78	58.67480765733237	control
control_BN-30	78	59.437683324613054	control
control_BN-30	78	44.57928777258796	control
control_BN-30	78	52.884634966726296	control
control_BN-30	78	60.02311532747265	control
control_BN-30	78	55.89898279565591	control
control_BN-30	78	53.8870492362454	control
control_BN-30	78	51.20523194386816	control
control_BN-30	78	50.78888878494879	control
control_BN-30	78	47.24854214357278	control
control_BN-30	78	37.077325536503814	control
control_BN-30	78	46.112706064303985	control
control_BN-30	78	65.36081846561173	control
control_BN-30	78	44.436760486644104	control
control_BN-30	78	68.32309852106658	control
control_BN-30	78	47.39048342552822	control
control_BN-30	78	50.361668921340545	control
control_BN-30	78	56.0303850175288	control
control_BN-30	78	52.54730570029431	control
control_BN-30	78	57.396255277699666	control
control_BN-30	78	47.0186617852983	control
control_BN-30	78	44.75163515880688	control
control_BN-30	78	52.782481636333756	control
control_BN-30	78	53.168231350793214	control
control_BN-30	78	39.46865300896932	control
control_BN-30	78	54.22670691641419	control
control_BN-30	78	54.40903682191228	control
control_BN-30	78	58.25317154560325	control
control_BN-30	78	46.995284701664986	control
control_BN-30	78	48.70064433963046	control
control_BN-30	78	54.695951245591566	control
control_BN-30	78	53.6484488578787	control
control_BN-30	78	45.481966099342536	control
control_BN-30	78	63.53953458671965	control
control_BN-30	78	56.30098916620824	control
control_BN-30	78	54.25823430948217	control
control_BN-30	78	52.9349721226295	control
control_BN-30	78	46.55766132073666	control
control_BN-30	78	55.17271415391563	control
control_BN-30	78	65.73535333025495	control
control_BN-30	78	47.97562343820223	control
control_BN-30	78	36.01115094280842	control
control_BN-30	78	72.95695131804509	control
control_BN-30	78	44.55418893489374	control
control_BN-30	78	58.73887366397226	control
control_BN-30	78	49.179722911200955	control
control_BN-30	78	51.85499193480104	control
control_BN-30	78	48.021556442191354	control
control_BN-30	78	55.81070491070965	control
control_BN-30	78	52.95307814493725	control
control_BN-30	78	50.05444270286512	control
control_BN-30	78	44.572819949223536	control
control_BN-30	78	32.94578067373975	control
control_BN-30	78	42.339506469738446	control
control_BN-30	78	40.41340815054684	control
control_BN-30	78	65.75700630733037	control
control_BN-30	78	40.818359248089955	control
control_BN-30	78	51.90953759462396	control
control_BN-30	78	48.143578998451915	control
control_BN-30	78	52.323559026589834	control
control_BN-30	78	66.40612746837924	control
control_BN-30	78	74.57100338668167	control
control_BN-30	78	59.778486084273624	control
control_BN-30	78	48.08698923298246	control
control_BN-30	78	42.59028999456891	control
control_BN-30	78	59.23815061111637	control
control_BN-30	78	54.218985495557185	control
control_BN-30	78	54.25000533836693	control
control_BN-30	78	54.205448163503995	control
control_BN-30	78	52.46983324306662	control
control_BN-31	63	51.74227720516915	control
control_BN-31	63	36.12373702856893	control
control_BN-31	63	60.16380288760651	control
control_BN-31	63	34.76076920929885	control
control_BN-31	63	43.16696609698577	control
control_BN-31	63	30.27212804808709	control
control_BN-31	63	43.74292764540939	control
control_BN-31	63	42.95323927228435	control
control_BN-31	63	47.39616323017482	control
control_BN-31	63	42.00911376696678	control
control_BN-31	63	39.90988594455355	control
control_BN-31	63	51.0319528037256	control
control_BN-31	63	45.361748236424106	control
control_BN-31	63	52.835830601826515	control
control_BN-31	63	41.38493567195463	control
control_BN-31	63	31.3930254599347	control
control_BN-31	63	52.1908165983126	control
control_BN-31	63	41.746993672187394	control
control_BN-31	63	37.93872028290444	control
control_BN-31	63	46.71445558847461	control
control_BN-31	63	38.70891123454096	control
control_BN-31	63	38.42905799602621	control
control_BN-31	63	40.505847811768135	control
control_BN-31	63	52.451917964518024	control
control_BN-31	63	44.327941634780736	control
control_BN-31	63	49.582145854493064	control
control_BN-31	63	54.465871579693356	control
control_BN-31	63	55.14864122912765	control
control_BN-31	63	50.926647953198206	control
control_BN-31	63	55.867565228864606	control
control_BN-31	63	44.1650192956376	control
control_BN-31	63	23.68405357449602	control
control_BN-31	63	55.73129194313182	control
control_BN-31	63	49.51076653250147	control
control_BN-31	63	25.8630837435621	control
control_BN-31	63	40.14019460362978	control
control_BN-31	63	55.22226722066439	control
control_BN-31	63	51.274373030160966	control
control_BN-31	63	28.40202787900634	control
control_BN-31	63	33.68921210929936	control
control_BN-31	63	50.40209539327952	control
control_BN-31	63	41.53511615351195	control
control_BN-31	63	45.36085943547221	control
control_BN-31	63	34.58986724136831	control
control_BN-31	63	40.45771168520843	control
control_BN-31	63	51.84591525934189	control
control_BN-31	63	44.065720546072	control
control_BN-31	63	19.168611956511064	control
control_BN-31	63	39.90786758594754	control
control_BN-31	63	43.847064041953224	control
control_BN-31	63	25.97753206599687	control
control_BN-31	63	51.745754235718216	control
control_BN-31	63	52.72307193545335	control
control_BN-31	63	47.207842774023106	control
control_BN-31	63	49.27820404864539	control
control_BN-31	63	40.43625701173748	control
control_BN-31	63	43.01003800711177	control
control_BN-31	63	61.513627659390174	control
control_BN-31	63	45.736586656824336	control
control_BN-31	63	46.261292770461985	control
control_BN-31	63	37.1838765628966	control
control_BN-31	63	40.64367504902341	control
control_BN-31	63	48.95641865191873	control
control_BN-31	63	41.16353411382926	control
control_BN-31	63	40.58604351847116	control
control_BN-31	63	42.94660394347781	control
control_BN-31	63	45.42923483828785	control
control_BN-31	63	40.17790501964289	control
control_BN-31	63	41.22891893813795	control
control_BN-31	63	39.99508173687073	control
control_BN-31	63	48.30756176278288	control
control_BN-31	63	40.50476058205297	control
control_BN-31	63	30.773852118616524	control
control_BN-31	63	49.47090757636074	control
control_BN-31	63	27.406694874396305	control
control_BN-31	63	39.3183587143361	control
control_BN-31	63	39.57152310075046	control
control_BN-31	63	38.27429764753251	control
control_BN-31	63	33.22976344127716	control
control_BN-31	63	37.66171059669649	control
control_BN-31	63	51.914334500049755	control
control_BN-31	63	33.08383149972029	control
control_BN-31	63	37.51572196730109	control
control_BN-31	63	41.77547603519807	control
control_BN-31	63	24.22304215646524	control
control_BN-31	63	47.98257290447282	control
control_BN-31	63	29.877372508556288	control
control_BN-31	63	59.66874234902598	control
control_BN-31	63	36.942010496740274	control
control_BN-31	63	39.62541631386037	control
control_BN-31	63	35.707274592462895	control
control_BN-31	63	45.96284585370283	control
control_BN-31	63	13.823812204922987	control
control_BN-31	63	45.8493023267584	control
control_BN-31	63	30.76068878803754	control
control_BN-31	63	53.79220447770616	control
control_BN-31	63	56.28372498183239	control
control_BN-31	63	44.71429531264828	control
control_BN-31	63	48.06646318322534	control
control_BN-31	63	49.81715267906581	control
control_BN-35	58	57.218124237936046	control
control_BN-35	58	30.447066089567347	control
control_BN-35	58	37.43038384629388	control
control_BN-35	58	40.21389328016811	control
control_BN-35	58	44.675576716195884	control
control_BN-35	58	43.909948494142746	control
control_BN-35	58	37.355542570764435	control
control_BN-35	58	42.875665260873056	control
control_BN-35	58	53.26696991598252	control
control_BN-35	58	45.79472321519372	control
control_BN-35	58	34.85946275140374	control
control_BN-35	58	35.968914511355464	control
control_BN-35	58	39.86876402394091	control
control_BN-35	58	35.12222856747307	control
control_BN-35	58	59.30322994338787	control
control_BN-35	58	41.02929303864261	control
control_BN-35	58	36.33931698913028	control
control_BN-35	58	50.34298519623433	control
control_BN-35	58	42.65001155833946	control
control_BN-35	58	42.81619207217239	control
control_BN-35	58	51.20334457267165	control
control_BN-35	58	49.5327440728105	control
control_BN-35	58	44.129005976866566	control
control_BN-35	58	38.28761336278286	control
control_BN-35	58	31.173524125966477	control
control_BN-35	58	46.28649113578816	control
control_BN-35	58	53.51852969390661	control
control_BN-35	58	46.0632884408081	control
control_BN-35	58	43.566494992803044	control
control_BN-35	58	55.94331174267822	control
control_BN-35	58	40.181518247863096	control
control_BN-35	58	46.38542676616019	control
control_BN-35	58	36.60880972371535	control
control_BN-35	58	68.11448876017829	control
control_BN-35	58	49.54778752690356	control
control_BN-35	58	41.32661816234916	control
control_BN-35	58	46.68254093452394	control
control_BN-35	58	46.02425535606724	control
control_BN-35	58	33.636949827671856	control
control_BN-35	58	52.53608859100311	control
control_BN-35	58	45.48209434441023	control
control_BN-35	58	30.830709427215986	control
control_BN-35	58	52.903698991831895	control
control_BN-35	58	46.5777462361556	control
control_BN-35	58	28.232939504919024	control
control_BN-35	58	36.129010487050074	control
control_BN-35	58	40.9938032821748	control
control_BN-35	58	47.53054284756013	control
control_BN-35	58	33.50768903962433	control
control_BN-35	58	47.98850159515637	control
control_BN-35	58	43.302810969883865	control
control_BN-35	58	48.813983229529946	control
control_BN-35	58	49.11122667309289	control
control_BN-35	58	42.89117067916564	control
control_BN-35	58	37.32367910104101	control
control_BN-35	58	26.898206833342215	control
control_BN-35	58	33.80908403053338	control
control_BN-35	58	40.480038124768164	control
control_BN-35	58	34.8544050959776	control
control_BN-35	58	36.426516625698234	control
control_BN-35	58	32.90657408866713	control
control_BN-35	58	56.75193310003006	control
control_BN-35	58	43.44099775849037	control
control_BN-35	58	37.88295031441212	control
control_BN-35	58	43.02086293215955	control
control_BN-35	58	39.146961903125884	control
control_BN-35	58	40.93750518640845	control
control_BN-35	58	38.93899131231198	control
control_BN-35	58	51.396109258084444	control
control_BN-35	58	49.75814224239873	control
control_BN-35	58	65.23228949731578	control
control_BN-35	58	51.329015997150606	control
control_BN-35	58	52.326768003103716	control
control_BN-35	58	52.07755982115581	control
control_BN-35	58	40.5230692307456	control
control_BN-35	58	43.38418963369822	control
control_BN-35	58	43.4744668411602	control
control_BN-35	58	50.70456406881073	control
control_BN-35	58	43.25258024974074	control
control_BN-35	58	55.77306061798349	control
control_BN-35	58	54.64513788199004	control
control_BN-35	58	44.202347463611744	control
control_BN-35	58	51.868558483517255	control
control_BN-35	58	56.471395054796766	control
control_BN-35	58	56.71329367795445	control
control_BN-35	58	45.0572934932875	control
control_BN-35	58	49.48450857380283	control
control_BN-35	58	36.24490805377081	control
control_BN-35	58	56.39154404904563	control
control_BN-35	58	35.60915334847989	control
control_BN-35	58	44.483476364260554	control
control_BN-35	58	36.29823687210493	control
control_BN-35	58	51.14636173098299	control
control_BN-35	58	37.20217095937811	control
control_BN-35	58	32.723703850867025	control
control_BN-35	58	34.34795160890775	control
control_BN-35	58	29.748340279136237	control
control_BN-35	58	50.62524214865463	control
control_BN-35	58	38.12116018693771	control
control_BN-35	58	47.813079274500375	control
control_BN-34	53	49.19998370517556	control
control_BN-34	53	56.65046480555582	control
control_BN-34	53	41.18119567192259	control
control_BN-34	53	37.01552682875831	control
control_BN-34	53	47.54470880277098	control
control_BN-34	53	58.298200983833226	control
control_BN-34	53	72.75951019531615	control
control_BN-34	53	48.863557049271236	control
control_BN-34	53	27.649000020296317	control
control_BN-34	53	49.005004470041484	control
control_BN-34	53	36.89193767918133	control
control_BN-34	53	48.8592034713706	control
control_BN-34	53	50.121282690452546	control
control_BN-34	53	54.610036246701114	control
control_BN-34	53	28.324473579183888	control
control_BN-34	53	41.097464958317175	control
control_BN-34	53	58.46008884755415	control
control_BN-34	53	65.10230488987955	control
control_BN-34	53	61.58669767477083	control
control_BN-34	53	42.89551611832307	control
control_BN-34	53	42.24871237045356	control
control_BN-34	53	60.67180254907835	control
control_BN-34	53	45.13997278912367	control
control_BN-34	53	54.09043283996548	control
control_BN-34	53	69.36982533460531	control
control_BN-34	53	38.21923666775713	control
control_BN-34	53	63.69103525697713	control
control_BN-34	53	54.371137146582484	control
control_BN-34	53	50.481603415621926	control
control_BN-34	53	66.8849966055875	control
control_BN-34	53	59.586369195275495	control
control_BN-34	53	43.794134215538186	control
control_BN-34	53	40.38793587064484	control
control_BN-34	53	57.4979553800068	control
control_BN-34	53	62.83462241692496	control
control_BN-34	53	41.71328394902284	control
control_BN-34	53	45.54821847811412	control
control_BN-34	53	29.652496535572848	control
control_BN-34	53	65.31457931670658	control
control_BN-34	53	56.741597551580696	control
control_BN-34	53	57.15289853596356	control
control_BN-34	53	49.455349568674905	control
control_BN-34	53	52.86981601261109	control
control_BN-34	53	49.17815800062795	control
control_BN-34	53	59.14530036205516	control
control_BN-34	53	61.555740079164394	control
control_BN-34	53	48.448569908131645	control
control_BN-34	53	42.3512478385758	control
control_BN-34	53	61.720081192496174	control
control_BN-34	53	53.20244230982649	control
control_BN-34	53	42.70031995799225	control
control_BN-34	53	57.126448827827936	control
control_BN-34	53	44.286017208034835	control
control_BN-34	53	47.66468572774268	control
control_BN-34	53	70.66886018531918	control
control_BN-34	53	61.30824573759665	control
control_BN-34	53	42.91548408040248	control
control_BN-34	53	53.88417141775482	control
control_BN-34	53	53.73425204888877	control
control_BN-34	53	55.677055913591516	control
control_BN-34	53	65.88292917282406	control
control_BN-34	53	64.77248354566301	control
control_BN-34	53	33.81428196997189	control
control_BN-34	53	45.89332125271768	control
control_BN-34	53	49.26298218604701	control
control_BN-34	53	56.53139894426724	control
control_BN-34	53	33.53466824896015	control
control_BN-34	53	63.30008146177168	control
control_BN-34	53	41.29352965236817	control
control_BN-34	53	62.13444121938098	control
control_BN-34	53	41.17222007451496	control
control_BN-34	53	45.29773807159032	control
control_BN-34	53	49.168144743470165	control
control_BN-34	53	47.516175180339694	control
control_BN-34	53	60.93316050975793	control
control_BN-34	53	54.29339901514042	control
control_BN-34	53	47.531776227717465	control
control_BN-34	53	51.29034059130688	control
control_BN-34	53	50.577997880390036	control
control_BN-34	53	51.58155713322947	control
control_BN-34	53	59.96021211270151	control
control_BN-34	53	42.591122596622135	control
control_BN-34	53	64.07000163269983	control
control_BN-34	53	42.7634482152389	control
control_BN-34	53	67.38930651235223	control
control_BN-34	53	40.27680810626777	control
control_BN-34	53	44.415793565564485	control
control_BN-34	53	53.35473732833252	control
control_BN-34	53	43.719193526263155	control
control_BN-34	53	38.99882450921376	control
control_BN-34	53	51.862054925843935	control
control_BN-34	53	56.699875480244	control
control_BN-34	53	79.75533391404232	control
control_BN-34	53	80.73509412132552	control
control_BN-34	53	47.9854457588258	control
control_BN-34	53	44.00347897090913	control
control_BN-34	53	61.88375535655605	control
control_BN-34	53	35.71338505070845	control
control_BN-34	53	48.55318547188958	control
control_BN-34	53	52.60445138546582	control
control_BN-37	58	83.14230810958396	control
control_BN-37	58	45.545097610636816	control
control_BN-37	58	44.56550993962774	control
control_BN-37	58	51.850312747308344	control
control_BN-37	58	55.440095828594536	control
control_BN-37	58	66.90711507577082	control
control_BN-37	58	45.191841794911234	control
control_BN-37	58	31.943729116339142	control
control_BN-37	58	46.14243183487786	control
control_BN-37	58	34.78948162732379	control
control_BN-37	58	36.38713140157462	control
control_BN-37	58	66.79044148218343	control
control_BN-37	58	57.09367873634176	control
control_BN-37	58	46.41126360737365	control
control_BN-37	58	49.796596343491515	control
control_BN-37	58	43.12580653815411	control
control_BN-37	58	44.33838183382251	control
control_BN-37	58	41.11991752662093	control
control_BN-37	58	54.02363642501723	control
control_BN-37	58	45.75944619777514	control
control_BN-37	58	52.472395877633076	control
control_BN-37	58	44.47592689182839	control
control_BN-37	58	48.14316154528482	control
control_BN-37	58	67.7801661255659	control
control_BN-37	58	25.55631314162771	control
control_BN-37	58	41.485937850304246	control
control_BN-37	58	52.21060306907589	control
control_BN-37	58	56.814209957264545	control
control_BN-37	58	42.2643284954507	control
control_BN-37	58	49.028947888061126	control
control_BN-37	58	37.86177499708563	control
control_BN-37	58	52.653357461454235	control
control_BN-37	58	42.404602739974436	control
control_BN-37	58	51.76043631608777	control
control_BN-37	58	53.2258320254171	control
control_BN-37	58	49.037989681079864	control
control_BN-37	58	17.66453301495724	control
control_BN-37	58	39.37888717052557	control
control_BN-37	58	30.44168723014937	control
control_BN-37	58	15.203219409510151	control
control_BN-37	58	21.938985547496213	control
control_BN-37	58	40.522581212728475	control
control_BN-37	58	18.65450899094984	control
control_BN-37	58	21.862227672742353	control
control_BN-37	58	52.25764624292501	control
control_BN-37	58	46.25196972745826	control
control_BN-37	58	32.51990828218075	control
control_BN-37	58	59.34401252163012	control
control_BN-37	58	52.94337775175039	control
control_BN-37	58	17.368447402317134	control
control_BN-37	58	48.267724743984004	control
control_BN-37	58	39.5355097599151	control
control_BN-37	58	45.66823593628971	control
control_BN-37	58	59.9802136725375	control
control_BN-37	58	53.62737400598084	control
control_BN-37	58	42.904495307039525	control
control_BN-37	58	38.444760489084835	control
control_BN-37	58	54.64593171930116	control
control_BN-37	58	53.160966616305565	control
control_BN-37	58	45.15614804618629	control
control_BN-37	58	48.968476832431854	control
control_BN-37	58	46.985626861691834	control
control_BN-37	58	64.48393686642966	control
control_BN-37	58	45.187727958870084	control
control_BN-37	58	44.74091660757823	control
control_BN-37	58	26.1777481034836	control
control_BN-37	58	50.146913318239854	control
control_BN-37	58	43.66028240117707	control
control_BN-37	58	63.24280569927738	control
control_BN-37	58	23.32865684420072	control
control_BN-37	58	38.04933527378834	control
control_BN-37	58	46.718060837497795	control
control_BN-37	58	39.24456710285097	control
control_BN-37	58	39.204298843317275	control
control_BN-37	58	44.63030427823898	control
control_BN-37	58	34.88802457221128	control
control_BN-37	58	53.06974012232717	control
control_BN-37	58	48.08056601170693	control
control_BN-37	58	48.17809403248799	control
control_BN-37	58	63.839330128594256	control
control_BN-37	58	49.80982732433576	control
control_BN-37	58	27.53001332891847	control
control_BN-37	58	41.39850835927834	control
control_BN-37	58	43.60152714459324	control
control_BN-37	58	36.9299730536594	control
control_BN-37	58	25.380449178693972	control
control_BN-37	58	59.02733338791496	control
control_BN-37	58	34.46480375973894	control
control_BN-37	58	31.352452631421148	control
control_BN-37	58	42.13232841572546	control
control_BN-37	58	50.37123936301344	control
control_BN-37	58	46.973202861293444	control
control_BN-37	58	52.045997522631836	control
control_BN-37	58	33.72804535497219	control
control_BN-37	58	44.38718113251135	control
control_BN-37	58	42.92024117215159	control
control_BN-37	58	34.55134304850729	control
control_BN-37	58	43.04916850475263	control
control_BN-37	58	41.64845614229547	control
control_BN-37	58	61.557341006424	control
control_BN-36	48	48.28357530692534	control
control_BN-36	48	40.56833185996669	control
control_BN-36	48	38.52815521720336	control
control_BN-36	48	45.638364585404226	control
control_BN-36	48	33.59762023918836	control
control_BN-36	48	33.65520779291061	control
control_BN-36	48	39.82335327790339	control
control_BN-36	48	48.268049453394	control
control_BN-36	48	42.618645034659615	control
control_BN-36	48	40.1482722388765	control
control_BN-36	48	45.688883072411265	control
control_BN-36	48	35.69459046606466	control
control_BN-36	48	35.37146288682199	control
control_BN-36	48	35.97249432399529	control
control_BN-36	48	45.87469388284757	control
control_BN-36	48	41.181380464250374	control
control_BN-36	48	35.880252753449845	control
control_BN-36	48	24.51933599469843	control
control_BN-36	48	32.479134709950976	control
control_BN-36	48	30.16039548432873	control
control_BN-36	48	37.43840340632975	control
control_BN-36	48	24.84409337952564	control
control_BN-36	48	31.325734487755287	control
control_BN-36	48	34.52979861580386	control
control_BN-36	48	36.834897613566895	control
control_BN-36	48	41.616037427841086	control
control_BN-36	48	34.013431889889176	control
control_BN-36	48	38.85538031858816	control
control_BN-36	48	33.748723721419836	control
control_BN-36	48	35.755030094959295	control
control_BN-36	48	39.75279345093911	control
control_BN-36	48	43.87993546202834	control
control_BN-36	48	42.09297516715965	control
control_BN-36	48	34.094662083749746	control
control_BN-36	48	37.09336408814464	control
control_BN-36	48	33.713506463344984	control
control_BN-36	48	29.573420053783654	control
control_BN-36	48	33.14649371681788	control
control_BN-36	48	30.741699961777208	control
control_BN-36	48	33.96081638127405	control
control_BN-36	48	34.47037345553377	control
control_BN-36	48	41.076778459512084	control
control_BN-36	48	30.370287031955968	control
control_BN-36	48	48.180002861256696	control
control_BN-36	48	39.34592379515891	control
control_BN-36	48	29.537190214977343	control
control_BN-36	48	32.02468019671918	control
control_BN-36	48	42.40855630427743	control
control_BN-36	48	28.55772020583892	control
control_BN-36	48	43.38916694267377	control
control_BN-36	48	42.32903273339561	control
control_BN-36	48	38.104875616644904	control
control_BN-36	48	32.287728169536045	control
control_BN-36	48	33.52610757058442	control
control_BN-36	48	39.15003493413286	control
control_BN-36	48	31.101669600666852	control
control_BN-36	48	37.50435707716057	control
control_BN-36	48	35.29523406746883	control
control_BN-36	48	40.85965730411623	control
control_BN-36	48	41.04776227778359	control
control_BN-36	48	38.14740955114725	control
control_BN-36	48	31.881105019857536	control
control_BN-36	48	36.23936690830707	control
control_BN-36	48	35.04251495598503	control
control_BN-36	48	38.03791771803912	control
control_BN-36	48	37.36521985140241	control
control_BN-36	48	39.19649120681696	control
control_BN-36	48	29.623268371442418	control
control_BN-36	48	50.3981684761851	control
control_BN-36	48	35.724108809585076	control
control_BN-36	48	38.453235313097956	control
control_BN-36	48	46.94350487158676	control
control_BN-36	48	42.51993512578431	control
control_BN-36	48	35.50632562773669	control
control_BN-36	48	40.33109707825954	control
control_BN-36	48	27.76942460624492	control
control_BN-36	48	32.837721595155024	control
control_BN-36	48	37.6195670210154	control
control_BN-36	48	34.28577767438768	control
control_BN-36	48	44.29643925877968	control
control_BN-36	48	39.55130003891836	control
control_BN-36	48	43.010570290894385	control
control_BN-36	48	38.42285504375094	control
control_BN-36	48	33.95855194298019	control
control_BN-36	48	34.59391507899782	control
control_BN-36	48	37.28358849753442	control
control_BN-36	48	46.422995997816045	control
control_BN-36	48	40.50246401838659	control
control_BN-36	48	42.80383258482099	control
control_BN-36	48	38.173859471345885	control
control_BN-36	48	43.18280699822395	control
control_BN-36	48	37.36748476763216	control
control_BN-36	48	32.70157473463208	control
control_BN-36	48	35.73631094024095	control
control_BN-36	48	26.725761186272685	control
control_BN-36	48	33.4341994993286	control
control_BN-36	48	45.2346191524498	control
control_BN-36	48	32.37787486152567	control
control_BN-36	48	32.516066004854686	control
control_BN-36	48	41.13133458142032	control
control_BN-28	58	44.034995445373156	control
control_BN-28	58	52.33765208176243	control
control_BN-28	58	54.1524832565733	control
control_BN-28	58	42.02615102187539	control
control_BN-28	58	44.150436599802774	control
control_BN-28	58	67.60576179058951	control
control_BN-28	58	62.03657046676125	control
control_BN-28	58	55.53671302173545	control
control_BN-28	58	51.06232210604282	control
control_BN-28	58	65.43372812720357	control
control_BN-28	58	38.33582007849975	control
control_BN-28	58	39.79637450870149	control
control_BN-28	58	48.794735284757415	control
control_BN-28	58	60.12870401739161	control
control_BN-28	58	51.8896769516853	control
control_BN-28	58	52.34955140103385	control
control_BN-28	58	38.16682234506183	control
control_BN-28	58	59.9005163280678	control
control_BN-28	58	44.94607392522381	control
control_BN-28	58	62.583373962936875	control
control_BN-28	58	36.02001751722949	control
control_BN-28	58	50.486743650301555	control
control_BN-28	58	50.92380388979722	control
control_BN-28	58	41.55570649652962	control
control_BN-28	58	61.64464155427466	control
control_BN-28	58	47.49804351187734	control
control_BN-28	58	46.30964600544551	control
control_BN-28	58	48.52275337179753	control
control_BN-28	58	45.33691244332845	control
control_BN-28	58	46.0522919711533	control
control_BN-28	58	42.10553784279856	control
control_BN-28	58	50.4009864557581	control
control_BN-28	58	49.07826828463487	control
control_BN-28	58	50.1425544098106	control
control_BN-28	58	43.47232143532157	control
control_BN-28	58	54.37492694151808	control
control_BN-28	58	55.191415706987314	control
control_BN-28	58	62.963907379931165	control
control_BN-28	58	54.882390142638535	control
control_BN-28	58	71.09462878339154	control
control_BN-28	58	62.037736362382745	control
control_BN-28	58	24.940163014707185	control
control_BN-28	58	51.7398939593447	control
control_BN-28	58	42.895979099888244	control
control_BN-28	58	34.15799067867446	control
control_BN-28	58	33.022647979505095	control
control_BN-28	58	53.27550195962976	control
control_BN-28	58	72.69752142501527	control
control_BN-28	58	48.338496927996054	control
control_BN-28	58	56.37101454513517	control
control_BN-28	58	55.64833947414621	control
control_BN-28	58	28.72768699438055	control
control_BN-28	58	22.53161019046773	control
control_BN-28	58	46.40735045819353	control
control_BN-28	58	40.63797129249806	control
control_BN-28	58	51.10087219828003	control
control_BN-28	58	22.587834211734723	control
control_BN-28	58	28.67273066419464	control
control_BN-28	58	51.00428533451646	control
control_BN-28	58	55.63300955398115	control
control_BN-28	58	47.56610066772483	control
control_BN-28	58	49.19898775449689	control
control_BN-28	58	42.8393166430992	control
control_BN-28	58	48.910500613647166	control
control_BN-28	58	38.59569659207064	control
control_BN-28	58	49.235022525092106	control
control_BN-28	58	52.138796365788686	control
control_BN-28	58	45.5034967883066	control
control_BN-28	58	56.094333711154505	control
control_BN-28	58	61.55896434404879	control
control_BN-28	58	52.96467678473661	control
control_BN-28	58	32.83296298641066	control
control_BN-28	58	50.90383120083606	control
control_BN-28	58	51.85312186361055	control
control_BN-28	58	45.69668691815045	control
control_BN-28	58	44.472593872117415	control
control_BN-28	58	56.55772918452278	control
control_BN-28	58	51.84074644909304	control
control_BN-28	58	60.604775542069476	control
control_BN-28	58	48.477369466305646	control
control_BN-28	58	62.781553541913574	control
control_BN-28	58	40.21277615333541	control
control_BN-28	58	58.02399573884879	control
control_BN-28	58	34.60370107617543	control
control_BN-28	58	44.50012055527259	control
control_BN-28	58	48.76504673969873	control
control_BN-28	58	51.16086181930812	control
control_BN-28	58	63.68321527579417	control
control_BN-28	58	40.75219288615955	control
control_BN-28	58	57.510296414988694	control
control_BN-28	58	60.848097111825716	control
control_BN-28	58	56.51760791976461	control
control_BN-28	58	49.85751897591043	control
control_BN-28	58	55.165819331583045	control
control_BN-28	58	40.38834524104059	control
control_BN-28	58	30.30725985646955	control
control_BN-28	58	52.24514706711895	control
control_BN-28	58	28.53343371849683	control
control_BN-28	58	48.29615972216859	control
control_BN-28	58	42.190177860928706	control
control_BN-27	63	41.84726491399187	control
control_BN-27	63	44.90404072669879	control
control_BN-27	63	42.02737299722528	control
control_BN-27	63	37.688029728635286	control
control_BN-27	63	37.414367806255896	control
control_BN-27	63	70.52908969987467	control
control_BN-27	63	37.12999005180786	control
control_BN-27	63	20.642955537764532	control
control_BN-27	63	21.605051119510712	control
control_BN-27	63	39.770253346295625	control
control_BN-27	63	43.11054805769743	control
control_BN-27	63	32.25403736101765	control
control_BN-27	63	22.349391345183875	control
control_BN-27	63	34.939612858613394	control
control_BN-27	63	39.52233167185202	control
control_BN-27	63	31.719383985933828	control
control_BN-27	63	26.56003254039795	control
control_BN-27	63	46.89999889808888	control
control_BN-27	63	39.687313288325754	control
control_BN-27	63	56.60933354313772	control
control_BN-27	63	41.03715144597114	control
control_BN-27	63	48.366197354719205	control
control_BN-27	63	46.63938956371216	control
control_BN-27	63	36.829365145522445	control
control_BN-27	63	40.14394602537042	control
control_BN-27	63	44.10195786996823	control
control_BN-27	63	31.26264655459829	control
control_BN-27	63	43.98690365022407	control
control_BN-27	63	37.144273317692445	control
control_BN-27	63	42.84639918446364	control
control_BN-27	63	40.14488745443358	control
control_BN-27	63	38.359036074432034	control
control_BN-27	63	39.229136819509975	control
control_BN-27	63	61.704840987150725	control
control_BN-27	63	54.66933345175837	control
control_BN-27	63	35.18123661094664	control
control_BN-27	63	50.76098246586597	control
control_BN-27	63	28.975218823387927	control
control_BN-27	63	35.79420117102063	control
control_BN-27	63	28.2173391032634	control
control_BN-27	63	35.46071371821618	control
control_BN-27	63	43.64384090376333	control
control_BN-27	63	56.560948097356366	control
control_BN-27	63	44.233952759711634	control
control_BN-27	63	19.679406895576125	control
control_BN-27	63	47.86468800137944	control
control_BN-27	63	42.58937245729414	control
control_BN-27	63	74.34788865537581	control
control_BN-27	63	48.74805647152065	control
control_BN-27	63	32.46623251155981	control
control_BN-27	63	38.51404836861791	control
control_BN-27	63	37.957152903442775	control
control_BN-27	63	36.82168780030417	control
control_BN-27	63	55.37150910376593	control
control_BN-27	63	31.64427778564867	control
control_BN-27	63	37.27019003194265	control
control_BN-27	63	26.127511601432353	control
control_BN-27	63	42.4508933599879	control
control_BN-27	63	46.444663512517	control
control_BN-27	63	46.126620712664604	control
control_BN-27	63	27.40104512376811	control
control_BN-27	63	39.927672009973975	control
control_BN-27	63	37.22784396591708	control
control_BN-27	63	41.57162359531941	control
control_BN-27	63	32.30360338607142	control
control_BN-27	63	61.16575396994699	control
control_BN-27	63	56.949891780925604	control
control_BN-27	63	39.951282633090784	control
control_BN-27	63	48.923464849192776	control
control_BN-27	63	29.309405957199314	control
control_BN-27	63	47.39699743107854	control
control_BN-27	63	40.84493451125616	control
control_BN-27	63	39.56502779346384	control
control_BN-27	63	47.41545474306838	control
control_BN-27	63	36.95316492819906	control
control_BN-27	63	30.110207850899098	control
control_BN-27	63	37.84663281585725	control
control_BN-27	63	48.513028546325245	control
control_BN-27	63	32.029749445755684	control
control_BN-27	63	48.587576334559465	control
control_BN-27	63	17.935263665526932	control
control_BN-27	63	46.94463847368212	control
control_BN-27	63	49.190806962262656	control
control_BN-27	63	44.899023339188126	control
control_BN-27	63	34.04213217546349	control
control_BN-27	63	29.28821685207314	control
control_BN-27	63	37.39547205952499	control
control_BN-27	63	43.66614474075493	control
control_BN-27	63	45.42058918594183	control
control_BN-27	63	50.901579182795956	control
control_BN-27	63	49.04895981729527	control
control_BN-27	63	38.14572732115108	control
control_BN-27	63	42.224566196480765	control
control_BN-27	63	46.22730868247157	control
control_BN-27	63	45.884578164698816	control
control_BN-27	63	69.25483586368168	control
control_BN-27	63	57.94333933095325	control
control_BN-27	63	30.393720552928468	control
control_BN-27	63	51.66278797705178	control
control_BN-27	63	39.33571268031607	control
mild_BN-02	68	71.44010094176282	mild
mild_BN-02	68	63.733023228973344	mild
mild_BN-02	68	46.712224276471254	mild
mild_BN-02	68	76.62068402920214	mild
mild_BN-02	68	55.32361742641525	mild
mild_BN-02	68	71.55529771466591	mild
mild_BN-02	68	64.15488175104821	mild
mild_BN-02	68	67.74852203741338	mild
mild_BN-02	68	58.56873536312465	mild
mild_BN-02	68	66.2582948904172	mild
mild_BN-02	68	76.49382342183412	mild
mild_BN-02	68	58.758480084889555	mild
mild_BN-02	68	58.92151270724024	mild
mild_BN-02	68	56.25356846307382	mild
mild_BN-02	68	73.90376721355035	mild
mild_BN-02	68	64.05490496745718	mild
mild_BN-02	68	68.50893816897552	mild
mild_BN-02	68	62.04017990265953	mild
mild_BN-02	68	37.28660675301805	mild
mild_BN-02	68	72.11194373708956	mild
mild_BN-02	68	67.41923290851138	mild
mild_BN-02	68	61.39174779555799	mild
mild_BN-02	68	40.43324854036218	mild
mild_BN-02	68	62.51853278531242	mild
mild_BN-02	68	56.60776257732672	mild
mild_BN-02	68	71.9642583409005	mild
mild_BN-02	68	68.30421180306891	mild
mild_BN-02	68	65.36440126517581	mild
mild_BN-02	68	57.010192288022424	mild
mild_BN-02	68	47.93593449573397	mild
mild_BN-02	68	59.92241877354406	mild
mild_BN-02	68	53.359955970245444	mild
mild_BN-02	68	63.2367317153139	mild
mild_BN-02	68	74.58576184425141	mild
mild_BN-02	68	66.4458545179756	mild
mild_BN-02	68	38.3216456274941	mild
mild_BN-02	68	56.35802923866628	mild
mild_BN-02	68	40.39241707090439	mild
mild_BN-02	68	70.90159567038332	mild
mild_BN-02	68	65.98044794991576	mild
mild_BN-02	68	59.96863841686634	mild
mild_BN-02	68	49.86988075066802	mild
mild_BN-02	68	81.50984082979936	mild
mild_BN-02	68	56.43997021031834	mild
mild_BN-02	68	63.58990155383853	mild
mild_BN-02	68	77.87778393293067	mild
mild_BN-02	68	69.13242596848904	mild
mild_BN-02	68	56.50805245150926	mild
mild_BN-02	68	77.93257676442731	mild
mild_BN-02	68	49.46391278389286	mild
mild_BN-02	68	51.90532512833352	mild
mild_BN-02	68	42.48627689032913	mild
mild_BN-02	68	78.8446474794367	mild
mild_BN-02	68	54.75211237639214	mild
mild_BN-02	68	82.68702278721005	mild
mild_BN-02	68	56.22206574483851	mild
mild_BN-02	68	65.27497140049319	mild
mild_BN-02	68	63.09336066570069	mild
mild_BN-02	68	56.96816203359056	mild
mild_BN-02	68	71.18084902884031	mild
mild_BN-02	68	75.84170419520402	mild
mild_BN-02	68	59.56227244471507	mild
mild_BN-02	68	60.949228088574316	mild
mild_BN-02	68	60.94572915138649	mild
mild_BN-02	68	48.24593792944712	mild
mild_BN-02	68	61.17809856465851	mild
mild_BN-02	68	47.21813427885299	mild
mild_BN-02	68	62.70021714116001	mild
mild_BN-02	68	78.50051161152538	mild
mild_BN-02	68	83.24349312843358	mild
mild_BN-02	68	56.92017055915726	mild
mild_BN-02	68	66.56805387451459	mild
mild_BN-02	68	54.19663698281436	mild
mild_BN-02	68	80.34891645097305	mild
mild_BN-02	68	80.08356177620266	mild
mild_BN-02	68	76.42903756569031	mild
mild_BN-02	68	60.78072852563183	mild
mild_BN-02	68	63.11016760957802	mild
mild_BN-02	68	51.51935632234275	mild
mild_BN-02	68	70.71167816377658	mild
mild_BN-02	68	43.93819046778243	mild
mild_BN-02	68	57.86448598258588	mild
mild_BN-02	68	52.55002955720633	mild
mild_BN-02	68	86.57514846093414	mild
mild_BN-02	68	49.21014802268796	mild
mild_BN-02	68	83.25161079308285	mild
mild_BN-02	68	58.82903956129681	mild
mild_BN-02	68	67.23194523616729	mild
mild_BN-02	68	63.121343266888275	mild
mild_BN-02	68	81.63271652148372	mild
mild_BN-02	68	50.03319179531952	mild
mild_BN-02	68	74.465627669040245	mild
mild_BN-02	68	59.18686792588409	mild
mild_BN-02	68	61.10096221347667	mild
mild_BN-02	68	63.09542994171404	mild
mild_BN-02	68	71.12009184436988	mild
mild_BN-02	68	46.90428936860659	mild
mild_BN-02	68	73.38362623339093	mild
mild_BN-02	68	56.83655440647543	mild
mild_BN-02	68	36.661475254546254	mild
mild_BN-03	58	57.52230492948319	mild
mild_BN-03	58	52.66125687460357	mild
mild_BN-03	58	41.31848583190019	mild
mild_BN-03	58	45.38109998192691	mild
mild_BN-03	58	62.208435335969604	mild
mild_BN-03	58	53.82219728917762	mild
mild_BN-03	58	46.46228583158952	mild
mild_BN-03	58	47.80035345477889	mild
mild_BN-03	58	49.315484139965676	mild
mild_BN-03	58	54.61269401676709	mild
mild_BN-03	58	61.69385150479694	mild
mild_BN-03	58	45.957530466104465	mild
mild_BN-03	58	65.24054490725035	mild
mild_BN-03	58	61.707394475551396	mild
mild_BN-03	58	43.782184233101276	mild
mild_BN-03	58	48.42387910783138	mild
mild_BN-03	58	44.96882223040073	mild
mild_BN-03	58	53.89221669628606	mild
mild_BN-03	58	59.57582809989619	mild
mild_BN-03	58	43.82179044923417	mild
mild_BN-03	58	51.50864389795774	mild
mild_BN-03	58	55.014059202581635	mild
mild_BN-03	58	73.56513237793841	mild
mild_BN-03	58	49.191894737763995	mild
mild_BN-03	58	49.93059292649518	mild
mild_BN-03	58	35.02205076713411	mild
mild_BN-03	58	49.88077199916442	mild
mild_BN-03	58	49.910249201009364	mild
mild_BN-03	58	54.1960110786206	mild
mild_BN-03	58	48.08113636805207	mild
mild_BN-03	58	47.658387308441	mild
mild_BN-03	58	61.23856222692931	mild
mild_BN-03	58	45.968266146844066	mild
mild_BN-03	58	57.10632955219531	mild
mild_BN-03	58	50.919770313238025	mild
mild_BN-03	58	46.98894717892856	mild
mild_BN-03	58	56.52401295261894	mild
mild_BN-03	58	51.85198399210178	mild
mild_BN-03	58	51.403360779686004	mild
mild_BN-03	58	43.355550908408574	mild
mild_BN-03	58	49.974118359945834	mild
mild_BN-03	58	33.72038174349158	mild
mild_BN-03	58	64.888459042082	mild
mild_BN-03	58	44.91127835612361	mild
mild_BN-03	58	73.30087902971448	mild
mild_BN-03	58	49.759283435316725	mild
mild_BN-03	58	59.41933678045361	mild
mild_BN-03	58	36.540154506046136	mild
mild_BN-03	58	62.475869133125606	mild
mild_BN-03	58	61.912242539758154	mild
mild_BN-03	58	57.29858823851994	mild
mild_BN-03	58	43.216738300920525	mild
mild_BN-03	58	47.49566473003649	mild
mild_BN-03	58	46.942480903351814	mild
mild_BN-03	58	58.56788872849889	mild
mild_BN-03	58	52.06723891070633	mild
mild_BN-03	58	57.3867503373977	mild
mild_BN-03	58	52.448934088600254	mild
mild_BN-03	58	54.65865625840321	mild
mild_BN-03	58	51.032916373450945	mild
mild_BN-03	58	42.263356973443294	mild
mild_BN-03	58	48.59538018349659	mild
mild_BN-03	58	59.578260876180806	mild
mild_BN-03	58	55.18954271289566	mild
mild_BN-03	58	50.47250660063688	mild
mild_BN-03	58	68.69100594052554	mild
mild_BN-03	58	69.50972228495976	mild
mild_BN-03	58	48.44801610359125	mild
mild_BN-03	58	52.18138466452094	mild
mild_BN-03	58	64.85774981351943	mild
mild_BN-03	58	55.28923549811625	mild
mild_BN-03	58	44.807703812660975	mild
mild_BN-03	58	55.75718183217745	mild
mild_BN-03	58	49.31393888876457	mild
mild_BN-03	58	53.46630556232094	mild
mild_BN-03	58	50.40330350836733	mild
mild_BN-03	58	56.72340717147222	mild
mild_BN-03	58	60.04973065600119	mild
mild_BN-03	58	38.838987950907	mild
mild_BN-03	58	46.918692247146225	mild
mild_BN-03	58	43.896681016580466	mild
mild_BN-03	58	46.39578939857221	mild
mild_BN-03	58	44.34562397757786	mild
mild_BN-03	58	48.67495791623205	mild
mild_BN-03	58	46.41170230799649	mild
mild_BN-03	58	43.92552199270553	mild
mild_BN-03	58	51.92019042259905	mild
mild_BN-03	58	41.25745115650104	mild
mild_BN-03	58	69.56433603364978	mild
mild_BN-03	58	42.43052177985441	mild
mild_BN-03	58	42.2130119786634	mild
mild_BN-03	58	62.47848104484047	mild
mild_BN-03	58	54.52672829589447	mild
mild_BN-03	58	48.08392260928515	mild
mild_BN-03	58	45.614314032740594	mild
mild_BN-03	58	62.41170644320275	mild
mild_BN-03	58	47.14735338771788	mild
mild_BN-03	58	48.036704956745666	mild
mild_BN-03	58	53.136800293864695	mild
mild_BN-03	58	43.80075596897581	mild
mild_BN-11	53	48.29063079631212	mild
mild_BN-11	53	33.732211848444855	mild
mild_BN-11	53	60.994931500560575	mild
mild_BN-11	53	55.67462289325868	mild
mild_BN-11	53	69.70809223127277	mild
mild_BN-11	53	50.84799066268283	mild
mild_BN-11	53	49.89857729072005	mild
mild_BN-11	53	54.00998304979824	mild
mild_BN-11	53	61.80241667622977	mild
mild_BN-11	53	48.559906563568916	mild
mild_BN-11	53	70.06133543061048	mild
mild_BN-11	53	66.16815693470068	mild
mild_BN-11	53	55.98367965643426	mild
mild_BN-11	53	55.480534297032854	mild
mild_BN-11	53	66.52199703970278	mild
mild_BN-11	53	58.401586862858615	mild
mild_BN-11	53	49.794473281457705	mild
mild_BN-11	53	61.37983229489552	mild
mild_BN-11	53	64.21885283123524	mild
mild_BN-11	53	48.966327201789376	mild
mild_BN-11	53	51.05317392022982	mild
mild_BN-11	53	53.472976670601305	mild
mild_BN-11	53	60.07403891297235	mild
mild_BN-11	53	68.92987956940082	mild
mild_BN-11	53	66.43622027103629	mild
mild_BN-11	53	58.11520592590988	mild
mild_BN-11	53	59.5776123500205	mild
mild_BN-11	53	61.68952443414155	mild
mild_BN-11	53	44.38685222012571	mild
mild_BN-11	53	59.493062648744406	mild
mild_BN-11	53	67.08489559865507	mild
mild_BN-11	53	50.4420306939395	mild
mild_BN-11	53	65.94784419059195	mild
mild_BN-11	53	56.48696832721957	mild
mild_BN-11	53	48.572403424533306	mild
mild_BN-11	53	65.77175463129264	mild
mild_BN-11	53	54.20152153567381	mild
mild_BN-11	53	55.97260120844322	mild
mild_BN-11	53	63.37884098525673	mild
mild_BN-11	53	45.77891532822589	mild
mild_BN-11	53	64.5073474513661	mild
mild_BN-11	53	67.75564249640173	mild
mild_BN-11	53	57.020090408860625	mild
mild_BN-11	53	58.8310456211725	mild
mild_BN-11	53	34.56962947565782	mild
mild_BN-11	53	47.48564711975946	mild
mild_BN-11	53	48.18750324110467	mild
mild_BN-11	53	53.82048397017181	mild
mild_BN-11	53	50.34564811451118	mild
mild_BN-11	53	61.70179326369078	mild
mild_BN-11	53	57.077902150893266	mild
mild_BN-11	53	48.619473973776266	mild
mild_BN-11	53	60.77072165715111	mild
mild_BN-11	53	58.27416849401337	mild
mild_BN-11	53	50.128688725504	mild
mild_BN-11	53	55.91251818102188	mild
mild_BN-11	53	65.63484653923182	mild
mild_BN-11	53	57.13161598381722	mild
mild_BN-11	53	65.5823906676088	mild
mild_BN-11	53	49.82903690359757	mild
mild_BN-11	53	63.18257852352499	mild
mild_BN-11	53	57.0584140231186	mild
mild_BN-11	53	55.44889011173781	mild
mild_BN-11	53	68.02086297808751	mild
mild_BN-11	53	54.838830098093666	mild
mild_BN-11	53	68.84221388868404	mild
mild_BN-11	53	70.0274593031653	mild
mild_BN-11	53	44.29263502542268	mild
mild_BN-11	53	57.16994737055796	mild
mild_BN-11	53	44.8819543380554	mild
mild_BN-11	53	63.85106950332222	mild
mild_BN-11	53	41.959641486784385	mild
mild_BN-11	53	56.646314799314055	mild
mild_BN-11	53	46.458492965342685	mild
mild_BN-11	53	41.19677212397027	mild
mild_BN-11	53	49.2860275600396	mild
mild_BN-11	53	56.8578156111364	mild
mild_BN-11	53	50.432755988223164	mild
mild_BN-11	53	64.19702538088623	mild
mild_BN-11	53	58.724881981803776	mild
mild_BN-11	53	64.4485488596225	mild
mild_BN-11	53	55.98874553318605	mild
mild_BN-11	53	56.12745701236693	mild
mild_BN-11	53	63.51460777979787	mild
mild_BN-11	53	54.75347815022718	mild
mild_BN-11	53	59.67650300443323	mild
mild_BN-11	53	52.24639672948657	mild
mild_BN-11	53	55.266156938476136	mild
mild_BN-11	53	60.81781698571034	mild
mild_BN-11	53	59.525667448171035	mild
mild_BN-11	53	55.27902144796404	mild
mild_BN-11	53	70.0580051962324	mild
mild_BN-11	53	58.45946211316708	mild
mild_BN-11	53	51.32499172469072	mild
mild_BN-11	53	58.09428289436467	mild
mild_BN-11	53	54.52747793841644	mild
mild_BN-11	53	51.49089306390592	mild
mild_BN-11	53	58.70534169823802	mild
mild_BN-11	53	41.59596914371029	mild
mild_BN-11	53	62.492288676129654	mild
mild_BN-06	73	37.836595636443846	mild
mild_BN-06	73	54.72546399957905	mild
mild_BN-06	73	49.44666542658537	mild
mild_BN-06	73	52.908673165002135	mild
mild_BN-06	73	43.70343836998818	mild
mild_BN-06	73	35.90170950487463	mild
mild_BN-06	73	48.09902026731219	mild
mild_BN-06	73	74.23346143096957	mild
mild_BN-06	73	33.61105143810343	mild
mild_BN-06	73	45.72976690715157	mild
mild_BN-06	73	54.22330795162326	mild
mild_BN-06	73	50.02625652263796	mild
mild_BN-06	73	58.02409548362389	mild
mild_BN-06	73	76.3214382016945	mild
mild_BN-06	73	36.16710135441438	mild
mild_BN-06	73	49.85128067827509	mild
mild_BN-06	73	34.26738415901207	mild
mild_BN-06	73	41.39882363791108	mild
mild_BN-06	73	53.000769831136466	mild
mild_BN-06	73	43.90410331032008	mild
mild_BN-06	73	41.34908388358832	mild
mild_BN-06	73	45.45302155394959	mild
mild_BN-06	73	60.70887662108327	mild
mild_BN-06	73	52.851665031362145	mild
mild_BN-06	73	52.61167973657464	mild
mild_BN-06	73	53.86509753166474	mild
mild_BN-06	73	50.83133809109375	mild
mild_BN-06	73	45.4088125152094	mild
mild_BN-06	73	53.56570401019783	mild
mild_BN-06	73	46.16132276311505	mild
mild_BN-06	73	66.00793271649835	mild
mild_BN-06	73	53.05437941933602	mild
mild_BN-06	73	71.58890611796605	mild
mild_BN-06	73	75.76755441649459	mild
mild_BN-06	73	40.23357205112955	mild
mild_BN-06	73	49.47769699671835	mild
mild_BN-06	73	43.00770519712763	mild
mild_BN-06	73	47.26021177490966	mild
mild_BN-06	73	59.8488525515609	mild
mild_BN-06	73	46.52941883004141	mild
mild_BN-06	73	61.69574718625802	mild
mild_BN-06	73	50.76407160204193	mild
mild_BN-06	73	31.319983539447733	mild
mild_BN-06	73	29.13157604872672	mild
mild_BN-06	73	53.73209713959089	mild
mild_BN-06	73	48.65016770323705	mild
mild_BN-06	73	56.05560277080418	mild
mild_BN-06	73	61.51068432732494	mild
mild_BN-06	73	54.12012629409136	mild
mild_BN-06	73	56.83398706111802	mild
mild_BN-06	73	46.821794904833396	mild
mild_BN-06	73	70.71116493617309	mild
mild_BN-06	73	43.55330349397996	mild
mild_BN-06	73	53.929808688945506	mild
mild_BN-06	73	58.90461462898107	mild
mild_BN-06	73	75.03204869810654	mild
mild_BN-06	73	44.46075521573157	mild
mild_BN-06	73	46.889337043289096	mild
mild_BN-06	73	67.48168065231751	mild
mild_BN-06	73	73.18499892304268	mild
mild_BN-06	73	52.85941734459894	mild
mild_BN-06	73	54.70567239846174	mild
mild_BN-06	73	51.44169533383232	mild
mild_BN-06	73	34.16940951475627	mild
mild_BN-06	73	47.458937967033734	mild
mild_BN-06	73	55.51023322840732	mild
mild_BN-06	73	63.6223069552052	mild
mild_BN-06	73	61.032466066816056	mild
mild_BN-06	73	85.50325673624458	mild
mild_BN-06	73	49.11687548311719	mild
mild_BN-06	73	43.910889604629816	mild
mild_BN-06	73	49.37598364399503	mild
mild_BN-06	73	42.98071134009189	mild
mild_BN-06	73	64.57924491845232	mild
mild_BN-06	73	60.081239836515216	mild
mild_BN-06	73	75.82605212893985	mild
mild_BN-06	73	58.618253912410225	mild
mild_BN-06	73	67.33445680692247	mild
mild_BN-06	73	27.121405328210496	mild
mild_BN-06	73	43.43111296900263	mild
mild_BN-06	73	46.148827821771555	mild
mild_BN-06	73	56.10139448813511	mild
mild_BN-06	73	54.13782802262177	mild
mild_BN-06	73	44.444977203835286	mild
mild_BN-06	73	60.89591604977869	mild
mild_BN-06	73	35.70717454763497	mild
mild_BN-06	73	55.524151617677674	mild
mild_BN-06	73	55.195996431976624	mild
mild_BN-06	73	76.49836295369363	mild
mild_BN-06	73	47.74642954212851	mild
mild_BN-06	73	42.386688279437074	mild
mild_BN-06	73	67.58813648196654	mild
mild_BN-06	73	60.553763714716666	mild
mild_BN-06	73	51.442393804290326	mild
mild_BN-06	73	49.2666573835913	mild
mild_BN-06	73	61.64961493298015	mild
mild_BN-06	73	60.53499747515476	mild
mild_BN-06	73	56.299526422472695	mild
mild_BN-06	73	41.237016894706436	mild
mild_BN-06	73	51.44582555226195	mild
mild_BN-04	63	48.301143308695835	mild
mild_BN-04	63	55.61749405035417	mild
mild_BN-04	63	47.89794272412666	mild
mild_BN-04	63	55.17298488668168	mild
mild_BN-04	63	58.59291430264071	mild
mild_BN-04	63	51.97395212629977	mild
mild_BN-04	63	47.5485548111046	mild
mild_BN-04	63	53.01340397135486	mild
mild_BN-04	63	55.37729812730449	mild
mild_BN-04	63	52.42298422706027	mild
mild_BN-04	63	59.10159564128419	mild
mild_BN-04	63	40.04503768000967	mild
mild_BN-04	63	51.755183029585865	mild
mild_BN-04	63	48.4890324198903	mild
mild_BN-04	63	41.02290376712914	mild
mild_BN-04	63	74.16419413921919	mild
mild_BN-04	63	47.9755514761398	mild
mild_BN-04	63	66.5093894652153	mild
mild_BN-04	63	43.692658731265304	mild
mild_BN-04	63	50.43704510554571	mild
mild_BN-04	63	43.17960980630862	mild
mild_BN-04	63	38.4309523139567	mild
mild_BN-04	63	48.13220084871653	mild
mild_BN-04	63	42.665854668461044	mild
mild_BN-04	63	65.07775923366822	mild
mild_BN-04	63	63.68221688063189	mild
mild_BN-04	63	32.23905086410603	mild
mild_BN-04	63	52.19737247823036	mild
mild_BN-04	63	50.741860655312486	mild
mild_BN-04	63	69.22038395643993	mild
mild_BN-04	63	39.32250036190889	mild
mild_BN-04	63	49.18041550096512	mild
mild_BN-04	63	52.865849982209006	mild
mild_BN-04	63	55.295621480113425	mild
mild_BN-04	63	69.77416955053002	mild
mild_BN-04	63	53.06402101639595	mild
mild_BN-04	63	62.45359723084088	mild
mild_BN-04	63	37.88356439571071	mild
mild_BN-04	63	45.029125003980816	mild
mild_BN-04	63	60.07621536796744	mild
mild_BN-04	63	46.53134437387783	mild
mild_BN-04	63	46.06040029216571	mild
mild_BN-04	63	54.44989682868683	mild
mild_BN-04	63	76.053669647006	mild
mild_BN-04	63	41.28937940102804	mild
mild_BN-04	63	57.530668150601265	mild
mild_BN-04	63	59.649059310280414	mild
mild_BN-04	63	45.816848330199996	mild
mild_BN-04	63	38.03551437935051	mild
mild_BN-04	63	45.46819578995628	mild
mild_BN-04	63	56.15798135064639	mild
mild_BN-04	63	36.363209833981266	mild
mild_BN-04	63	43.63536374995521	mild
mild_BN-04	63	38.01599314894358	mild
mild_BN-04	63	51.78793697245354	mild
mild_BN-04	63	82.28182126695773	mild
mild_BN-04	63	38.9574438175282	mild
mild_BN-04	63	55.94031699670468	mild
mild_BN-04	63	54.40981728966405	mild
mild_BN-04	63	59.156036928620196	mild
mild_BN-04	63	54.429780141790474	mild
mild_BN-04	63	57.23049664863688	mild
mild_BN-04	63	60.45423394956588	mild
mild_BN-04	63	59.653418293786906	mild
mild_BN-04	63	55.139767002687464	mild
mild_BN-04	63	42.16075159287287	mild
mild_BN-04	63	63.68436330114831	mild
mild_BN-04	63	34.9766612151862	mild
mild_BN-04	63	55.18923242148785	mild
mild_BN-04	63	31.471435468841737	mild
mild_BN-04	63	41.671037237282754	mild
mild_BN-04	63	48.297476214691194	mild
mild_BN-04	63	40.00664101667658	mild
mild_BN-04	63	18.31336878842881	mild
mild_BN-04	63	61.09128789924998	mild
mild_BN-04	63	45.94928467358706	mild
mild_BN-04	63	63.85458240660498	mild
mild_BN-04	63	49.16360991427404	mild
mild_BN-04	63	69.33794473431135	mild
mild_BN-04	63	45.521807839162214	mild
mild_BN-04	63	55.38647258552768	mild
mild_BN-04	63	74.44322402978975	mild
mild_BN-04	63	53.59397743864369	mild
mild_BN-04	63	57.76543177409306	mild
mild_BN-04	63	51.41289447345391	mild
mild_BN-04	63	41.12239186324106	mild
mild_BN-04	63	40.59958418061763	mild
mild_BN-04	63	54.051519020932275	mild
mild_BN-04	63	69.52755112826364	mild
mild_BN-04	63	75.98189870418355	mild
mild_BN-04	63	55.312639713598614	mild
mild_BN-04	63	41.56903964494057	mild
mild_BN-04	63	61.26727391530845	mild
mild_BN-04	63	65.2098474701658	mild
mild_BN-04	63	33.74988529373906	mild
mild_BN-04	63	51.82343756247384	mild
mild_BN-04	63	52.91383747642962	mild
mild_BN-04	63	62.19013554709217	mild
mild_BN-04	63	35.16502951943965	mild
mild_BN-04	63	59.342269690552705	mild
mild_BN-05	83	61.51441667252098	mild
mild_BN-05	83	63.181011333153904	mild
mild_BN-05	83	71.47087575666734	mild
mild_BN-05	83	77.70321154746296	mild
mild_BN-05	83	60.834196067339924	mild
mild_BN-05	83	65.40457835991462	mild
mild_BN-05	83	51.564754743439025	mild
mild_BN-05	83	62.456077717373915	mild
mild_BN-05	83	63.87063903459127	mild
mild_BN-05	83	80.79001714903814	mild
mild_BN-05	83	57.9095392472839	mild
mild_BN-05	83	59.457083482991266	mild
mild_BN-05	83	71.81921427610952	mild
mild_BN-05	83	58.33370307521834	mild
mild_BN-05	83	61.35867977201358	mild
mild_BN-05	83	57.655438551318106	mild
mild_BN-05	83	38.99015767587843	mild
mild_BN-05	83	41.978328032726544	mild
mild_BN-05	83	60.168364505999406	mild
mild_BN-05	83	73.71510187245578	mild
mild_BN-05	83	57.42838234723373	mild
mild_BN-05	83	48.13088507796975	mild
mild_BN-05	83	62.88232812661037	mild
mild_BN-05	83	64.59680624598519	mild
mild_BN-05	83	64.7911601355109	mild
mild_BN-05	83	65.492707370397	mild
mild_BN-05	83	67.01144291079838	mild
mild_BN-05	83	65.13234356170592	mild
mild_BN-05	83	69.20736561811282	mild
mild_BN-05	83	75.22627743093972	mild
mild_BN-05	83	54.54445722858274	mild
mild_BN-05	83	50.93945359590726	mild
mild_BN-05	83	59.73986712307933	mild
mild_BN-05	83	59.61181701476635	mild
mild_BN-05	83	56.90986849304706	mild
mild_BN-05	83	63.39715773384537	mild
mild_BN-05	83	52.12635001234795	mild
mild_BN-05	83	61.35926183408337	mild
mild_BN-05	83	72.72284509455233	mild
mild_BN-05	83	54.25432282296724	mild
mild_BN-05	83	59.6116773558677	mild
mild_BN-05	83	66.45143991394444	mild
mild_BN-05	83	43.527860208059565	mild
mild_BN-05	83	60.35941762159567	mild
mild_BN-05	83	47.19353776594471	mild
mild_BN-05	83	59.67628197858479	mild
mild_BN-05	83	61.94278877017674	mild
mild_BN-05	83	40.35094931231177	mild
mild_BN-05	83	72.83810036130107	mild
mild_BN-05	83	64.26878061945284	mild
mild_BN-05	83	56.586466130547315	mild
mild_BN-05	83	56.68008837825773	mild
mild_BN-05	83	51.3776885811716	mild
mild_BN-05	83	52.252396663310364	mild
mild_BN-05	83	76.57488848263442	mild
mild_BN-05	83	72.51138690105002	mild
mild_BN-05	83	44.56187324821258	mild
mild_BN-05	83	52.43308906003203	mild
mild_BN-05	83	67.6862199933414	mild
mild_BN-05	83	73.9026844058373	mild
mild_BN-05	83	70.85955796275479	mild
mild_BN-05	83	52.18877932455978	mild
mild_BN-05	83	43.95283485507431	mild
mild_BN-05	83	78.28726585643012	mild
mild_BN-05	83	66.14253947474232	mild
mild_BN-05	83	58.50243466682236	mild
mild_BN-05	83	63.707744541490634	mild
mild_BN-05	83	63.60594733043077	mild
mild_BN-05	83	69.29291140934963	mild
mild_BN-05	83	52.750602875868495	mild
mild_BN-05	83	38.72409816134053	mild
mild_BN-05	83	81.3646342229985	mild
mild_BN-05	83	63.70395241540644	mild
mild_BN-05	83	65.66292014414621	mild
mild_BN-05	83	49.6275077768504	mild
mild_BN-05	83	82.83943163880797	mild
mild_BN-05	83	51.597263562120716	mild
mild_BN-05	83	60.27363195612077	mild
mild_BN-05	83	70.0141995954636	mild
mild_BN-05	83	58.283850236546286	mild
mild_BN-05	83	71.15365096796519	mild
mild_BN-05	83	51.16166569699367	mild
mild_BN-05	83	51.91155276131334	mild
mild_BN-05	83	43.40353099441139	mild
mild_BN-05	83	71.90408487086754	mild
mild_BN-05	83	69.88529838389107	mild
mild_BN-05	83	60.862428829982996	mild
mild_BN-05	83	59.60583870985285	mild
mild_BN-05	83	68.73471677121029	mild
mild_BN-05	83	55.37171713044145	mild
mild_BN-05	83	65.55249178408809	mild
mild_BN-05	83	68.2562525558145	mild
mild_BN-05	83	73.02906277284283	mild
mild_BN-05	83	65.46068867063015	mild
mild_BN-05	83	56.286017206084026	mild
mild_BN-05	83	71.12906084234974	mild
mild_BN-05	83	55.663610679483995	mild
mild_BN-05	83	75.30221172100852	mild
mild_BN-05	83	58.27142490172681	mild
mild_BN-05	83	64.67130252300844	mild
mild_BN-07	63	62.750492440881175	mild
mild_BN-07	63	44.93891735819712	mild
mild_BN-07	63	52.567054634223766	mild
mild_BN-07	63	57.1599717695334	mild
mild_BN-07	63	52.88976010639756	mild
mild_BN-07	63	67.2831057147532	mild
mild_BN-07	63	56.965660695602324	mild
mild_BN-07	63	61.12105758809407	mild
mild_BN-07	63	62.530471952183944	mild
mild_BN-07	63	60.808404053993115	mild
mild_BN-07	63	44.550842414257325	mild
mild_BN-07	63	46.149408043090396	mild
mild_BN-07	63	70.57057737096476	mild
mild_BN-07	63	47.68107178342261	mild
mild_BN-07	63	76.48048861789242	mild
mild_BN-07	63	49.622597556206976	mild
mild_BN-07	63	70.03636536228734	mild
mild_BN-07	63	51.4310225944268	mild
mild_BN-07	63	40.01153989333387	mild
mild_BN-07	63	51.83661937946356	mild
mild_BN-07	63	77.18211023567595	mild
mild_BN-07	63	52.13190829245638	mild
mild_BN-07	63	63.46788424786257	mild
mild_BN-07	63	66.15509647835604	mild
mild_BN-07	63	74.48420486960656	mild
mild_BN-07	63	59.73958141329108	mild
mild_BN-07	63	76.85279305048466	mild
mild_BN-07	63	77.6934777664583	mild
mild_BN-07	63	62.152263571432236	mild
mild_BN-07	63	69.1408458777865	mild
mild_BN-07	63	76.85646816174253	mild
mild_BN-07	63	70.5355559900174	mild
mild_BN-07	63	51.36967307277783	mild
mild_BN-07	63	75.83787854840536	mild
mild_BN-07	63	59.453473299627206	mild
mild_BN-07	63	81.6834722724438	mild
mild_BN-07	63	60.62798678084187	mild
mild_BN-07	63	67.20962202832467	mild
mild_BN-07	63	49.917106032274425	mild
mild_BN-07	63	64.21689632081733	mild
mild_BN-07	63	56.421273440239005	mild
mild_BN-07	63	74.81115941770761	mild
mild_BN-07	63	63.267002009697464	mild
mild_BN-07	63	59.12725020272783	mild
mild_BN-07	63	54.20118710634856	mild
mild_BN-07	63	69.61041810540014	mild
mild_BN-07	63	46.77460232418863	mild
mild_BN-07	63	56.98197682375669	mild
mild_BN-07	63	61.727572607511924	mild
mild_BN-07	63	45.18652974620704	mild
mild_BN-07	63	61.69535942519822	mild
mild_BN-07	63	43.40685734240228	mild
mild_BN-07	63	52.57017770652559	mild
mild_BN-07	63	60.200300629837486	mild
mild_BN-07	63	68.99810756588103	mild
mild_BN-07	63	69.91914511229778	mild
mild_BN-07	63	55.162128424329794	mild
mild_BN-07	63	53.171492550056186	mild
mild_BN-07	63	82.10329778412377	mild
mild_BN-07	63	55.91094729285392	mild
mild_BN-07	63	65.10434734744997	mild
mild_BN-07	63	59.19698814903801	mild
mild_BN-07	63	78.85828013721733	mild
mild_BN-07	63	50.15377847492688	mild
mild_BN-07	63	59.15951578939619	mild
mild_BN-07	63	67.80010157817276	mild
mild_BN-07	63	60.543020963170825	mild
mild_BN-07	63	61.506465632260955	mild
mild_BN-07	63	62.82087980327507	mild
mild_BN-07	63	63.837025125420546	mild
mild_BN-07	63	52.22238940956047	mild
mild_BN-07	63	60.749841874128144	mild
mild_BN-07	63	74.61454792280281	mild
mild_BN-07	63	68.42825402852941	mild
mild_BN-07	63	42.65227683259689	mild
mild_BN-07	63	53.13415109285402	mild
mild_BN-07	63	72.88780835240559	mild
mild_BN-07	63	66.1613624254764	mild
mild_BN-07	63	47.42932123792459	mild
mild_BN-07	63	51.35744040811429	mild
mild_BN-07	63	83.41141439577551	mild
mild_BN-07	63	72.72863481638092	mild
mild_BN-07	63	47.57362316191651	mild
mild_BN-07	63	57.690304382263285	mild
mild_BN-07	63	88.8265129366932	mild
mild_BN-07	63	64.60473105832133	mild
mild_BN-07	63	77.35034322999863	mild
mild_BN-07	63	43.6477637504679	mild
mild_BN-07	63	75.39441010366627	mild
mild_BN-07	63	53.03686369310089	mild
mild_BN-07	63	50.937198613884355	mild
mild_BN-07	63	51.882669677569154	mild
mild_BN-07	63	43.540059579278925	mild
mild_BN-07	63	60.30639101852925	mild
mild_BN-07	63	71.57892013387378	mild
mild_BN-07	63	76.44672555006548	mild
mild_BN-07	63	37.6859852802761	mild
mild_BN-07	63	77.22642196472891	mild
mild_BN-07	63	50.43805611422862	mild
[truncated: 1,301 more rows]
