# Supplementary material for: Single-cell immune aging clocks reveal inter-individual heterogeneity during infection and vaccination
Source: Nat Aging. 2025 Mar 5;5(4):607–21. doi: 10.1038/s43587-025-00819-z (PMC12003178; doi:10.1038/s43587-025-00819-z)
Supplement: Supplementary file 5 — Statistical source data. [file 43587_2025_819_MOESM5_ESM.zip › SD_F4/CD4T_bonn_fordistribution.txt]

donor_id	age	Prediction	condition
BN-22_FreshPBMC_23.04.2020	48	89.08824783892997	control
BN-22_FreshPBMC_23.04.2020	48	66.56212875496739	control
BN-22_FreshPBMC_23.04.2020	48	63.16280541415101	control
BN-22_FreshPBMC_23.04.2020	48	59.591482571139125	control
BN-22_FreshPBMC_23.04.2020	48	66.12316375887791	control
BN-22_FreshPBMC_23.04.2020	48	61.37613688634064	control
BN-22_FreshPBMC_23.04.2020	48	74.29002279821212	control
BN-22_FreshPBMC_23.04.2020	48	43.91906475462144	control
BN-22_FreshPBMC_23.04.2020	48	72.36957794016034	control
BN-22_FreshPBMC_23.04.2020	48	67.737296842123925	control
BN-22_FreshPBMC_23.04.2020	48	59.06219561858183	control
BN-22_FreshPBMC_23.04.2020	48	70.3958670085927	control
BN-22_FreshPBMC_23.04.2020	48	55.390281392176185	control
BN-22_FreshPBMC_23.04.2020	48	58.63581868287495	control
BN-22_FreshPBMC_23.04.2020	48	57.61180574626213	control
BN-22_FreshPBMC_23.04.2020	48	80.5762789286977	control
BN-22_FreshPBMC_23.04.2020	48	83.31067050400847	control
BN-22_FreshPBMC_23.04.2020	48	58.72473296799792	control
BN-22_FreshPBMC_23.04.2020	48	64.56012915369864	control
BN-22_FreshPBMC_23.04.2020	48	72.57205514689421	control
BN-22_FreshPBMC_23.04.2020	48	73.06208274404888	control
BN-22_FreshPBMC_23.04.2020	48	81.99434987552726	control
BN-22_FreshPBMC_23.04.2020	48	63.36320376142143	control
BN-22_FreshPBMC_23.04.2020	48	62.24686420661152	control
BN-22_FreshPBMC_23.04.2020	48	77.70305127710304	control
BN-22_FreshPBMC_23.04.2020	48	69.63665864475904	control
BN-22_FreshPBMC_23.04.2020	48	73.68408018750017	control
BN-22_FreshPBMC_23.04.2020	48	51.686503203129384	control
BN-22_FreshPBMC_23.04.2020	48	61.88755846634046	control
BN-22_FreshPBMC_23.04.2020	48	64.8189523844178	control
BN-22_FreshPBMC_23.04.2020	48	77.04286062383953	control
BN-22_FreshPBMC_23.04.2020	48	77.59684113448239	control
BN-22_FreshPBMC_23.04.2020	48	77.71795442614695	control
BN-22_FreshPBMC_23.04.2020	48	79.31385346771769	control
BN-22_FreshPBMC_23.04.2020	48	65.28935804804654	control
BN-22_FreshPBMC_23.04.2020	48	74.71159554069969	control
BN-22_FreshPBMC_23.04.2020	48	84.29679075523634	control
BN-22_FreshPBMC_23.04.2020	48	64.70588504373788	control
BN-22_FreshPBMC_23.04.2020	48	19.4700299967724	control
BN-22_FreshPBMC_23.04.2020	48	60.895413520198915	control
BN-22_FreshPBMC_23.04.2020	48	42.986105413219505	control
BN-22_FreshPBMC_23.04.2020	48	56.18815055212164	control
BN-22_FreshPBMC_23.04.2020	48	74.62788466322556	control
BN-22_FreshPBMC_23.04.2020	48	55.704817242162484	control
BN-22_FreshPBMC_23.04.2020	48	76.68864045043729	control
BN-22_FreshPBMC_23.04.2020	48	51.957406213182914	control
BN-22_FreshPBMC_23.04.2020	48	46.032891751112444	control
BN-22_FreshPBMC_23.04.2020	48	69.23854471350191	control
BN-22_FreshPBMC_23.04.2020	48	76.80538495159644	control
BN-22_FreshPBMC_23.04.2020	48	66.10608725327305	control
BN-22_FreshPBMC_23.04.2020	48	61.20126391121023	control
BN-22_FreshPBMC_23.04.2020	48	67.55638639969733	control
BN-22_FreshPBMC_23.04.2020	48	45.29835307779492	control
BN-22_FreshPBMC_23.04.2020	48	86.52324078181921	control
BN-22_FreshPBMC_23.04.2020	48	72.16043333467032	control
BN-22_FreshPBMC_23.04.2020	48	76.30586320088905	control
BN-22_FreshPBMC_23.04.2020	48	54.67626384690835	control
BN-22_FreshPBMC_23.04.2020	48	74.21502271358939	control
BN-22_FreshPBMC_23.04.2020	48	78.58836714806694	control
BN-22_FreshPBMC_23.04.2020	48	62.06095368454167	control
BN-22_FreshPBMC_23.04.2020	48	71.64144325298565	control
BN-22_FreshPBMC_23.04.2020	48	63.94760104821285	control
BN-22_FreshPBMC_23.04.2020	48	64.72607131877119	control
BN-22_FreshPBMC_23.04.2020	48	54.94456723369255	control
BN-22_FreshPBMC_23.04.2020	48	74.25391797666121	control
BN-22_FreshPBMC_23.04.2020	48	62.90458481508458	control
BN-22_FreshPBMC_23.04.2020	48	77.55888162369958	control
BN-22_FreshPBMC_23.04.2020	48	60.38175502386697	control
BN-22_FreshPBMC_23.04.2020	48	67.95231624048648	control
BN-22_FreshPBMC_23.04.2020	48	87.16189106524287	control
BN-22_FreshPBMC_23.04.2020	48	54.954346854545975	control
BN-22_FreshPBMC_23.04.2020	48	69.89378394311092	control
BN-22_FreshPBMC_23.04.2020	48	79.09252850419284	control
BN-22_FreshPBMC_23.04.2020	48	55.47841996928666	control
BN-22_FreshPBMC_23.04.2020	48	37.80768215627287	control
BN-22_FreshPBMC_23.04.2020	48	55.61291801848389	control
BN-22_FreshPBMC_23.04.2020	48	57.20297499677097	control
BN-22_FreshPBMC_23.04.2020	48	69.54845581156802	control
BN-22_FreshPBMC_23.04.2020	48	47.05385957774081	control
BN-22_FreshPBMC_23.04.2020	48	59.128088520136096	control
BN-22_FreshPBMC_23.04.2020	48	63.88304245261142	control
BN-22_FreshPBMC_23.04.2020	48	81.83787611891579	control
BN-22_FreshPBMC_23.04.2020	48	73.94045859484424	control
BN-22_FreshPBMC_23.04.2020	48	52.141001570209795	control
BN-22_FreshPBMC_23.04.2020	48	58.29426676964375	control
BN-22_FreshPBMC_23.04.2020	48	71.43785680876104	control
BN-22_FreshPBMC_23.04.2020	48	78.20038875401154	control
BN-22_FreshPBMC_23.04.2020	48	63.54593518048992	control
BN-22_FreshPBMC_23.04.2020	48	69.60073912815595	control
BN-22_FreshPBMC_23.04.2020	48	79.03004954623617	control
BN-22_FreshPBMC_23.04.2020	48	69.47454169493223	control
BN-22_FreshPBMC_23.04.2020	48	67.87760174498865	control
BN-22_FreshPBMC_23.04.2020	48	72.46043105776577	control
BN-22_FreshPBMC_23.04.2020	48	63.51964040877912	control
BN-22_FreshPBMC_23.04.2020	48	78.35628420575541	control
BN-22_FreshPBMC_23.04.2020	48	80.34006329148067	control
BN-22_FreshPBMC_23.04.2020	48	61.36605091867369	control
BN-22_FreshPBMC_23.04.2020	48	85.48141606326564	control
BN-22_FreshPBMC_23.04.2020	48	71.31037039105918	control
BN-22_FreshPBMC_23.04.2020	48	67.48932986145314	control
BN-33_FreshPBMC_29.05.2020	53	82.58865970084602	control
BN-33_FreshPBMC_29.05.2020	53	62.04118200089386	control
BN-33_FreshPBMC_29.05.2020	53	61.206295970910574	control
BN-33_FreshPBMC_29.05.2020	53	68.26434611360015	control
BN-33_FreshPBMC_29.05.2020	53	77.50854818205451	control
BN-33_FreshPBMC_29.05.2020	53	69.99634315419596	control
BN-33_FreshPBMC_29.05.2020	53	62.44558360590038	control
BN-33_FreshPBMC_29.05.2020	53	77.61579545553617	control
BN-33_FreshPBMC_29.05.2020	53	88.07306792822546	control
BN-33_FreshPBMC_29.05.2020	53	83.35268089353893	control
BN-33_FreshPBMC_29.05.2020	53	90.21711444121924	control
BN-33_FreshPBMC_29.05.2020	53	85.44147315207202	control
BN-33_FreshPBMC_29.05.2020	53	65.96429075118442	control
BN-33_FreshPBMC_29.05.2020	53	58.121784784200685	control
BN-33_FreshPBMC_29.05.2020	53	94.98625601675596	control
BN-33_FreshPBMC_29.05.2020	53	46.79889025984931	control
BN-33_FreshPBMC_29.05.2020	53	46.07563244329701	control
BN-33_FreshPBMC_29.05.2020	53	72.16738087013466	control
BN-33_FreshPBMC_29.05.2020	53	90.14205327814989	control
BN-33_FreshPBMC_29.05.2020	53	66.93842203576565	control
BN-33_FreshPBMC_29.05.2020	53	82.13841993380302	control
BN-33_FreshPBMC_29.05.2020	53	79.68546776656265	control
BN-33_FreshPBMC_29.05.2020	53	72.28372094948587	control
BN-33_FreshPBMC_29.05.2020	53	85.12747977944176	control
BN-33_FreshPBMC_29.05.2020	53	72.50322138081485	control
BN-33_FreshPBMC_29.05.2020	53	65.21049144823101	control
BN-33_FreshPBMC_29.05.2020	53	73.61466213069879	control
BN-33_FreshPBMC_29.05.2020	53	62.885270285864344	control
BN-33_FreshPBMC_29.05.2020	53	56.19738165981893	control
BN-33_FreshPBMC_29.05.2020	53	64.35044550418208	control
BN-33_FreshPBMC_29.05.2020	53	77.3077427130875	control
BN-33_FreshPBMC_29.05.2020	53	85.96045385178442	control
BN-33_FreshPBMC_29.05.2020	53	75.57776465928212	control
BN-33_FreshPBMC_29.05.2020	53	72.04690050645871	control
BN-33_FreshPBMC_29.05.2020	53	60.23757071786289	control
BN-33_FreshPBMC_29.05.2020	53	89.69961504597424	control
BN-33_FreshPBMC_29.05.2020	53	79.16915692116241	control
BN-33_FreshPBMC_29.05.2020	53	73.87964891149379	control
BN-33_FreshPBMC_29.05.2020	53	72.29084587612286	control
BN-33_FreshPBMC_29.05.2020	53	83.68139407102815	control
BN-33_FreshPBMC_29.05.2020	53	65.44279940458257	control
BN-33_FreshPBMC_29.05.2020	53	84.29652142696297	control
BN-33_FreshPBMC_29.05.2020	53	49.00248555971633	control
BN-33_FreshPBMC_29.05.2020	53	69.09760172185585	control
BN-33_FreshPBMC_29.05.2020	53	72.3743514450982	control
BN-33_FreshPBMC_29.05.2020	53	74.26361504248715	control
BN-33_FreshPBMC_29.05.2020	53	68.0824986347947	control
BN-33_FreshPBMC_29.05.2020	53	89.22426215304557	control
BN-33_FreshPBMC_29.05.2020	53	78.13717029059376	control
BN-33_FreshPBMC_29.05.2020	53	89.41636712278292	control
BN-33_FreshPBMC_29.05.2020	53	89.97368423611569	control
BN-33_FreshPBMC_29.05.2020	53	70.28865563348694	control
BN-33_FreshPBMC_29.05.2020	53	66.85239414247972	control
BN-33_FreshPBMC_29.05.2020	53	82.60974919168108	control
BN-33_FreshPBMC_29.05.2020	53	81.22565603735866	control
BN-33_FreshPBMC_29.05.2020	53	63.67083235301009	control
BN-33_FreshPBMC_29.05.2020	53	64.60947608768535	control
BN-33_FreshPBMC_29.05.2020	53	71.08690548815306	control
BN-33_FreshPBMC_29.05.2020	53	91.34614058721603	control
BN-33_FreshPBMC_29.05.2020	53	77.37829808986557	control
BN-33_FreshPBMC_29.05.2020	53	60.6678827673708	control
BN-33_FreshPBMC_29.05.2020	53	80.51260268482538	control
BN-33_FreshPBMC_29.05.2020	53	75.63022529661085	control
BN-33_FreshPBMC_29.05.2020	53	72.3619521246772	control
BN-33_FreshPBMC_29.05.2020	53	87.26971889590449	control
BN-33_FreshPBMC_29.05.2020	53	62.66156226288242	control
BN-33_FreshPBMC_29.05.2020	53	78.85047856663081	control
BN-33_FreshPBMC_29.05.2020	53	85.93608441804105	control
BN-33_FreshPBMC_29.05.2020	53	83.68510471750236	control
BN-33_FreshPBMC_29.05.2020	53	70.13035091008888	control
BN-33_FreshPBMC_29.05.2020	53	53.16673251876967	control
BN-33_FreshPBMC_29.05.2020	53	90.66726430629717	control
BN-33_FreshPBMC_29.05.2020	53	65.8423554129998	control
BN-33_FreshPBMC_29.05.2020	53	78.17586568897602	control
BN-33_FreshPBMC_29.05.2020	53	77.6904709623034	control
BN-33_FreshPBMC_29.05.2020	53	74.14681590987142	control
BN-33_FreshPBMC_29.05.2020	53	82.05190916669186	control
BN-33_FreshPBMC_29.05.2020	53	78.24940830016745	control
BN-33_FreshPBMC_29.05.2020	53	77.81300691583405	control
BN-33_FreshPBMC_29.05.2020	53	85.6306567713593	control
BN-33_FreshPBMC_29.05.2020	53	77.34239487698258	control
BN-33_FreshPBMC_29.05.2020	53	61.76062834843308	control
BN-33_FreshPBMC_29.05.2020	53	84.99568333993567	control
BN-33_FreshPBMC_29.05.2020	53	82.64962692465875	control
BN-33_FreshPBMC_29.05.2020	53	70.87592508698233	control
BN-33_FreshPBMC_29.05.2020	53	63.49138368211848	control
BN-33_FreshPBMC_29.05.2020	53	55.772830169331364	control
BN-33_FreshPBMC_29.05.2020	53	71.53476459734507	control
BN-33_FreshPBMC_29.05.2020	53	79.68576877875302	control
BN-33_FreshPBMC_29.05.2020	53	59.33106601300878	control
BN-33_FreshPBMC_29.05.2020	53	77.62327271249552	control
BN-33_FreshPBMC_29.05.2020	53	78.31043193795415	control
BN-33_FreshPBMC_29.05.2020	53	59.85631510318545	control
BN-33_FreshPBMC_29.05.2020	53	99.33828629162124	control
BN-33_FreshPBMC_29.05.2020	53	79.77402715600068	control
BN-33_FreshPBMC_29.05.2020	53	46.79315925908264	control
BN-33_FreshPBMC_29.05.2020	53	70.63624286169018	control
BN-33_FreshPBMC_29.05.2020	53	68.91872804009817	control
BN-33_FreshPBMC_29.05.2020	53	72.19421834629429	control
BN-33_FreshPBMC_29.05.2020	53	77.11535411783522	control
BN-32_FreshPBMC_29.05.2020	43	86.58054229656274	control
BN-32_FreshPBMC_29.05.2020	43	81.09614654729288	control
BN-32_FreshPBMC_29.05.2020	43	83.8680308526119	control
BN-32_FreshPBMC_29.05.2020	43	83.42342711087386	control
BN-32_FreshPBMC_29.05.2020	43	79.65081469234188	control
BN-32_FreshPBMC_29.05.2020	43	66.94613947688144	control
BN-32_FreshPBMC_29.05.2020	43	81.245989339939	control
BN-32_FreshPBMC_29.05.2020	43	77.12853896906343	control
BN-32_FreshPBMC_29.05.2020	43	71.8096463995044	control
BN-32_FreshPBMC_29.05.2020	43	73.66628913086257	control
BN-32_FreshPBMC_29.05.2020	43	77.48764363455996	control
BN-32_FreshPBMC_29.05.2020	43	76.202831567294	control
BN-32_FreshPBMC_29.05.2020	43	71.00646523688968	control
BN-32_FreshPBMC_29.05.2020	43	89.4938677823094	control
BN-32_FreshPBMC_29.05.2020	43	83.9219009092712	control
BN-32_FreshPBMC_29.05.2020	43	69.41808240653498	control
BN-32_FreshPBMC_29.05.2020	43	69.31520664240051	control
BN-32_FreshPBMC_29.05.2020	43	72.68661171610857	control
BN-32_FreshPBMC_29.05.2020	43	72.19701431946996	control
BN-32_FreshPBMC_29.05.2020	43	88.6673989253146	control
BN-32_FreshPBMC_29.05.2020	43	67.96413777213513	control
BN-32_FreshPBMC_29.05.2020	43	75.88556595881515	control
BN-32_FreshPBMC_29.05.2020	43	66.35834018027161	control
BN-32_FreshPBMC_29.05.2020	43	85.75407343956806	control
BN-32_FreshPBMC_29.05.2020	43	74.70362965568373	control
BN-32_FreshPBMC_29.05.2020	43	76.8146469576344	control
BN-32_FreshPBMC_29.05.2020	43	76.89858869397953	control
BN-32_FreshPBMC_29.05.2020	43	84.00584264561643	control
BN-32_FreshPBMC_29.05.2020	43	82.34451115134507	control
BN-32_FreshPBMC_29.05.2020	43	82.4718492846043	control
BN-32_FreshPBMC_29.05.2020	43	87.58795572116617	control
BN-32_FreshPBMC_29.05.2020	43	57.53908518113971	control
BN-32_FreshPBMC_29.05.2020	43	81.00883904583439	control
BN-32_FreshPBMC_29.05.2020	43	75.21909747682237	control
BN-32_FreshPBMC_29.05.2020	43	63.48768269208835	control
BN-32_FreshPBMC_29.05.2020	43	75.20718552002232	control
BN-32_FreshPBMC_29.05.2020	43	71.36556990238607	control
BN-32_FreshPBMC_29.05.2020	43	81.14691446114887	control
BN-32_FreshPBMC_29.05.2020	43	81.59462034569025	control
BN-32_FreshPBMC_29.05.2020	43	64.55431186160219	control
BN-32_FreshPBMC_29.05.2020	43	70.58943383901627	control
BN-32_FreshPBMC_29.05.2020	43	64.79836518385441	control
BN-32_FreshPBMC_29.05.2020	43	75.37662633260919	control
BN-32_FreshPBMC_29.05.2020	43	77.64609137471828	control
BN-32_FreshPBMC_29.05.2020	43	76.83398918720168	control
BN-32_FreshPBMC_29.05.2020	43	65.55634152433836	control
BN-32_FreshPBMC_29.05.2020	43	86.43582747541068	control
BN-32_FreshPBMC_29.05.2020	43	68.73305472996796	control
BN-32_FreshPBMC_29.05.2020	43	82.0654027573812	control
BN-32_FreshPBMC_29.05.2020	43	64.27008332808107	control
BN-32_FreshPBMC_29.05.2020	43	74.2663371438713	control
BN-32_FreshPBMC_29.05.2020	43	78.45348162445546	control
BN-32_FreshPBMC_29.05.2020	43	63.84994195546767	control
BN-32_FreshPBMC_29.05.2020	43	74.33928580778803	control
BN-32_FreshPBMC_29.05.2020	43	65.75190855179846	control
BN-32_FreshPBMC_29.05.2020	43	91.26117718351858	control
BN-32_FreshPBMC_29.05.2020	43	70.67296737358332	control
BN-32_FreshPBMC_29.05.2020	43	58.740219134370356	control
BN-32_FreshPBMC_29.05.2020	43	78.6137377898307	control
BN-32_FreshPBMC_29.05.2020	43	64.2629166776235	control
BN-32_FreshPBMC_29.05.2020	43	74.48031878643748	control
BN-32_FreshPBMC_29.05.2020	43	75.30341404638241	control
BN-32_FreshPBMC_29.05.2020	43	76.22164655224157	control
BN-32_FreshPBMC_29.05.2020	43	74.93228621318099	control
BN-32_FreshPBMC_29.05.2020	43	77.03795782688046	control
BN-32_FreshPBMC_29.05.2020	43	62.425352553522806	control
BN-32_FreshPBMC_29.05.2020	43	65.61073099368082	control
BN-32_FreshPBMC_29.05.2020	43	79.72797244338102	control
BN-32_FreshPBMC_29.05.2020	43	78.47256023171299	control
BN-32_FreshPBMC_29.05.2020	43	75.67428608921068	control
BN-32_FreshPBMC_29.05.2020	43	81.71335353143719	control
BN-32_FreshPBMC_29.05.2020	43	83.27871228972175	control
BN-32_FreshPBMC_29.05.2020	43	73.28245847393151	control
BN-32_FreshPBMC_29.05.2020	43	79.92992308630556	control
BN-32_FreshPBMC_29.05.2020	43	82.75043043394844	control
BN-32_FreshPBMC_29.05.2020	43	91.05896291828402	control
BN-32_FreshPBMC_29.05.2020	43	76.60901447220719	control
BN-32_FreshPBMC_29.05.2020	43	76.08778022404971	control
BN-32_FreshPBMC_29.05.2020	43	84.18192286404091	control
BN-32_FreshPBMC_29.05.2020	43	84.25539877257748	control
BN-32_FreshPBMC_29.05.2020	43	76.49396312896287	control
BN-32_FreshPBMC_29.05.2020	43	83.26680033292179	control
BN-32_FreshPBMC_29.05.2020	43	71.18217062209919	control
BN-32_FreshPBMC_29.05.2020	43	74.58333913004027	control
BN-32_FreshPBMC_29.05.2020	43	75.52107753145133	control
BN-32_FreshPBMC_29.05.2020	43	72.53651313308919	control
BN-32_FreshPBMC_29.05.2020	43	78.08913777656001	control
BN-32_FreshPBMC_29.05.2020	43	76.7728079006167	control
BN-32_FreshPBMC_29.05.2020	43	78.67819271714019	control
BN-32_FreshPBMC_29.05.2020	43	74.55015747561444	control
BN-32_FreshPBMC_29.05.2020	43	68.18884886481992	control
BN-32_FreshPBMC_29.05.2020	43	78.61715601002344	control
BN-32_FreshPBMC_29.05.2020	43	67.79115969651384	control
BN-32_FreshPBMC_29.05.2020	43	77.25090154223345	control
BN-32_FreshPBMC_29.05.2020	43	76.16493797508889	control
BN-32_FreshPBMC_29.05.2020	43	83.01906516816695	control
BN-32_FreshPBMC_29.05.2020	43	59.87367697464644	control
BN-32_FreshPBMC_29.05.2020	43	72.96572011007237	control
BN-32_FreshPBMC_29.05.2020	43	66.81200952637965	control
BN-32_FreshPBMC_29.05.2020	43	90.02121419168493	control
BN-30_FrozenPBMC_12.05.2020	78	83.3231256676085	control
BN-30_FrozenPBMC_12.05.2020	78	77.84906906185924	control
BN-30_FrozenPBMC_12.05.2020	78	85.83607763383682	control
BN-30_FrozenPBMC_12.05.2020	78	87.86952022186746	control
BN-30_FrozenPBMC_12.05.2020	78	88.15039000435704	control
BN-30_FrozenPBMC_12.05.2020	78	90.6585761386976	control
BN-30_FrozenPBMC_12.05.2020	78	82.48406861302674	control
BN-30_FrozenPBMC_12.05.2020	78	90.90087993349135	control
BN-30_FrozenPBMC_12.05.2020	78	82.20819070418882	control
BN-30_FrozenPBMC_12.05.2020	78	84.57473043813499	control
BN-30_FrozenPBMC_12.05.2020	78	79.94954874794162	control
BN-30_FrozenPBMC_12.05.2020	78	100.0853778486498	control
BN-30_FrozenPBMC_12.05.2020	78	72.81581103973306	control
BN-30_FrozenPBMC_12.05.2020	78	95.45656636115407	control
BN-30_FrozenPBMC_12.05.2020	78	79.6551672821719	control
BN-30_FrozenPBMC_12.05.2020	78	86.81323324066777	control
BN-30_FrozenPBMC_12.05.2020	78	107.18017413794125	control
BN-30_FrozenPBMC_12.05.2020	78	67.28453590324466	control
BN-30_FrozenPBMC_12.05.2020	78	78.62992373447028	control
BN-30_FrozenPBMC_12.05.2020	78	83.21992226686471	control
BN-30_FrozenPBMC_12.05.2020	78	110.9254956673125	control
BN-30_FrozenPBMC_12.05.2020	78	80.21749643356118	control
BN-30_FrozenPBMC_12.05.2020	78	92.78627994307304	control
BN-30_FrozenPBMC_12.05.2020	78	79.53835058293289	control
BN-30_FrozenPBMC_12.05.2020	78	86.15688363256106	control
BN-30_FrozenPBMC_12.05.2020	78	117.1008460695251	control
BN-30_FrozenPBMC_12.05.2020	78	94.63144516533474	control
BN-30_FrozenPBMC_12.05.2020	78	83.0181387344174	control
BN-30_FrozenPBMC_12.05.2020	78	72.20248496450685	control
BN-30_FrozenPBMC_12.05.2020	78	97.91125632813315	control
BN-30_FrozenPBMC_12.05.2020	78	88.66781379871401	control
BN-30_FrozenPBMC_12.05.2020	78	82.24012180008592	control
BN-30_FrozenPBMC_12.05.2020	78	80.23848429907855	control
BN-30_FrozenPBMC_12.05.2020	78	86.60376314133948	control
BN-30_FrozenPBMC_12.05.2020	78	83.53116546862123	control
BN-30_FrozenPBMC_12.05.2020	78	70.17163500376012	control
BN-30_FrozenPBMC_12.05.2020	78	85.8269678817382	control
BN-30_FrozenPBMC_12.05.2020	78	123.22810653455753	control
BN-30_FrozenPBMC_12.05.2020	78	63.81985367587756	control
BN-30_FrozenPBMC_12.05.2020	78	76.41909021477181	control
BN-30_FrozenPBMC_12.05.2020	78	75.00913268213603	control
BN-30_FrozenPBMC_12.05.2020	78	86.02886194460639	control
BN-30_FrozenPBMC_12.05.2020	78	101.01823029277261	control
BN-30_FrozenPBMC_12.05.2020	78	78.96421227709557	control
BN-30_FrozenPBMC_12.05.2020	78	72.5464339197652	control
BN-30_FrozenPBMC_12.05.2020	78	66.75728116239368	control
BN-30_FrozenPBMC_12.05.2020	78	86.34603643564363	control
BN-30_FrozenPBMC_12.05.2020	78	101.85361674573896	control
BN-30_FrozenPBMC_12.05.2020	78	89.74033863811762	control
BN-30_FrozenPBMC_12.05.2020	78	60.91438261974041	control
BN-30_FrozenPBMC_12.05.2020	78	82.93203327760195	control
BN-30_FrozenPBMC_12.05.2020	78	115.863074598495	control
BN-30_FrozenPBMC_12.05.2020	78	72.96194922056354	control
BN-30_FrozenPBMC_12.05.2020	78	80.37040295398182	control
BN-30_FrozenPBMC_12.05.2020	78	92.02504688842455	control
BN-30_FrozenPBMC_12.05.2020	78	91.56757198658315	control
BN-30_FrozenPBMC_12.05.2020	78	66.96579896027777	control
BN-30_FrozenPBMC_12.05.2020	78	91.77214377763157	control
BN-30_FrozenPBMC_12.05.2020	78	84.74065752840026	control
BN-30_FrozenPBMC_12.05.2020	78	92.93576445848322	control
BN-30_FrozenPBMC_12.05.2020	78	96.43582629424147	control
BN-30_FrozenPBMC_12.05.2020	78	93.78274568370463	control
BN-30_FrozenPBMC_12.05.2020	78	82.30065189346313	control
BN-30_FrozenPBMC_12.05.2020	78	79.13071374028974	control
BN-30_FrozenPBMC_12.05.2020	78	91.89511739207832	control
BN-30_FrozenPBMC_12.05.2020	78	104.89570879139202	control
BN-30_FrozenPBMC_12.05.2020	78	89.33418891708173	control
BN-30_FrozenPBMC_12.05.2020	78	85.16538640980036	control
BN-30_FrozenPBMC_12.05.2020	78	93.90451863562778	control
BN-30_FrozenPBMC_12.05.2020	78	68.44898754751968	control
BN-30_FrozenPBMC_12.05.2020	78	91.10612302878414	control
BN-30_FrozenPBMC_12.05.2020	78	61.23918187574109	control
BN-30_FrozenPBMC_12.05.2020	78	89.31631958154583	control
BN-30_FrozenPBMC_12.05.2020	78	87.90743003218564	control
BN-30_FrozenPBMC_12.05.2020	78	77.34747208261366	control
BN-30_FrozenPBMC_12.05.2020	78	114.59169437880838	control
BN-30_FrozenPBMC_12.05.2020	78	112.43151567488408	control
BN-30_FrozenPBMC_12.05.2020	78	90.65708605072146	control
BN-30_FrozenPBMC_12.05.2020	78	73.24829987087303	control
BN-30_FrozenPBMC_12.05.2020	78	94.36650097307565	control
BN-30_FrozenPBMC_12.05.2020	78	73.61612924019911	control
BN-30_FrozenPBMC_12.05.2020	78	81.06307435668549	control
BN-30_FrozenPBMC_12.05.2020	78	84.46504582593582	control
BN-30_FrozenPBMC_12.05.2020	78	76.72857842518155	control
BN-30_FrozenPBMC_12.05.2020	78	86.32884332059517	control
BN-30_FrozenPBMC_12.05.2020	78	71.920714606894	control
BN-30_FrozenPBMC_12.05.2020	78	116.21069174907359	control
BN-30_FrozenPBMC_12.05.2020	78	101.19141710347716	control
BN-30_FrozenPBMC_12.05.2020	78	93.63878834395285	control
BN-30_FrozenPBMC_12.05.2020	78	59.6742865408489	control
BN-30_FrozenPBMC_12.05.2020	78	88.92517282122512	control
BN-30_FrozenPBMC_12.05.2020	78	91.57770707765266	control
BN-30_FrozenPBMC_12.05.2020	78	94.51638395378298	control
BN-30_FrozenPBMC_12.05.2020	78	77.97214937618097	control
BN-30_FrozenPBMC_12.05.2020	78	90.96712540130672	control
BN-30_FrozenPBMC_12.05.2020	78	78.85409751748405	control
BN-30_FrozenPBMC_12.05.2020	78	111.96718476222466	control
BN-30_FrozenPBMC_12.05.2020	78	90.714138226437	control
BN-30_FrozenPBMC_12.05.2020	78	102.53298631098308	control
BN-30_FrozenPBMC_12.05.2020	78	84.2248775559204	control
BN-26_FrozenPBMC_12.05.2020	48	84.01242215801147	control
BN-26_FrozenPBMC_12.05.2020	48	70.35489249324064	control
BN-26_FrozenPBMC_12.05.2020	48	79.32916097895384	control
BN-26_FrozenPBMC_12.05.2020	48	90.25098023098575	control
BN-26_FrozenPBMC_12.05.2020	48	90.18828175271362	control
BN-26_FrozenPBMC_12.05.2020	48	85.44932148984834	control
BN-26_FrozenPBMC_12.05.2020	48	60.98580143559802	control
BN-26_FrozenPBMC_12.05.2020	48	83.83795348146161	control
BN-26_FrozenPBMC_12.05.2020	48	84.81732428931788	control
BN-26_FrozenPBMC_12.05.2020	48	75.9649501047958	control
BN-26_FrozenPBMC_12.05.2020	48	104.88953148318731	control
BN-26_FrozenPBMC_12.05.2020	48	102.00863500545185	control
BN-26_FrozenPBMC_12.05.2020	48	70.5198021842339	control
BN-26_FrozenPBMC_12.05.2020	48	71.28060053676602	control
BN-26_FrozenPBMC_12.05.2020	48	88.38416345164347	control
BN-26_FrozenPBMC_12.05.2020	48	94.6764189331276	control
BN-26_FrozenPBMC_12.05.2020	48	62.867924132264825	control
BN-26_FrozenPBMC_12.05.2020	48	86.7195823697028	control
BN-26_FrozenPBMC_12.05.2020	48	85.05514802608785	control
BN-26_FrozenPBMC_12.05.2020	48	75.22661496259245	control
BN-26_FrozenPBMC_12.05.2020	48	102.75667552490496	control
BN-26_FrozenPBMC_12.05.2020	48	93.402496431228	control
BN-26_FrozenPBMC_12.05.2020	48	97.75126035988593	control
BN-26_FrozenPBMC_12.05.2020	48	85.15559717600209	control
BN-26_FrozenPBMC_12.05.2020	48	77.09990384089552	control
BN-26_FrozenPBMC_12.05.2020	48	96.14066232502613	control
BN-26_FrozenPBMC_12.05.2020	48	89.30760038095465	control
BN-26_FrozenPBMC_12.05.2020	48	61.55574476329943	control
BN-26_FrozenPBMC_12.05.2020	48	78.88127334361556	control
BN-26_FrozenPBMC_12.05.2020	48	80.34680102766735	control
BN-26_FrozenPBMC_12.05.2020	48	63.5577895999022	control
BN-26_FrozenPBMC_12.05.2020	48	63.943189536897556	control
BN-26_FrozenPBMC_12.05.2020	48	114.97100455189552	control
BN-26_FrozenPBMC_12.05.2020	48	84.18762996674056	control
BN-26_FrozenPBMC_12.05.2020	48	83.94740128321172	control
BN-26_FrozenPBMC_12.05.2020	48	75.9443497146219	control
BN-26_FrozenPBMC_12.05.2020	48	79.06974234085914	control
BN-26_FrozenPBMC_12.05.2020	48	91.8937047594257	control
BN-26_FrozenPBMC_12.05.2020	48	87.90152988978593	control
BN-26_FrozenPBMC_12.05.2020	48	94.078814047235	control
BN-26_FrozenPBMC_12.05.2020	48	75.73859693546557	control
BN-26_FrozenPBMC_12.05.2020	48	88.34419783964849	control
BN-26_FrozenPBMC_12.05.2020	48	93.11168832438987	control
BN-26_FrozenPBMC_12.05.2020	48	85.32393274033933	control
BN-26_FrozenPBMC_12.05.2020	48	78.10447681317267	control
BN-26_FrozenPBMC_12.05.2020	48	106.50114901946264	control
BN-26_FrozenPBMC_12.05.2020	48	88.45363581087236	control
BN-26_FrozenPBMC_12.05.2020	48	79.28112648430826	control
BN-26_FrozenPBMC_12.05.2020	48	94.14495770426237	control
BN-26_FrozenPBMC_12.05.2020	48	84.35395871209286	control
BN-26_FrozenPBMC_12.05.2020	48	84.38226253993427	control
BN-26_FrozenPBMC_12.05.2020	48	92.87180450849822	control
BN-26_FrozenPBMC_12.05.2020	48	66.69323039304051	control
BN-26_FrozenPBMC_12.05.2020	48	106.07102967499685	control
BN-26_FrozenPBMC_12.05.2020	48	83.68666469080712	control
BN-26_FrozenPBMC_12.05.2020	48	76.49685055393623	control
BN-26_FrozenPBMC_12.05.2020	48	90.04983428920131	control
BN-26_FrozenPBMC_12.05.2020	48	87.09923033877311	control
BN-26_FrozenPBMC_12.05.2020	48	76.48763254525504	control
BN-26_FrozenPBMC_12.05.2020	48	84.8800341122901	control
BN-26_FrozenPBMC_12.05.2020	48	88.13909561237847	control
BN-26_FrozenPBMC_12.05.2020	48	72.993229561527	control
BN-26_FrozenPBMC_12.05.2020	48	66.99412589243582	control
BN-26_FrozenPBMC_12.05.2020	48	86.75697387695124	control
BN-26_FrozenPBMC_12.05.2020	48	91.25313241251855	control
BN-26_FrozenPBMC_12.05.2020	48	72.78130984649091	control
BN-26_FrozenPBMC_12.05.2020	48	80.1454154937976	control
BN-26_FrozenPBMC_12.05.2020	48	75.5679172020221	control
BN-26_FrozenPBMC_12.05.2020	48	97.83461153095868	control
BN-26_FrozenPBMC_12.05.2020	48	88.63841691080903	control
BN-26_FrozenPBMC_12.05.2020	48	67.64375537653271	control
BN-26_FrozenPBMC_12.05.2020	48	69.08243182758513	control
BN-26_FrozenPBMC_12.05.2020	48	66.717565834367	control
BN-26_FrozenPBMC_12.05.2020	48	87.64841808343319	control
BN-26_FrozenPBMC_12.05.2020	48	90.43571352588748	control
BN-26_FrozenPBMC_12.05.2020	48	77.59012554827615	control
BN-26_FrozenPBMC_12.05.2020	48	72.89433539741462	control
BN-26_FrozenPBMC_12.05.2020	48	82.988198192028	control
BN-26_FrozenPBMC_12.05.2020	48	82.68282604945742	control
BN-26_FrozenPBMC_12.05.2020	48	90.58474596058733	control
BN-26_FrozenPBMC_12.05.2020	48	83.00370033102567	control
BN-26_FrozenPBMC_12.05.2020	48	96.27251137018858	control
BN-26_FrozenPBMC_12.05.2020	48	89.78088485856465	control
BN-26_FrozenPBMC_12.05.2020	48	92.68474830009313	control
BN-26_FrozenPBMC_12.05.2020	48	109.02675089675007	control
BN-26_FrozenPBMC_12.05.2020	48	85.8193512050965	control
BN-26_FrozenPBMC_12.05.2020	48	80.65157221047113	control
BN-26_FrozenPBMC_12.05.2020	48	84.79692658981853	control
BN-26_FrozenPBMC_12.05.2020	48	85.91784446287666	control
BN-26_FrozenPBMC_12.05.2020	48	89.91889758838998	control
BN-26_FrozenPBMC_12.05.2020	48	93.53146637799868	control
BN-26_FrozenPBMC_12.05.2020	48	88.77702114999337	control
BN-26_FrozenPBMC_12.05.2020	48	83.95603397816666	control
BN-26_FrozenPBMC_12.05.2020	48	105.16299684069239	control
BN-26_FrozenPBMC_12.05.2020	48	93.06527124596553	control
BN-26_FrozenPBMC_12.05.2020	48	99.72332716872297	control
BN-26_FrozenPBMC_12.05.2020	48	77.34167097235837	control
BN-26_FrozenPBMC_12.05.2020	48	89.07552100777563	control
BN-26_FrozenPBMC_12.05.2020	48	83.43566842085052	control
BN-26_FrozenPBMC_12.05.2020	48	87.00910235671294	control
BN-31_FrozenPBMC_12.05.2020	63	77.65345937354286	control
BN-31_FrozenPBMC_12.05.2020	63	81.159527567461	control
BN-31_FrozenPBMC_12.05.2020	63	72.95568704704696	control
BN-31_FrozenPBMC_12.05.2020	63	67.60061465191473	control
BN-31_FrozenPBMC_12.05.2020	63	59.69296337402531	control
BN-31_FrozenPBMC_12.05.2020	63	60.88381963808919	control
BN-31_FrozenPBMC_12.05.2020	63	60.41627891859409	control
BN-31_FrozenPBMC_12.05.2020	63	58.26908582473533	control
BN-31_FrozenPBMC_12.05.2020	63	51.29871583702299	control
BN-31_FrozenPBMC_12.05.2020	63	66.55542126524755	control
BN-31_FrozenPBMC_12.05.2020	63	57.30632538278151	control
BN-31_FrozenPBMC_12.05.2020	63	60.93573579405384	control
BN-31_FrozenPBMC_12.05.2020	63	48.91266828460665	control
BN-31_FrozenPBMC_12.05.2020	63	85.45113887758446	control
BN-31_FrozenPBMC_12.05.2020	63	68.40341773897346	control
BN-31_FrozenPBMC_12.05.2020	63	80.3665144984391	control
BN-31_FrozenPBMC_12.05.2020	63	85.61801710538371	control
BN-31_FrozenPBMC_12.05.2020	63	39.75714834703456	control
BN-31_FrozenPBMC_12.05.2020	63	79.63020205441758	control
BN-31_FrozenPBMC_12.05.2020	63	69.19835999847452	control
BN-31_FrozenPBMC_12.05.2020	63	55.836811654794346	control
BN-31_FrozenPBMC_12.05.2020	63	53.64705421976637	control
BN-31_FrozenPBMC_12.05.2020	63	58.20387500295494	control
BN-31_FrozenPBMC_12.05.2020	63	67.25608782172185	control
BN-31_FrozenPBMC_12.05.2020	63	75.8314869683018	control
BN-31_FrozenPBMC_12.05.2020	63	72.89692662398713	control
BN-31_FrozenPBMC_12.05.2020	63	52.38360828903909	control
BN-31_FrozenPBMC_12.05.2020	63	66.19990610162348	control
BN-31_FrozenPBMC_12.05.2020	63	68.61574164501965	control
BN-31_FrozenPBMC_12.05.2020	63	91.23402039392326	control
BN-31_FrozenPBMC_12.05.2020	63	86.28567677387657	control
BN-31_FrozenPBMC_12.05.2020	63	56.81078468809774	control
BN-31_FrozenPBMC_12.05.2020	63	75.59668561764332	control
BN-31_FrozenPBMC_12.05.2020	63	47.00544656176513	control
BN-31_FrozenPBMC_12.05.2020	63	84.82037378052375	control
BN-31_FrozenPBMC_12.05.2020	63	78.03355492766947	control
BN-31_FrozenPBMC_12.05.2020	63	71.43677628091382	control
BN-31_FrozenPBMC_12.05.2020	63	80.75064037843745	control
BN-31_FrozenPBMC_12.05.2020	63	61.68969223051966	control
BN-31_FrozenPBMC_12.05.2020	63	70.19012689247737	control
BN-31_FrozenPBMC_12.05.2020	63	81.00035592002955	control
BN-31_FrozenPBMC_12.05.2020	63	56.089189411617376	control
BN-31_FrozenPBMC_12.05.2020	63	77.12692964095564	control
BN-31_FrozenPBMC_12.05.2020	63	73.08216434661287	control
BN-31_FrozenPBMC_12.05.2020	63	65.04073767247363	control
BN-31_FrozenPBMC_12.05.2020	63	84.0378401637096	control
BN-31_FrozenPBMC_12.05.2020	63	68.94247343682365	control
BN-31_FrozenPBMC_12.05.2020	63	78.45188634668439	control
BN-31_FrozenPBMC_12.05.2020	63	76.16377102597535	control
BN-31_FrozenPBMC_12.05.2020	63	57.79851841558038	control
BN-31_FrozenPBMC_12.05.2020	63	65.95260227067843	control
BN-31_FrozenPBMC_12.05.2020	63	81.09515098588692	control
BN-31_FrozenPBMC_12.05.2020	63	64.84996611015006	control
BN-31_FrozenPBMC_12.05.2020	63	63.63721044443075	control
BN-31_FrozenPBMC_12.05.2020	63	48.7102894131388	control
BN-31_FrozenPBMC_12.05.2020	63	69.92119865236307	control
BN-31_FrozenPBMC_12.05.2020	63	85.73023735657652	control
BN-31_FrozenPBMC_12.05.2020	63	63.22722190050757	control
BN-31_FrozenPBMC_12.05.2020	63	56.46310772232212	control
BN-31_FrozenPBMC_12.05.2020	63	45.05620308398358	control
BN-31_FrozenPBMC_12.05.2020	63	68.98687909784027	control
BN-31_FrozenPBMC_12.05.2020	63	75.9817524105977	control
BN-31_FrozenPBMC_12.05.2020	63	69.55326436164592	control
BN-31_FrozenPBMC_12.05.2020	63	70.36429245702662	control
BN-31_FrozenPBMC_12.05.2020	63	78.12513602880522	control
BN-31_FrozenPBMC_12.05.2020	63	62.07808598131509	control
BN-31_FrozenPBMC_12.05.2020	63	61.32317785860587	control
BN-31_FrozenPBMC_12.05.2020	63	68.52341917400722	control
BN-31_FrozenPBMC_12.05.2020	63	51.42073988286838	control
BN-31_FrozenPBMC_12.05.2020	63	76.28914692930867	control
BN-31_FrozenPBMC_12.05.2020	63	53.91855437923407	control
BN-31_FrozenPBMC_12.05.2020	63	64.15825886612224	control
BN-31_FrozenPBMC_12.05.2020	63	84.18399805460028	control
BN-31_FrozenPBMC_12.05.2020	63	53.33064600939405	control
BN-31_FrozenPBMC_12.05.2020	63	68.18587417303807	control
BN-31_FrozenPBMC_12.05.2020	63	68.39374299055146	control
BN-31_FrozenPBMC_12.05.2020	63	75.19866022895775	control
BN-31_FrozenPBMC_12.05.2020	63	67.04213457746954	control
BN-31_FrozenPBMC_12.05.2020	63	75.01933116572992	control
BN-31_FrozenPBMC_12.05.2020	63	65.39414196764415	control
BN-31_FrozenPBMC_12.05.2020	63	50.108370637244064	control
BN-31_FrozenPBMC_12.05.2020	63	70.65698369574802	control
BN-31_FrozenPBMC_12.05.2020	63	54.04016722436568	control
BN-31_FrozenPBMC_12.05.2020	63	63.4927811252682	control
BN-31_FrozenPBMC_12.05.2020	63	63.98984300716403	control
BN-31_FrozenPBMC_12.05.2020	63	75.35243654174081	control
BN-31_FrozenPBMC_12.05.2020	63	81.06302577086309	control
BN-31_FrozenPBMC_12.05.2020	63	65.5447631304027	control
BN-31_FrozenPBMC_12.05.2020	63	66.10492300669529	control
BN-31_FrozenPBMC_12.05.2020	63	63.055464963642734	control
BN-31_FrozenPBMC_12.05.2020	63	46.154454499537835	control
BN-31_FrozenPBMC_12.05.2020	63	34.210113578485206	control
BN-31_FrozenPBMC_12.05.2020	63	77.98867876393933	control
BN-31_FrozenPBMC_12.05.2020	63	60.4152563130272	control
BN-31_FrozenPBMC_12.05.2020	63	77.83468804468642	control
BN-31_FrozenPBMC_12.05.2020	63	88.829556910106	control
BN-31_FrozenPBMC_12.05.2020	63	75.24073058983453	control
BN-31_FrozenPBMC_12.05.2020	63	42.55693771848635	control
BN-31_FrozenPBMC_12.05.2020	63	51.31627425943117	control
BN-31_FrozenPBMC_12.05.2020	63	74.80067091270486	control
BN-29_FrozenPBMC_12.05.2020	68	40.59676016770627	control
BN-29_FrozenPBMC_12.05.2020	68	72.36956338407806	control
BN-29_FrozenPBMC_12.05.2020	68	71.65167676715011	control
BN-29_FrozenPBMC_12.05.2020	68	64.22557237377723	control
BN-29_FrozenPBMC_12.05.2020	68	72.00142908157491	control
BN-29_FrozenPBMC_12.05.2020	68	59.80904468560139	control
BN-29_FrozenPBMC_12.05.2020	68	75.79341959257889	control
BN-29_FrozenPBMC_12.05.2020	68	64.26287669578205	control
BN-29_FrozenPBMC_12.05.2020	68	64.45580845883237	control
BN-29_FrozenPBMC_12.05.2020	68	56.883363511475565	control
BN-29_FrozenPBMC_12.05.2020	68	82.82514523702604	control
BN-29_FrozenPBMC_12.05.2020	68	77.29093913967512	control
BN-29_FrozenPBMC_12.05.2020	68	68.58316977621774	control
BN-29_FrozenPBMC_12.05.2020	68	75.06471181150788	control
BN-29_FrozenPBMC_12.05.2020	68	52.593129961415364	control
BN-29_FrozenPBMC_12.05.2020	68	51.52972905888729	control
BN-29_FrozenPBMC_12.05.2020	68	32.32587683405707	control
BN-29_FrozenPBMC_12.05.2020	68	53.22417997370768	control
BN-29_FrozenPBMC_12.05.2020	68	56.950269506735296	control
BN-29_FrozenPBMC_12.05.2020	68	93.0022787369162	control
BN-29_FrozenPBMC_12.05.2020	68	63.432279392604734	control
BN-29_FrozenPBMC_12.05.2020	68	56.8581145664446	control
BN-29_FrozenPBMC_12.05.2020	68	62.2601726149526	control
BN-29_FrozenPBMC_12.05.2020	68	78.77147080186384	control
BN-29_FrozenPBMC_12.05.2020	68	64.95568621271913	control
BN-29_FrozenPBMC_12.05.2020	68	59.08962597382363	control
BN-29_FrozenPBMC_12.05.2020	68	56.233943332234155	control
BN-29_FrozenPBMC_12.05.2020	68	84.84175109632291	control
BN-29_FrozenPBMC_12.05.2020	68	86.45250570418915	control
BN-29_FrozenPBMC_12.05.2020	68	69.25389564820266	control
BN-29_FrozenPBMC_12.05.2020	68	31.227134595883907	control
BN-29_FrozenPBMC_12.05.2020	68	63.005592725916074	control
BN-29_FrozenPBMC_12.05.2020	68	83.5321829741619	control
BN-29_FrozenPBMC_12.05.2020	68	76.74094763928062	control
BN-29_FrozenPBMC_12.05.2020	68	92.94327255367077	control
BN-29_FrozenPBMC_12.05.2020	68	47.3085963118046	control
BN-29_FrozenPBMC_12.05.2020	68	56.64219896742146	control
BN-29_FrozenPBMC_12.05.2020	68	48.106707063659826	control
BN-29_FrozenPBMC_12.05.2020	68	75.74490508861184	control
BN-29_FrozenPBMC_12.05.2020	68	82.08073313378583	control
BN-29_FrozenPBMC_12.05.2020	68	53.7287117852419	control
BN-29_FrozenPBMC_12.05.2020	68	48.124605512312215	control
BN-29_FrozenPBMC_12.05.2020	68	80.03173166152702	control
BN-29_FrozenPBMC_12.05.2020	68	93.08655774684874	control
BN-29_FrozenPBMC_12.05.2020	68	88.09891432219817	control
BN-29_FrozenPBMC_12.05.2020	68	68.28487543982207	control
BN-29_FrozenPBMC_12.05.2020	68	68.93328240119716	control
BN-29_FrozenPBMC_12.05.2020	68	56.97259808112925	control
BN-29_FrozenPBMC_12.05.2020	68	68.62280007307203	control
BN-29_FrozenPBMC_12.05.2020	68	46.211861036286315	control
BN-29_FrozenPBMC_12.05.2020	68	65.37306402781728	control
BN-29_FrozenPBMC_12.05.2020	68	65.1812819244479	control
BN-29_FrozenPBMC_12.05.2020	68	65.57834112139275	control
BN-29_FrozenPBMC_12.05.2020	68	82.22449108098397	control
BN-29_FrozenPBMC_12.05.2020	68	47.576265158746246	control
BN-29_FrozenPBMC_12.05.2020	68	85.31712457047725	control
BN-29_FrozenPBMC_12.05.2020	68	65.1456059000746	control
BN-29_FrozenPBMC_12.05.2020	68	68.12480668746568	control
BN-29_FrozenPBMC_12.05.2020	68	77.76427311449572	control
BN-29_FrozenPBMC_12.05.2020	68	71.11462924356515	control
BN-29_FrozenPBMC_12.05.2020	68	70.04410289087369	control
BN-29_FrozenPBMC_12.05.2020	68	69.61962266054917	control
BN-29_FrozenPBMC_12.05.2020	68	77.96804098479522	control
BN-29_FrozenPBMC_12.05.2020	68	70.45729678103874	control
BN-29_FrozenPBMC_12.05.2020	68	62.769777044930386	control
BN-29_FrozenPBMC_12.05.2020	68	72.19737448233853	control
BN-29_FrozenPBMC_12.05.2020	68	78.85438410369011	control
BN-29_FrozenPBMC_12.05.2020	68	66.24229460722032	control
BN-29_FrozenPBMC_12.05.2020	68	48.39568058256519	control
BN-29_FrozenPBMC_12.05.2020	68	87.88988590581586	control
BN-29_FrozenPBMC_12.05.2020	68	58.596646322930766	control
BN-29_FrozenPBMC_12.05.2020	68	69.11980896696893	control
BN-29_FrozenPBMC_12.05.2020	68	72.70536165144819	control
BN-29_FrozenPBMC_12.05.2020	68	60.98904173994593	control
BN-29_FrozenPBMC_12.05.2020	68	60.42530520828526	control
BN-29_FrozenPBMC_12.05.2020	68	60.25577337700616	control
BN-29_FrozenPBMC_12.05.2020	68	65.7798698083425	control
BN-29_FrozenPBMC_12.05.2020	68	69.69251705404264	control
BN-29_FrozenPBMC_12.05.2020	68	65.30505878192686	control
BN-29_FrozenPBMC_12.05.2020	68	53.0953306888468	control
BN-29_FrozenPBMC_12.05.2020	68	59.60926291991934	control
BN-29_FrozenPBMC_12.05.2020	68	74.75890665736355	control
BN-29_FrozenPBMC_12.05.2020	68	71.6452568182828	control
BN-29_FrozenPBMC_12.05.2020	68	74.43471853197099	control
BN-29_FrozenPBMC_12.05.2020	68	71.89465051569336	control
BN-29_FrozenPBMC_12.05.2020	68	63.38866642879648	control
BN-29_FrozenPBMC_12.05.2020	68	47.35876411292876	control
BN-29_FrozenPBMC_12.05.2020	68	76.4361456900447	control
BN-29_FrozenPBMC_12.05.2020	68	56.6954193181801	control
BN-29_FrozenPBMC_12.05.2020	68	74.15764402514877	control
BN-29_FrozenPBMC_12.05.2020	68	79.30083832867889	control
BN-29_FrozenPBMC_12.05.2020	68	45.818227491509674	control
BN-29_FrozenPBMC_12.05.2020	68	63.42787850796096	control
BN-29_FrozenPBMC_12.05.2020	68	52.460261844200645	control
BN-29_FrozenPBMC_12.05.2020	68	60.458620746347634	control
BN-29_FrozenPBMC_12.05.2020	68	45.47126332838304	control
BN-29_FrozenPBMC_12.05.2020	68	68.60980521783743	control
BN-29_FrozenPBMC_12.05.2020	68	80.30082160849005	control
BN-29_FrozenPBMC_12.05.2020	68	87.46408790241824	control
BN-29_FrozenPBMC_12.05.2020	68	73.29660576752333	control
BN-37_FreshPBMC_05.06.2020	58	91.73807510251359	control
BN-37_FreshPBMC_05.06.2020	58	93.3866226126578	control
BN-37_FreshPBMC_05.06.2020	58	73.88874073756637	control
BN-37_FreshPBMC_05.06.2020	58	79.7392631650071	control
BN-37_FreshPBMC_05.06.2020	58	84.89639758957937	control
BN-37_FreshPBMC_05.06.2020	58	97.12549394297233	control
BN-37_FreshPBMC_05.06.2020	58	77.02793907713117	control
BN-37_FreshPBMC_05.06.2020	58	84.98961196690938	control
BN-37_FreshPBMC_05.06.2020	58	66.18281323241017	control
BN-37_FreshPBMC_05.06.2020	58	95.68274365052186	control
BN-37_FreshPBMC_05.06.2020	58	80.2972210540287	control
BN-37_FreshPBMC_05.06.2020	58	88.18460746192983	control
BN-37_FreshPBMC_05.06.2020	58	64.80872455878232	control
BN-37_FreshPBMC_05.06.2020	58	84.45948482815402	control
BN-37_FreshPBMC_05.06.2020	58	79.06152479876864	control
BN-37_FreshPBMC_05.06.2020	58	84.62135358353927	control
BN-37_FreshPBMC_05.06.2020	58	71.30200393677354	control
BN-37_FreshPBMC_05.06.2020	58	92.14706863584024	control
BN-37_FreshPBMC_05.06.2020	58	81.38791695629305	control
BN-37_FreshPBMC_05.06.2020	58	49.593829727895944	control
BN-37_FreshPBMC_05.06.2020	58	79.4627262885279	control
BN-37_FreshPBMC_05.06.2020	58	65.34918308336829	control
BN-37_FreshPBMC_05.06.2020	58	94.41908196994241	control
BN-37_FreshPBMC_05.06.2020	58	79.5043378067752	control
BN-37_FreshPBMC_05.06.2020	58	80.77911901130012	control
BN-37_FreshPBMC_05.06.2020	58	78.70700743844581	control
BN-37_FreshPBMC_05.06.2020	58	88.06831188037957	control
BN-37_FreshPBMC_05.06.2020	58	62.01001952202244	control
BN-37_FreshPBMC_05.06.2020	58	74.30906309791357	control
BN-37_FreshPBMC_05.06.2020	58	84.0998186180364	control
BN-37_FreshPBMC_05.06.2020	58	92.81417765283312	control
BN-37_FreshPBMC_05.06.2020	58	94.4991276388557	control
BN-37_FreshPBMC_05.06.2020	58	95.6557679484339	control
BN-37_FreshPBMC_05.06.2020	58	73.00498814063639	control
BN-37_FreshPBMC_05.06.2020	58	69.83059003595939	control
BN-37_FreshPBMC_05.06.2020	58	81.84118727539506	control
BN-37_FreshPBMC_05.06.2020	58	81.1965327297333	control
BN-37_FreshPBMC_05.06.2020	58	104.48894655914057	control
BN-37_FreshPBMC_05.06.2020	58	90.21378971711205	control
BN-37_FreshPBMC_05.06.2020	58	67.41231153181359	control
BN-37_FreshPBMC_05.06.2020	58	71.84021181911844	control
BN-37_FreshPBMC_05.06.2020	58	72.82833874685848	control
BN-37_FreshPBMC_05.06.2020	58	94.76202586886684	control
BN-37_FreshPBMC_05.06.2020	58	81.40830854612162	control
BN-37_FreshPBMC_05.06.2020	58	64.10593362159405	control
BN-37_FreshPBMC_05.06.2020	58	71.79036451598486	control
BN-37_FreshPBMC_05.06.2020	58	82.06564346840635	control
BN-37_FreshPBMC_05.06.2020	58	89.66632390709005	control
BN-37_FreshPBMC_05.06.2020	58	97.31514108578243	control
BN-37_FreshPBMC_05.06.2020	58	86.68300087941218	control
BN-37_FreshPBMC_05.06.2020	58	94.31213914384638	control
BN-37_FreshPBMC_05.06.2020	58	77.68959246838753	control
BN-37_FreshPBMC_05.06.2020	58	93.95755222431741	control
BN-37_FreshPBMC_05.06.2020	58	94.68070298843601	control
BN-37_FreshPBMC_05.06.2020	58	79.03569902985438	control
BN-37_FreshPBMC_05.06.2020	58	53.64009560700299	control
BN-37_FreshPBMC_05.06.2020	58	84.58305692334415	control
BN-37_FreshPBMC_05.06.2020	58	68.65935310940202	control
BN-37_FreshPBMC_05.06.2020	58	85.88247419788928	control
BN-37_FreshPBMC_05.06.2020	58	69.19283896116283	control
BN-37_FreshPBMC_05.06.2020	58	77.93502050658294	control
BN-37_FreshPBMC_05.06.2020	58	84.38396539047123	control
BN-37_FreshPBMC_05.06.2020	58	82.88772007213717	control
BN-37_FreshPBMC_05.06.2020	58	78.17353232045855	control
BN-37_FreshPBMC_05.06.2020	58	74.0127027923424	control
BN-37_FreshPBMC_05.06.2020	58	69.41871550261476	control
BN-37_FreshPBMC_05.06.2020	58	82.70397391926993	control
BN-37_FreshPBMC_05.06.2020	58	75.05974074338748	control
BN-37_FreshPBMC_05.06.2020	58	73.44336196850226	control
BN-37_FreshPBMC_05.06.2020	58	69.30473438761577	control
BN-37_FreshPBMC_05.06.2020	58	91.17729146145547	control
BN-37_FreshPBMC_05.06.2020	58	95.02625496024476	control
BN-37_FreshPBMC_05.06.2020	58	70.52573620412308	control
BN-37_FreshPBMC_05.06.2020	58	84.53556829047331	control
BN-37_FreshPBMC_05.06.2020	58	79.48100729018498	control
BN-37_FreshPBMC_05.06.2020	58	79.36902086038663	control
BN-37_FreshPBMC_05.06.2020	58	100.74285694252424	control
BN-37_FreshPBMC_05.06.2020	58	89.88062157294154	control
BN-37_FreshPBMC_05.06.2020	58	89.93787420011293	control
BN-37_FreshPBMC_05.06.2020	58	79.86422246727406	control
BN-37_FreshPBMC_05.06.2020	58	89.94990439442043	control
BN-37_FreshPBMC_05.06.2020	58	75.36239942044675	control
BN-37_FreshPBMC_05.06.2020	58	92.50415003913368	control
BN-37_FreshPBMC_05.06.2020	58	84.2789892001345	control
BN-37_FreshPBMC_05.06.2020	58	80.22301291811584	control
BN-37_FreshPBMC_05.06.2020	58	91.32954753170472	control
BN-37_FreshPBMC_05.06.2020	58	85.34326471860398	control
BN-37_FreshPBMC_05.06.2020	58	82.3036855650164	control
BN-37_FreshPBMC_05.06.2020	58	79.2074599244048	control
BN-37_FreshPBMC_05.06.2020	58	99.78704206670297	control
BN-37_FreshPBMC_05.06.2020	58	81.27890450869782	control
BN-37_FreshPBMC_05.06.2020	58	84.01417362296144	control
BN-37_FreshPBMC_05.06.2020	58	82.2558005360639	control
BN-37_FreshPBMC_05.06.2020	58	84.288154191140407	control
BN-37_FreshPBMC_05.06.2020	58	90.9628108140007	control
BN-37_FreshPBMC_05.06.2020	58	59.79620423393408	control
BN-37_FreshPBMC_05.06.2020	58	73.305384194207	control
BN-37_FreshPBMC_05.06.2020	58	78.31747135805385	control
BN-37_FreshPBMC_05.06.2020	58	82.681477183405	control
BN-37_FreshPBMC_05.06.2020	58	87.05661991757971	control
BN-35_FreshPBMC_05.06.2020	58	93.39513487102089	control
BN-35_FreshPBMC_05.06.2020	58	59.603546474490095	control
BN-35_FreshPBMC_05.06.2020	58	79.25712218841343	control
BN-35_FreshPBMC_05.06.2020	58	85.50789017141577	control
BN-35_FreshPBMC_05.06.2020	58	76.99291726085609	control
BN-35_FreshPBMC_05.06.2020	58	76.80705888842206	control
BN-35_FreshPBMC_05.06.2020	58	83.73785180415737	control
BN-35_FreshPBMC_05.06.2020	58	63.095706412609466	control
BN-35_FreshPBMC_05.06.2020	58	78.39407457969753	control
BN-35_FreshPBMC_05.06.2020	58	82.20374705302604	control
BN-35_FreshPBMC_05.06.2020	58	63.90199921196477	control
BN-35_FreshPBMC_05.06.2020	58	70.07755898851866	control
BN-35_FreshPBMC_05.06.2020	58	79.40508255770857	control
BN-35_FreshPBMC_05.06.2020	58	78.09103772216505	control
BN-35_FreshPBMC_05.06.2020	58	75.43885234947464	control
BN-35_FreshPBMC_05.06.2020	58	88.74208803334442	control
BN-35_FreshPBMC_05.06.2020	58	83.52251790012521	control
BN-35_FreshPBMC_05.06.2020	58	83.64890412167499	control
BN-35_FreshPBMC_05.06.2020	58	85.89595865162352	control
BN-35_FreshPBMC_05.06.2020	58	65.85394229887409	control
BN-35_FreshPBMC_05.06.2020	58	66.99775761943074	control
BN-35_FreshPBMC_05.06.2020	58	79.1722432188758	control
BN-35_FreshPBMC_05.06.2020	58	70.90723086637765	control
BN-35_FreshPBMC_05.06.2020	58	96.63111373439061	control
BN-35_FreshPBMC_05.06.2020	58	77.3417651189348	control
BN-35_FreshPBMC_05.06.2020	58	75.19357196381253	control
BN-35_FreshPBMC_05.06.2020	58	87.90622506388011	control
BN-35_FreshPBMC_05.06.2020	58	70.98576957717796	control
BN-35_FreshPBMC_05.06.2020	58	78.84590162506451	control
BN-35_FreshPBMC_05.06.2020	58	80.52645878958076	control
BN-35_FreshPBMC_05.06.2020	58	70.35109799523757	control
BN-35_FreshPBMC_05.06.2020	58	65.06434839055713	control
BN-35_FreshPBMC_05.06.2020	58	80.25148590778088	control
BN-35_FreshPBMC_05.06.2020	58	57.69910029548265	control
BN-35_FreshPBMC_05.06.2020	58	81.48978683527757	control
BN-35_FreshPBMC_05.06.2020	58	99.49450174791892	control
BN-35_FreshPBMC_05.06.2020	58	83.46591378908082	control
BN-35_FreshPBMC_05.06.2020	58	71.5766560538847	control
BN-35_FreshPBMC_05.06.2020	58	73.60370205401259	control
BN-35_FreshPBMC_05.06.2020	58	89.87180538260003	control
BN-35_FreshPBMC_05.06.2020	58	71.527644445435	control
BN-35_FreshPBMC_05.06.2020	58	69.5683231468488	control
BN-35_FreshPBMC_05.06.2020	58	84.36040892901211	control
BN-35_FreshPBMC_05.06.2020	58	66.54783118030278	control
BN-35_FreshPBMC_05.06.2020	58	77.17563505884547	control
BN-35_FreshPBMC_05.06.2020	58	76.42388272360635	control
BN-35_FreshPBMC_05.06.2020	58	69.19796680025513	control
BN-35_FreshPBMC_05.06.2020	58	95.04651457676978	control
BN-35_FreshPBMC_05.06.2020	58	98.3015791558477	control
BN-35_FreshPBMC_05.06.2020	58	77.472984784846	control
BN-35_FreshPBMC_05.06.2020	58	72.59416249803913	control
BN-35_FreshPBMC_05.06.2020	58	88.04513496536813	control
BN-35_FreshPBMC_05.06.2020	58	76.5172935332209	control
BN-35_FreshPBMC_05.06.2020	58	79.08807411678674	control
BN-35_FreshPBMC_05.06.2020	58	89.99805530376608	control
BN-35_FreshPBMC_05.06.2020	58	88.57008798820983	control
BN-35_FreshPBMC_05.06.2020	58	94.60304893763417	control
BN-35_FreshPBMC_05.06.2020	58	72.68836446382534	control
BN-35_FreshPBMC_05.06.2020	58	67.74326295699939	control
BN-35_FreshPBMC_05.06.2020	58	61.357868615866344	control
BN-35_FreshPBMC_05.06.2020	58	81.98492612682472	control
BN-35_FreshPBMC_05.06.2020	58	80.10787144055278	control
BN-35_FreshPBMC_05.06.2020	58	87.2760264779694	control
BN-35_FreshPBMC_05.06.2020	58	94.80168605171532	control
BN-35_FreshPBMC_05.06.2020	58	95.53745226591008	control
BN-35_FreshPBMC_05.06.2020	58	84.27698315585722	control
BN-35_FreshPBMC_05.06.2020	58	77.40071563611733	control
BN-35_FreshPBMC_05.06.2020	58	80.78342498913219	control
BN-35_FreshPBMC_05.06.2020	58	64.59767806951466	control
BN-35_FreshPBMC_05.06.2020	58	85.85067777349127	control
BN-35_FreshPBMC_05.06.2020	58	77.43319278169443	control
BN-35_FreshPBMC_05.06.2020	58	89.7682611756992	control
BN-35_FreshPBMC_05.06.2020	58	60.93068546557718	control
BN-35_FreshPBMC_05.06.2020	58	66.67474549129744	control
BN-35_FreshPBMC_05.06.2020	58	77.07384046920404	control
BN-35_FreshPBMC_05.06.2020	58	93.8334422653084	control
BN-35_FreshPBMC_05.06.2020	58	66.30677210763804	control
BN-35_FreshPBMC_05.06.2020	58	93.9803545116301	control
BN-35_FreshPBMC_05.06.2020	58	75.86165413286011	control
BN-35_FreshPBMC_05.06.2020	58	78.55580913280235	control
BN-35_FreshPBMC_05.06.2020	58	73.44252009054134	control
BN-35_FreshPBMC_05.06.2020	58	98.97626804354589	control
BN-35_FreshPBMC_05.06.2020	58	50.37862677830851	control
BN-35_FreshPBMC_05.06.2020	58	63.7598074223614	control
BN-35_FreshPBMC_05.06.2020	58	86.3925232776116	control
BN-35_FreshPBMC_05.06.2020	58	91.32676981958252	control
BN-35_FreshPBMC_05.06.2020	58	77.4834309527995	control
BN-35_FreshPBMC_05.06.2020	58	85.9393692164658	control
BN-35_FreshPBMC_05.06.2020	58	60.72158205231364	control
BN-35_FreshPBMC_05.06.2020	58	92.61189728988735	control
BN-35_FreshPBMC_05.06.2020	58	88.21875283838736	control
BN-35_FreshPBMC_05.06.2020	58	74.78535635930598	control
BN-35_FreshPBMC_05.06.2020	58	104.30098879011102	control
BN-35_FreshPBMC_05.06.2020	58	86.27319876449887	control
BN-35_FreshPBMC_05.06.2020	58	60.743099457130555	control
BN-35_FreshPBMC_05.06.2020	58	69.05093436509166	control
BN-35_FreshPBMC_05.06.2020	58	99.35730761453583	control
BN-35_FreshPBMC_05.06.2020	58	119.84054965004978	control
BN-35_FreshPBMC_05.06.2020	58	75.45649004658439	control
BN-35_FreshPBMC_05.06.2020	58	57.36550717627175	control
BN-34_FreshPBMC_05.06.2020	53	67.75891389983482	control
BN-34_FreshPBMC_05.06.2020	53	69.3565840346988	control
BN-34_FreshPBMC_05.06.2020	53	39.673273774060284	control
BN-34_FreshPBMC_05.06.2020	53	38.361068351887816	control
BN-34_FreshPBMC_05.06.2020	53	38.83436894777706	control
BN-34_FreshPBMC_05.06.2020	53	51.34126361206633	control
BN-34_FreshPBMC_05.06.2020	53	51.59359017426542	control
BN-34_FreshPBMC_05.06.2020	53	43.629050247413666	control
BN-34_FreshPBMC_05.06.2020	53	55.017289006667596	control
BN-34_FreshPBMC_05.06.2020	53	18.355177773764332	control
BN-34_FreshPBMC_05.06.2020	53	60.27579948101146	control
BN-34_FreshPBMC_05.06.2020	53	30.13870312098567	control
BN-34_FreshPBMC_05.06.2020	53	46.815372929138135	control
BN-34_FreshPBMC_05.06.2020	53	45.09100973368924	control
BN-34_FreshPBMC_05.06.2020	53	62.39183045988358	control
BN-34_FreshPBMC_05.06.2020	53	53.88739174658478	control
BN-34_FreshPBMC_05.06.2020	53	46.284500124278566	control
BN-34_FreshPBMC_05.06.2020	53	47.32533399993231	control
BN-34_FreshPBMC_05.06.2020	53	59.236959197015146	control
BN-34_FreshPBMC_05.06.2020	53	70.86956834259625	control
BN-34_FreshPBMC_05.06.2020	53	30.108026523889052	control
BN-34_FreshPBMC_05.06.2020	53	61.383361784391596	control
BN-34_FreshPBMC_05.06.2020	53	57.18098939386154	control
BN-34_FreshPBMC_05.06.2020	53	46.143558805930525	control
BN-34_FreshPBMC_05.06.2020	53	52.16228211338984	control
BN-34_FreshPBMC_05.06.2020	53	42.109508382892955	control
BN-34_FreshPBMC_05.06.2020	53	55.497393582375445	control
BN-34_FreshPBMC_05.06.2020	53	32.74640621930449	control
BN-34_FreshPBMC_05.06.2020	53	67.89319043449755	control
BN-34_FreshPBMC_05.06.2020	53	38.12752644463386	control
BN-34_FreshPBMC_05.06.2020	53	77.98933405411451	control
BN-34_FreshPBMC_05.06.2020	53	59.67763835294225	control
BN-34_FreshPBMC_05.06.2020	53	37.34469218705669	control
BN-34_FreshPBMC_05.06.2020	53	66.8723869438068	control
BN-34_FreshPBMC_05.06.2020	53	31.688198332816263	control
BN-34_FreshPBMC_05.06.2020	53	52.557612354987086	control
BN-34_FreshPBMC_05.06.2020	53	61.94172611843565	control
BN-34_FreshPBMC_05.06.2020	53	51.53175099459261	control
BN-34_FreshPBMC_05.06.2020	53	58.45384191969969	control
BN-34_FreshPBMC_05.06.2020	53	59.85682489546202	control
BN-34_FreshPBMC_05.06.2020	53	67.18311190247714	control
BN-34_FreshPBMC_05.06.2020	53	64.69116109138194	control
BN-34_FreshPBMC_05.06.2020	53	60.02349289809957	control
BN-34_FreshPBMC_05.06.2020	53	55.07031794765044	control
BN-34_FreshPBMC_05.06.2020	53	50.7398614717472	control
BN-34_FreshPBMC_05.06.2020	53	33.68615215658303	control
BN-34_FreshPBMC_05.06.2020	53	57.71758346103899	control
BN-34_FreshPBMC_05.06.2020	53	57.32855431035838	control
BN-34_FreshPBMC_05.06.2020	53	44.93968311265089	control
BN-34_FreshPBMC_05.06.2020	53	52.79627581974555	control
BN-34_FreshPBMC_05.06.2020	53	79.57038310628238	control
BN-34_FreshPBMC_05.06.2020	53	53.76846474765431	control
BN-34_FreshPBMC_05.06.2020	53	54.08938300824006	control
BN-34_FreshPBMC_05.06.2020	53	52.58225372358365	control
BN-34_FreshPBMC_05.06.2020	53	71.73782254732372	control
BN-34_FreshPBMC_05.06.2020	53	68.66674920065779	control
BN-34_FreshPBMC_05.06.2020	53	56.31457990948602	control
BN-34_FreshPBMC_05.06.2020	53	69.55593845514882	control
BN-34_FreshPBMC_05.06.2020	53	22.544160990078122	control
BN-34_FreshPBMC_05.06.2020	53	29.67536480745981	control
BN-34_FreshPBMC_05.06.2020	53	55.726990479501964	control
BN-34_FreshPBMC_05.06.2020	53	48.32153917676371	control
BN-34_FreshPBMC_05.06.2020	53	56.951975159751015	control
BN-34_FreshPBMC_05.06.2020	53	74.38626930656375	control
BN-34_FreshPBMC_05.06.2020	53	62.14255189226814	control
BN-34_FreshPBMC_05.06.2020	53	47.275926825543266	control
BN-34_FreshPBMC_05.06.2020	53	53.65199319551412	control
BN-34_FreshPBMC_05.06.2020	53	54.726751555342325	control
BN-34_FreshPBMC_05.06.2020	53	39.18383552639429	control
BN-34_FreshPBMC_05.06.2020	53	47.88116009254394	control
BN-34_FreshPBMC_05.06.2020	53	64.70608566672091	control
BN-34_FreshPBMC_05.06.2020	53	43.73658371284495	control
BN-34_FreshPBMC_05.06.2020	53	58.982397206160854	control
BN-34_FreshPBMC_05.06.2020	53	55.692554513054255	control
BN-34_FreshPBMC_05.06.2020	53	51.020388376906084	control
BN-34_FreshPBMC_05.06.2020	53	86.3785684625139	control
BN-34_FreshPBMC_05.06.2020	53	77.74750192165017	control
BN-34_FreshPBMC_05.06.2020	53	35.50975560810691	control
BN-34_FreshPBMC_05.06.2020	53	50.81594717816109	control
BN-34_FreshPBMC_05.06.2020	53	54.877459488755385	control
BN-34_FreshPBMC_05.06.2020	53	74.67647108404245	control
BN-34_FreshPBMC_05.06.2020	53	63.211766096105734	control
BN-34_FreshPBMC_05.06.2020	53	43.33772429676821	control
BN-34_FreshPBMC_05.06.2020	53	58.27974908536254	control
BN-34_FreshPBMC_05.06.2020	53	71.80007972014357	control
BN-34_FreshPBMC_05.06.2020	53	54.726396148435974	control
BN-34_FreshPBMC_05.06.2020	53	53.392908192502226	control
BN-34_FreshPBMC_05.06.2020	53	50.6177433051328	control
BN-34_FreshPBMC_05.06.2020	53	41.130550963881724	control
BN-34_FreshPBMC_05.06.2020	53	80.96883228660063	control
BN-34_FreshPBMC_05.06.2020	53	52.54705027938419	control
BN-34_FreshPBMC_05.06.2020	53	52.7481384951319	control
BN-34_FreshPBMC_05.06.2020	53	51.70167858743947	control
BN-34_FreshPBMC_05.06.2020	53	51.189191115688416	control
BN-34_FreshPBMC_05.06.2020	53	52.76410036572659	control
BN-34_FreshPBMC_05.06.2020	53	48.622143653215765	control
BN-34_FreshPBMC_05.06.2020	53	60.71310890311478	control
BN-34_FreshPBMC_05.06.2020	53	54.288640057729154	control
BN-34_FreshPBMC_05.06.2020	53	74.30940377603049	control
BN-34_FreshPBMC_05.06.2020	53	68.43074552440572	control
BN-36_FreshEryLysis_05.06.2020	48	82.23655373755025	control
BN-36_FreshEryLysis_05.06.2020	48	81.2153911592094	control
BN-36_FreshEryLysis_05.06.2020	48	72.60428854064855	control
BN-36_FreshEryLysis_05.06.2020	48	61.387232556234274	control
BN-36_FreshEryLysis_05.06.2020	48	77.71806417969329	control
BN-36_FreshEryLysis_05.06.2020	48	92.5689751756758	control
BN-36_FreshEryLysis_05.06.2020	48	104.62676814158563	control
BN-36_FreshEryLysis_05.06.2020	48	73.94725572788853	control
BN-36_FreshEryLysis_05.06.2020	48	67.77457264373896	control
BN-36_FreshEryLysis_05.06.2020	48	79.86174370900491	control
BN-36_FreshEryLysis_05.06.2020	48	80.66537269712124	control
BN-36_FreshEryLysis_05.06.2020	48	78.8046442588042	control
BN-36_FreshEryLysis_05.06.2020	48	66.14524531885519	control
BN-36_FreshEryLysis_05.06.2020	48	52.3973234632647	control
BN-36_FreshEryLysis_05.06.2020	48	78.9809240925279	control
BN-36_FreshEryLysis_05.06.2020	48	78.73012503428338	control
BN-36_FreshEryLysis_05.06.2020	48	71.88471694339738	control
BN-36_FreshEryLysis_05.06.2020	48	71.4517720469575	control
BN-36_FreshEryLysis_05.06.2020	48	78.13168338463915	control
BN-36_FreshEryLysis_05.06.2020	48	64.90264228517184	control
BN-36_FreshEryLysis_05.06.2020	48	84.40395328931912	control
BN-36_FreshEryLysis_05.06.2020	48	66.32443362271728	control
BN-36_FreshEryLysis_05.06.2020	48	67.52847772091228	control
BN-36_FreshEryLysis_05.06.2020	48	90.83072610173363	control
BN-36_FreshEryLysis_05.06.2020	48	71.0846255271055	control
BN-36_FreshEryLysis_05.06.2020	48	52.43706697936612	control
BN-36_FreshEryLysis_05.06.2020	48	74.92210085849386	control
BN-36_FreshEryLysis_05.06.2020	48	88.12639567719293	control
BN-36_FreshEryLysis_05.06.2020	48	61.37526315653843	control
BN-36_FreshEryLysis_05.06.2020	48	63.8013227058697	control
BN-36_FreshEryLysis_05.06.2020	48	94.99733110187421	control
BN-36_FreshEryLysis_05.06.2020	48	63.61826337511737	control
BN-36_FreshEryLysis_05.06.2020	48	79.18259161279865	control
BN-36_FreshEryLysis_05.06.2020	48	97.50348778922051	control
BN-36_FreshEryLysis_05.06.2020	48	85.4838915654409	control
BN-36_FreshEryLysis_05.06.2020	48	95.531313014288	control
BN-36_FreshEryLysis_05.06.2020	48	96.41222810514707	control
BN-36_FreshEryLysis_05.06.2020	48	81.94663400887025	control
BN-36_FreshEryLysis_05.06.2020	48	98.86273691943833	control
BN-36_FreshEryLysis_05.06.2020	48	77.28633063673634	control
BN-36_FreshEryLysis_05.06.2020	48	91.14822046453246	control
BN-36_FreshEryLysis_05.06.2020	48	81.83850643457727	control
BN-36_FreshEryLysis_05.06.2020	48	66.57932107750987	control
BN-36_FreshEryLysis_05.06.2020	48	90.38939364087992	control
BN-36_FreshEryLysis_05.06.2020	48	76.89437733694065	control
BN-36_FreshEryLysis_05.06.2020	48	95.75247122330951	control
BN-36_FreshEryLysis_05.06.2020	48	88.28305020682109	control
BN-36_FreshEryLysis_05.06.2020	48	66.60886378602082	control
BN-36_FreshEryLysis_05.06.2020	48	85.92122337660936	control
BN-36_FreshEryLysis_05.06.2020	48	88.39158197710717	control
BN-36_FreshEryLysis_05.06.2020	48	72.81506970714963	control
BN-36_FreshEryLysis_05.06.2020	48	83.89090572044391	control
BN-36_FreshEryLysis_05.06.2020	48	84.00868594498222	control
BN-36_FreshEryLysis_05.06.2020	48	77.01055049364585	control
BN-36_FreshEryLysis_05.06.2020	48	101.7572042072367	control
BN-36_FreshEryLysis_05.06.2020	48	77.19487639135801	control
BN-36_FreshEryLysis_05.06.2020	48	70.56772219417721	control
BN-36_FreshEryLysis_05.06.2020	48	90.54419571979079	control
BN-36_FreshEryLysis_05.06.2020	48	75.09065084369693	control
BN-36_FreshEryLysis_05.06.2020	48	101.3226841663903	control
BN-36_FreshEryLysis_05.06.2020	48	86.33714277862413	control
BN-36_FreshEryLysis_05.06.2020	48	86.2324107946481	control
BN-36_FreshEryLysis_05.06.2020	48	63.609584576867825	control
BN-36_FreshEryLysis_05.06.2020	48	81.9021984772244	control
BN-36_FreshEryLysis_05.06.2020	48	85.65769769195315	control
BN-36_FreshEryLysis_05.06.2020	48	84.47060887755784	control
BN-36_FreshEryLysis_05.06.2020	48	77.33920652029468	control
BN-36_FreshEryLysis_05.06.2020	48	88.33413713393739	control
BN-36_FreshEryLysis_05.06.2020	48	77.72854198767854	control
BN-36_FreshEryLysis_05.06.2020	48	82.13421553545994	control
BN-36_FreshEryLysis_05.06.2020	48	86.96806709501521	control
BN-36_FreshEryLysis_05.06.2020	48	90.9740095353816	control
BN-36_FreshEryLysis_05.06.2020	48	95.89628752777573	control
BN-36_FreshEryLysis_05.06.2020	48	92.92196991494907	control
BN-36_FreshEryLysis_05.06.2020	48	89.14831515533874	control
BN-36_FreshEryLysis_05.06.2020	48	93.92711569546292	control
BN-36_FreshEryLysis_05.06.2020	48	88.86526534467778	control
BN-36_FreshEryLysis_05.06.2020	48	60.512153482102796	control
BN-36_FreshEryLysis_05.06.2020	48	67.73197922327313	control
BN-36_FreshEryLysis_05.06.2020	48	79.42197127911533	control
BN-36_FreshEryLysis_05.06.2020	48	80.28869750297599	control
BN-36_FreshEryLysis_05.06.2020	48	88.75090784441586	control
BN-36_FreshEryLysis_05.06.2020	48	71.1643172265659	control
BN-36_FreshEryLysis_05.06.2020	48	65.54607308789868	control
BN-36_FreshEryLysis_05.06.2020	48	97.10010722689638	control
BN-36_FreshEryLysis_05.06.2020	48	84.10837447594038	control
BN-36_FreshEryLysis_05.06.2020	48	100.95764398147199	control
BN-36_FreshEryLysis_05.06.2020	48	77.93699491886507	control
BN-36_FreshEryLysis_05.06.2020	48	74.89427757190997	control
BN-36_FreshEryLysis_05.06.2020	48	96.1077484595641	control
BN-36_FreshEryLysis_05.06.2020	48	83.83873930562842	control
BN-36_FreshEryLysis_05.06.2020	48	68.4812969802302	control
BN-36_FreshEryLysis_05.06.2020	48	101.55348019383771	control
BN-36_FreshEryLysis_05.06.2020	48	79.41042472185933	control
BN-36_FreshEryLysis_05.06.2020	48	64.9679131010043	control
BN-36_FreshEryLysis_05.06.2020	48	102.25996247015397	control
BN-36_FreshEryLysis_05.06.2020	48	76.81993231308088	control
BN-36_FreshEryLysis_05.06.2020	48	85.17817722826395	control
BN-36_FreshEryLysis_05.06.2020	48	91.56895845060154	control
BN-36_FreshEryLysis_05.06.2020	48	105.97214808650072	control
BN-28_FrozenPBMC_12.05.2020	58	88.01293468279279	control
BN-28_FrozenPBMC_12.05.2020	58	115.30545491484938	control
BN-28_FrozenPBMC_12.05.2020	58	80.04607581524434	control
BN-28_FrozenPBMC_12.05.2020	58	100.00953615543712	control
BN-28_FrozenPBMC_12.05.2020	58	106.40264488585132	control
BN-28_FrozenPBMC_12.05.2020	58	69.52475128080324	control
BN-28_FrozenPBMC_12.05.2020	58	88.50846325245057	control
BN-28_FrozenPBMC_12.05.2020	58	88.25790555009367	control
BN-28_FrozenPBMC_12.05.2020	58	97.16753674407268	control
BN-28_FrozenPBMC_12.05.2020	58	74.53360844005039	control
BN-28_FrozenPBMC_12.05.2020	58	87.08691168860133	control
BN-28_FrozenPBMC_12.05.2020	58	115.79631389392814	control
BN-28_FrozenPBMC_12.05.2020	58	88.60519002738437	control
BN-28_FrozenPBMC_12.05.2020	58	73.3797975392954	control
BN-28_FrozenPBMC_12.05.2020	58	86.6986823688314	control
BN-28_FrozenPBMC_12.05.2020	58	80.27382945804436	control
BN-28_FrozenPBMC_12.05.2020	58	107.79124377808448	control
BN-28_FrozenPBMC_12.05.2020	58	77.13351770076358	control
BN-28_FrozenPBMC_12.05.2020	58	92.42259799509021	control
BN-28_FrozenPBMC_12.05.2020	58	94.0364834962402	control
BN-28_FrozenPBMC_12.05.2020	58	83.93231080983698	control
BN-28_FrozenPBMC_12.05.2020	58	89.83372860089055	control
BN-28_FrozenPBMC_12.05.2020	58	81.56606970682033	control
BN-28_FrozenPBMC_12.05.2020	58	95.68651858787503	control
BN-28_FrozenPBMC_12.05.2020	58	88.89649457116718	control
BN-28_FrozenPBMC_12.05.2020	58	99.17027281054428	control
BN-28_FrozenPBMC_12.05.2020	58	76.35405150214078	control
BN-28_FrozenPBMC_12.05.2020	58	78.77475317723177	control
BN-28_FrozenPBMC_12.05.2020	58	94.000142599219	control
BN-28_FrozenPBMC_12.05.2020	58	98.8567424898567	control
BN-28_FrozenPBMC_12.05.2020	58	90.19056124253024	control
BN-28_FrozenPBMC_12.05.2020	58	90.08329775895419	control
BN-28_FrozenPBMC_12.05.2020	58	88.49874479794553	control
BN-28_FrozenPBMC_12.05.2020	58	73.35250071499344	control
BN-28_FrozenPBMC_12.05.2020	58	90.00402766724338	control
BN-28_FrozenPBMC_12.05.2020	58	84.5013502814297	control
BN-28_FrozenPBMC_12.05.2020	58	97.89928438200361	control
BN-28_FrozenPBMC_12.05.2020	58	68.27775295555358	control
BN-28_FrozenPBMC_12.05.2020	58	91.8809587553691	control
BN-28_FrozenPBMC_12.05.2020	58	87.67591491981406	control
BN-28_FrozenPBMC_12.05.2020	58	96.99727818038392	control
BN-28_FrozenPBMC_12.05.2020	58	81.8486611593614	control
BN-28_FrozenPBMC_12.05.2020	58	85.71292892283958	control
BN-28_FrozenPBMC_12.05.2020	58	94.80051173272298	control
BN-28_FrozenPBMC_12.05.2020	58	86.10572533481299	control
BN-28_FrozenPBMC_12.05.2020	58	96.5671588802866	control
BN-28_FrozenPBMC_12.05.2020	58	84.8200334988014	control
BN-28_FrozenPBMC_12.05.2020	58	95.58481977407891	control
BN-28_FrozenPBMC_12.05.2020	58	72.66280222200685	control
BN-28_FrozenPBMC_12.05.2020	58	83.2484313077603	control
BN-28_FrozenPBMC_12.05.2020	58	91.61882777467578	control
BN-28_FrozenPBMC_12.05.2020	58	93.08028130348164	control
BN-28_FrozenPBMC_12.05.2020	58	86.93929682522162	control
BN-28_FrozenPBMC_12.05.2020	58	91.0395492535081	control
BN-28_FrozenPBMC_12.05.2020	58	78.91155492613662	control
BN-28_FrozenPBMC_12.05.2020	58	96.87767313527166	control
BN-28_FrozenPBMC_12.05.2020	58	83.56824969297044	control
BN-28_FrozenPBMC_12.05.2020	58	107.37223088757425	control
BN-28_FrozenPBMC_12.05.2020	58	94.60633193415315	control
BN-28_FrozenPBMC_12.05.2020	58	85.72408729779917	control
BN-28_FrozenPBMC_12.05.2020	58	90.89092320544252	control
BN-28_FrozenPBMC_12.05.2020	58	89.90150733830623	control
BN-28_FrozenPBMC_12.05.2020	58	83.67552596489864	control
BN-28_FrozenPBMC_12.05.2020	58	104.86918677815287	control
BN-28_FrozenPBMC_12.05.2020	58	83.32630023328397	control
BN-28_FrozenPBMC_12.05.2020	58	96.49965977731422	control
BN-28_FrozenPBMC_12.05.2020	58	87.14432502608148	control
BN-28_FrozenPBMC_12.05.2020	58	97.74412771982377	control
BN-28_FrozenPBMC_12.05.2020	58	98.69601626976554	control
BN-28_FrozenPBMC_12.05.2020	58	81.35495447705067	control
BN-28_FrozenPBMC_12.05.2020	58	86.30949214631818	control
BN-28_FrozenPBMC_12.05.2020	58	110.67224913518886	control
BN-28_FrozenPBMC_12.05.2020	58	80.32929659744077	control
BN-28_FrozenPBMC_12.05.2020	58	98.03929130705455	control
BN-28_FrozenPBMC_12.05.2020	58	97.90536506387721	control
BN-28_FrozenPBMC_12.05.2020	58	84.48966173308344	control
BN-28_FrozenPBMC_12.05.2020	58	66.41039771572214	control
BN-28_FrozenPBMC_12.05.2020	58	99.47381301132718	control
BN-28_FrozenPBMC_12.05.2020	58	104.92507174660358	control
BN-28_FrozenPBMC_12.05.2020	58	94.83329534850387	control
BN-28_FrozenPBMC_12.05.2020	58	97.92624801937257	control
BN-28_FrozenPBMC_12.05.2020	58	90.64523285631684	control
BN-28_FrozenPBMC_12.05.2020	58	83.36493278474737	control
BN-28_FrozenPBMC_12.05.2020	58	80.07533113230454	control
BN-28_FrozenPBMC_12.05.2020	58	94.92641338251791	control
BN-28_FrozenPBMC_12.05.2020	58	81.36567984391569	control
BN-28_FrozenPBMC_12.05.2020	58	88.99270574605366	control
BN-28_FrozenPBMC_12.05.2020	58	103.63278734931843	control
BN-28_FrozenPBMC_12.05.2020	58	105.27388041651876	control
BN-28_FrozenPBMC_12.05.2020	58	69.76279039731043	control
BN-28_FrozenPBMC_12.05.2020	58	82.81430403488643	control
BN-28_FrozenPBMC_12.05.2020	58	100.55098955138732	control
BN-28_FrozenPBMC_12.05.2020	58	96.20213653437612	control
BN-28_FrozenPBMC_12.05.2020	58	73.81019685712474	control
BN-28_FrozenPBMC_12.05.2020	58	101.5160286466188	control
BN-28_FrozenPBMC_12.05.2020	58	89.33720717421015	control
BN-28_FrozenPBMC_12.05.2020	58	86.5948475240114	control
BN-28_FrozenPBMC_12.05.2020	58	85.10787612706379	control
BN-28_FrozenPBMC_12.05.2020	58	98.05342806673542	control
BN-28_FrozenPBMC_12.05.2020	58	103.44127356109065	control
BN-27_FrozenPBMC_12.05.2020	63	99.4444299393688	control
BN-27_FrozenPBMC_12.05.2020	63	96.06852765539038	control
BN-27_FrozenPBMC_12.05.2020	63	92.12317528479294	control
BN-27_FrozenPBMC_12.05.2020	63	91.81879262936614	control
BN-27_FrozenPBMC_12.05.2020	63	103.80214008554587	control
BN-27_FrozenPBMC_12.05.2020	63	87.92081766566177	control
BN-27_FrozenPBMC_12.05.2020	63	79.294616966262	control
BN-27_FrozenPBMC_12.05.2020	63	93.04267738323462	control
BN-27_FrozenPBMC_12.05.2020	63	104.01775876150211	control
BN-27_FrozenPBMC_12.05.2020	63	88.69803055054422	control
BN-27_FrozenPBMC_12.05.2020	63	87.07842789015447	control
BN-27_FrozenPBMC_12.05.2020	63	96.14214413573288	control
BN-27_FrozenPBMC_12.05.2020	63	89.07527929094125	control
BN-27_FrozenPBMC_12.05.2020	63	97.25816371054955	control
BN-27_FrozenPBMC_12.05.2020	63	96.97986518161882	control
BN-27_FrozenPBMC_12.05.2020	63	83.12787471721118	control
BN-27_FrozenPBMC_12.05.2020	63	80.5236918853262	control
BN-27_FrozenPBMC_12.05.2020	63	77.84647755176933	control
BN-27_FrozenPBMC_12.05.2020	63	76.89461453599378	control
BN-27_FrozenPBMC_12.05.2020	63	90.8425905315163	control
BN-27_FrozenPBMC_12.05.2020	63	78.95820888924086	control
BN-27_FrozenPBMC_12.05.2020	63	94.79292794461253	control
BN-27_FrozenPBMC_12.05.2020	63	101.13337431941878	control
BN-27_FrozenPBMC_12.05.2020	63	83.04675228679197	control
BN-27_FrozenPBMC_12.05.2020	63	92.25489079353942	control
BN-27_FrozenPBMC_12.05.2020	63	90.0433120000854	control
BN-27_FrozenPBMC_12.05.2020	63	112.90388427628491	control
BN-27_FrozenPBMC_12.05.2020	63	87.03073477173702	control
BN-27_FrozenPBMC_12.05.2020	63	109.57201073608788	control
BN-27_FrozenPBMC_12.05.2020	63	86.07031501302347	control
BN-27_FrozenPBMC_12.05.2020	63	104.44279497678126	control
BN-27_FrozenPBMC_12.05.2020	63	92.94234167029664	control
BN-27_FrozenPBMC_12.05.2020	63	85.26761270585156	control
BN-27_FrozenPBMC_12.05.2020	63	100.97693917239883	control
BN-27_FrozenPBMC_12.05.2020	63	84.39209394010427	control
BN-27_FrozenPBMC_12.05.2020	63	96.43169442695554	control
BN-27_FrozenPBMC_12.05.2020	63	89.09733689980813	control
BN-27_FrozenPBMC_12.05.2020	63	89.01739462354652	control
BN-27_FrozenPBMC_12.05.2020	63	97.36064756987133	control
BN-27_FrozenPBMC_12.05.2020	63	82.17331748815835	control
BN-27_FrozenPBMC_12.05.2020	63	89.33007037950183	control
BN-27_FrozenPBMC_12.05.2020	63	92.81957107978734	control
BN-27_FrozenPBMC_12.05.2020	63	94.96082154307554	control
BN-27_FrozenPBMC_12.05.2020	63	88.0641358578051	control
BN-27_FrozenPBMC_12.05.2020	63	79.928976780293155	control
BN-27_FrozenPBMC_12.05.2020	63	94.03909893939459	control
BN-27_FrozenPBMC_12.05.2020	63	82.16570404441578	control
BN-27_FrozenPBMC_12.05.2020	63	103.92548059838931	control
BN-27_FrozenPBMC_12.05.2020	63	91.97529293959819	control
BN-27_FrozenPBMC_12.05.2020	63	94.65813086519354	control
BN-27_FrozenPBMC_12.05.2020	63	98.65010930216839	control
BN-27_FrozenPBMC_12.05.2020	63	97.95759404304124	control
BN-27_FrozenPBMC_12.05.2020	63	86.31284269759453	control
BN-27_FrozenPBMC_12.05.2020	63	100.87492965598534	control
BN-27_FrozenPBMC_12.05.2020	63	85.43971306382551	control
BN-27_FrozenPBMC_12.05.2020	63	90.50588436033634	control
BN-27_FrozenPBMC_12.05.2020	63	109.90238464885523	control
BN-27_FrozenPBMC_12.05.2020	63	82.06945469762545	control
BN-27_FrozenPBMC_12.05.2020	63	81.95868113396284	control
BN-27_FrozenPBMC_12.05.2020	63	81.63073824604993	control
BN-27_FrozenPBMC_12.05.2020	63	78.2817432246789	control
BN-27_FrozenPBMC_12.05.2020	63	90.40505678245809	control
BN-27_FrozenPBMC_12.05.2020	63	78.43594098440555	control
BN-27_FrozenPBMC_12.05.2020	63	96.0797874662021	control
BN-27_FrozenPBMC_12.05.2020	63	93.27075906565953	control
BN-27_FrozenPBMC_12.05.2020	63	90.81365166116309	control
BN-27_FrozenPBMC_12.05.2020	63	89.49341068044112	control
BN-27_FrozenPBMC_12.05.2020	63	89.87087995432044	control
BN-27_FrozenPBMC_12.05.2020	63	87.23100153772951	control
BN-27_FrozenPBMC_12.05.2020	63	108.48374203507417	control
BN-27_FrozenPBMC_12.05.2020	63	82.72888934710922	control
BN-27_FrozenPBMC_12.05.2020	63	107.34256305908112	control
BN-27_FrozenPBMC_12.05.2020	63	104.03424673285375	control
BN-27_FrozenPBMC_12.05.2020	63	87.35784211144349	control
BN-27_FrozenPBMC_12.05.2020	63	102.7816032609162	control
BN-27_FrozenPBMC_12.05.2020	63	104.20305363129604	control
BN-27_FrozenPBMC_12.05.2020	63	87.59153764373825	control
BN-27_FrozenPBMC_12.05.2020	63	96.98788225443948	control
BN-27_FrozenPBMC_12.05.2020	63	95.33220242073767	control
BN-27_FrozenPBMC_12.05.2020	63	101.53260479962408	control
BN-27_FrozenPBMC_12.05.2020	63	97.55994525930222	control
BN-27_FrozenPBMC_12.05.2020	63	94.37325457370699	control
BN-27_FrozenPBMC_12.05.2020	63	97.42465763088848	control
BN-27_FrozenPBMC_12.05.2020	63	74.56118085054416	control
BN-27_FrozenPBMC_12.05.2020	63	88.79048096690173	control
BN-27_FrozenPBMC_12.05.2020	63	95.59740202880648	control
BN-27_FrozenPBMC_12.05.2020	63	100.70076551774238	control
BN-27_FrozenPBMC_12.05.2020	63	108.0426054152699	control
BN-27_FrozenPBMC_12.05.2020	63	98.51470149894706	control
BN-27_FrozenPBMC_12.05.2020	63	100.65656833346746	control
BN-27_FrozenPBMC_12.05.2020	63	100.10171378037153	control
BN-27_FrozenPBMC_12.05.2020	63	91.3048261056178	control
BN-27_FrozenPBMC_12.05.2020	63	90.66473881983289	control
BN-27_FrozenPBMC_12.05.2020	63	86.28863860268842	control
BN-27_FrozenPBMC_12.05.2020	63	87.45288278609523	control
BN-27_FrozenPBMC_12.05.2020	63	79.5354631050323	control
BN-27_FrozenPBMC_12.05.2020	63	82.15276856680067	control
BN-27_FrozenPBMC_12.05.2020	63	88.57567013959438	control
BN-27_FrozenPBMC_12.05.2020	63	97.36658686492046	control
BN-27_FrozenPBMC_12.05.2020	63	99.7169856359287	control
BN-22_FreshPBMC_09.06.2020	48	74.34610369458116	control
BN-22_FreshPBMC_09.06.2020	48	76.01432926432334	control
BN-22_FreshPBMC_09.06.2020	48	51.919232874787	control
BN-22_FreshPBMC_09.06.2020	48	65.96097645704523	control
BN-22_FreshPBMC_09.06.2020	48	74.29620045905624	control
BN-22_FreshPBMC_09.06.2020	48	75.62952831050906	control
BN-22_FreshPBMC_09.06.2020	48	54.37555270139759	control
BN-22_FreshPBMC_09.06.2020	48	87.67390043217664	control
BN-22_FreshPBMC_09.06.2020	48	101.83710562604348	control
BN-22_FreshPBMC_09.06.2020	48	84.91709424390272	control
BN-22_FreshPBMC_09.06.2020	48	84.65980217140248	control
BN-22_FreshPBMC_09.06.2020	48	87.81110197459837	control
BN-22_FreshPBMC_09.06.2020	48	98.07861903529167	control
BN-22_FreshPBMC_09.06.2020	48	63.18390024178239	control
BN-22_FreshPBMC_09.06.2020	48	78.6932881389737	control
BN-22_FreshPBMC_09.06.2020	48	79.29675043703271	control
BN-22_FreshPBMC_09.06.2020	48	90.4230558173826	control
BN-22_FreshPBMC_09.06.2020	48	85.18492740070266	control
BN-22_FreshPBMC_09.06.2020	48	87.92115555275296	control
BN-22_FreshPBMC_09.06.2020	48	66.98748358687014	control
BN-22_FreshPBMC_09.06.2020	48	80.58992931361308	control
BN-22_FreshPBMC_09.06.2020	48	81.33753853614368	control
BN-22_FreshPBMC_09.06.2020	48	89.13891235641442	control
BN-22_FreshPBMC_09.06.2020	48	82.22294487466303	control
BN-22_FreshPBMC_09.06.2020	48	103.26670039970641	control
BN-22_FreshPBMC_09.06.2020	48	76.20229429705837	control
BN-22_FreshPBMC_09.06.2020	48	63.37981061550881	control
BN-22_FreshPBMC_09.06.2020	48	99.45747270180274	control
BN-22_FreshPBMC_09.06.2020	48	60.416828288297545	control
BN-22_FreshPBMC_09.06.2020	48	80.2748399613864	control
BN-22_FreshPBMC_09.06.2020	48	64.38884521075268	control
BN-22_FreshPBMC_09.06.2020	48	86.09287967521627	control
BN-22_FreshPBMC_09.06.2020	48	55.629559841188176	control
BN-22_FreshPBMC_09.06.2020	48	58.80059256828624	control
BN-22_FreshPBMC_09.06.2020	48	84.95377154583889	control
BN-22_FreshPBMC_09.06.2020	48	80.79344878501672	control
BN-22_FreshPBMC_09.06.2020	48	69.615331549135945	control
BN-22_FreshPBMC_09.06.2020	48	84.28640209330695	control
BN-22_FreshPBMC_09.06.2020	48	67.28201429989568	control
BN-22_FreshPBMC_09.06.2020	48	82.15855610701905	control
BN-22_FreshPBMC_09.06.2020	48	85.65984708854555	control
BN-22_FreshPBMC_09.06.2020	48	77.4092471584899	control
BN-22_FreshPBMC_09.06.2020	48	82.81028556543045	control
BN-22_FreshPBMC_09.06.2020	48	62.74814506347283	control
BN-22_FreshPBMC_09.06.2020	48	99.2307051338378	control
BN-22_FreshPBMC_09.06.2020	48	78.94942728722421	control
BN-22_FreshPBMC_09.06.2020	48	80.4296919037545	control
BN-22_FreshPBMC_09.06.2020	48	70.82730541043794	control
BN-22_FreshPBMC_09.06.2020	48	72.11177059817061	control
BN-22_FreshPBMC_09.06.2020	48	61.26744490515157	control
BN-22_FreshPBMC_09.06.2020	48	86.33767443124125	control
BN-22_FreshPBMC_09.06.2020	48	82.61098901863117	control
BN-22_FreshPBMC_09.06.2020	48	49.88640969177439	control
BN-22_FreshPBMC_09.06.2020	48	65.3701296885321	control
BN-22_FreshPBMC_09.06.2020	48	72.75713045619415	control
BN-22_FreshPBMC_09.06.2020	48	73.94221458026624	control
BN-22_FreshPBMC_09.06.2020	48	73.3762331142667	control
BN-22_FreshPBMC_09.06.2020	48	71.41623937910968	control
BN-22_FreshPBMC_09.06.2020	48	69.02709407662815	control
BN-22_FreshPBMC_09.06.2020	48	85.21608327742582	control
BN-22_FreshPBMC_09.06.2020	48	85.79952807594948	control
BN-22_FreshPBMC_09.06.2020	48	52.72403223816815	control
BN-22_FreshPBMC_09.06.2020	48	76.63322859374387	control
BN-22_FreshPBMC_09.06.2020	48	78.58799888932913	control
BN-22_FreshPBMC_09.06.2020	48	74.85612740004645	control
BN-22_FreshPBMC_09.06.2020	48	70.75659318718687	control
BN-22_FreshPBMC_09.06.2020	48	58.76790241690751	control
BN-22_FreshPBMC_09.06.2020	48	106.23941632480569	control
BN-22_FreshPBMC_09.06.2020	48	58.906662306800946	control
BN-22_FreshPBMC_09.06.2020	48	72.97595361316709	control
BN-22_FreshPBMC_09.06.2020	48	93.7781600938201	control
BN-22_FreshPBMC_09.06.2020	48	86.85897892986304	control
BN-22_FreshPBMC_09.06.2020	48	82.17972711520113	control
BN-22_FreshPBMC_09.06.2020	48	58.51396153901791	control
BN-22_FreshPBMC_09.06.2020	48	62.126365606893145	control
BN-22_FreshPBMC_09.06.2020	48	72.00622324507712	control
BN-22_FreshPBMC_09.06.2020	48	65.79101797424865	control
BN-22_FreshPBMC_09.06.2020	48	79.38476470266886	control
BN-22_FreshPBMC_09.06.2020	48	86.16889547968445	control
BN-22_FreshPBMC_09.06.2020	48	65.87526534200684	control
BN-22_FreshPBMC_09.06.2020	48	73.77070843470986	control
BN-22_FreshPBMC_09.06.2020	48	70.67712301180272	control
BN-22_FreshPBMC_09.06.2020	48	68.34989215362154	control
BN-22_FreshPBMC_09.06.2020	48	64.82569384930984	control
BN-22_FreshPBMC_09.06.2020	48	82.12473968071761	control
BN-22_FreshPBMC_09.06.2020	48	60.82033490146985	control
BN-22_FreshPBMC_09.06.2020	48	84.67291931179955	control
BN-22_FreshPBMC_09.06.2020	48	73.12374994348097	control
BN-22_FreshPBMC_09.06.2020	48	94.96813063748948	control
BN-22_FreshPBMC_09.06.2020	48	68.72789899737896	control
BN-22_FreshPBMC_09.06.2020	48	71.36193770450774	control
BN-22_FreshPBMC_09.06.2020	48	84.81413445200681	control
BN-22_FreshPBMC_09.06.2020	48	81.03811012692186	control
BN-22_FreshPBMC_09.06.2020	48	81.00387478892654	control
BN-22_FreshPBMC_09.06.2020	48	87.42134863781168	control
BN-22_FreshPBMC_09.06.2020	48	74.65249342703206	control
BN-22_FreshPBMC_09.06.2020	48	62.16116633392342	control
BN-22_FreshPBMC_09.06.2020	48	80.3481593304792	control
BN-22_FreshPBMC_09.06.2020	48	78.07150982821173	control
BN-22_FreshPBMC_09.06.2020	48	79.59968685125395	control
BN-02_FrozenPBMC_01.04.2020	68	107.07001541523209	mild
BN-02_FrozenPBMC_01.04.2020	68	88.35632390682338	mild
BN-02_FrozenPBMC_01.04.2020	68	99.39037984945742	mild
BN-02_FrozenPBMC_01.04.2020	68	109.22947483880223	mild
BN-02_FrozenPBMC_01.04.2020	68	80.3197789828223	mild
BN-02_FrozenPBMC_01.04.2020	68	95.33443586117863	mild
BN-02_FrozenPBMC_01.04.2020	68	88.60019117411382	mild
BN-02_FrozenPBMC_01.04.2020	68	94.0152940330016	mild
BN-02_FrozenPBMC_01.04.2020	68	99.14466843108963	mild
BN-02_FrozenPBMC_01.04.2020	68	99.59871499458909	mild
BN-02_FrozenPBMC_01.04.2020	68	87.783438010001	mild
BN-02_FrozenPBMC_01.04.2020	68	97.27515153586502	mild
BN-02_FrozenPBMC_01.04.2020	68	96.94302063045627	mild
BN-02_FrozenPBMC_01.04.2020	68	89.67046491187575	mild
BN-02_FrozenPBMC_01.04.2020	68	75.33753901439336	mild
BN-02_FrozenPBMC_01.04.2020	68	100.93470825984066	mild
BN-02_FrozenPBMC_01.04.2020	68	93.52925993351299	mild
BN-02_FrozenPBMC_01.04.2020	68	106.00356966800483	mild
BN-02_FrozenPBMC_01.04.2020	68	101.3152856234502	mild
BN-02_FrozenPBMC_01.04.2020	68	88.94571679593484	mild
BN-02_FrozenPBMC_01.04.2020	68	83.73130107688314	mild
BN-02_FrozenPBMC_01.04.2020	68	93.53849655996079	mild
BN-02_FrozenPBMC_01.04.2020	68	89.21967586833121	mild
BN-02_FrozenPBMC_01.04.2020	68	107.43947846334602	mild
BN-02_FrozenPBMC_01.04.2020	68	97.69995612808005	mild
BN-02_FrozenPBMC_01.04.2020	68	84.28395620286456	mild
BN-02_FrozenPBMC_01.04.2020	68	87.24581518557129	mild
BN-02_FrozenPBMC_01.04.2020	68	103.59600811017663	mild
BN-02_FrozenPBMC_01.04.2020	68	69.65867940285571	mild
BN-02_FrozenPBMC_01.04.2020	68	90.32155610003761	mild
BN-02_FrozenPBMC_01.04.2020	68	75.69323365890747	mild
BN-02_FrozenPBMC_01.04.2020	68	79.4139269778719	mild
BN-02_FrozenPBMC_01.04.2020	68	78.75410833973426	mild
BN-02_FrozenPBMC_01.04.2020	68	62.51687392904543	mild
BN-02_FrozenPBMC_01.04.2020	68	68.48932409307069	mild
BN-02_FrozenPBMC_01.04.2020	68	90.6945374867361	mild
BN-02_FrozenPBMC_01.04.2020	68	98.43834708789421	mild
BN-02_FrozenPBMC_01.04.2020	68	91.66219524631839	mild
BN-02_FrozenPBMC_01.04.2020	68	93.60906399170221	mild
BN-02_FrozenPBMC_01.04.2020	68	84.31457968210505	mild
BN-02_FrozenPBMC_01.04.2020	68	95.29286226278035	mild
BN-02_FrozenPBMC_01.04.2020	68	90.75129696380921	mild
BN-02_FrozenPBMC_01.04.2020	68	109.40627444385629	mild
BN-02_FrozenPBMC_01.04.2020	68	91.78334963007244	mild
BN-02_FrozenPBMC_01.04.2020	68	104.29222463450404	mild
BN-02_FrozenPBMC_01.04.2020	68	91.63552021368054	mild
BN-02_FrozenPBMC_01.04.2020	68	85.84322885561907	mild
BN-02_FrozenPBMC_01.04.2020	68	84.178979928136	mild
BN-02_FrozenPBMC_01.04.2020	68	86.43622557350352	mild
BN-02_FrozenPBMC_01.04.2020	68	77.71193958390444	mild
BN-02_FrozenPBMC_01.04.2020	68	106.66503074206503	mild
BN-02_FrozenPBMC_01.04.2020	68	74.50012369521453	mild
BN-02_FrozenPBMC_01.04.2020	68	75.94564908221969	mild
BN-02_FrozenPBMC_01.04.2020	68	89.0689203648921	mild
BN-02_FrozenPBMC_01.04.2020	68	83.60563336407738	mild
BN-02_FrozenPBMC_01.04.2020	68	94.85113498848919	mild
BN-02_FrozenPBMC_01.04.2020	68	97.59536822064317	mild
BN-02_FrozenPBMC_01.04.2020	68	91.92554480485336	mild
BN-02_FrozenPBMC_01.04.2020	68	91.70219155422014	mild
BN-02_FrozenPBMC_01.04.2020	68	85.50334594915576	mild
BN-02_FrozenPBMC_01.04.2020	68	78.22483840605115	mild
BN-02_FrozenPBMC_01.04.2020	68	94.9317496629897	mild
BN-02_FrozenPBMC_01.04.2020	68	93.24596040879658	mild
BN-02_FrozenPBMC_01.04.2020	68	74.31442169460855	mild
BN-02_FrozenPBMC_01.04.2020	68	98.83333134181777	mild
BN-02_FrozenPBMC_01.04.2020	68	82.6303742388654	mild
BN-02_FrozenPBMC_01.04.2020	68	94.62499477641391	mild
BN-02_FrozenPBMC_01.04.2020	68	92.34757008858118	mild
BN-02_FrozenPBMC_01.04.2020	68	105.11112235812544	mild
BN-02_FrozenPBMC_01.04.2020	68	63.6384870824795	mild
BN-02_FrozenPBMC_01.04.2020	68	101.79321257346588	mild
BN-02_FrozenPBMC_01.04.2020	68	69.101962322367	mild
BN-02_FrozenPBMC_01.04.2020	68	76.47736328877231	mild
BN-02_FrozenPBMC_01.04.2020	68	83.26370302978692	mild
BN-02_FrozenPBMC_01.04.2020	68	96.11153342967646	mild
BN-02_FrozenPBMC_01.04.2020	68	107.32158718816122	mild
BN-02_FrozenPBMC_01.04.2020	68	71.36281649097332	mild
BN-02_FrozenPBMC_01.04.2020	68	95.3657820652987	mild
BN-02_FrozenPBMC_01.04.2020	68	94.8189086855942	mild
BN-02_FrozenPBMC_01.04.2020	68	86.53544230709981	mild
BN-02_FrozenPBMC_01.04.2020	68	92.95435525130166	mild
BN-02_FrozenPBMC_01.04.2020	68	87.87205739183219	mild
BN-02_FrozenPBMC_01.04.2020	68	98.67669716717852	mild
BN-02_FrozenPBMC_01.04.2020	68	85.0724451477627	mild
BN-02_FrozenPBMC_01.04.2020	68	83.24246984846603	mild
BN-02_FrozenPBMC_01.04.2020	68	108.44580097709833	mild
BN-02_FrozenPBMC_01.04.2020	68	106.35867925837131	mild
BN-02_FrozenPBMC_01.04.2020	68	84.70516574455327	mild
BN-02_FrozenPBMC_01.04.2020	68	100.64993388217306	mild
BN-02_FrozenPBMC_01.04.2020	68	109.19915907355738	mild
BN-02_FrozenPBMC_01.04.2020	68	101.42343466160088	mild
BN-02_FrozenPBMC_01.04.2020	68	102.29395809022084	mild
BN-02_FrozenPBMC_01.04.2020	68	88.47120534506226	mild
BN-02_FrozenPBMC_01.04.2020	68	87.62988337534001	mild
BN-02_FrozenPBMC_01.04.2020	68	97.19859325134259	mild
BN-02_FrozenPBMC_01.04.2020	68	88.54387276035213	mild
BN-02_FrozenPBMC_01.04.2020	68	87.00250487580695	mild
BN-02_FrozenPBMC_01.04.2020	68	98.29747259365037	mild
BN-02_FrozenPBMC_01.04.2020	68	95.79719658467968	mild
BN-02_FrozenPBMC_01.04.2020	68	109.04982490627071	mild
BN-03_FrozenPBMC_03.04.2020	58	79.97766649865336	mild
BN-03_FrozenPBMC_03.04.2020	58	97.40822867481265	mild
BN-03_FrozenPBMC_03.04.2020	58	90.62064639518235	mild
BN-03_FrozenPBMC_03.04.2020	58	74.67812438511308	mild
BN-03_FrozenPBMC_03.04.2020	58	90.47006245994521	mild
BN-03_FrozenPBMC_03.04.2020	58	100.43212974467887	mild
BN-03_FrozenPBMC_03.04.2020	58	97.78689077970364	mild
BN-03_FrozenPBMC_03.04.2020	58	89.70330059843087	mild
BN-03_FrozenPBMC_03.04.2020	58	79.89084683391839	mild
BN-03_FrozenPBMC_03.04.2020	58	84.4288003832701	mild
BN-03_FrozenPBMC_03.04.2020	58	90.09843112882903	mild
BN-03_FrozenPBMC_03.04.2020	58	84.53753524395098	mild
BN-03_FrozenPBMC_03.04.2020	58	95.05875691769901	mild
BN-03_FrozenPBMC_03.04.2020	58	94.35838192470418	mild
BN-03_FrozenPBMC_03.04.2020	58	94.88700024221706	mild
BN-03_FrozenPBMC_03.04.2020	58	97.64998641032984	mild
BN-03_FrozenPBMC_03.04.2020	58	93.66048819985035	mild
BN-03_FrozenPBMC_03.04.2020	58	96.72722503788458	mild
BN-03_FrozenPBMC_03.04.2020	58	85.81145329036791	mild
BN-03_FrozenPBMC_03.04.2020	58	97.14981575697826	mild
BN-03_FrozenPBMC_03.04.2020	58	94.66303336777712	mild
BN-03_FrozenPBMC_03.04.2020	58	113.37331856342608	mild
BN-03_FrozenPBMC_03.04.2020	58	100.90035000660986	mild
BN-03_FrozenPBMC_03.04.2020	58	101.35303647556219	mild
BN-03_FrozenPBMC_03.04.2020	58	97.54055110945775	mild
BN-03_FrozenPBMC_03.04.2020	58	97.16922613526697	mild
BN-03_FrozenPBMC_03.04.2020	58	95.28271468352065	mild
BN-03_FrozenPBMC_03.04.2020	58	90.34705883162026	mild
BN-03_FrozenPBMC_03.04.2020	58	77.14986311081319	mild
BN-03_FrozenPBMC_03.04.2020	58	78.8084234934837	mild
BN-03_FrozenPBMC_03.04.2020	58	85.18126880141088	mild
BN-03_FrozenPBMC_03.04.2020	58	90.84186976431313	mild
BN-03_FrozenPBMC_03.04.2020	58	99.1999334798695	mild
BN-03_FrozenPBMC_03.04.2020	58	111.25867193038687	mild
BN-03_FrozenPBMC_03.04.2020	58	73.7527337434175	mild
BN-03_FrozenPBMC_03.04.2020	58	98.51185312069721	mild
BN-03_FrozenPBMC_03.04.2020	58	76.11961343703823	mild
BN-03_FrozenPBMC_03.04.2020	58	100.95604545033763	mild
BN-03_FrozenPBMC_03.04.2020	58	82.78433717863565	mild
BN-03_FrozenPBMC_03.04.2020	58	86.75598731507401	mild
BN-03_FrozenPBMC_03.04.2020	58	83.59118839149426	mild
BN-03_FrozenPBMC_03.04.2020	58	88.31456577250171	mild
BN-03_FrozenPBMC_03.04.2020	58	101.90359236544069	mild
BN-03_FrozenPBMC_03.04.2020	58	89.29654004280287	mild
BN-03_FrozenPBMC_03.04.2020	58	74.33322467816825	mild
BN-03_FrozenPBMC_03.04.2020	58	96.46364642604705	mild
BN-03_FrozenPBMC_03.04.2020	58	92.2548480539638	mild
BN-03_FrozenPBMC_03.04.2020	58	99.23765618274253	mild
BN-03_FrozenPBMC_03.04.2020	58	88.55249486283965	mild
BN-03_FrozenPBMC_03.04.2020	58	108.53705876957387	mild
BN-03_FrozenPBMC_03.04.2020	58	96.86283178678195	mild
BN-03_FrozenPBMC_03.04.2020	58	99.32071994850506	mild
BN-03_FrozenPBMC_03.04.2020	58	109.75754369180443	mild
BN-03_FrozenPBMC_03.04.2020	58	90.13434730187154	mild
BN-03_FrozenPBMC_03.04.2020	58	96.59389824795575	mild
BN-03_FrozenPBMC_03.04.2020	58	97.59789165257155	mild
BN-03_FrozenPBMC_03.04.2020	58	105.70844536165814	mild
BN-03_FrozenPBMC_03.04.2020	58	86.24714059596467	mild
BN-03_FrozenPBMC_03.04.2020	58	84.18002401091513	mild
BN-03_FrozenPBMC_03.04.2020	58	78.54048626060367	mild
BN-03_FrozenPBMC_03.04.2020	58	110.60988301737962	mild
BN-03_FrozenPBMC_03.04.2020	58	84.96228388604968	mild
BN-03_FrozenPBMC_03.04.2020	58	95.30607582772188	mild
BN-03_FrozenPBMC_03.04.2020	58	112.04696312314906	mild
BN-03_FrozenPBMC_03.04.2020	58	100.78093685251993	mild
BN-03_FrozenPBMC_03.04.2020	58	94.97865746630299	mild
BN-03_FrozenPBMC_03.04.2020	58	103.63804219002672	mild
BN-03_FrozenPBMC_03.04.2020	58	104.0176132285419	mild
BN-03_FrozenPBMC_03.04.2020	58	70.32763183186438	mild
BN-03_FrozenPBMC_03.04.2020	58	98.51604623224041	mild
BN-03_FrozenPBMC_03.04.2020	58	96.70676787227602	mild
BN-03_FrozenPBMC_03.04.2020	58	101.86458946338206	mild
BN-03_FrozenPBMC_03.04.2020	58	89.43410669133151	mild
BN-03_FrozenPBMC_03.04.2020	58	94.03776108157729	mild
BN-03_FrozenPBMC_03.04.2020	58	77.88741026352484	mild
BN-03_FrozenPBMC_03.04.2020	58	98.5152516234029	mild
BN-03_FrozenPBMC_03.04.2020	58	93.46545125674872	mild
BN-03_FrozenPBMC_03.04.2020	58	92.692770971942835	mild
BN-03_FrozenPBMC_03.04.2020	58	111.93344564884646	mild
BN-03_FrozenPBMC_03.04.2020	58	108.26857136322711	mild
BN-03_FrozenPBMC_03.04.2020	58	90.34415354030392	mild
BN-03_FrozenPBMC_03.04.2020	58	93.55210867752228	mild
BN-03_FrozenPBMC_03.04.2020	58	97.58319345170082	mild
BN-03_FrozenPBMC_03.04.2020	58	108.7954238817716	mild
BN-03_FrozenPBMC_03.04.2020	58	86.8183806476113	mild
BN-03_FrozenPBMC_03.04.2020	58	67.16458120194147	mild
BN-03_FrozenPBMC_03.04.2020	58	73.23048885751018	mild
BN-03_FrozenPBMC_03.04.2020	58	104.3613695144463	mild
BN-03_FrozenPBMC_03.04.2020	58	89.53914566503622	mild
BN-03_FrozenPBMC_03.04.2020	58	96.19516948219494	mild
BN-03_FrozenPBMC_03.04.2020	58	86.19939689537314	mild
BN-03_FrozenPBMC_03.04.2020	58	86.68521514113819	mild
BN-03_FrozenPBMC_03.04.2020	58	79.27420027843259	mild
BN-03_FrozenPBMC_03.04.2020	58	94.99425563509354	mild
BN-03_FrozenPBMC_03.04.2020	58	110.60735145942627	mild
BN-03_FrozenPBMC_03.04.2020	58	105.7068847725577	mild
BN-03_FrozenPBMC_03.04.2020	58	106.75768417906252	mild
BN-03_FrozenPBMC_03.04.2020	58	98.60778452862324	mild
BN-03_FrozenPBMC_03.04.2020	58	76.06961010521935	mild
BN-03_FrozenPBMC_03.04.2020	58	101.6123989744312	mild
BN-11_FrozenPBMC_09.04.2020	53	79.68289375144458	mild
BN-11_FrozenPBMC_09.04.2020	53	91.79131877836136	mild
BN-11_FrozenPBMC_09.04.2020	53	93.62434788985031	mild
BN-11_FrozenPBMC_09.04.2020	53	107.02719597868183	mild
BN-11_FrozenPBMC_09.04.2020	53	100.54003382735203	mild
BN-11_FrozenPBMC_09.04.2020	53	97.9887282051608	mild
BN-11_FrozenPBMC_09.04.2020	53	94.31969341971411	mild
BN-11_FrozenPBMC_09.04.2020	53	89.49492410003259	mild
BN-11_FrozenPBMC_09.04.2020	53	101.64110407977886	mild
BN-11_FrozenPBMC_09.04.2020	53	85.13195719402445	mild
BN-11_FrozenPBMC_09.04.2020	53	84.9176279191109	mild
BN-11_FrozenPBMC_09.04.2020	53	95.13117402533959	mild
BN-11_FrozenPBMC_09.04.2020	53	103.552757669367	mild
BN-11_FrozenPBMC_09.04.2020	53	99.76866477747893	mild
BN-11_FrozenPBMC_09.04.2020	53	89.0389851750621	mild
BN-11_FrozenPBMC_09.04.2020	53	81.0099959169361	mild
BN-11_FrozenPBMC_09.04.2020	53	95.5883050239789	mild
BN-11_FrozenPBMC_09.04.2020	53	97.49139118410893	mild
BN-11_FrozenPBMC_09.04.2020	53	88.76162072279794	mild
BN-11_FrozenPBMC_09.04.2020	53	99.22565210171241	mild
BN-11_FrozenPBMC_09.04.2020	53	86.41938164712175	mild
BN-11_FrozenPBMC_09.04.2020	53	95.44364171659078	mild
BN-11_FrozenPBMC_09.04.2020	53	100.47214631244648	mild
BN-11_FrozenPBMC_09.04.2020	53	84.89272968477954	mild
BN-11_FrozenPBMC_09.04.2020	53	87.59174212739984	mild
BN-11_FrozenPBMC_09.04.2020	53	89.05209496153871	mild
BN-11_FrozenPBMC_09.04.2020	53	95.39544162403736	mild
BN-11_FrozenPBMC_09.04.2020	53	94.63364008553225	mild
BN-11_FrozenPBMC_09.04.2020	53	91.10493146455688	mild
BN-11_FrozenPBMC_09.04.2020	53	77.3876877645509	mild
BN-11_FrozenPBMC_09.04.2020	53	93.58289343631097	mild
BN-11_FrozenPBMC_09.04.2020	53	83.14827094586174	mild
BN-11_FrozenPBMC_09.04.2020	53	90.17710760158333	mild
BN-11_FrozenPBMC_09.04.2020	53	108.54080102293496	mild
BN-11_FrozenPBMC_09.04.2020	53	103.1793436277281	mild
BN-11_FrozenPBMC_09.04.2020	53	102.71547407036161	mild
BN-11_FrozenPBMC_09.04.2020	53	100.32912260659485	mild
BN-11_FrozenPBMC_09.04.2020	53	98.09095820161552	mild
BN-11_FrozenPBMC_09.04.2020	53	95.79386873286842	mild
BN-11_FrozenPBMC_09.04.2020	53	97.26779091892983	mild
BN-11_FrozenPBMC_09.04.2020	53	92.60369123509567	mild
BN-11_FrozenPBMC_09.04.2020	53	100.18687098251621	mild
BN-11_FrozenPBMC_09.04.2020	53	112.70063569931577	mild
BN-11_FrozenPBMC_09.04.2020	53	94.84948281291466	mild
BN-11_FrozenPBMC_09.04.2020	53	90.249275554893	mild
BN-11_FrozenPBMC_09.04.2020	53	97.49214814225806	mild
BN-11_FrozenPBMC_09.04.2020	53	92.0473282789824	mild
BN-11_FrozenPBMC_09.04.2020	53	89.69264478768696	mild
BN-11_FrozenPBMC_09.04.2020	53	99.03568098027421	mild
BN-11_FrozenPBMC_09.04.2020	53	101.4531340821037	mild
BN-11_FrozenPBMC_09.04.2020	53	90.35490330282622	mild
BN-11_FrozenPBMC_09.04.2020	53	107.09500277625816	mild
BN-11_FrozenPBMC_09.04.2020	53	96.37125672186221	mild
BN-11_FrozenPBMC_09.04.2020	53	96.65572941475908	mild
BN-11_FrozenPBMC_09.04.2020	53	97.30720550634949	mild
BN-11_FrozenPBMC_09.04.2020	53	95.34196654636055	mild
BN-11_FrozenPBMC_09.04.2020	53	83.13004992543058	mild
BN-11_FrozenPBMC_09.04.2020	53	89.76417529732777	mild
BN-11_FrozenPBMC_09.04.2020	53	94.9235314607412	mild
BN-11_FrozenPBMC_09.04.2020	53	97.92026885471903	mild
BN-11_FrozenPBMC_09.04.2020	53	99.27355249303243	mild
BN-11_FrozenPBMC_09.04.2020	53	83.7556303400267	mild
BN-11_FrozenPBMC_09.04.2020	53	93.07403740834967	mild
BN-11_FrozenPBMC_09.04.2020	53	104.69839386972367	mild
BN-11_FrozenPBMC_09.04.2020	53	89.75428726114362	mild
BN-11_FrozenPBMC_09.04.2020	53	96.98674071766058	mild
BN-11_FrozenPBMC_09.04.2020	53	102.53113851629709	mild
BN-11_FrozenPBMC_09.04.2020	53	98.21704325722307	mild
BN-11_FrozenPBMC_09.04.2020	53	78.88269006353505	mild
BN-11_FrozenPBMC_09.04.2020	53	97.89143813551517	mild
BN-11_FrozenPBMC_09.04.2020	53	98.13826109764908	mild
BN-11_FrozenPBMC_09.04.2020	53	96.47335661960403	mild
BN-11_FrozenPBMC_09.04.2020	53	92.65548433566876	mild
BN-11_FrozenPBMC_09.04.2020	53	95.86828025951189	mild
BN-11_FrozenPBMC_09.04.2020	53	86.30911178051235	mild
BN-11_FrozenPBMC_09.04.2020	53	94.55898217998134	mild
BN-11_FrozenPBMC_09.04.2020	53	93.18270205638096	mild
BN-11_FrozenPBMC_09.04.2020	53	104.81269876503833	mild
BN-11_FrozenPBMC_09.04.2020	53	95.12267985658661	mild
BN-11_FrozenPBMC_09.04.2020	53	91.09449742814095	mild
BN-11_FrozenPBMC_09.04.2020	53	90.92199554402697	mild
BN-11_FrozenPBMC_09.04.2020	53	87.12994825353988	mild
BN-11_FrozenPBMC_09.04.2020	53	94.68949618934917	mild
BN-11_FrozenPBMC_09.04.2020	53	91.35224370294179	mild
BN-11_FrozenPBMC_09.04.2020	53	94.30479345332391	mild
BN-11_FrozenPBMC_09.04.2020	53	115.38657403539372	mild
BN-11_FrozenPBMC_09.04.2020	53	104.19705676149954	mild
BN-11_FrozenPBMC_09.04.2020	53	86.21302735765015	mild
BN-11_FrozenPBMC_09.04.2020	53	98.4038340733895	mild
BN-11_FrozenPBMC_09.04.2020	53	106.27760031885992	mild
BN-11_FrozenPBMC_09.04.2020	53	99.4081716446586	mild
BN-11_FrozenPBMC_09.04.2020	53	97.34074673755084	mild
BN-11_FrozenPBMC_09.04.2020	53	88.67695514113603	mild
BN-11_FrozenPBMC_09.04.2020	53	90.17193916192495	mild
BN-11_FrozenPBMC_09.04.2020	53	92.74526940285777	mild
BN-11_FrozenPBMC_09.04.2020	53	93.57146579539541	mild
BN-11_FrozenPBMC_09.04.2020	53	91.03393255131128	mild
BN-11_FrozenPBMC_09.04.2020	53	83.75230350451865	mild
BN-11_FrozenPBMC_09.04.2020	53	104.2260198465289	mild
BN-11_FrozenPBMC_09.04.2020	53	97.46217628660347	mild
BN-04_FreshPBMC_23.04.2020	63	55.07623110144918	mild
BN-04_FreshPBMC_23.04.2020	63	89.89057614180884	mild
BN-04_FreshPBMC_23.04.2020	63	92.07356376447433	mild
BN-04_FreshPBMC_23.04.2020	63	86.15648832729235	mild
BN-04_FreshPBMC_23.04.2020	63	79.14605858270504	mild
BN-04_FreshPBMC_23.04.2020	63	79.48006259882484	mild
BN-04_FreshPBMC_23.04.2020	63	97.629353567633	mild
BN-04_FreshPBMC_23.04.2020	63	67.3459222801788	mild
BN-04_FreshPBMC_23.04.2020	63	64.4223061503007	mild
BN-04_FreshPBMC_23.04.2020	63	83.67721294589896	mild
BN-04_FreshPBMC_23.04.2020	63	62.72224169908342	mild
BN-04_FreshPBMC_23.04.2020	63	78.50061877125285	mild
BN-04_FreshPBMC_23.04.2020	63	90.72622468895898	mild
BN-04_FreshPBMC_23.04.2020	63	72.41991968297863	mild
BN-04_FreshPBMC_23.04.2020	63	71.5040779455801	mild
BN-04_FreshPBMC_23.04.2020	63	71.72765954274001	mild
BN-04_FreshPBMC_23.04.2020	63	60.29413037466149	mild
BN-04_FreshPBMC_23.04.2020	63	71.88597058696534	mild
BN-04_FreshPBMC_23.04.2020	63	106.1760627225257	mild
BN-04_FreshPBMC_23.04.2020	63	88.30972507232083	mild
BN-04_FreshPBMC_23.04.2020	63	90.80058580922373	mild
BN-04_FreshPBMC_23.04.2020	63	93.12130440052098	mild
BN-04_FreshPBMC_23.04.2020	63	77.27447271161721	mild
BN-04_FreshPBMC_23.04.2020	63	57.89254702120436	mild
BN-04_FreshPBMC_23.04.2020	63	69.91598600639463	mild
BN-04_FreshPBMC_23.04.2020	63	76.17273887867273	mild
BN-04_FreshPBMC_23.04.2020	63	73.46386135112	mild
BN-04_FreshPBMC_23.04.2020	63	78.93082738203972	mild
BN-04_FreshPBMC_23.04.2020	63	88.9281403268809	mild
BN-04_FreshPBMC_23.04.2020	63	81.12290025835053	mild
BN-04_FreshPBMC_23.04.2020	63	73.18959061476528	mild
BN-04_FreshPBMC_23.04.2020	63	76.65105273706868	mild
BN-04_FreshPBMC_23.04.2020	63	64.03721400291344	mild
BN-04_FreshPBMC_23.04.2020	63	82.57054155022	mild
BN-04_FreshPBMC_23.04.2020	63	100.92944167035542	mild
BN-04_FreshPBMC_23.04.2020	63	76.34565160056546	mild
BN-04_FreshPBMC_23.04.2020	63	87.09117368018967	mild
BN-04_FreshPBMC_23.04.2020	63	93.78726796648449	mild
BN-04_FreshPBMC_23.04.2020	63	93.95866294428035	mild
BN-04_FreshPBMC_23.04.2020	63	71.24296266352758	mild
BN-04_FreshPBMC_23.04.2020	63	72.57578604745333	mild
BN-04_FreshPBMC_23.04.2020	63	82.65968248624043	mild
BN-04_FreshPBMC_23.04.2020	63	96.83459547190958	mild
BN-04_FreshPBMC_23.04.2020	63	78.93777533838978	mild
BN-04_FreshPBMC_23.04.2020	63	79.10096824960118	mild
BN-04_FreshPBMC_23.04.2020	63	98.77762316083434	mild
BN-04_FreshPBMC_23.04.2020	63	94.33365702276384	mild
BN-04_FreshPBMC_23.04.2020	63	83.78666899892154	mild
BN-04_FreshPBMC_23.04.2020	63	74.79714121212366	mild
BN-04_FreshPBMC_23.04.2020	63	64.03575015055924	mild
BN-04_FreshPBMC_23.04.2020	63	74.94509062863906	mild
BN-04_FreshPBMC_23.04.2020	63	82.84033637733256	mild
BN-04_FreshPBMC_23.04.2020	63	81.75724542749587	mild
BN-04_FreshPBMC_23.04.2020	63	79.19712899840192	mild
BN-04_FreshPBMC_23.04.2020	63	80.05593648925068	mild
BN-04_FreshPBMC_23.04.2020	63	85.43879067197538	mild
BN-04_FreshPBMC_23.04.2020	63	73.22651789092065	mild
BN-04_FreshPBMC_23.04.2020	63	95.95539040493912	mild
BN-04_FreshPBMC_23.04.2020	63	89.39314414317053	mild
BN-04_FreshPBMC_23.04.2020	63	74.22384847730396	mild
BN-04_FreshPBMC_23.04.2020	63	93.87302493783297	mild
BN-04_FreshPBMC_23.04.2020	63	77.60977349951081	mild
BN-04_FreshPBMC_23.04.2020	63	74.58611850932839	mild
BN-04_FreshPBMC_23.04.2020	63	65.01440933950262	mild
BN-04_FreshPBMC_23.04.2020	63	77.09572619534678	mild
BN-04_FreshPBMC_23.04.2020	63	79.03685503143431	mild
BN-04_FreshPBMC_23.04.2020	63	101.43520963917788	mild
BN-04_FreshPBMC_23.04.2020	63	96.90921447213479	mild
BN-04_FreshPBMC_23.04.2020	63	65.49932970946239	mild
BN-04_FreshPBMC_23.04.2020	63	76.95705513965761	mild
BN-04_FreshPBMC_23.04.2020	63	70.73972254169507	mild
BN-04_FreshPBMC_23.04.2020	63	75.22422590928414	mild
BN-04_FreshPBMC_23.04.2020	63	73.26069597490441	mild
BN-04_FreshPBMC_23.04.2020	63	82.4414370034873	mild
BN-04_FreshPBMC_23.04.2020	63	91.290041814598	mild
BN-04_FreshPBMC_23.04.2020	63	84.05153362794086	mild
BN-04_FreshPBMC_23.04.2020	63	69.3013905598346	mild
BN-04_FreshPBMC_23.04.2020	63	78.7712397625736	mild
BN-04_FreshPBMC_23.04.2020	63	81.6897249163148	mild
BN-04_FreshPBMC_23.04.2020	63	68.2473797319926	mild
BN-04_FreshPBMC_23.04.2020	63	80.61576299391261	mild
BN-04_FreshPBMC_23.04.2020	63	80.43818874999312	mild
BN-04_FreshPBMC_23.04.2020	63	80.65649636953171	mild
BN-04_FreshPBMC_23.04.2020	63	84.96018686971138	mild
BN-04_FreshPBMC_23.04.2020	63	60.10385234859211	mild
BN-04_FreshPBMC_23.04.2020	63	98.8784686093686	mild
BN-04_FreshPBMC_23.04.2020	63	80.68641466766711	mild
BN-04_FreshPBMC_23.04.2020	63	83.19063605309154	mild
BN-04_FreshPBMC_23.04.2020	63	77.19143248821024	mild
BN-04_FreshPBMC_23.04.2020	63	73.8333707182114	mild
BN-04_FreshPBMC_23.04.2020	63	74.06725919755232	mild
BN-04_FreshPBMC_23.04.2020	63	63.76302039332946	mild
BN-04_FreshPBMC_23.04.2020	63	83.92142639692456	mild
BN-04_FreshPBMC_23.04.2020	63	71.25762686437929	mild
BN-04_FreshPBMC_23.04.2020	63	72.60096783944853	mild
BN-04_FreshPBMC_23.04.2020	63	84.20629303980591	mild
BN-04_FreshPBMC_23.04.2020	63	65.36006285454992	mild
BN-04_FreshPBMC_23.04.2020	63	68.24614662166067	mild
BN-04_FreshPBMC_23.04.2020	63	74.20129055378993	mild
BN-04_FreshPBMC_23.04.2020	63	81.31959509051941	mild
BN-05_FreshPBMC_23.04.2020	83	96.88535736235004	mild
BN-05_FreshPBMC_23.04.2020	83	100.44706567134826	mild
BN-05_FreshPBMC_23.04.2020	83	95.65928825051584	mild
BN-05_FreshPBMC_23.04.2020	83	117.07609168500582	mild
BN-05_FreshPBMC_23.04.2020	83	100.40739974372305	mild
BN-05_FreshPBMC_23.04.2020	83	91.86669366191074	mild
BN-05_FreshPBMC_23.04.2020	83	87.13234802650055	mild
BN-05_FreshPBMC_23.04.2020	83	91.01534147000675	mild
BN-05_FreshPBMC_23.04.2020	83	108.98864891357897	mild
BN-05_FreshPBMC_23.04.2020	83	109.26533542483575	mild
BN-05_FreshPBMC_23.04.2020	83	96.24542935499677	mild
BN-05_FreshPBMC_23.04.2020	83	105.03039611220964	mild
BN-05_FreshPBMC_23.04.2020	83	98.90128927273449	mild
BN-05_FreshPBMC_23.04.2020	83	105.02148826880402	mild
BN-05_FreshPBMC_23.04.2020	83	93.01273836507485	mild
BN-05_FreshPBMC_23.04.2020	83	112.8640569740849	mild
BN-05_FreshPBMC_23.04.2020	83	121.15626389254932	mild
BN-05_FreshPBMC_23.04.2020	83	90.1087709474716	mild
BN-05_FreshPBMC_23.04.2020	83	104.6038862289845	mild
BN-05_FreshPBMC_23.04.2020	83	85.23401018213721	mild
BN-05_FreshPBMC_23.04.2020	83	91.90420554918377	mild
BN-05_FreshPBMC_23.04.2020	83	111.07575279765967	mild
BN-05_FreshPBMC_23.04.2020	83	75.3462674168983	mild
BN-05_FreshPBMC_23.04.2020	83	86.1180154293032	mild
BN-05_FreshPBMC_23.04.2020	83	92.63763599665992	mild
BN-05_FreshPBMC_23.04.2020	83	70.73681721683714	mild
BN-05_FreshPBMC_23.04.2020	83	99.92894301448125	mild
BN-05_FreshPBMC_23.04.2020	83	119.21467348363817	mild
BN-05_FreshPBMC_23.04.2020	83	85.26152299264515	mild
BN-05_FreshPBMC_23.04.2020	83	116.44369647804378	mild
BN-05_FreshPBMC_23.04.2020	83	109.34984114968525	mild
BN-05_FreshPBMC_23.04.2020	83	83.37382877236182	mild
BN-05_FreshPBMC_23.04.2020	83	104.41841165088776	mild
BN-05_FreshPBMC_23.04.2020	83	102.74887915184863	mild
BN-05_FreshPBMC_23.04.2020	83	108.85236498052011	mild
BN-05_FreshPBMC_23.04.2020	83	101.04773247551006	mild
BN-05_FreshPBMC_23.04.2020	83	98.75233744694319	mild
BN-05_FreshPBMC_23.04.2020	83	102.74031050771842	mild
BN-05_FreshPBMC_23.04.2020	83	99.95628134033436	mild
BN-05_FreshPBMC_23.04.2020	83	111.36785586463334	mild
BN-05_FreshPBMC_23.04.2020	83	121.75663527926238	mild
BN-05_FreshPBMC_23.04.2020	83	102.95129290153464	mild
BN-05_FreshPBMC_23.04.2020	83	102.36990300961766	mild
BN-05_FreshPBMC_23.04.2020	83	75.6898924605834	mild
BN-05_FreshPBMC_23.04.2020	83	106.85172155174268	mild
BN-05_FreshPBMC_23.04.2020	83	85.22313996161802	mild
BN-05_FreshPBMC_23.04.2020	83	90.68813742367662	mild
BN-05_FreshPBMC_23.04.2020	83	65.32101176556417	mild
BN-05_FreshPBMC_23.04.2020	83	96.19868066263186	mild
BN-05_FreshPBMC_23.04.2020	83	88.81837124995434	mild
BN-05_FreshPBMC_23.04.2020	83	84.05034437673605	mild
BN-05_FreshPBMC_23.04.2020	83	96.11876289566955	mild
BN-05_FreshPBMC_23.04.2020	83	85.76077945815344	mild
BN-05_FreshPBMC_23.04.2020	83	123.33761445974966	mild
BN-05_FreshPBMC_23.04.2020	83	78.07999164545421	mild
BN-05_FreshPBMC_23.04.2020	83	112.3186962891179	mild
BN-05_FreshPBMC_23.04.2020	83	94.16993381851354	mild
BN-05_FreshPBMC_23.04.2020	83	105.42231249434602	mild
BN-05_FreshPBMC_23.04.2020	83	88.5048685376572	mild
BN-05_FreshPBMC_23.04.2020	83	85.75913135649957	mild
BN-05_FreshPBMC_23.04.2020	83	103.37490536804678	mild
BN-05_FreshPBMC_23.04.2020	83	106.97278006786155	mild
BN-05_FreshPBMC_23.04.2020	83	104.43959745880149	mild
BN-05_FreshPBMC_23.04.2020	83	88.59616703186309	mild
BN-05_FreshPBMC_23.04.2020	83	96.09582131451054	mild
BN-05_FreshPBMC_23.04.2020	83	114.83718491658843	mild
BN-05_FreshPBMC_23.04.2020	83	100.26487427115988	mild
BN-05_FreshPBMC_23.04.2020	83	88.25618712227786	mild
BN-05_FreshPBMC_23.04.2020	83	100.4586318627297	mild
BN-05_FreshPBMC_23.04.2020	83	105.01156014180883	mild
BN-05_FreshPBMC_23.04.2020	83	98.55146056497937	mild
BN-05_FreshPBMC_23.04.2020	83	111.80642787844779	mild
BN-05_FreshPBMC_23.04.2020	83	102.67076716876502	mild
BN-05_FreshPBMC_23.04.2020	83	90.32373503767126	mild
BN-05_FreshPBMC_23.04.2020	83	115.97031412963827	mild
BN-05_FreshPBMC_23.04.2020	83	112.66031857708384	mild
BN-05_FreshPBMC_23.04.2020	83	93.51649621468034	mild
BN-05_FreshPBMC_23.04.2020	83	90.23613698333459	mild
BN-05_FreshPBMC_23.04.2020	83	109.5108842445249	mild
BN-05_FreshPBMC_23.04.2020	83	98.41078726165844	mild
BN-05_FreshPBMC_23.04.2020	83	101.75694729326342	mild
BN-05_FreshPBMC_23.04.2020	83	104.15223126421846	mild
BN-05_FreshPBMC_23.04.2020	83	93.96021675106587	mild
BN-05_FreshPBMC_23.04.2020	83	97.09708329225734	mild
BN-05_FreshPBMC_23.04.2020	83	104.08358154504732	mild
BN-05_FreshPBMC_23.04.2020	83	106.07519729442414	mild
BN-05_FreshPBMC_23.04.2020	83	116.00269688086252	mild
BN-05_FreshPBMC_23.04.2020	83	108.35670682477979	mild
BN-05_FreshPBMC_23.04.2020	83	92.23358689558948	mild
BN-05_FreshPBMC_23.04.2020	83	103.72458370578251	mild
BN-05_FreshPBMC_23.04.2020	83	98.19694727832022	mild
BN-05_FreshPBMC_23.04.2020	83	95.64130201778697	mild
BN-05_FreshPBMC_23.04.2020	83	108.65117753882804	mild
BN-05_FreshPBMC_23.04.2020	83	103.39365846949627	mild
BN-05_FreshPBMC_23.04.2020	83	103.44061435049065	mild
BN-05_FreshPBMC_23.04.2020	83	109.56575844690754	mild
BN-05_FreshPBMC_23.04.2020	83	93.78871125898053	mild
BN-05_FreshPBMC_23.04.2020	83	114.6005332795196	mild
BN-05_FreshPBMC_23.04.2020	83	98.17602431758341	mild
BN-05_FreshPBMC_23.04.2020	83	93.14785911794942	mild
BN-06_FreshPBMC_23.04.2020	73	91.73139818118975	mild
BN-06_FreshPBMC_23.04.2020	73	80.342498181742	mild
BN-06_FreshPBMC_23.04.2020	73	91.78818281959225	mild
BN-06_FreshPBMC_23.04.2020	73	86.9154633898159	mild
BN-06_FreshPBMC_23.04.2020	73	87.48031778730439	mild
BN-06_FreshPBMC_23.04.2020	73	105.60777562366445	mild
BN-06_FreshPBMC_23.04.2020	73	88.09778989134509	mild
BN-06_FreshPBMC_23.04.2020	73	92.94271608220282	mild
BN-06_FreshPBMC_23.04.2020	73	88.82528411444252	mild
BN-06_FreshPBMC_23.04.2020	73	99.07412413422013	mild
BN-06_FreshPBMC_23.04.2020	73	93.0543742705466	mild
BN-06_FreshPBMC_23.04.2020	73	81.03427392389767	mild
BN-06_FreshPBMC_23.04.2020	73	102.47337458812764	mild
BN-06_FreshPBMC_23.04.2020	73	106.421760112474	mild
BN-06_FreshPBMC_23.04.2020	73	88.31769126953826	mild
BN-06_FreshPBMC_23.04.2020	73	86.88165149593868	mild
BN-06_FreshPBMC_23.04.2020	73	89.17095479523395	mild
BN-06_FreshPBMC_23.04.2020	73	88.82937246114513	mild
BN-06_FreshPBMC_23.04.2020	73	85.88924588082591	mild
BN-06_FreshPBMC_23.04.2020	73	87.50523269888077	mild
BN-06_FreshPBMC_23.04.2020	73	93.38498439859517	mild
BN-06_FreshPBMC_23.04.2020	73	100.63115623052815	mild
BN-06_FreshPBMC_23.04.2020	73	71.19434380656146	mild
BN-06_FreshPBMC_23.04.2020	73	95.1931203532194	mild
BN-06_FreshPBMC_23.04.2020	73	71.74590403442535	mild
BN-06_FreshPBMC_23.04.2020	73	88.81801104464597	mild
BN-06_FreshPBMC_23.04.2020	73	100.6366617851357	mild
BN-06_FreshPBMC_23.04.2020	73	91.32792024959453	mild
BN-06_FreshPBMC_23.04.2020	73	70.77378451081663	mild
BN-06_FreshPBMC_23.04.2020	73	84.14919300516192	mild
BN-06_FreshPBMC_23.04.2020	73	87.82316080356732	mild
BN-06_FreshPBMC_23.04.2020	73	76.06351552160345	mild
BN-06_FreshPBMC_23.04.2020	73	80.71433375323105	mild
BN-06_FreshPBMC_23.04.2020	73	100.43275746110346	mild
BN-06_FreshPBMC_23.04.2020	73	100.12585249590309	mild
BN-06_FreshPBMC_23.04.2020	73	74.41437773402156	mild
BN-06_FreshPBMC_23.04.2020	73	98.913092280043	mild
BN-06_FreshPBMC_23.04.2020	73	97.02563743489276	mild
BN-06_FreshPBMC_23.04.2020	73	84.9621683538177	mild
BN-06_FreshPBMC_23.04.2020	73	91.69346758808412	mild
BN-06_FreshPBMC_23.04.2020	73	91.342543205151145	mild
BN-06_FreshPBMC_23.04.2020	73	104.4645200849125	mild
BN-06_FreshPBMC_23.04.2020	73	100.506255839071	mild
BN-06_FreshPBMC_23.04.2020	73	96.38729264945816	mild
BN-06_FreshPBMC_23.04.2020	73	86.71671800508513	mild
BN-06_FreshPBMC_23.04.2020	73	70.01514097171003	mild
BN-06_FreshPBMC_23.04.2020	73	81.565530466594	mild
BN-06_FreshPBMC_23.04.2020	73	97.63546662650369	mild
BN-06_FreshPBMC_23.04.2020	73	92.12060427599695	mild
BN-06_FreshPBMC_23.04.2020	73	78.2095888276324	mild
BN-06_FreshPBMC_23.04.2020	73	100.18044119238904	mild
BN-06_FreshPBMC_23.04.2020	73	96.569112164085	mild
BN-06_FreshPBMC_23.04.2020	73	93.51865199315455	mild
BN-06_FreshPBMC_23.04.2020	73	84.06772627266382	mild
BN-06_FreshPBMC_23.04.2020	73	86.11007665035775	mild
BN-06_FreshPBMC_23.04.2020	73	97.79485546424105	mild
BN-06_FreshPBMC_23.04.2020	73	81.8199463484732	mild
BN-06_FreshPBMC_23.04.2020	73	90.23317337087653	mild
BN-06_FreshPBMC_23.04.2020	73	84.17800960007058	mild
BN-06_FreshPBMC_23.04.2020	73	94.5481857671343	mild
BN-06_FreshPBMC_23.04.2020	73	88.21895159087991	mild
BN-06_FreshPBMC_23.04.2020	73	82.20440092292984	mild
BN-06_FreshPBMC_23.04.2020	73	101.69670534747755	mild
BN-06_FreshPBMC_23.04.2020	73	94.98417620568127	mild
BN-06_FreshPBMC_23.04.2020	73	88.48927112414722	mild
BN-06_FreshPBMC_23.04.2020	73	87.56028027977796	mild
BN-06_FreshPBMC_23.04.2020	73	91.61961168867361	mild
BN-06_FreshPBMC_23.04.2020	73	86.51694793171228	mild
BN-06_FreshPBMC_23.04.2020	73	97.2384615043112	mild
BN-06_FreshPBMC_23.04.2020	73	84.61602563884342	mild
BN-06_FreshPBMC_23.04.2020	73	88.2490239135793	mild
BN-06_FreshPBMC_23.04.2020	73	85.89789463513522	mild
BN-06_FreshPBMC_23.04.2020	73	89.20592804863978	mild
BN-06_FreshPBMC_23.04.2020	73	98.68098747376898	mild
BN-06_FreshPBMC_23.04.2020	73	76.61784149364851	mild
BN-06_FreshPBMC_23.04.2020	73	78.32358500280048	mild
BN-06_FreshPBMC_23.04.2020	73	87.24001474439366	mild
BN-06_FreshPBMC_23.04.2020	73	64.66782458741274	mild
BN-06_FreshPBMC_23.04.2020	73	93.51168437293208	mild
BN-06_FreshPBMC_23.04.2020	73	71.5824008191626	mild
BN-06_FreshPBMC_23.04.2020	73	83.90859613053243	mild
BN-06_FreshPBMC_23.04.2020	73	117.57708884977636	mild
BN-06_FreshPBMC_23.04.2020	73	94.0563876767603	mild
BN-06_FreshPBMC_23.04.2020	73	91.8720147193358	mild
BN-06_FreshPBMC_23.04.2020	73	97.94293233763115	mild
BN-06_FreshPBMC_23.04.2020	73	80.46017868366046	mild
BN-06_FreshPBMC_23.04.2020	73	93.65245190561421	mild
BN-06_FreshPBMC_23.04.2020	73	87.63670401827208	mild
BN-06_FreshPBMC_23.04.2020	73	88.8148914005358	mild
BN-06_FreshPBMC_23.04.2020	73	105.33692567983397	mild
BN-06_FreshPBMC_23.04.2020	73	80.18032175152193	mild
BN-06_FreshPBMC_23.04.2020	73	95.26259968112788	mild
BN-06_FreshPBMC_23.04.2020	73	98.85456295536947	mild
BN-06_FreshPBMC_23.04.2020	73	90.4515942192921	mild
BN-06_FreshPBMC_23.04.2020	73	107.08398242847237	mild
BN-06_FreshPBMC_23.04.2020	73	99.15886693816611	mild
BN-06_FreshPBMC_23.04.2020	73	100.06120617422768	mild
BN-06_FreshPBMC_23.04.2020	73	89.26247883380039	mild
BN-06_FreshPBMC_23.04.2020	73	101.37721613900612	mild
[truncated: 4,401 more rows]
