# Supplementary material for: Single-cell immune aging clocks reveal inter-individual heterogeneity during infection and vaccination
Source: Nat Aging. 2025 Mar 5;5(4):607–21. doi: 10.1038/s43587-025-00819-z (PMC12003178; doi:10.1038/s43587-025-00819-z)
Supplement: Supplementary file 5 — Statistical source data. [file 43587_2025_819_MOESM5_ESM.zip › SD_F4/MONO_bonn_fordistribution.txt]

donor_id	age	Prediction	condition
control_BN-22	48	20.655283015112094	control
control_BN-22	48	10.653889739697846	control
control_BN-22	48	11.047392890043382	control
control_BN-22	48	20.405313018234096	control
control_BN-22	48	16.822740869075545	control
control_BN-22	48	24.84665112746196	control
control_BN-22	48	10.545948569154813	control
control_BN-22	48	7.343657890983368	control
control_BN-22	48	11.380901881674333	control
control_BN-22	48	21.015974245111156	control
control_BN-22	48	19.284886874321575	control
control_BN-22	48	23.41580282968736	control
control_BN-22	48	26.78008880553683	control
control_BN-22	48	28.385518184441676	control
control_BN-22	48	21.686520974293767	control
control_BN-22	48	15.869992383042202	control
control_BN-22	48	14.695682731558492	control
control_BN-22	48	8.12073080307078	control
control_BN-22	48	32.38255759948363	control
control_BN-22	48	15.588643678270232	control
control_BN-22	48	2.2651024490609704	control
control_BN-22	48	7.339268872467311	control
control_BN-22	48	27.84742321305736	control
control_BN-22	48	13.471970654062238	control
control_BN-22	48	19.172505642399702	control
control_BN-22	48	12.789063368768577	control
control_BN-22	48	22.462303259981887	control
control_BN-22	48	-0.8029899485771936	control
control_BN-22	48	20.45959800997797	control
control_BN-22	48	11.024347319425747	control
control_BN-22	48	20.19506192476854	control
control_BN-22	48	26.288418324867745	control
control_BN-22	48	9.108850024869856	control
control_BN-22	48	-12.190146257562063	control
control_BN-22	48	18.38134271150764	control
control_BN-22	48	11.967435157920109	control
control_BN-22	48	22.64271260404336	control
control_BN-22	48	19.318188591104928	control
control_BN-22	48	13.033574932684918	control
control_BN-22	48	12.834045478488079	control
control_BN-22	48	30.46754290662759	control
control_BN-22	48	14.622301138790002	control
control_BN-22	48	29.159598337318446	control
control_BN-22	48	22.447119102645658	control
control_BN-22	48	26.75479667361938	control
control_BN-22	48	21.05354529187197	control
control_BN-22	48	25.173182011621936	control
control_BN-22	48	17.753863479740673	control
control_BN-22	48	9.021982707417598	control
control_BN-22	48	19.484105568625715	control
control_BN-22	48	16.193780998401998	control
control_BN-22	48	20.713063825659724	control
control_BN-22	48	18.3684881088047	control
control_BN-22	48	0.606338197772528	control
control_BN-22	48	5.860961828234415	control
control_BN-22	48	28.83445900418698	control
control_BN-22	48	1.571969238616814	control
control_BN-22	48	15.056486011962363	control
control_BN-22	48	4.589185439280465	control
control_BN-22	48	34.92680285499504	control
control_BN-22	48	32.54332545455708	control
control_BN-22	48	12.679611650096529	control
control_BN-22	48	10.812640068248802	control
control_BN-22	48	20.8774000474617	control
control_BN-22	48	26.765790168937453	control
control_BN-22	48	32.27042500647367	control
control_BN-22	48	16.37527132518815	control
control_BN-22	48	2.2812705504979096	control
control_BN-22	48	21.11603328159133	control
control_BN-22	48	26.009110406983382	control
control_BN-22	48	25.084121232339964	control
control_BN-22	48	8.094571345452627	control
control_BN-22	48	12.468223410873078	control
control_BN-22	48	19.386672086659516	control
control_BN-22	48	21.98197385749485	control
control_BN-22	48	28.572306652697268	control
control_BN-22	48	3.2020282229416726	control
control_BN-22	48	10.280702014191546	control
control_BN-22	48	16.916468087424608	control
control_BN-22	48	2.713788958007219	control
control_BN-22	48	1.863790355488511	control
control_BN-22	48	6.207681254457855	control
control_BN-22	48	27.627823633079892	control
control_BN-22	48	5.453506843167248	control
control_BN-22	48	19.77413332866355	control
control_BN-22	48	7.050360636855745	control
control_BN-22	48	21.672532644707466	control
control_BN-22	48	16.41600401687881	control
control_BN-22	48	14.375265928433276	control
control_BN-22	48	39.155614271891494	control
control_BN-22	48	30.484199033877765	control
control_BN-22	48	8.594674754704176	control
control_BN-22	48	25.5932492677613	control
control_BN-22	48	16.322403330207855	control
control_BN-22	48	-8.968166482403186	control
control_BN-22	48	-1.426760744807473	control
control_BN-22	48	27.330354342759335	control
control_BN-22	48	35.849220548887125	control
control_BN-22	48	5.377383221254924	control
control_BN-22	48	12.631404565842534	control
control_BN-33	53	15.85259789526675	control
control_BN-33	53	35.70369828293485	control
control_BN-33	53	23.529653635475533	control
control_BN-33	53	3.8704227113963223	control
control_BN-33	53	22.04660389087197	control
control_BN-33	53	42.77724737962708	control
control_BN-33	53	25.82138494969143	control
control_BN-33	53	31.779600247554203	control
control_BN-33	53	17.994008592194223	control
control_BN-33	53	43.955032948808395	control
control_BN-33	53	11.740200012282914	control
control_BN-33	53	2.77429520020557	control
control_BN-33	53	37.79571233456643	control
control_BN-33	53	37.8212310294855	control
control_BN-33	53	36.886261552609106	control
control_BN-33	53	24.486918348027928	control
control_BN-33	53	12.882956943601004	control
control_BN-33	53	28.214409078676884	control
control_BN-33	53	15.617281905986612	control
control_BN-33	53	30.238726965194367	control
control_BN-33	53	15.123996881693866	control
control_BN-33	53	39.91636225044534	control
control_BN-33	53	43.31159107583627	control
control_BN-33	53	25.799658145356595	control
control_BN-33	53	32.702687924172075	control
control_BN-33	53	16.967112772391197	control
control_BN-33	53	22.631818046223124	control
control_BN-33	53	41.06163825045538	control
control_BN-33	53	22.529724202112785	control
control_BN-33	53	22.53296657152659	control
control_BN-33	53	13.414870246564954	control
control_BN-33	53	53.6018473063627	control
control_BN-33	53	36.661317587612494	control
control_BN-33	53	26.75849652502093	control
control_BN-33	53	23.448076606850833	control
control_BN-33	53	55.59328795506049	control
control_BN-33	53	31.59476630474442	control
control_BN-33	53	44.08022943541646	control
control_BN-33	53	31.354751235905255	control
control_BN-33	53	21.102182151819243	control
control_BN-33	53	18.593788157396656	control
control_BN-33	53	17.42048274774591	control
control_BN-33	53	45.54582052724154	control
control_BN-33	53	49.84789371102099	control
control_BN-33	53	23.714837690630368	control
control_BN-33	53	41.69927850521306	control
control_BN-33	53	20.8349391863315	control
control_BN-33	53	44.69831762548694	control
control_BN-33	53	38.77175207716899	control
control_BN-33	53	38.70674063335316	control
control_BN-33	53	22.277791648742788	control
control_BN-33	53	26.89778356988576	control
control_BN-33	53	20.575160121546425	control
control_BN-33	53	39.4260653051891	control
control_BN-33	53	41.53409230237927	control
control_BN-33	53	27.395551154113708	control
control_BN-33	53	23.444399174331764	control
control_BN-33	53	31.259498271914925	control
control_BN-33	53	59.21084329047271	control
control_BN-33	53	31.218815871149115	control
control_BN-33	53	7.38209507299296	control
control_BN-33	53	22.141154566485604	control
control_BN-33	53	23.757132097265767	control
control_BN-33	53	23.398132877380988	control
control_BN-33	53	48.760427031112265	control
control_BN-33	53	11.30137848028251	control
control_BN-33	53	32.05606372001158	control
control_BN-33	53	28.212942167175537	control
control_BN-33	53	36.28409943219931	control
control_BN-33	53	31.390030542278414	control
control_BN-33	53	21.049637312018987	control
control_BN-33	53	40.37825051725624	control
control_BN-33	53	55.58851452173764	control
control_BN-33	53	14.785966929564749	control
control_BN-33	53	19.565553764826696	control
control_BN-33	53	20.640577383324707	control
control_BN-33	53	19.740410707819084	control
control_BN-33	53	19.059443590133352	control
control_BN-33	53	45.555639986584225	control
control_BN-33	53	27.176128904293186	control
control_BN-33	53	53.09180052873729	control
control_BN-33	53	20.67736414029895	control
control_BN-33	53	36.463474977037656	control
control_BN-33	53	47.323893137162344	control
control_BN-33	53	18.898564928887968	control
control_BN-33	53	45.417100659901244	control
control_BN-33	53	20.53663231584232	control
control_BN-33	53	31.618081064637526	control
control_BN-33	53	12.715717180185987	control
control_BN-33	53	18.678116141477975	control
control_BN-33	53	16.2377097794463	control
control_BN-33	53	52.67085455927946	control
control_BN-33	53	45.501682816028335	control
control_BN-33	53	27.178681408265096	control
control_BN-33	53	37.490563876135155	control
control_BN-33	53	42.606605513409086	control
control_BN-33	53	26.91626678431251	control
control_BN-33	53	23.78702079722479	control
control_BN-33	53	16.134696245188888	control
control_BN-33	53	9.417335279425565	control
control_BN-32	43	39.22407440586735	control
control_BN-32	43	23.804190207933065	control
control_BN-32	43	17.986517793734077	control
control_BN-32	43	6.087619776204649	control
control_BN-32	43	23.3362266017945	control
control_BN-32	43	13.68846504476362	control
control_BN-32	43	21.752493656396084	control
control_BN-32	43	18.331452490545907	control
control_BN-32	43	24.690289342337387	control
control_BN-32	43	33.93821729369618	control
control_BN-32	43	11.050825020757468	control
control_BN-32	43	28.995040466480216	control
control_BN-32	43	4.590806421557424	control
control_BN-32	43	30.235690457079283	control
control_BN-32	43	17.850027758159907	control
control_BN-32	43	29.20027192888159	control
control_BN-32	43	47.646760961358844	control
control_BN-32	43	28.736377075409678	control
control_BN-32	43	19.98929682477647	control
control_BN-32	43	28.420197888276792	control
control_BN-32	43	7.261246684100422	control
control_BN-32	43	10.377333279850044	control
control_BN-32	43	25.785752970386557	control
control_BN-32	43	26.79865470524566	control
control_BN-32	43	16.971974630145105	control
control_BN-32	43	23.4709313281093	control
control_BN-32	43	33.785392904811864	control
control_BN-32	43	21.610447660218377	control
control_BN-32	43	21.42803475301959	control
control_BN-32	43	16.3610087943679	control
control_BN-32	43	9.350582720172646	control
control_BN-32	43	19.640867982835776	control
control_BN-32	43	33.477404593019685	control
control_BN-32	43	12.758694345416933	control
control_BN-32	43	11.679658701407748	control
control_BN-32	43	29.2164480656288	control
control_BN-32	43	22.023073028053293	control
control_BN-32	43	-3.0267058312880684	control
control_BN-32	43	24.701854907173267	control
control_BN-32	43	41.15642177540703	control
control_BN-32	43	24.380046612079223	control
control_BN-32	43	25.43003337827742	control
control_BN-32	43	29.446352825493012	control
control_BN-32	43	38.11517131449463	control
control_BN-32	43	34.197344582711125	control
control_BN-32	43	34.45030349888521	control
control_BN-32	43	21.750934545772466	control
control_BN-32	43	26.799589871240105	control
control_BN-32	43	33.65122536642872	control
control_BN-32	43	6.124584560067745	control
control_BN-32	43	33.80874724022821	control
control_BN-32	43	21.510746692747805	control
control_BN-32	43	7.777819541973401	control
control_BN-32	43	6.394197243892017	control
control_BN-32	43	11.478031809346156	control
control_BN-32	43	1.3982745890174995	control
control_BN-32	43	14.46664509258579	control
control_BN-32	43	22.2008180215612	control
control_BN-32	43	13.512600877242155	control
control_BN-32	43	23.92157257349004	control
control_BN-32	43	34.44842641312326	control
control_BN-32	43	17.79869067435222	control
control_BN-32	43	20.210980413339115	control
control_BN-32	43	48.95534029570014	control
control_BN-32	43	32.07554879914089	control
control_BN-32	43	37.98485428069464	control
control_BN-32	43	26.426981063073395	control
control_BN-32	43	32.648022436537246	control
control_BN-32	43	21.787633306973333	control
control_BN-32	43	27.033330164886678	control
control_BN-32	43	35.601487274886416	control
control_BN-32	43	28.52928703857146	control
control_BN-32	43	20.155594300266937	control
control_BN-32	43	23.05375932758965	control
control_BN-32	43	21.880749022404736	control
control_BN-32	43	27.58202576748911	control
control_BN-32	43	29.658136584346753	control
control_BN-32	43	25.144730376809544	control
control_BN-32	43	34.45172048468903	control
control_BN-32	43	13.956652895492446	control
control_BN-32	43	23.630856676655114	control
control_BN-32	43	23.22571771861635	control
control_BN-32	43	22.697180745103953	control
control_BN-32	43	20.29326483100227	control
control_BN-32	43	14.12586086192392	control
control_BN-32	43	55.11570948596773	control
control_BN-32	43	38.119856198830696	control
control_BN-32	43	38.238622704061996	control
control_BN-32	43	31.227564709874855	control
control_BN-32	43	22.333054289692964	control
control_BN-32	43	31.760825076474337	control
control_BN-32	43	20.59515664841862	control
control_BN-32	43	17.644486124747253	control
control_BN-32	43	28.841930805183924	control
control_BN-32	43	17.491028116912872	control
control_BN-32	43	24.073099602907693	control
control_BN-32	43	7.730125820109567	control
control_BN-32	43	10.368595236248344	control
control_BN-32	43	6.623372668841543	control
control_BN-32	43	30.702708890368736	control
control_BN-26	48	-2.134695167535416	control
control_BN-26	48	8.710292398874724	control
control_BN-26	48	5.880037454499012	control
control_BN-26	48	13.572532978310546	control
control_BN-26	48	23.129006768908095	control
control_BN-26	48	25.4586796620718	control
control_BN-26	48	-1.9513784311851696	control
control_BN-26	48	25.532243832639775	control
control_BN-26	48	-8.249833853501071	control
control_BN-26	48	7.33481479306219	control
control_BN-26	48	-1.3090481766638102	control
control_BN-26	48	13.088286569667115	control
control_BN-26	48	17.67926363087943	control
control_BN-26	48	-19.47713609277923	control
control_BN-26	48	-4.672188402751508	control
control_BN-26	48	11.854692997636247	control
control_BN-26	48	33.78710092536947	control
control_BN-26	48	4.046299457931152	control
control_BN-26	48	17.166846874801227	control
control_BN-26	48	13.954733258392416	control
control_BN-26	48	21.66093359955159	control
control_BN-26	48	-2.217254577643651	control
control_BN-26	48	17.1970876389166	control
control_BN-26	48	21.411317175883973	control
control_BN-26	48	7.3871545778198	control
control_BN-26	48	21.483849370853125	control
control_BN-26	48	19.966735131921006	control
control_BN-26	48	15.452700445773852	control
control_BN-26	48	10.20300931401385	control
control_BN-26	48	13.628248055614566	control
control_BN-26	48	13.851789610158995	control
control_BN-26	48	20.579828404948984	control
control_BN-26	48	16.39270486192471	control
control_BN-26	48	5.667501979167859	control
control_BN-26	48	5.3706772866792605	control
control_BN-26	48	-1.8163431279294406	control
control_BN-26	48	6.503666868529223	control
control_BN-26	48	21.824838325424196	control
control_BN-26	48	17.547658789490367	control
control_BN-26	48	16.75411819197586	control
control_BN-26	48	4.553258864697037	control
control_BN-26	48	-0.7854607868056236	control
control_BN-26	48	-25.987381624478637	control
control_BN-26	48	20.449526933301158	control
control_BN-26	48	10.861179556644284	control
control_BN-26	48	3.490554186396132	control
control_BN-26	48	25.42723771282875	control
control_BN-26	48	3.520336867255261	control
control_BN-26	48	16.66364329374092	control
control_BN-26	48	0.9946814934276507	control
control_BN-26	48	4.9920208990107025	control
control_BN-26	48	10.66692527766084	control
control_BN-26	48	26.522069234714895	control
control_BN-26	48	7.064658016877407	control
control_BN-26	48	16.52943654757349	control
control_BN-26	48	6.1693099890037715	control
control_BN-26	48	3.255101452357057	control
control_BN-26	48	12.856401753461977	control
control_BN-26	48	9.099876279208116	control
control_BN-26	48	10.019550494730533	control
control_BN-26	48	14.359258425171612	control
control_BN-26	48	22.39822845155638	control
control_BN-26	48	16.54347414801009	control
control_BN-26	48	17.555185966647212	control
control_BN-26	48	0.639946938973059	control
control_BN-26	48	17.935763288768737	control
control_BN-26	48	8.800827973277176	control
control_BN-26	48	15.182737211343804	control
control_BN-26	48	-2.3214330758192996	control
control_BN-26	48	2.016346767688615	control
control_BN-26	48	1.869502361938351	control
control_BN-26	48	16.114555304639723	control
control_BN-26	48	22.33855615795033	control
control_BN-26	48	-3.8809214571571573	control
control_BN-26	48	2.38423438293708	control
control_BN-26	48	-5.946953043715791	control
control_BN-26	48	16.98019945744071	control
control_BN-26	48	17.601858971211808	control
control_BN-26	48	5.438661762962764	control
control_BN-26	48	17.707685767914327	control
control_BN-26	48	16.101403272288515	control
control_BN-26	48	16.686659119616138	control
control_BN-26	48	23.519128935760946	control
control_BN-26	48	-6.1451980774430615	control
control_BN-26	48	-6.651702525965334	control
control_BN-26	48	5.606820840229945	control
control_BN-26	48	6.594366825995541	control
control_BN-26	48	4.449744851071211	control
control_BN-26	48	4.724286794600914	control
control_BN-26	48	15.114457948865093	control
control_BN-26	48	12.171836992165009	control
control_BN-26	48	10.813776299503976	control
control_BN-26	48	6.12313056389784	control
control_BN-26	48	13.341766945052186	control
control_BN-26	48	1.3574847056121757	control
control_BN-26	48	11.737700419437301	control
control_BN-26	48	14.131802197053423	control
control_BN-26	48	-3.849466108207576	control
control_BN-26	48	14.116214749081562	control
control_BN-26	48	22.86821011887601	control
control_BN-30	78	27.500060454586475	control
control_BN-30	78	11.63265700538373	control
control_BN-30	78	19.389191816159457	control
control_BN-30	78	11.946633781779045	control
control_BN-30	78	21.334432590749426	control
control_BN-30	78	24.6112295773722	control
control_BN-30	78	26.295392740366207	control
control_BN-30	78	7.1708840947346	control
control_BN-30	78	15.034161242196951	control
control_BN-30	78	17.06159291346502	control
control_BN-30	78	13.143789095831657	control
control_BN-30	78	18.026236467705708	control
control_BN-30	78	30.060759584815326	control
control_BN-30	78	22.867511880783823	control
control_BN-30	78	11.548214748450425	control
control_BN-30	78	36.50197960046488	control
control_BN-30	78	33.69646657483866	control
control_BN-30	78	29.995155113358106	control
control_BN-30	78	23.138591723746416	control
control_BN-30	78	31.762410180287397	control
control_BN-30	78	15.913074618450823	control
control_BN-30	78	27.793850446433208	control
control_BN-30	78	23.085407886174895	control
control_BN-30	78	28.82463723005249	control
control_BN-30	78	26.583052776143866	control
control_BN-30	78	13.980483011344147	control
control_BN-30	78	33.94379770533738	control
control_BN-30	78	37.468700485024186	control
control_BN-30	78	37.04213176411736	control
control_BN-30	78	6.894099828518506	control
control_BN-30	78	14.838309441247748	control
control_BN-30	78	13.972345913288201	control
control_BN-30	78	21.597363940940262	control
control_BN-30	78	28.360789089701083	control
control_BN-30	78	31.086203528085807	control
control_BN-30	78	17.435982400161453	control
control_BN-30	78	28.862657221708808	control
control_BN-30	78	23.921784678965036	control
control_BN-30	78	26.516864943598033	control
control_BN-30	78	18.351125572367504	control
control_BN-30	78	28.85553559368858	control
control_BN-30	78	32.06100006721759	control
control_BN-30	78	26.471912928405757	control
control_BN-30	78	25.988420448566725	control
control_BN-30	78	16.719184685546157	control
control_BN-30	78	24.45544244744447	control
control_BN-30	78	40.3819826689912	control
control_BN-30	78	18.890619651674392	control
control_BN-30	78	23.026833848311128	control
control_BN-30	78	40.00929194019997	control
control_BN-30	78	21.98725894822876	control
control_BN-30	78	9.442625499770047	control
control_BN-30	78	24.502190497005028	control
control_BN-30	78	18.497823902244733	control
control_BN-30	78	31.227896826424466	control
control_BN-30	78	16.445167651733698	control
control_BN-30	78	29.17363367433751	control
control_BN-30	78	26.99761890412104	control
control_BN-30	78	35.24098718274334	control
control_BN-30	78	5.214646538751915	control
control_BN-30	78	61.39186491255846	control
control_BN-30	78	29.736578303681437	control
control_BN-30	78	21.22260845182342	control
control_BN-30	78	20.178887618760054	control
control_BN-30	78	9.706843825103704	control
control_BN-30	78	24.045720022989528	control
control_BN-30	78	10.069932257898998	control
control_BN-30	78	29.983458680330255	control
control_BN-30	78	29.37721150226276	control
control_BN-30	78	9.10592201979872	control
control_BN-30	78	23.458862574648457	control
control_BN-30	78	20.5004696067957	control
control_BN-30	78	28.347156994153657	control
control_BN-30	78	41.99175102041467	control
control_BN-30	78	9.142665625294338	control
control_BN-30	78	11.775302137345788	control
control_BN-30	78	33.713458934892316	control
control_BN-30	78	25.029072069561984	control
control_BN-30	78	22.01788645332174	control
control_BN-30	78	42.17913763088871	control
control_BN-30	78	24.68424963721324	control
control_BN-30	78	18.78555869518314	control
control_BN-30	78	42.126991208752074	control
control_BN-30	78	10.39389040575965	control
control_BN-30	78	37.699715183718	control
control_BN-30	78	22.790525093867604	control
control_BN-30	78	20.859067795628626	control
control_BN-30	78	25.297995617608763	control
control_BN-30	78	40.37919649285517	control
control_BN-30	78	30.588865720925167	control
control_BN-30	78	6.16136581695248	control
control_BN-30	78	19.432358178094525	control
control_BN-30	78	12.109513535290608	control
control_BN-30	78	30.52960211602577	control
control_BN-30	78	33.5417192304988	control
control_BN-30	78	27.27923688689588	control
control_BN-30	78	26.320514007963183	control
control_BN-30	78	27.48302239853896	control
control_BN-30	78	18.689089432399467	control
control_BN-30	78	20.400419319120413	control
control_BN-31	63	19.10840961128302	control
control_BN-31	63	9.467617390037034	control
control_BN-31	63	16.27690257877736	control
control_BN-31	63	21.175563532093754	control
control_BN-31	63	19.19522182763133	control
control_BN-31	63	11.405985078658324	control
control_BN-31	63	-3.1827450689045973	control
control_BN-31	63	7.954287164026683	control
control_BN-31	63	21.258002469976038	control
control_BN-31	63	6.403578222020495	control
control_BN-31	63	28.106485113257285	control
control_BN-31	63	13.673677521434316	control
control_BN-31	63	12.019553133023038	control
control_BN-31	63	-2.7656887656890072	control
control_BN-31	63	12.876238712994274	control
control_BN-31	63	24.396917104454165	control
control_BN-31	63	19.732473765994094	control
control_BN-31	63	16.40214410577564	control
control_BN-31	63	6.8298471883623115	control
control_BN-31	63	9.696276985038857	control
control_BN-31	63	8.916866267809187	control
control_BN-31	63	15.54913964819487	control
control_BN-31	63	35.3952631175641	control
control_BN-31	63	6.978645475955128	control
control_BN-31	63	10.140353592530538	control
control_BN-31	63	19.2200797794701	control
control_BN-31	63	19.89591744704716	control
control_BN-31	63	26.23598267833767	control
control_BN-31	63	12.776711037072218	control
control_BN-31	63	25.69087044524077	control
control_BN-31	63	12.468927808723056	control
control_BN-31	63	15.972587306595265	control
control_BN-31	63	22.88973759040752	control
control_BN-31	63	4.100817494343	control
control_BN-31	63	14.97013695210815	control
control_BN-31	63	20.42626713790957	control
control_BN-31	63	13.980655153128753	control
control_BN-31	63	3.8640126681798064	control
control_BN-31	63	19.466766124287478	control
control_BN-31	63	19.22189335367917	control
control_BN-31	63	1.0992394883407197	control
control_BN-31	63	-0.004751980627878627	control
control_BN-31	63	6.128631237512867	control
control_BN-31	63	14.40396355087574	control
control_BN-31	63	0.2735406535297704	control
control_BN-31	63	17.901542337870286	control
control_BN-31	63	21.747299767141204	control
control_BN-31	63	15.703835911935727	control
control_BN-31	63	20.25432771243233	control
control_BN-31	63	9.060143918725016	control
control_BN-31	63	12.42326259477632	control
control_BN-31	63	17.796196303278524	control
control_BN-31	63	8.358381126984918	control
control_BN-31	63	6.532214318320289	control
control_BN-31	63	19.506863765640446	control
control_BN-31	63	8.383131948576446	control
control_BN-31	63	12.209720053046858	control
control_BN-31	63	4.526352919693336	control
control_BN-31	63	31.61001770121786	control
control_BN-31	63	9.420325333025758	control
control_BN-31	63	17.490742003138717	control
control_BN-31	63	6.488835654289001	control
control_BN-31	63	27.139036615872723	control
control_BN-31	63	18.01397834214797	control
control_BN-31	63	2.7937786651562675	control
control_BN-31	63	7.460783837784501	control
control_BN-31	63	2.5997680378420047	control
control_BN-31	63	10.925508654243714	control
control_BN-31	63	-7.968026749099241	control
control_BN-31	63	15.012972236813884	control
control_BN-31	63	25.880991851067908	control
control_BN-31	63	21.002950752225335	control
control_BN-31	63	15.18912236708036	control
control_BN-31	63	14.849225056890244	control
control_BN-31	63	4.336347828562388	control
control_BN-31	63	12.4829217092142	control
control_BN-31	63	8.965121229180616	control
control_BN-31	63	22.72784165260933	control
control_BN-31	63	7.788187709203699	control
control_BN-31	63	17.872000492128993	control
control_BN-31	63	26.865930599812224	control
control_BN-31	63	32.461602272805365	control
control_BN-31	63	7.845691697510103	control
control_BN-31	63	18.69782887178291	control
control_BN-31	63	29.850121389979222	control
control_BN-31	63	4.357036480987828	control
control_BN-31	63	8.149790489222962	control
control_BN-31	63	3.3192448439974136	control
control_BN-31	63	18.472602005551714	control
control_BN-31	63	25.27699597109135	control
control_BN-31	63	26.422810457096208	control
control_BN-31	63	24.261304805933506	control
control_BN-31	63	16.309015851814713	control
control_BN-31	63	20.04372679827277	control
control_BN-31	63	21.9096374049384	control
control_BN-31	63	10.029687315206395	control
control_BN-31	63	9.817177307459382	control
control_BN-31	63	19.999075282713967	control
control_BN-31	63	17.174026454279694	control
control_BN-31	63	-11.521890013375042	control
control_BN-29	68	20.555212906316424	control
control_BN-29	68	18.931206683972086	control
control_BN-29	68	35.94179602406221	control
control_BN-29	68	32.94814786077808	control
control_BN-29	68	0.6316316941597493	control
control_BN-29	68	13.194698447013579	control
control_BN-29	68	7.512343711907544	control
control_BN-29	68	23.244774385132047	control
control_BN-29	68	32.02046604336539	control
control_BN-29	68	-7.2053341376942175	control
control_BN-29	68	26.727680212154986	control
control_BN-29	68	20.369368383193677	control
control_BN-29	68	30.51868123983775	control
control_BN-29	68	30.016016811065015	control
control_BN-29	68	14.219696518733585	control
control_BN-29	68	16.740111588244126	control
control_BN-29	68	1.2280635557688457	control
control_BN-29	68	10.41474059067426	control
control_BN-29	68	29.244823783341367	control
control_BN-29	68	12.424357914824494	control
control_BN-29	68	18.95515193616292	control
control_BN-29	68	11.923539887456396	control
control_BN-29	68	2.8351426924388177	control
control_BN-29	68	5.399546194600325	control
control_BN-29	68	10.22219897990811	control
control_BN-29	68	12.05290474521036	control
control_BN-29	68	20.375921154007674	control
control_BN-29	68	15.264517175136149	control
control_BN-29	68	16.700349564252235	control
control_BN-29	68	4.3645088024023595	control
control_BN-29	68	29.571153025441273	control
control_BN-29	68	20.304816732394052	control
control_BN-29	68	17.587225498244628	control
control_BN-29	68	-3.712065018385047	control
control_BN-29	68	15.943680497139537	control
control_BN-29	68	12.834164672769365	control
control_BN-29	68	23.114025019575646	control
control_BN-29	68	14.532001767160216	control
control_BN-29	68	3.633474983276321	control
control_BN-29	68	20.859240490410233	control
control_BN-29	68	28.019091918889398	control
control_BN-29	68	20.611291457035712	control
control_BN-29	68	17.064613147067163	control
control_BN-29	68	-3.710097565160646	control
control_BN-29	68	36.767488638296335	control
control_BN-29	68	9.57198855232578	control
control_BN-29	68	-3.1927004966796053	control
control_BN-29	68	3.1890804342866264	control
control_BN-29	68	9.37015057333114	control
control_BN-29	68	15.55077239841014	control
control_BN-29	68	16.778840719146263	control
control_BN-29	68	25.09281859879957	control
control_BN-29	68	24.17559002676978	control
control_BN-29	68	6.482294285595914	control
control_BN-29	68	15.184926164764262	control
control_BN-29	68	15.565481448045645	control
control_BN-29	68	11.209869146564573	control
control_BN-29	68	11.52202507824018	control
control_BN-29	68	24.039537733113594	control
control_BN-29	68	19.515700118377953	control
control_BN-29	68	10.898598487698589	control
control_BN-29	68	23.157090219658144	control
control_BN-29	68	7.457955814838415	control
control_BN-29	68	21.646074773923246	control
control_BN-29	68	24.209355054920298	control
control_BN-29	68	24.88350181564666	control
control_BN-29	68	15.630599660953873	control
control_BN-29	68	0.5353678098447285	control
control_BN-29	68	14.789466963899873	control
control_BN-29	68	18.454887652945764	control
control_BN-29	68	16.747195448202724	control
control_BN-29	68	27.95498317822906	control
control_BN-29	68	26.51541110982472	control
control_BN-29	68	7.099722004900139	control
control_BN-29	68	16.242163638464135	control
control_BN-29	68	24.02510404865636	control
control_BN-29	68	31.276097153031195	control
control_BN-29	68	11.617022541866767	control
control_BN-29	68	21.708048493222677	control
control_BN-29	68	16.849691746860643	control
control_BN-29	68	20.14793317558322	control
control_BN-29	68	21.65439766219776	control
control_BN-29	68	8.279345206923995	control
control_BN-29	68	5.503563375652804	control
control_BN-29	68	0.9662136846711906	control
control_BN-29	68	-9.39666155773194	control
control_BN-29	68	19.32947964813854	control
control_BN-29	68	27.270599127173075	control
control_BN-29	68	16.47313610204854	control
control_BN-29	68	21.755150273860018	control
control_BN-29	68	12.678560402936904	control
control_BN-29	68	20.45458544012231	control
control_BN-29	68	13.796011849789977	control
control_BN-29	68	15.191930117614998	control
control_BN-29	68	0.2155101305076248	control
control_BN-29	68	24.632409951280927	control
control_BN-29	68	19.295910372828722	control
control_BN-29	68	12.923026495304232	control
control_BN-29	68	7.02461240678571	control
control_BN-29	68	3.7708746953060097	control
control_BN-34	53	16.039658262210516	control
control_BN-34	53	23.833031906894664	control
control_BN-34	53	34.219184871828354	control
control_BN-34	53	2.0493039571814897	control
control_BN-34	53	17.62162120848901	control
control_BN-34	53	7.1136032420571444	control
control_BN-34	53	22.72612391572332	control
control_BN-34	53	25.114201883795992	control
control_BN-34	53	15.606919337290613	control
control_BN-34	53	-9.436169976388644	control
control_BN-34	53	20.743114274196	control
control_BN-34	53	6.540607459676615	control
control_BN-34	53	22.413762932021942	control
control_BN-34	53	25.474911815706484	control
control_BN-34	53	14.981136488763731	control
control_BN-34	53	-4.966898687039767	control
control_BN-34	53	1.3947292442657644	control
control_BN-34	53	14.368341913817291	control
control_BN-34	53	39.245306441150156	control
control_BN-34	53	25.561096928476807	control
control_BN-34	53	0.019324026468504063	control
control_BN-34	53	22.736005298073156	control
control_BN-34	53	19.906462161567553	control
control_BN-34	53	15.745643448830474	control
control_BN-34	53	-3.338086762181587	control
control_BN-34	53	29.050215736242155	control
control_BN-34	53	-3.7050879195226893	control
control_BN-34	53	31.862545017851637	control
control_BN-34	53	8.597594932156934	control
control_BN-34	53	0.03725091907263822	control
control_BN-34	53	17.70024609709908	control
control_BN-34	53	7.163432167078192	control
control_BN-34	53	-0.044397206824005775	control
control_BN-34	53	23.78057014960065	control
control_BN-34	53	2.936122361008812	control
control_BN-34	53	19.80381290423091	control
control_BN-34	53	19.368509364524673	control
control_BN-34	53	-1.6430717412731917	control
control_BN-34	53	7.60367729060901	control
control_BN-34	53	7.854253656184834	control
control_BN-34	53	0.2979533400796608	control
control_BN-34	53	9.512810458873856	control
control_BN-34	53	26.13646404518312	control
control_BN-34	53	18.340977961824162	control
control_BN-34	53	27.704529579002106	control
control_BN-34	53	29.564076630444344	control
control_BN-34	53	25.36721021614571	control
control_BN-34	53	18.898138154232658	control
control_BN-34	53	14.211757128127443	control
control_BN-34	53	24.420026479233062	control
control_BN-34	53	15.474261549012631	control
control_BN-34	53	28.404752669591083	control
control_BN-34	53	9.808805037288396	control
control_BN-34	53	-2.168889919529403	control
control_BN-34	53	-2.2352811276847833	control
control_BN-34	53	7.110689139560102	control
control_BN-34	53	12.70603838860023	control
control_BN-34	53	34.58485462110554	control
control_BN-34	53	13.706590140236898	control
control_BN-34	53	20.592895497338304	control
control_BN-34	53	27.735000373710772	control
control_BN-34	53	33.11211767689376	control
control_BN-34	53	11.52647575385389	control
control_BN-34	53	4.093025682825793	control
control_BN-34	53	20.06168747936121	control
control_BN-34	53	1.837292248737979	control
control_BN-34	53	21.1022751374656	control
control_BN-34	53	10.545324803326483	control
control_BN-34	53	2.0289290779386073	control
control_BN-34	53	35.06634097010985	control
control_BN-34	53	13.082449831551884	control
control_BN-34	53	38.867613148124015	control
control_BN-34	53	34.24987828106339	control
control_BN-34	53	26.114471786421902	control
control_BN-34	53	9.654398483844915	control
control_BN-34	53	27.772785121351497	control
control_BN-34	53	20.5083185377298	control
control_BN-34	53	15.336560849874486	control
control_BN-34	53	10.99827886675155	control
control_BN-34	53	20.215646072081974	control
control_BN-34	53	0.35596042142339107	control
control_BN-34	53	10.201684433004383	control
control_BN-34	53	16.146854379685447	control
control_BN-34	53	7.1023522390978595	control
control_BN-34	53	29.10832061570248	control
control_BN-34	53	12.612069368693957	control
control_BN-34	53	20.51117888644971	control
control_BN-34	53	16.448213711070238	control
control_BN-34	53	8.127687326603926	control
control_BN-34	53	1.1935070352680035	control
control_BN-34	53	14.811231656023132	control
control_BN-34	53	8.93456937578603	control
control_BN-34	53	18.66992150028112	control
control_BN-34	53	10.177557740972203	control
control_BN-34	53	1.2012936799706435	control
control_BN-34	53	11.301193658757548	control
control_BN-34	53	17.22503989976235	control
control_BN-34	53	22.452858150803685	control
control_BN-34	53	9.742882445308565	control
control_BN-34	53	11.387038718302817	control
control_BN-35	58	31.38225569252368	control
control_BN-35	58	47.78158459768217	control
control_BN-35	58	30.56869801243811	control
control_BN-35	58	36.74746510098076	control
control_BN-35	58	29.12932402815753	control
control_BN-35	58	37.4763012751733	control
control_BN-35	58	27.24971083003589	control
control_BN-35	58	36.6456779608134	control
control_BN-35	58	43.81228321714379	control
control_BN-35	58	21.845354054751827	control
control_BN-35	58	30.747823608367398	control
control_BN-35	58	31.666058293987387	control
control_BN-35	58	48.30584990112639	control
control_BN-35	58	29.71379348899294	control
control_BN-35	58	9.328249496921377	control
control_BN-35	58	10.786274640311435	control
control_BN-35	58	50.944746893576216	control
control_BN-35	58	24.937863296241094	control
control_BN-35	58	24.78685340085894	control
control_BN-35	58	44.4284922992	control
control_BN-35	58	37.41537278534866	control
control_BN-35	58	27.059256397151817	control
control_BN-35	58	10.455519255356853	control
control_BN-35	58	22.861648256081843	control
control_BN-35	58	23.334338881140933	control
control_BN-35	58	22.467508768419595	control
control_BN-35	58	26.445204857200352	control
control_BN-35	58	34.20829523431739	control
control_BN-35	58	24.8558236098806	control
control_BN-35	58	30.105398832687303	control
control_BN-35	58	36.30215207486924	control
control_BN-35	58	30.223981875432504	control
control_BN-35	58	16.825088171831858	control
control_BN-35	58	28.94054765775586	control
control_BN-35	58	25.304653122115013	control
control_BN-35	58	25.64784366896533	control
control_BN-35	58	32.72082332295119	control
control_BN-35	58	46.905590931592364	control
control_BN-35	58	16.829156561463368	control
control_BN-35	58	19.906551200993423	control
control_BN-35	58	36.977830878082145	control
control_BN-35	58	2.9865319692682757	control
control_BN-35	58	33.239965138429	control
control_BN-35	58	23.534353117586782	control
control_BN-35	58	46.29380420809565	control
control_BN-35	58	13.052032375552576	control
control_BN-35	58	24.729192331701828	control
control_BN-35	58	13.317903853998775	control
control_BN-35	58	31.521084379521252	control
control_BN-35	58	44.33475290795329	control
control_BN-35	58	25.927461741629497	control
control_BN-35	58	42.83562738520281	control
control_BN-35	58	-4.477641266173062	control
control_BN-35	58	21.16283837719613	control
control_BN-35	58	36.16426610148072	control
control_BN-35	58	2.225370051170274	control
control_BN-35	58	29.13895940604428	control
control_BN-35	58	11.546795596603516	control
control_BN-35	58	27.591794385396824	control
control_BN-35	58	34.23943736618688	control
control_BN-35	58	16.212218326441125	control
control_BN-35	58	26.606297374210012	control
control_BN-35	58	49.96791196856419	control
control_BN-35	58	36.98611210295392	control
control_BN-35	58	41.91337791252074	control
control_BN-35	58	21.14436891805815	control
control_BN-35	58	24.881060764138375	control
control_BN-35	58	20.482462861237128	control
control_BN-35	58	39.931948952362994	control
control_BN-35	58	20.36671531240949	control
control_BN-35	58	34.29672637647008	control
control_BN-35	58	25.850079640449845	control
control_BN-35	58	47.2006058625149	control
control_BN-35	58	21.00118049845473	control
control_BN-35	58	18.386867079200577	control
control_BN-35	58	31.546412788602343	control
control_BN-35	58	33.14336581927466	control
control_BN-35	58	49.8884069922691	control
control_BN-35	58	28.45670538335523	control
control_BN-35	58	56.75492057601681	control
control_BN-35	58	38.37259368895067	control
control_BN-35	58	6.2587359694807585	control
control_BN-35	58	15.13396436824039	control
control_BN-35	58	29.82540041215372	control
control_BN-35	58	24.610672379613924	control
control_BN-35	58	23.901026232145032	control
control_BN-35	58	47.530593402461676	control
control_BN-35	58	25.38133955329772	control
control_BN-35	58	28.038323005855144	control
control_BN-35	58	12.044243592617535	control
control_BN-35	58	20.91589084705106	control
control_BN-35	58	31.305475163870614	control
control_BN-35	58	16.983962209629546	control
control_BN-35	58	29.860822954091194	control
control_BN-35	58	26.29844017397808	control
control_BN-35	58	32.26614701975855	control
control_BN-35	58	19.185953629513566	control
control_BN-35	58	26.754789240444474	control
control_BN-35	58	21.19795923586991	control
control_BN-35	58	7.934990144552302	control
control_BN-37	58	29.841430656209166	control
control_BN-37	58	52.949009057915525	control
control_BN-37	58	40.083528099054114	control
control_BN-37	58	28.02606908226443	control
control_BN-37	58	27.881064076452354	control
control_BN-37	58	34.226770060936325	control
control_BN-37	58	44.49985768392971	control
control_BN-37	58	35.30698151232058	control
control_BN-37	58	33.61825130961483	control
control_BN-37	58	58.10172526848602	control
control_BN-37	58	37.14137374804643	control
control_BN-37	58	23.52955910363761	control
control_BN-37	58	54.1366454571721	control
control_BN-37	58	25.334582407223834	control
control_BN-37	58	30.12619610402301	control
control_BN-37	58	40.91759936688719	control
control_BN-37	58	42.851809966386384	control
control_BN-37	58	23.8867587668898	control
control_BN-37	58	37.27190122579735	control
control_BN-37	58	54.664175384252175	control
control_BN-37	58	39.452695168997	control
control_BN-37	58	49.89971307556707	control
control_BN-37	58	46.97790662120694	control
control_BN-37	58	37.31498952378834	control
control_BN-37	58	35.25468289392198	control
control_BN-37	58	44.88888754376186	control
control_BN-37	58	41.37002138463922	control
control_BN-37	58	31.717415554080464	control
control_BN-37	58	9.148498245742784	control
control_BN-37	58	36.5909368616891	control
control_BN-37	58	39.80200212401347	control
control_BN-37	58	30.856773387399315	control
control_BN-37	58	45.50207027613669	control
control_BN-37	58	36.396464906118304	control
control_BN-37	58	29.142754348984468	control
control_BN-37	58	43.86237441206338	control
control_BN-37	58	37.51748356097468	control
control_BN-37	58	36.828418088905934	control
control_BN-37	58	47.587000821359496	control
control_BN-37	58	49.763751894418455	control
control_BN-37	58	30.67240865949156	control
control_BN-37	58	25.05369540920402	control
control_BN-37	58	46.80835725865818	control
control_BN-37	58	58.506913577044614	control
control_BN-37	58	17.597278451265144	control
control_BN-37	58	39.01397780265693	control
control_BN-37	58	46.971558588408406	control
control_BN-37	58	9.90038158388725	control
control_BN-37	58	30.195437879695522	control
control_BN-37	58	24.953882542909355	control
control_BN-37	58	46.23777838768178	control
control_BN-37	58	39.57957908185188	control
control_BN-37	58	20.05176108720086	control
control_BN-37	58	30.6726692150337	control
control_BN-37	58	21.261204373659687	control
control_BN-37	58	62.957645742307946	control
control_BN-37	58	41.47706999100132	control
control_BN-37	58	32.702810435289834	control
control_BN-37	58	37.59407205516996	control
control_BN-37	58	30.944685413838332	control
control_BN-37	58	15.230433680883829	control
control_BN-37	58	25.019970875368667	control
control_BN-37	58	56.83644481933767	control
control_BN-37	58	38.33668407608284	control
control_BN-37	58	17.822477657400487	control
control_BN-37	58	27.359637896228925	control
control_BN-37	58	15.244931861351313	control
control_BN-37	58	64.09972342014295	control
control_BN-37	58	33.406367037389224	control
control_BN-37	58	29.531598683241477	control
control_BN-37	58	29.173115575355165	control
control_BN-37	58	38.46735604483744	control
control_BN-37	58	38.538251535986724	control
control_BN-37	58	35.11923208921349	control
control_BN-37	58	43.23649540673067	control
control_BN-37	58	33.1725241162559	control
control_BN-37	58	38.31009900831971	control
control_BN-37	58	30.72541708812412	control
control_BN-37	58	73.58413428436711	control
control_BN-37	58	22.91084539237595	control
control_BN-37	58	14.05809038560461	control
control_BN-37	58	47.986750059508445	control
control_BN-37	58	30.91340300390277	control
control_BN-37	58	43.93614299229234	control
control_BN-37	58	39.09491524032777	control
control_BN-37	58	50.08780094003034	control
control_BN-37	58	55.53302601494208	control
control_BN-37	58	34.85157496993309	control
control_BN-37	58	41.538587069833255	control
control_BN-37	58	43.45044081407311	control
control_BN-37	58	36.975813183452324	control
control_BN-37	58	13.700158545378	control
control_BN-37	58	20.81461505600338	control
control_BN-37	58	19.13910990037468	control
control_BN-37	58	27.335473614721746	control
control_BN-37	58	40.29053985794443	control
control_BN-37	58	44.36191790201446	control
control_BN-37	58	23.75810791279396	control
control_BN-37	58	63.65655925317876	control
control_BN-37	58	33.9668279083119	control
control_BN-36	48	17.03441535536383	control
control_BN-36	48	22.8192356813338	control
control_BN-36	48	27.469479579263513	control
control_BN-36	48	57.42322561461546	control
control_BN-36	48	49.81348762249328	control
control_BN-36	48	7.6244298548673255	control
control_BN-36	48	37.14683882142549	control
control_BN-36	48	27.404396043898434	control
control_BN-36	48	17.576840699366375	control
control_BN-36	48	37.669589449696616	control
control_BN-36	48	23.067146967720003	control
control_BN-36	48	41.56690779121893	control
control_BN-36	48	30.794025269353828	control
control_BN-36	48	27.551577469752498	control
control_BN-36	48	38.22163794756458	control
control_BN-36	48	12.698032221104999	control
control_BN-36	48	12.332596325797187	control
control_BN-36	48	38.99959135307744	control
control_BN-36	48	65.3543947897543	control
control_BN-36	48	31.56036269780653	control
control_BN-36	48	50.27297084080299	control
control_BN-36	48	21.00755451620016	control
control_BN-36	48	20.273662472833262	control
control_BN-36	48	24.903526609495646	control
control_BN-36	48	30.303860184794278	control
control_BN-36	48	5.768188051622637	control
control_BN-36	48	28.543256467654384	control
control_BN-36	48	31.632417023598165	control
control_BN-36	48	28.86811122166577	control
control_BN-36	48	38.28228491322866	control
control_BN-36	48	28.956065361626102	control
control_BN-36	48	19.833978729495936	control
control_BN-36	48	16.83404250183741	control
control_BN-36	48	15.311613320646817	control
control_BN-36	48	34.629761388251936	control
control_BN-36	48	35.531243014854155	control
control_BN-36	48	29.840784175389476	control
control_BN-36	48	48.50946795292035	control
control_BN-36	48	12.423407050937662	control
control_BN-36	48	31.69765511730281	control
control_BN-36	48	30.42508523514988	control
control_BN-36	48	18.933552482213404	control
control_BN-36	48	21.925260963742325	control
control_BN-36	48	33.42610273350162	control
control_BN-36	48	30.896198424494006	control
control_BN-36	48	32.09216703588503	control
control_BN-36	48	25.5650948969224	control
control_BN-36	48	17.927554627076326	control
control_BN-36	48	18.787395038832187	control
control_BN-36	48	15.472100830547298	control
control_BN-36	48	33.476002386745265	control
control_BN-36	48	35.73741462747995	control
control_BN-36	48	39.406697444001104	control
control_BN-36	48	18.7279848472434	control
control_BN-36	48	35.53545693500935	control
control_BN-36	48	8.944504605112297	control
control_BN-36	48	18.91440314712215	control
control_BN-36	48	29.429040947581473	control
control_BN-36	48	28.999968839841006	control
control_BN-36	48	28.038863589879956	control
control_BN-36	48	34.702126079899294	control
control_BN-36	48	19.458248769577764	control
control_BN-36	48	34.628548347466946	control
control_BN-36	48	36.756746367758005	control
control_BN-36	48	35.112947490336666	control
control_BN-36	48	42.146208185351036	control
control_BN-36	48	23.197371108209722	control
control_BN-36	48	32.67707480582845	control
control_BN-36	48	30.438641074683126	control
control_BN-36	48	7.561327326585247	control
control_BN-36	48	32.05615932397701	control
control_BN-36	48	23.670702326448236	control
control_BN-36	48	28.330094177282167	control
control_BN-36	48	35.097988831805374	control
control_BN-36	48	33.622915171038514	control
control_BN-36	48	38.38850900260811	control
control_BN-36	48	10.630047671153296	control
control_BN-36	48	9.416095391127048	control
control_BN-36	48	45.107077604156345	control
control_BN-36	48	22.69123589448525	control
control_BN-36	48	38.525651934862886	control
control_BN-36	48	26.26570581826383	control
control_BN-36	48	9.883255488314406	control
control_BN-36	48	29.515552565792508	control
control_BN-36	48	23.464934453057463	control
control_BN-36	48	25.21952723469292	control
control_BN-36	48	22.413100461201	control
control_BN-36	48	30.941164210109825	control
control_BN-36	48	32.559052483986044	control
control_BN-36	48	24.99126602008704	control
control_BN-36	48	17.954377571719892	control
control_BN-36	48	11.156973753299283	control
control_BN-36	48	17.84333243715734	control
control_BN-36	48	30.99884028860008	control
control_BN-36	48	16.804608815843977	control
control_BN-36	48	27.653200670098574	control
control_BN-36	48	25.106556783294522	control
control_BN-36	48	30.775540908106414	control
control_BN-36	48	37.221829824192895	control
control_BN-36	48	16.792141897089394	control
control_BN-27	63	21.7096279943118	control
control_BN-27	63	24.74708733862453	control
control_BN-27	63	28.236400092458624	control
control_BN-27	63	30.564984013740908	control
control_BN-27	63	31.902451688418374	control
control_BN-27	63	23.57238023682758	control
control_BN-27	63	24.04584042802837	control
control_BN-27	63	26.032937807196586	control
control_BN-27	63	26.624329417851257	control
control_BN-27	63	27.382268456704995	control
control_BN-27	63	30.532426581991082	control
control_BN-27	63	31.3770000164789	control
control_BN-27	63	42.593395038194956	control
control_BN-27	63	32.22188934689705	control
control_BN-27	63	18.958235322006416	control
control_BN-27	63	32.780529932966395	control
control_BN-27	63	27.79342528951519	control
control_BN-27	63	18.75978050725463	control
control_BN-27	63	40.47408294849761	control
control_BN-27	63	23.426438152072798	control
control_BN-27	63	30.905058584062527	control
control_BN-27	63	31.833563338977786	control
control_BN-27	63	38.27564023711881	control
control_BN-27	63	32.88810487785963	control
control_BN-27	63	34.09578536310469	control
control_BN-27	63	38.5113029888166	control
control_BN-27	63	37.61987373159629	control
control_BN-27	63	29.191003119242037	control
control_BN-27	63	44.198662317887056	control
control_BN-27	63	30.29412737370873	control
control_BN-27	63	15.560126385950173	control
control_BN-27	63	19.149204510971227	control
control_BN-27	63	29.017174471598562	control
control_BN-27	63	17.721638846399344	control
control_BN-27	63	10.536281513721732	control
control_BN-27	63	22.37007513480719	control
control_BN-27	63	56.430532674992186	control
control_BN-27	63	33.24618953767391	control
control_BN-27	63	23.604166463097684	control
control_BN-27	63	37.349911728245985	control
control_BN-27	63	46.91899438020979	control
control_BN-27	63	14.988891505758012	control
control_BN-27	63	23.223361265198427	control
control_BN-27	63	42.96365028589146	control
control_BN-27	63	44.41131919472422	control
control_BN-27	63	22.660139694873124	control
control_BN-27	63	32.369336661603846	control
control_BN-27	63	32.653734641644014	control
control_BN-27	63	20.12627959094099	control
control_BN-27	63	21.60548136491766	control
control_BN-27	63	11.345537872533056	control
control_BN-27	63	44.67276429594466	control
control_BN-27	63	18.695522749493954	control
control_BN-27	63	36.08331533678345	control
control_BN-27	63	29.596695896845315	control
control_BN-27	63	13.812579479327882	control
control_BN-27	63	34.85606884350292	control
control_BN-27	63	32.39034865471555	control
control_BN-27	63	46.361407195571374	control
control_BN-27	63	36.062868287885244	control
control_BN-27	63	22.647152477438052	control
control_BN-27	63	30.582247004414707	control
control_BN-27	63	24.228260999249947	control
control_BN-27	63	35.462117776800426	control
control_BN-27	63	33.10483433491849	control
control_BN-27	63	28.992362420036002	control
control_BN-27	63	38.91176897856423	control
control_BN-27	63	37.547239338093185	control
control_BN-27	63	33.04615043923668	control
control_BN-27	63	32.48019754173108	control
control_BN-27	63	25.838365314545385	control
control_BN-27	63	38.86214080655447	control
control_BN-27	63	16.501963358197436	control
control_BN-27	63	24.155088296884873	control
control_BN-27	63	13.245170540962679	control
control_BN-27	63	26.558130862885218	control
control_BN-27	63	39.62970994260181	control
control_BN-27	63	36.48498704251607	control
control_BN-27	63	26.413188079658177	control
control_BN-27	63	15.605005936753983	control
control_BN-27	63	37.72683917262045	control
control_BN-27	63	25.492084371083457	control
control_BN-27	63	12.163836211455376	control
control_BN-27	63	39.7362600739487	control
control_BN-27	63	33.214037841856616	control
control_BN-27	63	11.526085762918575	control
control_BN-27	63	41.15962055232439	control
control_BN-27	63	44.788082314561876	control
control_BN-27	63	36.24228428502587	control
control_BN-27	63	7.449978411588985	control
control_BN-27	63	43.33330712284451	control
control_BN-27	63	19.164847400876262	control
control_BN-27	63	30.488250436802463	control
control_BN-27	63	32.841104252371544	control
control_BN-27	63	16.62542618222077	control
control_BN-27	63	49.06227810167668	control
control_BN-27	63	11.540667798428	control
control_BN-27	63	34.19353028195381	control
control_BN-27	63	36.937855979791365	control
control_BN-27	63	19.173719387093882	control
control_BN-28	58	18.852323643490983	control
control_BN-28	58	53.18380458886949	control
control_BN-28	58	29.20005328991346	control
control_BN-28	58	22.19762637270514	control
control_BN-28	58	16.668858044791648	control
control_BN-28	58	11.70865747237991	control
control_BN-28	58	23.125550887331883	control
control_BN-28	58	7.517881554738889	control
control_BN-28	58	15.699218771411863	control
control_BN-28	58	12.786588191010864	control
control_BN-28	58	27.719307559749033	control
control_BN-28	58	4.3633497719321035	control
control_BN-28	58	29.34804585574139	control
control_BN-28	58	25.617086637432365	control
control_BN-28	58	34.85650764350753	control
control_BN-28	58	13.971647596567955	control
control_BN-28	58	41.7477027627861	control
control_BN-28	58	41.06633508404592	control
control_BN-28	58	28.847426043975894	control
control_BN-28	58	11.266428993087732	control
control_BN-28	58	25.952963535811246	control
control_BN-28	58	8.613946829829542	control
control_BN-28	58	12.165671458580327	control
control_BN-28	58	25.058312957389724	control
control_BN-28	58	1.0464275003856995	control
control_BN-28	58	18.64987714643319	control
control_BN-28	58	28.843196221267483	control
control_BN-28	58	22.146159978616826	control
control_BN-28	58	20.982320122701058	control
control_BN-28	58	27.520373922580347	control
control_BN-28	58	31.482461150291204	control
control_BN-28	58	33.819097754367164	control
control_BN-28	58	7.532741568009328	control
control_BN-28	58	13.313104361950577	control
control_BN-28	58	36.398596315903724	control
control_BN-28	58	24.632697367524937	control
control_BN-28	58	18.138410488522968	control
control_BN-28	58	33.16397604328014	control
control_BN-28	58	12.046051782351295	control
control_BN-28	58	37.89643671800075	control
control_BN-28	58	39.22978704166718	control
control_BN-28	58	36.79328468534907	control
control_BN-28	58	22.177859680251768	control
control_BN-28	58	22.021348139518135	control
control_BN-28	58	22.063589801189032	control
control_BN-28	58	40.107260348170854	control
control_BN-28	58	17.44890868244768	control
control_BN-28	58	28.227860917286158	control
control_BN-28	58	7.31739190103861	control
control_BN-28	58	36.58159481911829	control
control_BN-28	58	31.762907014321144	control
control_BN-28	58	32.305183021410926	control
control_BN-28	58	42.03502431436225	control
control_BN-28	58	20.006052486349475	control
control_BN-28	58	32.86480767816287	control
control_BN-28	58	21.838286598364764	control
control_BN-28	58	19.893473047586266	control
control_BN-28	58	9.256407412846755	control
control_BN-28	58	13.306449607485673	control
control_BN-28	58	33.37951581042537	control
control_BN-28	58	21.924953981651882	control
control_BN-28	58	21.97820285106731	control
control_BN-28	58	1.0713087530063683	control
control_BN-28	58	24.763206374302506	control
control_BN-28	58	24.343993497729954	control
control_BN-28	58	32.57013120593165	control
control_BN-28	58	8.483782519190926	control
control_BN-28	58	31.87324735059304	control
control_BN-28	58	17.578350292571514	control
control_BN-28	58	27.218193546335105	control
control_BN-28	58	27.89459937323375	control
control_BN-28	58	24.1936181660586	control
control_BN-28	58	31.1714987068574	control
control_BN-28	58	34.52932717244103	control
control_BN-28	58	27.831876404480667	control
control_BN-28	58	19.099755072862845	control
control_BN-28	58	37.800440681714505	control
control_BN-28	58	29.37891018912576	control
control_BN-28	58	16.08515625465222	control
control_BN-28	58	22.915944117918517	control
control_BN-28	58	16.058483995785284	control
control_BN-28	58	29.674859508492034	control
control_BN-28	58	32.67048119326584	control
control_BN-28	58	16.577480633432664	control
control_BN-28	58	18.346707899247324	control
control_BN-28	58	30.521121053136792	control
control_BN-28	58	43.624697842768384	control
control_BN-28	58	33.30556421540716	control
control_BN-28	58	31.325334576814058	control
control_BN-28	58	21.822537838477327	control
control_BN-28	58	24.08568469136734	control
control_BN-28	58	24.89021303662851	control
control_BN-28	58	6.955975357960862	control
control_BN-28	58	29.554353804178195	control
control_BN-28	58	21.17729582508478	control
control_BN-28	58	22.669048937563005	control
control_BN-28	58	3.4605677989097092	control
control_BN-28	58	24.44069738863895	control
control_BN-28	58	26.265791289117143	control
control_BN-28	58	28.212130307599544	control
mild_BN-02	68	55.771785080922776	mild
mild_BN-02	68	37.85921171847093	mild
mild_BN-02	68	47.51464690598593	mild
mild_BN-02	68	49.38447213514575	mild
mild_BN-02	68	34.12798910188844	mild
mild_BN-02	68	54.89675554949345	mild
mild_BN-02	68	49.15441056771983	mild
mild_BN-02	68	64.6972182661889	mild
mild_BN-02	68	58.46889908108402	mild
mild_BN-02	68	34.30755626592674	mild
mild_BN-02	68	42.624993045541125	mild
mild_BN-02	68	39.31063681852793	mild
mild_BN-02	68	36.69955067686395	mild
mild_BN-02	68	58.86703272452873	mild
mild_BN-02	68	52.78601493108981	mild
mild_BN-02	68	73.88877835871808	mild
mild_BN-02	68	52.72303345731052	mild
mild_BN-02	68	49.40172282545221	mild
mild_BN-02	68	62.13415497114038	mild
mild_BN-02	68	45.94980760612122	mild
mild_BN-02	68	55.40609736981027	mild
mild_BN-02	68	39.175160853158495	mild
mild_BN-02	68	40.50495698673357	mild
mild_BN-02	68	39.29068405405526	mild
mild_BN-02	68	72.65783143675944	mild
mild_BN-02	68	25.59528664906356	mild
mild_BN-02	68	66.35563418991039	mild
mild_BN-02	68	52.548098678875114	mild
mild_BN-02	68	54.820901690789306	mild
mild_BN-02	68	19.720697725682953	mild
mild_BN-02	68	49.77069809439165	mild
mild_BN-02	68	53.91185149414533	mild
mild_BN-02	68	59.69498314593082	mild
mild_BN-02	68	37.89665612973886	mild
mild_BN-02	68	44.377751513418254	mild
mild_BN-02	68	45.06351313220124	mild
mild_BN-02	68	39.639341731825006	mild
mild_BN-02	68	62.084903408732686	mild
mild_BN-02	68	64.45340804923087	mild
mild_BN-02	68	41.45113788340658	mild
mild_BN-02	68	45.94273462769963	mild
mild_BN-02	68	59.7343518060658	mild
mild_BN-02	68	25.35620487658757	mild
mild_BN-02	68	66.7173061887287	mild
mild_BN-02	68	64.32712172676582	mild
mild_BN-02	68	44.6320245159398	mild
mild_BN-02	68	37.99113405659125	mild
mild_BN-02	68	43.260458585123644	mild
mild_BN-02	68	50.729008967246195	mild
mild_BN-02	68	59.60737835801582	mild
mild_BN-02	68	45.74573384707189	mild
mild_BN-02	68	44.90642720792436	mild
mild_BN-02	68	34.12056168586783	mild
mild_BN-02	68	48.0304655235847	mild
mild_BN-02	68	50.20945967707112	mild
mild_BN-02	68	63.34113613807012	mild
mild_BN-02	68	40.13494755349201	mild
mild_BN-02	68	67.59153290912073	mild
mild_BN-02	68	53.30668531907842	mild
mild_BN-02	68	46.80675257345764	mild
mild_BN-02	68	66.49886022579724	mild
mild_BN-02	68	76.56250739949932	mild
mild_BN-02	68	48.54013664258475	mild
mild_BN-02	68	52.358709715793204	mild
mild_BN-02	68	56.451341979405754	mild
mild_BN-02	68	55.7999722693315	mild
mild_BN-02	68	51.003008248120075	mild
mild_BN-02	68	39.74591835430063	mild
mild_BN-02	68	41.69017929005908	mild
mild_BN-02	68	58.53709382475007	mild
mild_BN-02	68	51.11053896838091	mild
mild_BN-02	68	47.7503959259891	mild
mild_BN-02	68	54.44476265861631	mild
mild_BN-02	68	43.23368763337557	mild
mild_BN-02	68	35.97294600034705	mild
mild_BN-02	68	43.84536869280638	mild
mild_BN-02	68	26.879521060693474	mild
mild_BN-02	68	55.47855963544314	mild
mild_BN-02	68	54.60875028013953	mild
mild_BN-02	68	47.25363786051676	mild
mild_BN-02	68	35.01402021700305	mild
mild_BN-02	68	35.97993151483446	mild
mild_BN-02	68	22.8434670174043	mild
mild_BN-02	68	39.90943480227433	mild
mild_BN-02	68	42.995438597999005	mild
mild_BN-02	68	45.65367795422834	mild
mild_BN-02	68	44.129730038008205	mild
mild_BN-02	68	48.1665031020957	mild
mild_BN-02	68	49.08989907956313	mild
mild_BN-02	68	23.221521380360937	mild
mild_BN-02	68	40.817485517291026	mild
mild_BN-02	68	54.51842271825826	mild
mild_BN-02	68	53.06349206455441	mild
mild_BN-02	68	52.19767427700889	mild
mild_BN-02	68	56.0239129571747	mild
mild_BN-02	68	13.494635444472387	mild
mild_BN-02	68	32.05205178396852	mild
mild_BN-02	68	34.607633733193296	mild
mild_BN-02	68	51.27518190507553	mild
mild_BN-02	68	29.801857664828045	mild
mild_BN-03	58	54.34458816063028	mild
mild_BN-03	58	64.5234609011687	mild
mild_BN-03	58	62.856233050892364	mild
mild_BN-03	58	67.47335230885645	mild
mild_BN-03	58	64.32851289771725	mild
mild_BN-03	58	59.24209660465571	mild
mild_BN-03	58	55.263739973831576	mild
mild_BN-03	58	71.52145229445044	mild
mild_BN-03	58	65.02602082351595	mild
mild_BN-03	58	52.65670569879049	mild
mild_BN-03	58	65.7239411313886	mild
mild_BN-03	58	57.56765640630384	mild
mild_BN-03	58	77.1981953934602	mild
mild_BN-03	58	40.66153059672687	mild
mild_BN-03	58	74.42186566996163	mild
mild_BN-03	58	62.056998915175825	mild
mild_BN-03	58	54.759159418484145	mild
mild_BN-03	58	94.86835099574357	mild
mild_BN-03	58	66.31533820293718	mild
mild_BN-03	58	60.84874164399734	mild
mild_BN-03	58	58.40004729984712	mild
mild_BN-03	58	55.56394869971551	mild
mild_BN-03	58	51.272289767071584	mild
mild_BN-03	58	51.001547687880674	mild
mild_BN-03	58	53.81654757257149	mild
mild_BN-03	58	61.96629488328078	mild
mild_BN-03	58	68.23200736152761	mild
mild_BN-03	58	64.78053202135442	mild
mild_BN-03	58	61.457001939741346	mild
mild_BN-03	58	65.57102645182778	mild
mild_BN-03	58	69.57273648483425	mild
mild_BN-03	58	73.90975987290513	mild
mild_BN-03	58	60.7208618580366	mild
mild_BN-03	58	59.68576543584592	mild
mild_BN-03	58	64.096313185050107	mild
mild_BN-03	58	85.5280210529242	mild
mild_BN-03	58	65.69703939840912	mild
mild_BN-03	58	69.43460480677432	mild
mild_BN-03	58	67.33523898847783	mild
mild_BN-03	58	55.24311138827192	mild
mild_BN-03	58	65.20843411966743	mild
mild_BN-03	58	63.97553343784684	mild
mild_BN-03	58	86.1450741390153	mild
mild_BN-03	58	59.216691029355374	mild
mild_BN-03	58	65.06205972147725	mild
mild_BN-03	58	65.6310271534005	mild
mild_BN-03	58	49.074362280171904	mild
mild_BN-03	58	78.83974449776285	mild
mild_BN-03	58	62.435334673543686	mild
mild_BN-03	58	75.7290446552972	mild
mild_BN-03	58	81.51802501580234	mild
mild_BN-03	58	74.34798013472586	mild
mild_BN-03	58	79.54651099959932	mild
mild_BN-03	58	47.8527279109637	mild
mild_BN-03	58	72.64074043032542	mild
mild_BN-03	58	58.85038919611316	mild
mild_BN-03	58	79.5099592806476	mild
mild_BN-03	58	57.29547240114008	mild
mild_BN-03	58	50.937218049470594	mild
mild_BN-03	58	56.496862954043806	mild
mild_BN-03	58	58.09265777839069	mild
mild_BN-03	58	66.42279419746276	mild
mild_BN-03	58	50.79731753093471	mild
mild_BN-03	58	56.40663093283837	mild
mild_BN-03	58	84.50030055416595	mild
mild_BN-03	58	76.31404867537208	mild
mild_BN-03	58	55.65371342105112	mild
mild_BN-03	58	60.18358575806817	mild
mild_BN-03	58	75.45555187456169	mild
mild_BN-03	58	58.574438207898396	mild
mild_BN-03	58	75.03549733861172	mild
mild_BN-03	58	58.58945838819657	mild
mild_BN-03	58	62.576025355785575	mild
mild_BN-03	58	76.8730352305309	mild
mild_BN-03	58	83.33485173100752	mild
mild_BN-03	58	73.0276958539642	mild
mild_BN-03	58	51.810386684324726	mild
mild_BN-03	58	52.80119903628046	mild
mild_BN-03	58	80.36327030610227	mild
mild_BN-03	58	61.04634311722811	mild
mild_BN-03	58	53.902062833413616	mild
mild_BN-03	58	64.9958715899974	mild
mild_BN-03	58	67.18485135503649	mild
mild_BN-03	58	60.16734070314562	mild
mild_BN-03	58	77.58251584895737	mild
mild_BN-03	58	57.12703000141413	mild
mild_BN-03	58	54.46135380379423	mild
mild_BN-03	58	55.43270002430908	mild
mild_BN-03	58	78.41926428907539	mild
mild_BN-03	58	81.54507146980345	mild
mild_BN-03	58	83.17638739896363	mild
mild_BN-03	58	52.435812936360385	mild
mild_BN-03	58	53.830757258956965	mild
mild_BN-03	58	45.47618021957704	mild
mild_BN-03	58	66.79031305622983	mild
mild_BN-03	58	59.96955565169991	mild
mild_BN-03	58	51.66532939311176	mild
mild_BN-03	58	47.77544285743631	mild
mild_BN-03	58	59.3285016526714	mild
mild_BN-03	58	67.40576921424112	mild
mild_BN-11	53	42.65837914686962	mild
mild_BN-11	53	44.86034320011418	mild
mild_BN-11	53	61.137828538459054	mild
mild_BN-11	53	43.214343962462245	mild
mild_BN-11	53	50.32675245863709	mild
mild_BN-11	53	44.07721343390685	mild
mild_BN-11	53	61.26426157143271	mild
mild_BN-11	53	39.52359901671617	mild
mild_BN-11	53	43.544741646570756	mild
mild_BN-11	53	71.76826131689107	mild
mild_BN-11	53	46.92907273933406	mild
mild_BN-11	53	51.8635251952293	mild
mild_BN-11	53	52.98783524220266	mild
mild_BN-11	53	60.75857170328909	mild
mild_BN-11	53	47.928069562112775	mild
mild_BN-11	53	43.68975281848045	mild
mild_BN-11	53	60.469518068398656	mild
mild_BN-11	53	32.005692986853084	mild
mild_BN-11	53	51.410779504673485	mild
mild_BN-11	53	52.187034869495996	mild
mild_BN-11	53	55.54379959350055	mild
mild_BN-11	53	67.91653360644037	mild
mild_BN-11	53	65.33223554848806	mild
mild_BN-11	53	37.905585278016694	mild
mild_BN-11	53	70.14199849918228	mild
mild_BN-11	53	67.45299910456828	mild
mild_BN-11	53	45.76646882229715	mild
mild_BN-11	53	59.61818139876313	mild
mild_BN-11	53	34.583507511481585	mild
mild_BN-11	53	49.92361058878354	mild
mild_BN-11	53	54.54672486649161	mild
mild_BN-11	53	47.24533930243949	mild
mild_BN-11	53	45.687706120351244	mild
mild_BN-11	53	57.95022404533496	mild
mild_BN-11	53	46.5745202875102	mild
mild_BN-11	53	58.28026244520426	mild
mild_BN-11	53	46.93424920811806	mild
mild_BN-11	53	54.28606380574096	mild
mild_BN-11	53	46.74516896432358	mild
mild_BN-11	53	43.018563357328965	mild
mild_BN-11	53	38.69488948464723	mild
mild_BN-11	53	84.45477810311779	mild
mild_BN-11	53	46.529735170931694	mild
mild_BN-11	53	46.47453241777532	mild
mild_BN-11	53	57.69880671342378	mild
mild_BN-11	53	49.86423616099684	mild
mild_BN-11	53	50.3117454095013	mild
mild_BN-11	53	41.846329110408334	mild
mild_BN-11	53	49.952463450306574	mild
mild_BN-11	53	67.73426926566377	mild
mild_BN-11	53	45.22000916478113	mild
mild_BN-11	53	40.85428196941784	mild
mild_BN-11	53	47.89042134443585	mild
mild_BN-11	53	45.71908296532956	mild
mild_BN-11	53	60.04717163929408	mild
mild_BN-11	53	56.42480346611625	mild
mild_BN-11	53	34.6555717792045	mild
mild_BN-11	53	34.66245709053242	mild
mild_BN-11	53	49.650338482128554	mild
mild_BN-11	53	58.26613983227225	mild
mild_BN-11	53	57.88329193915212	mild
mild_BN-11	53	44.01124065226469	mild
mild_BN-11	53	44.53986166405722	mild
mild_BN-11	53	39.048808982259004	mild
mild_BN-11	53	54.03617137894379	mild
mild_BN-11	53	61.6102093051569	mild
mild_BN-11	53	47.882980986787175	mild
mild_BN-11	53	55.3475008829844	mild
mild_BN-11	53	45.75572372152697	mild
mild_BN-11	53	45.15275024845689	mild
mild_BN-11	53	48.26689003658382	mild
mild_BN-11	53	32.45805182112602	mild
mild_BN-11	53	50.03693991147874	mild
mild_BN-11	53	43.747276807488895	mild
mild_BN-11	53	30.9651892288974	mild
mild_BN-11	53	57.212414341123484	mild
mild_BN-11	53	53.664640582071165	mild
mild_BN-11	53	50.411613910463295	mild
mild_BN-11	53	52.861676194547016	mild
mild_BN-11	53	61.2173797328556	mild
mild_BN-11	53	63.013332093414434	mild
mild_BN-11	53	49.78528164417248	mild
mild_BN-11	53	49.19792121913378	mild
mild_BN-11	53	45.1912208552819	mild
mild_BN-11	53	66.09792709328626	mild
mild_BN-11	53	56.46455551405549	mild
mild_BN-11	53	50.38438510833468	mild
mild_BN-11	53	50.36382177422207	mild
mild_BN-11	53	64.34198300447024	mild
mild_BN-11	53	63.164699392207794	mild
mild_BN-11	53	42.333644327360815	mild
mild_BN-11	53	69.11180463309478	mild
mild_BN-11	53	40.75720348382625	mild
mild_BN-11	53	55.87501821238432	mild
mild_BN-11	53	56.3508384336584	mild
mild_BN-11	53	66.76136101217698	mild
mild_BN-11	53	50.107702513852	mild
mild_BN-11	53	58.352893047783375	mild
mild_BN-11	53	47.80676996485657	mild
mild_BN-11	53	46.484132335496085	mild
mild_BN-04	63	21.793210741845723	mild
mild_BN-04	63	33.330938446045266	mild
mild_BN-04	63	22.561500485008356	mild
mild_BN-04	63	36.44328634463119	mild
mild_BN-04	63	7.613388468574263	mild
mild_BN-04	63	19.245088650565123	mild
mild_BN-04	63	32.345102133771995	mild
mild_BN-04	63	8.714047201969407	mild
mild_BN-04	63	41.647273824639726	mild
mild_BN-04	63	14.525188773002006	mild
mild_BN-04	63	16.02008401666014	mild
mild_BN-04	63	14.061351655887949	mild
mild_BN-04	63	53.309738846799476	mild
mild_BN-04	63	6.936172059355283	mild
mild_BN-04	63	32.954198668676554	mild
mild_BN-04	63	19.16940038485635	mild
mild_BN-04	63	47.930169408307776	mild
mild_BN-04	63	39.854889162104016	mild
mild_BN-04	63	12.049749719207927	mild
mild_BN-04	63	38.9072457785316	mild
mild_BN-04	63	33.653648864425385	mild
mild_BN-04	63	22.43247178725528	mild
mild_BN-04	63	21.762122978619374	mild
mild_BN-04	63	31.966513187856513	mild
mild_BN-04	63	11.614163713544803	mild
mild_BN-04	63	28.29890712218117	mild
mild_BN-04	63	21.07746678774084	mild
mild_BN-04	63	24.383421035528887	mild
mild_BN-04	63	21.39531837316821	mild
mild_BN-04	63	7.787528338950633	mild
mild_BN-04	63	30.988858123749065	mild
mild_BN-04	63	42.18726175384059	mild
mild_BN-04	63	25.539953705011893	mild
mild_BN-04	63	23.486854505345537	mild
mild_BN-04	63	5.814429006021472	mild
mild_BN-04	63	31.26343896734962	mild
mild_BN-04	63	1.4219261925500988	mild
mild_BN-04	63	25.033346841391776	mild
mild_BN-04	63	12.117393242320391	mild
mild_BN-04	63	13.644566114045302	mild
mild_BN-04	63	40.279509319239075	mild
mild_BN-04	63	36.48314055665322	mild
mild_BN-04	63	21.1188658420039	mild
mild_BN-04	63	21.55420523346233	mild
mild_BN-04	63	26.81900245411877	mild
mild_BN-04	63	28.548390573815816	mild
mild_BN-04	63	27.99881262845896	mild
mild_BN-04	63	23.956651446317572	mild
mild_BN-04	63	15.018582454135913	mild
mild_BN-04	63	33.87515179131436	mild
mild_BN-04	63	19.819128360726626	mild
mild_BN-04	63	11.948738284038853	mild
mild_BN-04	63	33.52705273902863	mild
mild_BN-04	63	22.312082542959416	mild
mild_BN-04	63	14.601281106558735	mild
mild_BN-04	63	18.87909198006203	mild
mild_BN-04	63	11.567128860628808	mild
mild_BN-04	63	20.364539055507336	mild
mild_BN-04	63	27.64990485439714	mild
mild_BN-04	63	14.562994777958407	mild
mild_BN-04	63	34.423219001234756	mild
mild_BN-04	63	45.51390787437543	mild
mild_BN-04	63	34.26257678294151	mild
mild_BN-04	63	18.243330014056333	mild
mild_BN-04	63	32.827304400243065	mild
mild_BN-04	63	28.02682776707779	mild
mild_BN-04	63	31.334587831106955	mild
mild_BN-04	63	19.371834358890407	mild
mild_BN-04	63	38.59107839077891	mild
mild_BN-04	63	35.13294063715437	mild
mild_BN-04	63	37.077195564461306	mild
mild_BN-04	63	26.776714991598688	mild
mild_BN-04	63	21.7926911141617	mild
mild_BN-04	63	38.09378151300601	mild
mild_BN-04	63	34.027026683525385	mild
mild_BN-04	63	41.22822748125232	mild
mild_BN-04	63	21.269494851417765	mild
mild_BN-04	63	5.502379269077629	mild
mild_BN-04	63	35.41753221813436	mild
mild_BN-04	63	17.54143257122393	mild
mild_BN-04	63	29.98966640874635	mild
mild_BN-04	63	16.14640789383124	mild
mild_BN-04	63	31.065171454367764	mild
mild_BN-04	63	28.65109449002333	mild
mild_BN-04	63	32.519028757044815	mild
mild_BN-04	63	26.3468114719298	mild
mild_BN-04	63	47.01989637617816	mild
mild_BN-04	63	23.82837187212352	mild
mild_BN-04	63	20.060802837066266	mild
mild_BN-04	63	22.664407391798363	mild
mild_BN-04	63	60.06236883932044	mild
mild_BN-04	63	35.772806447082004	mild
mild_BN-04	63	18.60523239276901	mild
mild_BN-04	63	16.89250511669922	mild
mild_BN-04	63	16.18729523498881	mild
mild_BN-04	63	0.702096211735412	mild
mild_BN-04	63	51.4854831229745	mild
mild_BN-04	63	11.268174985458229	mild
mild_BN-04	63	25.879234431903207	mild
mild_BN-04	63	36.04722657959444	mild
mild_BN-06	73	33.83082062878581	mild
mild_BN-06	73	38.772055633955155	mild
mild_BN-06	73	44.07905050900429	mild
mild_BN-06	73	19.99270911752776	mild
mild_BN-06	73	15.346213174495569	mild
mild_BN-06	73	38.14474688212762	mild
mild_BN-06	73	16.90583608177196	mild
mild_BN-06	73	40.62080064884385	mild
mild_BN-06	73	34.676568254978434	mild
mild_BN-06	73	-14.36653827668361	mild
mild_BN-06	73	0.972590876795305	mild
mild_BN-06	73	13.525188612019104	mild
mild_BN-06	73	26.419215734071223	mild
mild_BN-06	73	17.90227043981344	mild
mild_BN-06	73	37.12871109607793	mild
mild_BN-06	73	8.790374121833338	mild
mild_BN-06	73	12.362506871900623	mild
mild_BN-06	73	25.81809033056331	mild
mild_BN-06	73	35.910145520577075	mild
mild_BN-06	73	8.726553172280177	mild
mild_BN-06	73	38.13606598847033	mild
mild_BN-06	73	24.279095942455072	mild
mild_BN-06	73	41.11236788484689	mild
mild_BN-06	73	32.26064701469324	mild
mild_BN-06	73	27.74950513798984	mild
mild_BN-06	73	16.60607040671227	mild
mild_BN-06	73	9.702484491901616	mild
mild_BN-06	73	20.046850669314466	mild
mild_BN-06	73	36.73293801001451	mild
mild_BN-06	73	22.366039077264627	mild
mild_BN-06	73	16.275269555762552	mild
mild_BN-06	73	38.54137149424266	mild
mild_BN-06	73	12.821514141941618	mild
mild_BN-06	73	5.7311823173389485	mild
mild_BN-06	73	25.10587130634407	mild
mild_BN-06	73	43.38787088360154	mild
mild_BN-06	73	9.459996116246845	mild
mild_BN-06	73	40.0447179980913	mild
mild_BN-06	73	25.132160237522182	mild
mild_BN-06	73	32.227223708327756	mild
mild_BN-06	73	27.890462074053925	mild
mild_BN-06	73	32.05116023799663	mild
mild_BN-06	73	18.865356829390645	mild
mild_BN-06	73	45.967107471097435	mild
mild_BN-06	73	17.799678387200988	mild
mild_BN-06	73	36.37407893818244	mild
mild_BN-06	73	30.1620640406959	mild
mild_BN-06	73	38.7101960644585	mild
mild_BN-06	73	33.76614562680894	mild
mild_BN-06	73	32.694050308410304	mild
mild_BN-06	73	43.3338011194445	mild
mild_BN-06	73	40.60234190091176	mild
mild_BN-06	73	18.194299677449184	mild
mild_BN-06	73	10.458760936021774	mild
mild_BN-06	73	19.906512377640944	mild
mild_BN-06	73	-5.1059169995985405	mild
mild_BN-06	73	31.250610946224757	mild
mild_BN-06	73	25.084356859614786	mild
mild_BN-06	73	34.43701793332417	mild
mild_BN-06	73	27.889375744706822	mild
mild_BN-06	73	33.91583353187697	mild
mild_BN-06	73	29.807754028257584	mild
mild_BN-06	73	18.234845651284466	mild
mild_BN-06	73	33.61107021663356	mild
mild_BN-06	73	39.02834026524103	mild
mild_BN-06	73	23.97035207826341	mild
mild_BN-06	73	59.66986676242919	mild
mild_BN-06	73	4.159113035945175	mild
mild_BN-06	73	6.143465907115787	mild
mild_BN-06	73	23.73561759116583	mild
mild_BN-06	73	12.642110293173502	mild
mild_BN-06	73	18.75246047879145	mild
mild_BN-06	73	30.658307355785535	mild
mild_BN-06	73	23.615366779526344	mild
mild_BN-06	73	19.87960842716901	mild
mild_BN-06	73	21.182243352571042	mild
mild_BN-06	73	32.87272711133547	mild
mild_BN-06	73	27.906627801880276	mild
mild_BN-06	73	32.707431780542244	mild
mild_BN-06	73	17.22299395691944	mild
mild_BN-06	73	19.927842720381115	mild
mild_BN-06	73	27.729667249303525	mild
mild_BN-06	73	27.474313573683187	mild
mild_BN-06	73	13.972354839841065	mild
mild_BN-06	73	26.91831751712295	mild
mild_BN-06	73	48.69927571993971	mild
mild_BN-06	73	29.19280901990815	mild
mild_BN-06	73	9.839670888421548	mild
mild_BN-06	73	21.82924689614238	mild
mild_BN-06	73	14.505152214344363	mild
mild_BN-06	73	23.495390573313202	mild
mild_BN-06	73	1.4052373586865452	mild
mild_BN-06	73	11.959022663165257	mild
mild_BN-06	73	37.90598690976054	mild
mild_BN-06	73	43.13543487445874	mild
mild_BN-06	73	46.86689408257454	mild
mild_BN-06	73	13.064144339130834	mild
mild_BN-06	73	15.531754315410122	mild
mild_BN-06	73	32.27766736961666	mild
mild_BN-06	73	62.186818975813324	mild
mild_BN-05	83	59.79842566944986	mild
mild_BN-05	83	46.125840835921245	mild
mild_BN-05	83	23.37648943543386	mild
mild_BN-05	83	41.95239074212804	mild
mild_BN-05	83	42.88751193083151	mild
mild_BN-05	83	31.88688739111772	mild
mild_BN-05	83	35.32217441421126	mild
mild_BN-05	83	20.433142214775447	mild
mild_BN-05	83	31.263042530240952	mild
mild_BN-05	83	33.81395530292348	mild
mild_BN-05	83	33.393417570881375	mild
mild_BN-05	83	43.50830138942031	mild
mild_BN-05	83	29.17508937303652	mild
mild_BN-05	83	51.92873132366993	mild
mild_BN-05	83	20.088587124086615	mild
mild_BN-05	83	44.26493208635326	mild
mild_BN-05	83	42.517441688454085	mild
mild_BN-05	83	39.89361905649528	mild
mild_BN-05	83	35.65203105981947	mild
mild_BN-05	83	19.501492651901724	mild
mild_BN-05	83	6.267655991875907	mild
mild_BN-05	83	49.2464455784787	mild
mild_BN-05	83	22.01378550928158	mild
mild_BN-05	83	22.244102598234118	mild
mild_BN-05	83	37.033964274996215	mild
mild_BN-05	83	24.52325699787381	mild
mild_BN-05	83	41.51319469170928	mild
mild_BN-05	83	33.40324248388422	mild
mild_BN-05	83	12.156661329569216	mild
mild_BN-05	83	26.20683059753976	mild
mild_BN-05	83	36.765681375008626	mild
mild_BN-05	83	33.77119710070742	mild
mild_BN-05	83	43.471496830424094	mild
mild_BN-05	83	21.69896684616349	mild
mild_BN-05	83	39.21324967805389	mild
mild_BN-05	83	42.82022257109061	mild
mild_BN-05	83	33.57567815027115	mild
mild_BN-05	83	31.375582225495723	mild
mild_BN-05	83	47.42488980889358	mild
mild_BN-05	83	41.91624799191677	mild
mild_BN-05	83	32.445244152062386	mild
mild_BN-05	83	42.71053524997053	mild
mild_BN-05	83	44.859726295867276	mild
mild_BN-05	83	43.372347148449656	mild
mild_BN-05	83	27.13092439934397	mild
mild_BN-05	83	33.23360169868166	mild
mild_BN-05	83	19.046045760299602	mild
mild_BN-05	83	58.44485710054559	mild
mild_BN-05	83	51.49864910569826	mild
mild_BN-05	83	25.520498044973543	mild
mild_BN-05	83	25.418885096472046	mild
mild_BN-05	83	31.538887619639794	mild
mild_BN-05	83	45.94789620567226	mild
mild_BN-05	83	32.365580383811185	mild
mild_BN-05	83	18.576595092133605	mild
mild_BN-05	83	36.94864399339201	mild
mild_BN-05	83	42.191499778477784	mild
mild_BN-05	83	52.59490331559723	mild
mild_BN-05	83	41.79743744174072	mild
mild_BN-05	83	42.13791796264729	mild
mild_BN-05	83	30.547170313394176	mild
mild_BN-05	83	42.41529900312237	mild
mild_BN-05	83	32.530212781960934	mild
mild_BN-05	83	29.165999559684185	mild
mild_BN-05	83	38.89121093347943	mild
mild_BN-05	83	31.903643245600954	mild
mild_BN-05	83	34.8246038536681	mild
mild_BN-05	83	20.261626362102913	mild
mild_BN-05	83	17.76543606741847	mild
mild_BN-05	83	41.65749772480974	mild
mild_BN-05	83	45.54019338524399	mild
mild_BN-05	83	45.01520817834503	mild
mild_BN-05	83	29.186037425560954	mild
mild_BN-05	83	36.74963941679705	mild
mild_BN-05	83	33.534118957334634	mild
mild_BN-05	83	39.75568511999255	mild
mild_BN-05	83	45.01897513590385	mild
mild_BN-05	83	44.59190231313344	mild
mild_BN-05	83	31.2998695749619	mild
mild_BN-05	83	31.891007512629585	mild
mild_BN-05	83	26.9000411591285	mild
mild_BN-05	83	37.3080104569868	mild
mild_BN-05	83	36.716425389113326	mild
mild_BN-05	83	43.65954212527214	mild
mild_BN-05	83	25.54687639070213	mild
mild_BN-05	83	23.064163082734463	mild
mild_BN-05	83	30.393945215153103	mild
mild_BN-05	83	21.271667411210416	mild
mild_BN-05	83	46.717505276177555	mild
mild_BN-05	83	57.37511058275316	mild
mild_BN-05	83	48.920293759227526	mild
mild_BN-05	83	26.589502977926244	mild
mild_BN-05	83	30.448872768640403	mild
mild_BN-05	83	30.615209676352208	mild
mild_BN-05	83	27.548806029998033	mild
mild_BN-05	83	30.00594777453982	mild
mild_BN-05	83	34.69669260221457	mild
mild_BN-05	83	42.05661045185787	mild
mild_BN-05	83	44.33066385666082	mild
mild_BN-05	83	26.67787505873283	mild
mild_BN-07	63	28.72741119168838	mild
mild_BN-07	63	37.39101543720425	mild
mild_BN-07	63	11.484509940848293	mild
mild_BN-07	63	26.243136846735503	mild
mild_BN-07	63	45.89721108045292	mild
mild_BN-07	63	55.854646556466236	mild
mild_BN-07	63	30.767544176779264	mild
mild_BN-07	63	30.26035244732859	mild
mild_BN-07	63	33.88052074924324	mild
mild_BN-07	63	8.9377580208797	mild
mild_BN-07	63	51.74071608760428	mild
mild_BN-07	63	39.43893580340235	mild
mild_BN-07	63	50.13906816674276	mild
mild_BN-07	63	68.9817707383757	mild
mild_BN-07	63	37.83483188048879	mild
mild_BN-07	63	18.130747719689396	mild
mild_BN-07	63	13.51138457925472	mild
mild_BN-07	63	16.43143267058179	mild
mild_BN-07	63	30.273524866545124	mild
mild_BN-07	63	34.826948538378396	mild
mild_BN-07	63	42.63590895450905	mild
mild_BN-07	63	32.74810741407022	mild
mild_BN-07	63	48.63674737433903	mild
mild_BN-07	63	35.95274894742396	mild
mild_BN-07	63	49.01223090408755	mild
mild_BN-07	63	4.824043931193447	mild
mild_BN-07	63	29.080330550042444	mild
mild_BN-07	63	42.17330380915407	mild
mild_BN-07	63	57.319416875988985	mild
mild_BN-07	63	52.08634771046593	mild
mild_BN-07	63	37.5973512610875	mild
mild_BN-07	63	57.79093231333952	mild
mild_BN-07	63	54.780747035959926	mild
mild_BN-07	63	24.540729167955675	mild
mild_BN-07	63	46.32232265652101	mild
mild_BN-07	63	40.03190529714522	mild
mild_BN-07	63	12.711935623413838	mild
mild_BN-07	63	38.53713143899828	mild
mild_BN-07	63	13.462546008793828	mild
mild_BN-07	63	26.684160398231743	mild
mild_BN-07	63	24.95373225685637	mild
mild_BN-07	63	52.632944705101785	mild
mild_BN-07	63	19.910974175177554	mild
mild_BN-07	63	15.15814322632558	mild
mild_BN-07	63	-10.316381445547444	mild
mild_BN-07	63	12.819317168391384	mild
mild_BN-07	63	51.875644701269	mild
mild_BN-07	63	28.06822056736091	mild
mild_BN-07	63	40.21573104650582	mild
mild_BN-07	63	49.99591094805531	mild
mild_BN-07	63	30.116277735747666	mild
mild_BN-07	63	46.41347796887739	mild
mild_BN-07	63	40.15169270180843	mild
mild_BN-07	63	27.281298340946673	mild
mild_BN-07	63	25.78789454313524	mild
mild_BN-07	63	24.99659849266734	mild
mild_BN-07	63	52.19221248025331	mild
mild_BN-07	63	32.1903753963455	mild
mild_BN-07	63	32.82719205284847	mild
mild_BN-07	63	29.561661900093387	mild
mild_BN-07	63	31.171743239143	mild
mild_BN-07	63	43.11079562417019	mild
mild_BN-07	63	24.35189452509082	mild
mild_BN-07	63	24.189973177307984	mild
mild_BN-07	63	37.736786229107196	mild
mild_BN-07	63	44.283118053743564	mild
mild_BN-07	63	23.05018736228411	mild
mild_BN-07	63	39.9321702082695	mild
mild_BN-07	63	16.419470444551518	mild
mild_BN-07	63	31.50632456177183	mild
mild_BN-07	63	60.84010498635731	mild
mild_BN-07	63	29.90842886510881	mild
mild_BN-07	63	50.197932251087934	mild
mild_BN-07	63	33.945408447724255	mild
mild_BN-07	63	33.39064917963016	mild
mild_BN-07	63	18.127457675725484	mild
mild_BN-07	63	60.84349743242601	mild
mild_BN-07	63	32.56973319579629	mild
mild_BN-07	63	29.54144153471915	mild
mild_BN-07	63	50.25742433262547	mild
mild_BN-07	63	28.26101894112546	mild
mild_BN-07	63	34.43313321878609	mild
mild_BN-07	63	35.042194927504404	mild
mild_BN-07	63	35.21144290119971	mild
mild_BN-07	63	46.917756863847934	mild
mild_BN-07	63	45.748601679108006	mild
mild_BN-07	63	40.80705173925614	mild
mild_BN-07	63	34.08327698717146	mild
mild_BN-07	63	50.28436896492337	mild
mild_BN-07	63	39.973887578483044	mild
mild_BN-07	63	54.44352687758981	mild
mild_BN-07	63	23.30239497586639	mild
mild_BN-07	63	45.7157602731504	mild
mild_BN-07	63	56.01993660216054	mild
mild_BN-07	63	50.605482669691845	mild
mild_BN-07	63	50.57187709639954	mild
mild_BN-07	63	43.182616983508744	mild
mild_BN-07	63	28.09619448937213	mild
mild_BN-07	63	5.577468815272724	mild
[truncated: 1,301 more rows]
