# Supplementary material for: Single-cell immune aging clocks reveal inter-individual heterogeneity during infection and vaccination
Source: Nat Aging. 2025 Mar 5;5(4):607–21. doi: 10.1038/s43587-025-00819-z (PMC12003178; doi:10.1038/s43587-025-00819-z)
Supplement: Supplementary file 5 — Statistical source data. [file 43587_2025_819_MOESM5_ESM.zip › SD_F4/NK_bonn_fordistribution.txt]

donor_id	age	Prediction	condition
control_BN-22	48	64.85215440142261	control
control_BN-22	48	54.337798401864774	control
control_BN-22	48	49.80229010638161	control
control_BN-22	48	67.64867701227332	control
control_BN-22	48	49.30885298513745	control
control_BN-22	48	59.86818506552288	control
control_BN-22	48	65.96405049987148	control
control_BN-22	48	67.04573875581801	control
control_BN-22	48	63.37803809615887	control
control_BN-22	48	40.00671547700424	control
control_BN-22	48	54.01735031765695	control
control_BN-22	48	58.915513053853054	control
control_BN-22	48	69.70833221367141	control
control_BN-22	48	64.99396052499586	control
control_BN-22	48	72.69963552466494	control
control_BN-22	48	48.739505859917024	control
control_BN-22	48	61.410966349372124	control
control_BN-22	48	50.23794248047089	control
control_BN-22	48	49.05880952139738	control
control_BN-22	48	53.066093605045616	control
control_BN-22	48	51.04488605944318	control
control_BN-22	48	62.02761737506072	control
control_BN-22	48	62.72768510091035	control
control_BN-22	48	49.07272425040528	control
control_BN-22	48	64.91083995893986	control
control_BN-22	48	72.40421683073275	control
control_BN-22	48	65.35608192353516	control
control_BN-22	48	69.23974767796284	control
control_BN-22	48	65.87739029958131	control
control_BN-22	48	61.118829159725735	control
control_BN-22	48	57.412180229128936	control
control_BN-22	48	61.2184757097102	control
control_BN-22	48	47.4052060137087	control
control_BN-22	48	50.02977418536624	control
control_BN-22	48	65.34116207642312	control
control_BN-22	48	58.26418303461157	control
control_BN-22	48	63.73619246442086	control
control_BN-22	48	55.81865086034649	control
control_BN-22	48	60.58381190906269	control
control_BN-22	48	61.8847737543491	control
control_BN-22	48	61.68636964147537	control
control_BN-22	48	68.53036792482753	control
control_BN-22	48	55.23213486688784	control
control_BN-22	48	64.46794039547494	control
control_BN-22	48	62.93545719016044	control
control_BN-22	48	62.36376558519659	control
control_BN-22	48	66.64370706928175	control
control_BN-22	48	55.26290356593145	control
control_BN-22	48	55.34617624449889	control
control_BN-22	48	65.28661922218787	control
control_BN-22	48	63.35964181238169	control
control_BN-22	48	60.65700206012991	control
control_BN-22	48	70.7347629823763	control
control_BN-22	48	58.102704126620075	control
control_BN-22	48	48.13809122544716	control
control_BN-22	48	61.0978796051294	control
control_BN-22	48	49.58757300248172	control
control_BN-22	48	60.09964229297524	control
control_BN-22	48	57.96847400439813	control
control_BN-22	48	62.8674802140894	control
control_BN-22	48	67.79201985390159	control
control_BN-22	48	56.926469185968415	control
control_BN-22	48	57.90835811741904	control
control_BN-22	48	62.5523064520514	control
control_BN-22	48	58.871553680162755	control
control_BN-22	48	50.06565429446058	control
control_BN-22	48	68.55660865971572	control
control_BN-22	48	52.361922002425146	control
control_BN-22	48	58.20083323009114	control
control_BN-22	48	41.19474691895497	control
control_BN-22	48	62.22709327494795	control
control_BN-22	48	54.575846739749956	control
control_BN-22	48	57.57433564880748	control
control_BN-22	48	48.916684228557955	control
control_BN-22	48	52.66682612337672	control
control_BN-22	48	55.91284223999875	control
control_BN-22	48	52.73157763975979	control
control_BN-22	48	68.78590990639155	control
control_BN-22	48	68.07927178980836	control
control_BN-22	48	58.228567549026906	control
control_BN-22	48	44.50788880993449	control
control_BN-22	48	47.65908167430702	control
control_BN-22	48	49.91592074216368	control
control_BN-22	48	59.77286223340527	control
control_BN-22	48	52.18729711153841	control
control_BN-22	48	77.2504933641152	control
control_BN-22	48	67.32956525223638	control
control_BN-22	48	59.03461288233921	control
control_BN-22	48	62.38243547333216	control
control_BN-22	48	63.87177268875818	control
control_BN-22	48	55.91224747947585	control
control_BN-22	48	38.91068991554641	control
control_BN-22	48	63.17611408835426	control
control_BN-22	48	61.70806279442222	control
control_BN-22	48	62.495304785267834	control
control_BN-22	48	69.44628944354248	control
control_BN-22	48	38.097084928296255	control
control_BN-22	48	58.479072180969304	control
control_BN-22	48	54.264848718163336	control
control_BN-22	48	50.66603983983179	control
control_BN-33	53	63.32813264871581	control
control_BN-33	53	57.02493814670423	control
control_BN-33	53	59.493212255206764	control
control_BN-33	53	66.72808937543184	control
control_BN-33	53	57.47667361486395	control
control_BN-33	53	41.9233623104845	control
control_BN-33	53	57.01383366363155	control
control_BN-33	53	70.70484743558545	control
control_BN-33	53	56.79962256418592	control
control_BN-33	53	59.811476623766445	control
control_BN-33	53	50.87724458820863	control
control_BN-33	53	43.988746645928835	control
control_BN-33	53	61.66269810682349	control
control_BN-33	53	61.471754133669954	control
control_BN-33	53	63.56440444651143	control
control_BN-33	53	63.11736885269176	control
control_BN-33	53	55.574948633465866	control
control_BN-33	53	62.092856498296676	control
control_BN-33	53	55.4197611530836	control
control_BN-33	53	55.58673058280461	control
control_BN-33	53	65.46532425336584	control
control_BN-33	53	75.43597263052044	control
control_BN-33	53	66.1210968330123	control
control_BN-33	53	55.58974672462556	control
control_BN-33	53	60.36913054523769	control
control_BN-33	53	66.60045007213252	control
control_BN-33	53	39.617234112434815	control
control_BN-33	53	55.37002133475767	control
control_BN-33	53	55.360021451242204	control
control_BN-33	53	51.3622986481953	control
control_BN-33	53	47.162097464890195	control
control_BN-33	53	54.45200058731051	control
control_BN-33	53	45.712685322672606	control
control_BN-33	53	52.53976933826499	control
control_BN-33	53	50.65432988444489	control
control_BN-33	53	42.03069202075114	control
control_BN-33	53	44.70096033986787	control
control_BN-33	53	66.97966680034192	control
control_BN-33	53	61.41837984103992	control
control_BN-33	53	68.75139123077318	control
control_BN-33	53	55.32947804018064	control
control_BN-33	53	76.47575138889052	control
control_BN-33	53	77.7243385607938	control
control_BN-33	53	52.483478730954054	control
control_BN-33	53	47.97857865355747	control
control_BN-33	53	64.6911073511983	control
control_BN-33	53	56.033224931510425	control
control_BN-33	53	54.88668644013693	control
control_BN-33	53	64.38044064114906	control
control_BN-33	53	61.29866716805638	control
control_BN-33	53	63.79925500415765	control
control_BN-33	53	59.40060204898997	control
control_BN-33	53	47.12575018638247	control
control_BN-33	53	76.45110799687637	control
control_BN-33	53	54.24852755411076	control
control_BN-33	53	49.96309385216548	control
control_BN-33	53	48.39195675965841	control
control_BN-33	53	59.389519662315955	control
control_BN-33	53	69.08779419211204	control
control_BN-33	53	46.88247037878568	control
control_BN-33	53	56.63701948093537	control
control_BN-33	53	60.8982865056334	control
control_BN-33	53	54.951455327289814	control
control_BN-33	53	56.35764547974489	control
control_BN-33	53	56.88756252484782	control
control_BN-33	53	64.57675293658878	control
control_BN-33	53	53.15790627043657	control
control_BN-33	53	61.40944125352435	control
control_BN-33	53	64.50270288385015	control
control_BN-33	53	58.44958602597972	control
control_BN-33	53	49.53638978977283	control
control_BN-33	53	45.07283994725332	control
control_BN-33	53	56.081307183199584	control
control_BN-33	53	51.838617015003166	control
control_BN-33	53	60.45824085893581	control
control_BN-33	53	64.79210228439592	control
control_BN-33	53	56.21842874567163	control
control_BN-33	53	67.45374147197423	control
control_BN-33	53	57.162857359065946	control
control_BN-33	53	67.60217910599927	control
control_BN-33	53	68.70996811927944	control
control_BN-33	53	60.36749980723614	control
control_BN-33	53	59.41099051256029	control
control_BN-33	53	46.178127346277115	control
control_BN-33	53	52.47840703250387	control
control_BN-33	53	54.80908657379384	control
control_BN-33	53	56.34277686828572	control
control_BN-33	53	43.78269130307058	control
control_BN-33	53	55.57818124437905	control
control_BN-33	53	63.31212589733673	control
control_BN-33	53	59.340016355798554	control
control_BN-33	53	49.01129828063107	control
control_BN-33	53	51.57278784579087	control
control_BN-33	53	47.697909858962085	control
control_BN-33	53	40.54134092050471	control
control_BN-33	53	42.885838691637225	control
control_BN-33	53	37.34609137843427	control
control_BN-33	53	47.579718073247236	control
control_BN-33	53	58.58566711792134	control
control_BN-33	53	52.49713869038738	control
control_BN-32	43	97.58963735379452	control
control_BN-32	43	92.35824482554348	control
control_BN-32	43	66.20128218428806	control
control_BN-32	43	97.58963735379452	control
control_BN-32	43	71.43267471253913	control
control_BN-32	43	87.12685229729239	control
control_BN-32	43	102.82102988204564	control
control_BN-32	43	81.89545976904134	control
control_BN-32	43	81.89545976904134	control
control_BN-32	43	81.89545976904134	control
control_BN-32	43	97.58963735379452	control
control_BN-32	43	92.35824482554348	control
control_BN-32	43	76.66406724079016	control
control_BN-32	43	81.89545976904134	control
control_BN-32	43	76.66406724079016	control
control_BN-32	43	71.43267471253913	control
control_BN-32	43	76.66406724079016	control
control_BN-32	43	87.12685229729239	control
control_BN-32	43	87.12685229729239	control
control_BN-32	43	87.12685229729239	control
control_BN-32	43	76.66406724079016	control
control_BN-32	43	81.89545976904134	control
control_BN-32	43	87.12685229729239	control
control_BN-32	43	87.12685229729239	control
control_BN-32	43	87.12685229729239	control
control_BN-32	43	76.66406724079016	control
control_BN-32	43	97.58963735379452	control
control_BN-32	43	92.35824482554348	control
control_BN-32	43	81.89545976904134	control
control_BN-32	43	87.12685229729239	control
control_BN-32	43	76.66406724079016	control
control_BN-32	43	76.66406724079016	control
control_BN-32	43	81.89545976904134	control
control_BN-32	43	71.43267471253913	control
control_BN-32	43	87.12685229729239	control
control_BN-32	43	87.12685229729239	control
control_BN-32	43	71.43267471253913	control
control_BN-32	43	76.66406724079016	control
control_BN-32	43	113.28381493854776	control
control_BN-32	43	76.66406724079016	control
control_BN-32	43	87.12685229729239	control
control_BN-32	43	92.35824482554348	control
control_BN-32	43	81.89545976904134	control
control_BN-32	43	97.58963735379452	control
control_BN-32	43	66.20128218428806	control
control_BN-32	43	102.82102988204564	control
control_BN-32	43	92.35824482554348	control
control_BN-32	43	71.43267471253913	control
control_BN-32	43	81.89545976904134	control
control_BN-32	43	92.35824482554348	control
control_BN-32	43	81.89545976904134	control
control_BN-32	43	76.66406724079016	control
control_BN-32	43	92.35824482554348	control
control_BN-32	43	92.35824482554348	control
control_BN-32	43	76.66406724079016	control
control_BN-32	43	71.43267471253913	control
control_BN-32	43	81.89545976904134	control
control_BN-32	43	81.89545976904134	control
control_BN-32	43	87.12685229729239	control
control_BN-32	43	71.43267471253913	control
control_BN-32	43	76.66406724079016	control
control_BN-32	43	71.43267471253913	control
control_BN-32	43	76.66406724079016	control
control_BN-32	43	87.12685229729239	control
control_BN-32	43	87.12685229729239	control
control_BN-32	43	71.43267471253913	control
control_BN-32	43	81.89545976904134	control
control_BN-32	43	81.89545976904134	control
control_BN-32	43	92.35824482554348	control
control_BN-32	43	87.12685229729239	control
control_BN-32	43	87.12685229729239	control
control_BN-32	43	76.66406724079016	control
control_BN-32	43	76.66406724079016	control
control_BN-32	43	71.43267471253913	control
control_BN-32	43	76.66406724079016	control
control_BN-32	43	87.12685229729239	control
control_BN-32	43	71.43267471253913	control
control_BN-32	43	92.35824482554348	control
control_BN-32	43	81.89545976904134	control
control_BN-32	43	92.35824482554348	control
control_BN-32	43	76.66406724079016	control
control_BN-32	43	92.35824482554348	control
control_BN-32	43	76.66406724079016	control
control_BN-32	43	97.58963735379452	control
control_BN-32	43	87.12685229729239	control
control_BN-32	43	97.58963735379452	control
control_BN-32	43	97.58963735379452	control
control_BN-32	43	76.66406724079016	control
control_BN-32	43	71.43267471253913	control
control_BN-32	43	81.89545976904134	control
control_BN-32	43	76.66406724079016	control
control_BN-32	43	92.35824482554348	control
control_BN-32	43	81.89545976904134	control
control_BN-32	43	92.35824482554348	control
control_BN-32	43	71.43267471253913	control
control_BN-32	43	87.12685229729239	control
control_BN-32	43	81.89545976904134	control
control_BN-32	43	81.89545976904134	control
control_BN-32	43	87.12685229729239	control
control_BN-32	43	92.35824482554348	control
control_BN-30	78	61.29794908535638	control
control_BN-30	78	37.87095253625053	control
control_BN-30	78	70.73984304958188	control
control_BN-30	78	63.59366995566364	control
control_BN-30	78	62.62239160060497	control
control_BN-30	78	54.692336386762626	control
control_BN-30	78	74.26481687142274	control
control_BN-30	78	50.931312378583875	control
control_BN-30	78	62.15489538806488	control
control_BN-30	78	61.514341135927495	control
control_BN-30	78	63.600855582216354	control
control_BN-30	78	64.91828577921089	control
control_BN-30	78	63.44843520205872	control
control_BN-30	78	70.26518492247888	control
control_BN-30	78	63.987106017600816	control
control_BN-30	78	61.85625050327277	control
control_BN-30	78	57.94734880945903	control
control_BN-30	78	47.272483903197994	control
control_BN-30	78	61.797343867717245	control
control_BN-30	78	54.63285461158839	control
control_BN-30	78	59.62414038186973	control
control_BN-30	78	58.07191681799781	control
control_BN-30	78	66.77519040558991	control
control_BN-30	78	55.95159969639538	control
control_BN-30	78	50.57189434045756	control
control_BN-30	78	65.89852364010488	control
control_BN-30	78	63.95010884138547	control
control_BN-30	78	60.18851232964181	control
control_BN-30	78	44.131536481400666	control
control_BN-30	78	46.415137396905855	control
control_BN-30	78	60.46762229990762	control
control_BN-30	78	62.85680904423274	control
control_BN-30	78	74.80278911859493	control
control_BN-30	78	59.31510795974889	control
control_BN-30	78	50.62681359140264	control
control_BN-30	78	55.4139803144734	control
control_BN-30	78	53.93716476444576	control
control_BN-30	78	46.919586253919086	control
control_BN-30	78	60.84587168298636	control
control_BN-30	78	51.51286564640698	control
control_BN-30	78	58.68430931968703	control
control_BN-30	78	59.62036603264299	control
control_BN-30	78	62.87939655851037	control
control_BN-30	78	60.594473606909325	control
control_BN-30	78	49.334391726352784	control
control_BN-30	78	73.11175544350328	control
control_BN-30	78	58.496276749250846	control
control_BN-30	78	61.649789171639576	control
control_BN-30	78	67.36035597660316	control
control_BN-30	78	61.14507887046746	control
control_BN-30	78	44.9759795053275	control
control_BN-30	78	68.60814764344593	control
control_BN-30	78	50.61101321506081	control
control_BN-30	78	50.4208397311625	control
control_BN-30	78	55.202672141890346	control
control_BN-30	78	68.99879150893693	control
control_BN-30	78	61.85167056175541	control
control_BN-30	78	60.94019431337095	control
control_BN-30	78	45.37299216413943	control
control_BN-30	78	49.882526430044315	control
control_BN-30	78	76.70900205437906	control
control_BN-30	78	68.80744510930477	control
control_BN-30	78	63.518867076663085	control
control_BN-30	78	62.714500166397755	control
control_BN-30	78	62.10127548850361	control
control_BN-30	78	55.696700101633326	control
control_BN-30	78	59.407875774408346	control
control_BN-30	78	58.979877046477675	control
control_BN-30	78	78.84551290006483	control
control_BN-30	78	53.38144095739667	control
control_BN-30	78	70.501895716138975	control
control_BN-30	78	66.9134894757682	control
control_BN-30	78	45.60334967812425	control
control_BN-30	78	54.562786463102775	control
control_BN-30	78	63.304248046855754	control
control_BN-30	78	67.50100974438811	control
control_BN-30	78	62.95030880253134	control
control_BN-30	78	55.21381761385697	control
control_BN-30	78	52.842088286535905	control
control_BN-30	78	46.723773192452384	control
control_BN-30	78	56.78049713125307	control
control_BN-30	78	62.96893443416352	control
control_BN-30	78	53.60274521233643	control
control_BN-30	78	56.87534186132834	control
control_BN-30	78	47.13256694957442	control
control_BN-30	78	56.2207261787814	control
control_BN-30	78	67.59685812591799	control
control_BN-30	78	73.28722573502068	control
control_BN-30	78	68.34418998501435	control
control_BN-30	78	58.72955241019033	control
control_BN-30	78	60.43784225817946	control
control_BN-30	78	58.72330142622717	control
control_BN-30	78	57.92926279047103	control
control_BN-30	78	70.59148011702165	control
control_BN-30	78	78.6774330540552	control
control_BN-30	78	64.46953255143957	control
control_BN-30	78	64.09076463529755	control
control_BN-30	78	55.81854998273584	control
control_BN-30	78	56.674610397693925	control
control_BN-30	78	56.37657312915894	control
control_BN-29	68	41.78768584066497	control
control_BN-29	68	46.82615116229411	control
control_BN-29	68	62.397069347024164	control
control_BN-29	68	46.052146156219045	control
control_BN-29	68	63.09954395692662	control
control_BN-29	68	57.6018948739405	control
control_BN-29	68	53.693433974554246	control
control_BN-29	68	48.866139204933944	control
control_BN-29	68	62.57014636032355	control
control_BN-29	68	54.0492834111926	control
control_BN-29	68	57.76566846928279	control
control_BN-29	68	44.47149619771399	control
control_BN-29	68	59.98470079189407	control
control_BN-29	68	44.62064463042159	control
control_BN-29	68	66.15581833786398	control
control_BN-29	68	32.23460380803065	control
control_BN-29	68	66.60883457592927	control
control_BN-29	68	47.15019134642578	control
control_BN-29	68	46.51545235557028	control
control_BN-29	68	44.18822023974375	control
control_BN-29	68	47.81070132852278	control
control_BN-29	68	59.071395690888714	control
control_BN-29	68	47.05166202432177	control
control_BN-29	68	52.5421438290509	control
control_BN-29	68	49.27251680423865	control
control_BN-29	68	53.39996780048945	control
control_BN-29	68	51.64615581655658	control
control_BN-29	68	49.46289318729129	control
control_BN-29	68	52.02297133105982	control
control_BN-29	68	38.14699141323258	control
control_BN-29	68	52.370366785463645	control
control_BN-29	68	45.29164354572494	control
control_BN-29	68	41.48131054779819	control
control_BN-29	68	47.03349639096909	control
control_BN-29	68	47.232870827330856	control
control_BN-29	68	59.88813302590829	control
control_BN-29	68	48.681365735677886	control
control_BN-29	68	66.23791000448537	control
control_BN-29	68	50.73324996543661	control
control_BN-29	68	35.65360815307799	control
control_BN-29	68	46.90627599552653	control
control_BN-29	68	60.367796772099815	control
control_BN-29	68	55.50919315965139	control
control_BN-29	68	49.13445610310181	control
control_BN-29	68	50.66729305727565	control
control_BN-29	68	58.02531295378331	control
control_BN-29	68	34.464334990862625	control
control_BN-29	68	44.89704108921084	control
control_BN-29	68	44.7502956861229	control
control_BN-29	68	39.774511857127536	control
control_BN-29	68	34.20909961402652	control
control_BN-29	68	48.768399780486085	control
control_BN-29	68	42.07494352747198	control
control_BN-29	68	51.84153869833955	control
control_BN-29	68	45.86252298674009	control
control_BN-29	68	59.49317899208833	control
control_BN-29	68	55.11733270416574	control
control_BN-29	68	50.89140757057632	control
control_BN-29	68	44.57308262871443	control
control_BN-29	68	53.75982402683494	control
control_BN-29	68	61.78936136783896	control
control_BN-29	68	69.37021030462219	control
control_BN-29	68	64.11148648792215	control
control_BN-29	68	50.10922241110793	control
control_BN-29	68	63.973861417301634	control
control_BN-29	68	56.764228569975494	control
control_BN-29	68	53.13848235665957	control
control_BN-29	68	57.840876251359106	control
control_BN-29	68	50.00591707138713	control
control_BN-29	68	52.61066663530894	control
control_BN-29	68	61.984942814011426	control
control_BN-29	68	43.83762793739183	control
control_BN-29	68	35.03865573724531	control
control_BN-29	68	41.65890059680256	control
control_BN-29	68	44.57916297303067	control
control_BN-29	68	35.06714694988115	control
control_BN-29	68	61.37636646976659	control
control_BN-29	68	39.95752343125243	control
control_BN-29	68	53.872735363267175	control
control_BN-29	68	68.05714978778768	control
control_BN-29	68	51.28307491931503	control
control_BN-29	68	54.48569947410335	control
control_BN-29	68	49.861585442294064	control
control_BN-29	68	61.46083724121766	control
control_BN-29	68	43.01385600753977	control
control_BN-29	68	29.078542946053542	control
control_BN-29	68	66.44673380581767	control
control_BN-29	68	57.37239409093616	control
control_BN-29	68	57.59427187291252	control
control_BN-29	68	29.155342979441013	control
control_BN-29	68	46.04248278867533	control
control_BN-29	68	49.785714664219284	control
control_BN-29	68	64.35197314090799	control
control_BN-29	68	47.794435169582336	control
control_BN-29	68	46.64545477579253	control
control_BN-29	68	40.01366742498131	control
control_BN-29	68	46.26069193802551	control
control_BN-29	68	49.174975258710575	control
control_BN-29	68	48.28049093215996	control
control_BN-29	68	46.77331000164396	control
control_BN-26	48	50.09562192224703	control
control_BN-26	48	35.07226077226729	control
control_BN-26	48	48.02825803381363	control
control_BN-26	48	40.30161969807546	control
control_BN-26	48	46.14731116252869	control
control_BN-26	48	45.23958132408904	control
control_BN-26	48	57.264051258804265	control
control_BN-26	48	31.789249395593274	control
control_BN-26	48	35.75514046131327	control
control_BN-26	48	47.475069529119494	control
control_BN-26	48	36.374336145846584	control
control_BN-26	48	32.99436302085947	control
control_BN-26	48	45.04469988657626	control
control_BN-26	48	41.59958342424836	control
control_BN-26	48	30.197424048714105	control
control_BN-26	48	43.54727668995924	control
control_BN-26	48	44.22459496430849	control
control_BN-26	48	51.14040160629409	control
control_BN-26	48	39.34913426781042	control
control_BN-26	48	27.893964935873967	control
control_BN-26	48	52.48244396078936	control
control_BN-26	48	43.404711412514885	control
control_BN-26	48	28.989139034056763	control
control_BN-26	48	42.82861451627782	control
control_BN-26	48	37.462397331537474	control
control_BN-26	48	52.857187244850465	control
control_BN-26	48	42.597187538994895	control
control_BN-26	48	48.05099265083391	control
control_BN-26	48	31.84305552022545	control
control_BN-26	48	50.233648942757156	control
control_BN-26	48	44.089943026186646	control
control_BN-26	48	28.548843899343247	control
control_BN-26	48	37.16345429770131	control
control_BN-26	48	32.70298979731723	control
control_BN-26	48	41.30807502933711	control
control_BN-26	48	42.88606363130654	control
control_BN-26	48	52.1529876997863	control
control_BN-26	48	26.653352098309753	control
control_BN-26	48	27.79625242485149	control
control_BN-26	48	28.976115255019412	control
control_BN-26	48	48.71762307357361	control
control_BN-26	48	39.163108255184675	control
control_BN-26	48	41.2647486233055	control
control_BN-26	48	48.21680655918138	control
control_BN-26	48	40.50080853373594	control
control_BN-26	48	48.45177942156426	control
control_BN-26	48	42.329353679788184	control
control_BN-26	48	26.636321849798037	control
control_BN-26	48	43.68894157224094	control
control_BN-26	48	41.91877615879801	control
control_BN-26	48	53.96252644050682	control
control_BN-26	48	36.59852099694599	control
control_BN-26	48	51.22406113355147	control
control_BN-26	48	37.98805218123346	control
control_BN-26	48	49.07528181141012	control
control_BN-26	48	35.77502563841126	control
control_BN-26	48	34.417278906041616	control
control_BN-26	48	34.15035582393663	control
control_BN-26	48	52.34234716005269	control
control_BN-26	48	61.64624242464085	control
control_BN-26	48	42.111674717367364	control
control_BN-26	48	42.68135929617517	control
control_BN-26	48	37.81184049689343	control
control_BN-26	48	42.310075765961116	control
control_BN-26	48	29.054863720758057	control
control_BN-26	48	36.20437204037117	control
control_BN-26	48	45.0922715355338	control
control_BN-26	48	48.86736989082679	control
control_BN-26	48	55.102615892830634	control
control_BN-26	48	33.11061813781507	control
control_BN-26	48	43.1175256487556	control
control_BN-26	48	41.60161166142966	control
control_BN-26	48	35.791816341364736	control
control_BN-26	48	48.34581567451097	control
control_BN-26	48	44.55630992927431	control
control_BN-26	48	22.96545960848728	control
control_BN-26	48	52.41216673921944	control
control_BN-26	48	50.204773744559525	control
control_BN-26	48	45.54651761570087	control
control_BN-26	48	33.56874981609882	control
control_BN-26	48	42.96379107553838	control
control_BN-26	48	41.6765548384627	control
control_BN-26	48	55.9620261445141	control
control_BN-26	48	34.1136619179286	control
control_BN-26	48	44.54413182581345	control
control_BN-26	48	36.67788827537859	control
control_BN-26	48	32.90701817963814	control
control_BN-26	48	54.25521116131188	control
control_BN-26	48	42.74293804621167	control
control_BN-26	48	51.849684759177784	control
control_BN-26	48	50.74343500052269	control
control_BN-26	48	36.13535401048826	control
control_BN-26	48	49.01544667690886	control
control_BN-26	48	38.72718809591134	control
control_BN-26	48	44.54197263248121	control
control_BN-26	48	42.97511069160251	control
control_BN-26	48	46.56723437898685	control
control_BN-26	48	40.88417008605766	control
control_BN-26	48	38.131060745418196	control
control_BN-26	48	42.067434530030646	control
control_BN-31	63	56.19968560643383	control
control_BN-31	63	56.289419858645275	control
control_BN-31	63	50.610436706310466	control
control_BN-31	63	62.243950125120165	control
control_BN-31	63	46.095324402172025	control
control_BN-31	63	42.148502438950324	control
control_BN-31	63	56.82530918254169	control
control_BN-31	63	39.830682939456295	control
control_BN-31	63	53.23847694910375	control
control_BN-31	63	50.7279409793308	control
control_BN-31	63	54.714760446972505	control
control_BN-31	63	46.06586135803178	control
control_BN-31	63	44.20147069994099	control
control_BN-31	63	53.21342776875095	control
control_BN-31	63	59.53418056674086	control
control_BN-31	63	70.48241675142576	control
control_BN-31	63	43.33435457357965	control
control_BN-31	63	55.87072946881655	control
control_BN-31	63	55.56581230639996	control
control_BN-31	63	60.41047010609807	control
control_BN-31	63	57.87490172039889	control
control_BN-31	63	53.06813966114809	control
control_BN-31	63	62.855975217835685	control
control_BN-31	63	51.292795694691875	control
control_BN-31	63	40.41195404767563	control
control_BN-31	63	54.85530525321263	control
control_BN-31	63	41.60448645455118	control
control_BN-31	63	46.85017274533907	control
control_BN-31	63	48.69182011428333	control
control_BN-31	63	48.83467412800889	control
control_BN-31	63	54.781258965090494	control
control_BN-31	63	54.61987585984526	control
control_BN-31	63	41.65548385825579	control
control_BN-31	63	52.84776115449749	control
control_BN-31	63	48.61382626790094	control
control_BN-31	63	54.12018771137351	control
control_BN-31	63	44.69248682883515	control
control_BN-31	63	52.608185312341675	control
control_BN-31	63	48.444808082793685	control
control_BN-31	63	58.18889163331371	control
control_BN-31	63	50.2686051456136	control
control_BN-31	63	61.30431858421459	control
control_BN-31	63	37.48382613423796	control
control_BN-31	63	53.73173897461253	control
control_BN-31	63	57.29563246448772	control
control_BN-31	63	50.24806694119747	control
control_BN-31	63	46.105399194109346	control
control_BN-31	63	50.3875163744405	control
control_BN-31	63	35.23519890137309	control
control_BN-31	63	45.795119370244876	control
control_BN-31	63	55.9280246826672	control
control_BN-31	63	58.19133674217736	control
control_BN-31	63	42.8059685351825	control
control_BN-31	63	50.396336531017504	control
control_BN-31	63	63.57195914455221	control
control_BN-31	63	51.22473004618544	control
control_BN-31	63	38.329102139912514	control
control_BN-31	63	51.5506627027541	control
control_BN-31	63	57.142282936885515	control
control_BN-31	63	64.75732319847468	control
control_BN-31	63	56.17805884861439	control
control_BN-31	63	60.91255102590221	control
control_BN-31	63	48.05676655442653	control
control_BN-31	63	62.92970776440532	control
control_BN-31	63	51.74077240543548	control
control_BN-31	63	39.43414658607359	control
control_BN-31	63	57.46294327907541	control
control_BN-31	63	55.70759669912061	control
control_BN-31	63	61.149776254756475	control
control_BN-31	63	62.92030828941761	control
control_BN-31	63	42.89733375174822	control
control_BN-31	63	44.61003290737756	control
control_BN-31	63	63.66437094038393	control
control_BN-31	63	42.79904973240578	control
control_BN-31	63	57.56021608562104	control
control_BN-31	63	45.78709996121446	control
control_BN-31	63	57.232253399410645	control
control_BN-31	63	52.30844933266621	control
control_BN-31	63	64.20512404041993	control
control_BN-31	63	42.90091138710801	control
control_BN-31	63	53.1689853487732	control
control_BN-31	63	44.412222763600354	control
control_BN-31	63	56.56868611389589	control
control_BN-31	63	65.22411293172169	control
control_BN-31	63	34.55073089479743	control
control_BN-31	63	43.93788675755749	control
control_BN-31	63	47.88357218683539	control
control_BN-31	63	46.97514008736064	control
control_BN-31	63	52.833582918309446	control
control_BN-31	63	59.158612212349574	control
control_BN-31	63	62.790862847611	control
control_BN-31	63	45.255240627201886	control
control_BN-31	63	56.00703332688519	control
control_BN-31	63	51.83610941220866	control
control_BN-31	63	48.77277751668626	control
control_BN-31	63	43.737977280797985	control
control_BN-31	63	72.82851367921565	control
control_BN-31	63	43.732902807493865	control
control_BN-31	63	49.97316362581033	control
control_BN-31	63	49.055278547094964	control
control_BN-34	53	50.42568391347515	control
control_BN-34	53	38.98230264467049	control
control_BN-34	53	46.85132692516129	control
control_BN-34	53	60.836461268302585	control
control_BN-34	53	56.27106917260313	control
control_BN-34	53	39.80167639323031	control
control_BN-34	53	60.811914767076125	control
control_BN-34	53	59.8301170804672	control
control_BN-34	53	47.24435162383578	control
control_BN-34	53	56.237968936474616	control
control_BN-34	53	52.81963542882027	control
control_BN-34	53	47.29304630917918	control
control_BN-34	53	56.600363847237645	control
control_BN-34	53	69.37373990988503	control
control_BN-34	53	49.905623687522365	control
control_BN-34	53	52.364621271232885	control
control_BN-34	53	44.14144407513093	control
control_BN-34	53	52.2145582106893	control
control_BN-34	53	40.01811066152814	control
control_BN-34	53	40.397844380922614	control
control_BN-34	53	46.0444867255418	control
control_BN-34	53	48.138379818556075	control
control_BN-34	53	67.95749651214678	control
control_BN-34	53	64.37240179446013	control
control_BN-34	53	57.24827948542607	control
control_BN-34	53	53.54208566890153	control
control_BN-34	53	55.12229385876269	control
control_BN-34	53	46.04356316431935	control
control_BN-34	53	47.23724022852511	control
control_BN-34	53	57.90324446629051	control
control_BN-34	53	48.51556988225379	control
control_BN-34	53	52.832653473261196	control
control_BN-34	53	62.22545596422657	control
control_BN-34	53	68.25233662910284	control
control_BN-34	53	43.19431203417728	control
control_BN-34	53	79.87649475212854	control
control_BN-34	53	56.44358087539198	control
control_BN-34	53	64.05359962793706	control
control_BN-34	53	38.465967489450286	control
control_BN-34	53	52.22235279652902	control
control_BN-34	53	57.330442776161455	control
control_BN-34	53	56.958907503343504	control
control_BN-34	53	66.53060677617988	control
control_BN-34	53	59.16612643540461	control
control_BN-34	53	41.883274458901255	control
control_BN-34	53	59.99565793641613	control
control_BN-34	53	44.0060430368334	control
control_BN-34	53	51.15166055961573	control
control_BN-34	53	57.78508912004954	control
control_BN-34	53	30.698783501300756	control
control_BN-34	53	70.11353758797665	control
control_BN-34	53	44.10386893897625	control
control_BN-34	53	43.775506708533676	control
control_BN-34	53	74.26613212201846	control
control_BN-34	53	43.18515497472461	control
control_BN-34	53	53.84993368909806	control
control_BN-34	53	50.58914932780009	control
control_BN-34	53	48.38363198339288	control
control_BN-34	53	37.239203173461	control
control_BN-34	53	47.496686163892264	control
control_BN-34	53	42.28706153625217	control
control_BN-34	53	55.38395503318175	control
control_BN-34	53	59.7139915964524	control
control_BN-34	53	53.86366928408598	control
control_BN-34	53	58.53639152971032	control
control_BN-34	53	56.099272426212124	control
control_BN-34	53	49.22046340805505	control
control_BN-34	53	57.05243162849428	control
control_BN-34	53	61.130799400589325	control
control_BN-34	53	35.35821438417103	control
control_BN-34	53	55.90771168112268	control
control_BN-34	53	49.47110003658462	control
control_BN-34	53	60.48814140355886	control
control_BN-34	53	43.348072343595895	control
control_BN-34	53	37.49905377850065	control
control_BN-34	53	59.4678322190988	control
control_BN-34	53	47.04605249059237	control
control_BN-34	53	49.36848329592933	control
control_BN-34	53	56.8688897262466	control
control_BN-34	53	35.21573193714989	control
control_BN-34	53	67.35615454959537	control
control_BN-34	53	54.190628285093936	control
control_BN-34	53	54.00827774460591	control
control_BN-34	53	55.101503884331876	control
control_BN-34	53	42.01977520971232	control
control_BN-34	53	51.427378249012065	control
control_BN-34	53	51.67992606441831	control
control_BN-34	53	67.02676665560848	control
control_BN-34	53	64.39198957000211	control
control_BN-34	53	51.303755637827585	control
control_BN-34	53	52.545282340667235	control
control_BN-34	53	31.807418013173116	control
control_BN-34	53	41.19968032746278	control
control_BN-34	53	54.12153448129134	control
control_BN-34	53	40.43820414811881	control
control_BN-34	53	43.43037954036436	control
control_BN-34	53	41.846581328553015	control
control_BN-34	53	35.62825942582359	control
control_BN-34	53	58.750009049448295	control
control_BN-34	53	60.54396914871772	control
control_BN-35	58	44.69864424113615	control
control_BN-35	58	44.16897951508527	control
control_BN-35	58	60.21633970273859	control
control_BN-35	58	47.97215197668746	control
control_BN-35	58	37.438058921256605	control
control_BN-35	58	42.21308338125995	control
control_BN-35	58	40.410928801865225	control
control_BN-35	58	37.989470869486766	control
control_BN-35	58	42.87976414628893	control
control_BN-35	58	47.52211285758724	control
control_BN-35	58	73.60180991721579	control
control_BN-35	58	44.72745365615587	control
control_BN-35	58	63.59575813114818	control
control_BN-35	58	49.142388081205205	control
control_BN-35	58	50.109279175349045	control
control_BN-35	58	42.48624987995891	control
control_BN-35	58	42.97488096751699	control
control_BN-35	58	39.265411413368845	control
control_BN-35	58	39.7781936738847	control
control_BN-35	58	40.30629998291122	control
control_BN-35	58	36.948437399297504	control
control_BN-35	58	41.676205250311355	control
control_BN-35	58	49.78147676274521	control
control_BN-35	58	54.089799332623826	control
control_BN-35	58	53.78398958371775	control
control_BN-35	58	45.023711607863795	control
control_BN-35	58	60.27711727996519	control
control_BN-35	58	44.41815507748457	control
control_BN-35	58	45.21041259393592	control
control_BN-35	58	57.09721476000239	control
control_BN-35	58	47.692771861334734	control
control_BN-35	58	42.75289682988455	control
control_BN-35	58	43.73228134189451	control
control_BN-35	58	43.207467974143796	control
control_BN-35	58	52.05678755857431	control
control_BN-35	58	45.846850663858994	control
control_BN-35	58	53.12807721473675	control
control_BN-35	58	55.96408636200251	control
control_BN-35	58	43.41186847319554	control
control_BN-35	58	41.868770188891986	control
control_BN-35	58	43.259871967494874	control
control_BN-35	58	41.48357461749414	control
control_BN-35	58	47.638490670654434	control
control_BN-35	58	65.83129487061565	control
control_BN-35	58	30.206221682773457	control
control_BN-35	58	55.69145185350888	control
control_BN-35	58	52.054211758763834	control
control_BN-35	58	39.58474164829691	control
control_BN-35	58	43.055728745459724	control
control_BN-35	58	52.95638032991645	control
control_BN-35	58	36.793192269114876	control
control_BN-35	58	30.50852424850981	control
control_BN-35	58	48.12230961868786	control
control_BN-35	58	47.24025656489404	control
control_BN-35	58	59.83442970587469	control
control_BN-35	58	58.437010172323426	control
control_BN-35	58	44.6175656545743	control
control_BN-35	58	31.249121851956694	control
control_BN-35	58	43.73380232907877	control
control_BN-35	58	53.66383759384417	control
control_BN-35	58	43.193332387036286	control
control_BN-35	58	32.9667617500459	control
control_BN-35	58	58.59911583443305	control
control_BN-35	58	48.017563455963604	control
control_BN-35	58	47.40748979773961	control
control_BN-35	58	53.78663530765847	control
control_BN-35	58	53.55609974311838	control
control_BN-35	58	59.9691277467348	control
control_BN-35	58	46.32278366973569	control
control_BN-35	58	48.478389510961016	control
control_BN-35	58	43.44709701427191	control
control_BN-35	58	42.148020663933984	control
control_BN-35	58	52.59623051528989	control
control_BN-35	58	50.53638996602098	control
control_BN-35	58	46.42899637558408	control
control_BN-35	58	61.25113068624632	control
control_BN-35	58	36.57856776558115	control
control_BN-35	58	60.17618876182563	control
control_BN-35	58	46.74467600876103	control
control_BN-35	58	55.79856200999995	control
control_BN-35	58	20.63860203048911	control
control_BN-35	58	47.73041525777551	control
control_BN-35	58	25.829538424368742	control
control_BN-35	58	39.863985827543154	control
control_BN-35	58	50.52410474323883	control
control_BN-35	58	41.862091515899046	control
control_BN-35	58	50.99717681188395	control
control_BN-35	58	54.674004585563175	control
control_BN-35	58	50.781150985104205	control
control_BN-35	58	37.805631044290315	control
control_BN-35	58	55.5230206611803	control
control_BN-35	58	42.34037781144069	control
control_BN-35	58	39.56526741591479	control
control_BN-35	58	32.03377021968023	control
control_BN-35	58	47.99233926271852	control
control_BN-35	58	39.15424758796764	control
control_BN-35	58	44.51452676730468	control
control_BN-35	58	44.43487196186991	control
control_BN-35	58	49.884746441735345	control
control_BN-35	58	49.12813366504736	control
control_BN-37	58	49.30550484718968	control
control_BN-37	58	45.24703195470359	control
control_BN-37	58	53.27020749895466	control
control_BN-37	58	43.90877908486045	control
control_BN-37	58	43.424484832860514	control
control_BN-37	58	48.07145677484846	control
control_BN-37	58	46.492983785184535	control
control_BN-37	58	50.52344837991914	control
control_BN-37	58	39.00366906633753	control
control_BN-37	58	51.07827284589851	control
control_BN-37	58	63.84202993831734	control
control_BN-37	58	49.69425483631519	control
control_BN-37	58	48.515415162924796	control
control_BN-37	58	50.36626965110568	control
control_BN-37	58	40.823909696757376	control
control_BN-37	58	57.049975680083065	control
control_BN-37	58	47.357544245910965	control
control_BN-37	58	49.565994035567684	control
control_BN-37	58	44.73327721677363	control
control_BN-37	58	44.59592253232442	control
control_BN-37	58	56.55075556628721	control
control_BN-37	58	65.35307420346727	control
control_BN-37	58	62.97833246555513	control
control_BN-37	58	50.83689314303101	control
control_BN-37	58	63.44121306313997	control
control_BN-37	58	53.706918488881804	control
control_BN-37	58	34.81093361896259	control
control_BN-37	58	54.85387940050656	control
control_BN-37	58	53.60826795432592	control
control_BN-37	58	47.57434922296797	control
control_BN-37	58	53.34970047101846	control
control_BN-37	58	50.149677768165745	control
control_BN-37	58	39.63287313651447	control
control_BN-37	58	51.9550473152262	control
control_BN-37	58	50.51919634590508	control
control_BN-37	58	64.52800669661258	control
control_BN-37	58	58.57324573648104	control
control_BN-37	58	48.156885266071995	control
control_BN-37	58	53.83888862298113	control
control_BN-37	58	45.74580329380147	control
control_BN-37	58	49.46172356321108	control
control_BN-37	58	51.653230904812524	control
control_BN-37	58	60.25708216277325	control
control_BN-37	58	52.68816744254009	control
control_BN-37	58	48.3206065919568	control
control_BN-37	58	52.96185077323061	control
control_BN-37	58	62.80870189106399	control
control_BN-37	58	41.731863739468146	control
control_BN-37	58	58.113415036090366	control
control_BN-37	58	50.108358928816465	control
control_BN-37	58	38.60931231377146	control
control_BN-37	58	68.00529821387534	control
control_BN-37	58	65.39471449384058	control
control_BN-37	58	26.15944192937333	control
control_BN-37	58	56.79690323529842	control
control_BN-37	58	42.80930991318929	control
control_BN-37	58	59.29101023256519	control
control_BN-37	58	54.06475028234427	control
control_BN-37	58	49.508145672829066	control
control_BN-37	58	32.51787263685586	control
control_BN-37	58	52.08996708890542	control
control_BN-37	58	51.924792216934186	control
control_BN-37	58	46.743931647987424	control
control_BN-37	58	64.2797292422942	control
control_BN-37	58	42.85629461624633	control
control_BN-37	58	57.961363040925676	control
control_BN-37	58	47.36173570568271	control
control_BN-37	58	59.62247586356953	control
control_BN-37	58	44.04844563672272	control
control_BN-37	58	58.207792445136285	control
control_BN-37	58	48.74712278759998	control
control_BN-37	58	46.49194950392301	control
control_BN-37	58	55.41675237822249	control
control_BN-37	58	59.35352270231059	control
control_BN-37	58	66.5461820617266	control
control_BN-37	58	55.735486182953736	control
control_BN-37	58	58.9595464146637	control
control_BN-37	58	53.02511965990852	control
control_BN-37	58	59.27646486154147	control
control_BN-37	58	46.71311473233166	control
control_BN-37	58	46.357878842065354	control
control_BN-37	58	43.861352581030076	control
control_BN-37	58	63.93841010378307	control
control_BN-37	58	36.978072446075075	control
control_BN-37	58	35.08117154295637	control
control_BN-37	58	39.91483121692386	control
control_BN-37	58	50.51516924224066	control
control_BN-37	58	54.57448775286118	control
control_BN-37	58	47.96862800241983	control
control_BN-37	58	43.684409574083276	control
control_BN-37	58	56.780158482529075	control
control_BN-37	58	40.54105917136963	control
control_BN-37	58	69.20110123554063	control
control_BN-37	58	42.15490831426935	control
control_BN-37	58	64.97912089596099	control
control_BN-37	58	51.64347867639732	control
control_BN-37	58	47.368853441116265	control
control_BN-37	58	46.84032305175849	control
control_BN-37	58	62.273042361465954	control
control_BN-37	58	51.96923390719342	control
control_BN-36	48	60.30788826363369	control
control_BN-36	48	44.70815887821271	control
control_BN-36	48	55.85115819837768	control
control_BN-36	48	38.41235284497759	control
control_BN-36	48	50.04774070516985	control
control_BN-36	48	49.38726238611478	control
control_BN-36	48	36.552848353990356	control
control_BN-36	48	42.104080824892414	control
control_BN-36	48	47.693628444019346	control
control_BN-36	48	37.15473513493694	control
control_BN-36	48	27.247043824460665	control
control_BN-36	48	44.84780153253683	control
control_BN-36	48	50.50408234965355	control
control_BN-36	48	51.04755843134229	control
control_BN-36	48	43.15214237751824	control
control_BN-36	48	47.6637474849354	control
control_BN-36	48	37.68548304956177	control
control_BN-36	48	47.09467002583711	control
control_BN-36	48	46.17729319209544	control
control_BN-36	48	63.44411296063572	control
control_BN-36	48	37.2692845275098	control
control_BN-36	48	48.53711318365483	control
control_BN-36	48	43.73013047972743	control
control_BN-36	48	47.3430383794189	control
control_BN-36	48	49.810004437867946	control
control_BN-36	48	52.79004841672082	control
control_BN-36	48	34.138455033490956	control
control_BN-36	48	44.67575030146884	control
control_BN-36	48	38.445139147421266	control
control_BN-36	48	50.25304302504594	control
control_BN-36	48	33.88948538721834	control
control_BN-36	48	48.65887470722225	control
control_BN-36	48	42.34006472093914	control
control_BN-36	48	44.449598531643744	control
control_BN-36	48	41.121541868366236	control
control_BN-36	48	39.7622135853075	control
control_BN-36	48	36.068214522483395	control
control_BN-36	48	41.43547772203366	control
control_BN-36	48	29.510430485883333	control
control_BN-36	48	51.235036829914314	control
control_BN-36	48	38.812966386996166	control
control_BN-36	48	48.67438445040043	control
control_BN-36	48	33.140590877753674	control
control_BN-36	48	43.58800360558295	control
control_BN-36	48	47.44117762205096	control
control_BN-36	48	45.212066034193285	control
control_BN-36	48	35.24050414098455	control
control_BN-36	48	44.506883713382834	control
control_BN-36	48	43.470007232602526	control
control_BN-36	48	43.85998840176317	control
control_BN-36	48	37.17872815167671	control
control_BN-36	48	48.140474506158604	control
control_BN-36	48	40.045582293405324	control
control_BN-36	48	53.87661846774973	control
control_BN-36	48	43.24454139236993	control
control_BN-36	48	52.910200327062945	control
control_BN-36	48	42.25535072872727	control
control_BN-36	48	47.10415909173103	control
control_BN-36	48	40.05249902780688	control
control_BN-36	48	47.014198851544876	control
control_BN-36	48	59.034884877595125	control
control_BN-36	48	35.48542762821532	control
control_BN-36	48	24.095283073736528	control
control_BN-36	48	42.35951950237364	control
control_BN-36	48	44.79817935200242	control
control_BN-36	48	28.919809878414323	control
control_BN-36	48	34.990765455523146	control
control_BN-36	48	33.82392331524362	control
control_BN-36	48	47.7949775768814	control
control_BN-36	48	39.107972448082734	control
control_BN-36	48	44.769557938625546	control
control_BN-36	48	39.54616196096275	control
control_BN-36	48	45.50891491499141	control
control_BN-36	48	47.0321501166217	control
control_BN-36	48	42.87954281027984	control
control_BN-36	48	40.933623194744115	control
control_BN-36	48	63.160224915494595	control
control_BN-36	48	46.66547076710673	control
control_BN-36	48	34.3783028632228	control
control_BN-36	48	45.350791672348315	control
control_BN-36	48	52.16011246909206	control
control_BN-36	48	54.5077498868426	control
control_BN-36	48	52.40626380025413	control
control_BN-36	48	32.237383242596074	control
control_BN-36	48	58.68365149564233	control
control_BN-36	48	35.04833880396465	control
control_BN-36	48	43.131883777552574	control
control_BN-36	48	45.6517791554073	control
control_BN-36	48	40.86693256270659	control
control_BN-36	48	46.32896886683356	control
control_BN-36	48	39.03784904196632	control
control_BN-36	48	37.733873546490386	control
control_BN-36	48	42.26083216129067	control
control_BN-36	48	38.180984816343155	control
control_BN-36	48	39.945851174504256	control
control_BN-36	48	51.43635898074942	control
control_BN-36	48	46.561889912130376	control
control_BN-36	48	51.826260294153485	control
control_BN-36	48	44.703668252140005	control
control_BN-36	48	38.9376748706799	control
control_BN-27	63	56.78971083418329	control
control_BN-27	63	49.80888598353437	control
control_BN-27	63	45.627072775209555	control
control_BN-27	63	59.23412330833902	control
control_BN-27	63	31.309110901439908	control
control_BN-27	63	42.06245461959904	control
control_BN-27	63	53.66946995177708	control
control_BN-27	63	50.78248976911504	control
control_BN-27	63	56.8522466862723	control
control_BN-27	63	54.38524026370939	control
control_BN-27	63	38.261855950172766	control
control_BN-27	63	41.70529950971128	control
control_BN-27	63	53.44976467893719	control
control_BN-27	63	65.17794722749834	control
control_BN-27	63	41.13945004251169	control
control_BN-27	63	58.13463891427993	control
control_BN-27	63	49.59324601065441	control
control_BN-27	63	61.726506154792254	control
control_BN-27	63	58.537792597190084	control
control_BN-27	63	33.5992280814365	control
control_BN-27	63	54.85487939165583	control
control_BN-27	63	58.40990922934822	control
control_BN-27	63	54.19479425886067	control
control_BN-27	63	51.986378536335934	control
control_BN-27	63	52.604788907111306	control
control_BN-27	63	56.66146498674629	control
control_BN-27	63	53.188918489820026	control
control_BN-27	63	52.68285617277449	control
control_BN-27	63	54.94207492516	control
control_BN-27	63	43.947421070941346	control
control_BN-27	63	42.62421913808659	control
control_BN-27	63	65.89128579580847	control
control_BN-27	63	64.82175306321172	control
control_BN-27	63	54.24234514460729	control
control_BN-27	63	43.03219070417384	control
control_BN-27	63	63.096101718002195	control
control_BN-27	63	55.42389467511727	control
control_BN-27	63	49.22371669259779	control
control_BN-27	63	45.99533127451767	control
control_BN-27	63	53.69193389930637	control
control_BN-27	63	51.90686834779702	control
control_BN-27	63	44.41580006944119	control
control_BN-27	63	46.06444411918251	control
control_BN-27	63	50.60428596808442	control
control_BN-27	63	46.737750272801776	control
control_BN-27	63	41.95171726341678	control
control_BN-27	63	53.779127525709725	control
control_BN-27	63	43.50539484625331	control
control_BN-27	63	47.89887662554947	control
control_BN-27	63	43.50173536402614	control
control_BN-27	63	61.2813544822673	control
control_BN-27	63	61.20903767525542	control
control_BN-27	63	56.670441420122046	control
control_BN-27	63	55.374791636365664	control
control_BN-27	63	50.75824424036551	control
control_BN-27	63	45.746504118508476	control
control_BN-27	63	57.35109858957225	control
control_BN-27	63	47.47029902954136	control
control_BN-27	63	59.12551607267166	control
control_BN-27	63	51.09949245749299	control
control_BN-27	63	54.993388432039104	control
control_BN-27	63	51.680631681403106	control
control_BN-27	63	46.39658576624376	control
control_BN-27	63	63.833372753194816	control
control_BN-27	63	50.25899049249301	control
control_BN-27	63	45.163943153714506	control
control_BN-27	63	62.21048681439032	control
control_BN-27	63	53.60375032025795	control
control_BN-27	63	49.16227946873237	control
control_BN-27	63	60.82954715637396	control
control_BN-27	63	48.09674765009712	control
control_BN-27	63	35.13793064464592	control
control_BN-27	63	42.591966743890694	control
control_BN-27	63	52.17269906229909	control
control_BN-27	63	57.288875388615395	control
control_BN-27	63	44.66196172205249	control
control_BN-27	63	42.9566349826223	control
control_BN-27	63	38.97574751559255	control
control_BN-27	63	63.78414651699934	control
control_BN-27	63	52.800228856159464	control
control_BN-27	63	46.00960728077539	control
control_BN-27	63	57.36677244681998	control
control_BN-27	63	54.06005737076547	control
control_BN-27	63	57.66646067295892	control
control_BN-27	63	58.86724365919762	control
control_BN-27	63	43.908131847514625	control
control_BN-27	63	48.975205497476736	control
control_BN-27	63	53.19611804275236	control
control_BN-27	63	53.265473282113696	control
control_BN-27	63	57.93675670535142	control
control_BN-27	63	46.08648099039621	control
control_BN-27	63	43.434536084806574	control
control_BN-27	63	65.36722653561469	control
control_BN-27	63	57.062784728986585	control
control_BN-27	63	48.90558250008526	control
control_BN-27	63	59.88121810177602	control
control_BN-27	63	61.01926198845469	control
control_BN-27	63	52.12799173373819	control
control_BN-27	63	44.808829677146676	control
control_BN-27	63	69.48100572309893	control
control_BN-28	58	50.66356828530176	control
control_BN-28	58	58.465437330485045	control
control_BN-28	58	52.827245298901694	control
control_BN-28	58	50.837911361445585	control
control_BN-28	58	59.95896827567894	control
control_BN-28	58	44.23809750561024	control
control_BN-28	58	29.31722393492495	control
control_BN-28	58	50.9565093151926	control
control_BN-28	58	64.41511233194737	control
control_BN-28	58	33.51674173106995	control
control_BN-28	58	42.86461423367421	control
control_BN-28	58	45.158744865413965	control
control_BN-28	58	46.534424099271305	control
control_BN-28	58	39.54071615712564	control
control_BN-28	58	52.97137106441268	control
control_BN-28	58	51.598698082676904	control
control_BN-28	58	42.70683914826429	control
control_BN-28	58	52.92850396195739	control
control_BN-28	58	51.35909252727176	control
control_BN-28	58	44.89314808944689	control
control_BN-28	58	35.30324412227695	control
control_BN-28	58	43.80155490258828	control
control_BN-28	58	50.15927700791958	control
control_BN-28	58	46.007518857799354	control
control_BN-28	58	37.20516900067103	control
control_BN-28	58	59.540416233660594	control
control_BN-28	58	47.15288568289305	control
control_BN-28	58	53.6444722900201	control
control_BN-28	58	45.486463342893344	control
control_BN-28	58	60.115036258480934	control
control_BN-28	58	45.095546865700555	control
control_BN-28	58	54.38668050922063	control
control_BN-28	58	35.10352905581277	control
control_BN-28	58	59.22825306481657	control
control_BN-28	58	58.50676843407732	control
control_BN-28	58	58.174013682427024	control
control_BN-28	58	60.062467530195214	control
control_BN-28	58	52.26547766419975	control
control_BN-28	58	35.62909507385088	control
control_BN-28	58	46.506806950219264	control
control_BN-28	58	50.746747693717985	control
control_BN-28	58	54.47769939364517	control
control_BN-28	58	43.71360873929398	control
control_BN-28	58	62.05437852564732	control
control_BN-28	58	39.063470031985204	control
control_BN-28	58	47.23215680328707	control
control_BN-28	58	42.18086941086805	control
control_BN-28	58	37.901066500039505	control
control_BN-28	58	47.564317755288805	control
control_BN-28	58	42.0022290695983	control
control_BN-28	58	39.66328130780169	control
control_BN-28	58	50.06144532844679	control
control_BN-28	58	40.02309112497265	control
control_BN-28	58	58.45234746860965	control
control_BN-28	58	50.40472420563097	control
control_BN-28	58	46.32942384413465	control
control_BN-28	58	49.46758067406947	control
control_BN-28	58	53.00508393764391	control
control_BN-28	58	56.322510383566126	control
control_BN-28	58	47.2095295655658	control
control_BN-28	58	46.87180373207556	control
control_BN-28	58	58.73070629072863	control
control_BN-28	58	49.17023580741625	control
control_BN-28	58	54.75659666357201	control
control_BN-28	58	31.312564299073873	control
control_BN-28	58	34.26444459052342	control
control_BN-28	58	51.018288139527705	control
control_BN-28	58	51.10139255027662	control
control_BN-28	58	41.421475088596296	control
control_BN-28	58	36.5615540500233	control
control_BN-28	58	56.22517811543754	control
control_BN-28	58	28.7265718259674	control
control_BN-28	58	47.910978305956625	control
control_BN-28	58	46.6636974996066	control
control_BN-28	58	58.74820589952991	control
control_BN-28	58	31.264315546693535	control
control_BN-28	58	45.247832209076854	control
control_BN-28	58	53.8632664862656	control
control_BN-28	58	42.98342964818086	control
control_BN-28	58	56.7866487541242	control
control_BN-28	58	46.36508803324677	control
control_BN-28	58	40.753914618621955	control
control_BN-28	58	63.96811101779534	control
control_BN-28	58	46.54841746076702	control
control_BN-28	58	64.6724951879886	control
control_BN-28	58	49.84116144794993	control
control_BN-28	58	36.84927552912729	control
control_BN-28	58	47.3587219131757	control
control_BN-28	58	57.29199043159342	control
control_BN-28	58	46.0125883846011	control
control_BN-28	58	44.772039091794305	control
control_BN-28	58	50.14899932589119	control
control_BN-28	58	46.08247581596531	control
control_BN-28	58	43.3746389490241	control
control_BN-28	58	50.29079091141635	control
control_BN-28	58	40.38995710881621	control
control_BN-28	58	51.499242983533335	control
control_BN-28	58	63.924041880431204	control
control_BN-28	58	55.899762571238824	control
control_BN-28	58	55.272061774977566	control
mild_BN-03	58	55.40716821339911	mild
mild_BN-03	58	56.0672736347697	mild
mild_BN-03	58	68.03919150637378	mild
mild_BN-03	58	62.35504022368074	mild
mild_BN-03	58	80.5562904293352	mild
mild_BN-03	58	68.21740347058598	mild
mild_BN-03	58	44.58082187704012	mild
mild_BN-03	58	60.86431054584692	mild
mild_BN-03	58	53.72089300490208	mild
mild_BN-03	58	44.77500736730838	mild
mild_BN-03	58	59.94562065788548	mild
mild_BN-03	58	78.78272782292811	mild
mild_BN-03	58	51.99907286011395	mild
mild_BN-03	58	74.6549828678189	mild
mild_BN-03	58	51.59710882047809	mild
mild_BN-03	58	75.38340367654669	mild
mild_BN-03	58	67.01364271405588	mild
mild_BN-03	58	51.70156518561444	mild
mild_BN-03	58	56.34969230609644	mild
mild_BN-03	58	49.621816105478516	mild
mild_BN-03	58	81.22789910398446	mild
mild_BN-03	58	53.041363231209914	mild
mild_BN-03	58	61.27523598495487	mild
mild_BN-03	58	54.74929605781901	mild
mild_BN-03	58	60.012057447614744	mild
mild_BN-03	58	71.21301172696079	mild
mild_BN-03	58	63.17127821203715	mild
mild_BN-03	58	51.20654114284038	mild
mild_BN-03	58	51.83243387278435	mild
mild_BN-03	58	59.347246614974154	mild
mild_BN-03	58	68.34005805267381	mild
mild_BN-03	58	54.246636575548784	mild
mild_BN-03	58	56.28965010332336	mild
mild_BN-03	58	54.50550047925504	mild
mild_BN-03	58	68.65810204109953	mild
mild_BN-03	58	46.59850312689252	mild
mild_BN-03	58	51.696059816252486	mild
mild_BN-03	58	62.47107387336971	mild
mild_BN-03	58	62.12869298789247	mild
mild_BN-03	58	69.23270115190762	mild
mild_BN-03	58	65.20435732591085	mild
mild_BN-03	58	68.625395654884	mild
mild_BN-03	58	59.38339473094533	mild
mild_BN-03	58	60.272430156898395	mild
mild_BN-03	58	67.5532910212357	mild
mild_BN-03	58	54.67611085685947	mild
mild_BN-03	58	51.210347721497655	mild
mild_BN-03	58	55.938893068379905	mild
mild_BN-03	58	51.53792300514168	mild
mild_BN-03	58	59.51361353253989	mild
mild_BN-03	58	47.7881136522465	mild
mild_BN-03	58	67.82792449005294	mild
mild_BN-03	58	55.30299670634393	mild
mild_BN-03	58	60.36689199234665	mild
mild_BN-03	58	66.38013575734182	mild
mild_BN-03	58	55.61480751194059	mild
mild_BN-03	58	74.20312074563172	mild
mild_BN-03	58	69.86986223656004	mild
mild_BN-03	58	60.66482190478255	mild
mild_BN-03	58	61.73682429996664	mild
mild_BN-03	58	55.95489462599815	mild
mild_BN-03	58	51.043979531022	mild
mild_BN-03	58	62.317429157668336	mild
mild_BN-03	58	43.3322052703643	mild
mild_BN-03	58	67.25410853017375	mild
mild_BN-03	58	74.3216797301884	mild
mild_BN-03	58	67.41280702053885	mild
mild_BN-03	58	47.86247353097641	mild
mild_BN-03	58	54.80691995631877	mild
mild_BN-03	58	49.68764630044203	mild
mild_BN-03	58	68.99611808990971	mild
mild_BN-03	58	66.15939504729813	mild
mild_BN-03	58	45.162998492021934	mild
mild_BN-03	58	64.83426670322608	mild
mild_BN-03	58	65.11789843625068	mild
mild_BN-03	58	49.49112782137752	mild
mild_BN-03	58	72.34904288018414	mild
mild_BN-03	58	56.25409889142695	mild
mild_BN-03	58	58.854247576220025	mild
mild_BN-03	58	59.39337404887219	mild
mild_BN-03	58	79.68027959262852	mild
mild_BN-03	58	46.54942037943936	mild
mild_BN-03	58	65.45590180837748	mild
mild_BN-03	58	59.01987206211249	mild
mild_BN-03	58	39.185789124951334	mild
mild_BN-03	58	57.31833319941348	mild
mild_BN-03	58	54.22300829376745	mild
mild_BN-03	58	59.64496145715045	mild
mild_BN-03	58	54.79006805007567	mild
mild_BN-03	58	60.916728939444646	mild
mild_BN-03	58	57.99234347642861	mild
mild_BN-03	58	53.61976310344481	mild
mild_BN-03	58	65.24770302740468	mild
mild_BN-03	58	61.225789015677506	mild
mild_BN-03	58	69.42962481468136	mild
mild_BN-03	58	43.79783735482389	mild
mild_BN-03	58	56.04666961278187	mild
mild_BN-03	58	65.1240247668156	mild
mild_BN-03	58	51.35584829119223	mild
mild_BN-03	58	70.30840198366724	mild
mild_BN-02	68	70.68537000907791	mild
mild_BN-02	68	63.5519771415756	mild
mild_BN-02	68	74.75950505084448	mild
mild_BN-02	68	63.38606201065982	mild
mild_BN-02	68	65.53002050968992	mild
mild_BN-02	68	57.91073307994039	mild
mild_BN-02	68	74.0007312893951	mild
mild_BN-02	68	57.73976652606403	mild
mild_BN-02	68	67.69416740667515	mild
mild_BN-02	68	59.6621475387284	mild
mild_BN-02	68	75.17326095662071	mild
mild_BN-02	68	66.0854334602536	mild
mild_BN-02	68	63.940506282370045	mild
mild_BN-02	68	72.96551286254996	mild
mild_BN-02	68	54.04849007496735	mild
mild_BN-02	68	65.907083247212	mild
mild_BN-02	68	75.82469053422184	mild
mild_BN-02	68	59.44870952649911	mild
mild_BN-02	68	56.73897403004334	mild
mild_BN-02	68	59.951386450996736	mild
mild_BN-02	68	66.07713581375936	mild
mild_BN-02	68	69.70848352183913	mild
mild_BN-02	68	76.62551195724821	mild
mild_BN-02	68	59.22350961625229	mild
mild_BN-02	68	78.85905476145473	mild
mild_BN-02	68	76.98560147029822	mild
mild_BN-02	68	58.826271383342274	mild
mild_BN-02	68	75.51409478808762	mild
mild_BN-02	68	67.79505239613945	mild
mild_BN-02	68	68.00624236457278	mild
mild_BN-02	68	63.22562511548557	mild
mild_BN-02	68	63.27123730393358	mild
mild_BN-02	68	63.35566928887566	mild
mild_BN-02	68	56.3922154123598	mild
mild_BN-02	68	57.4975361465794	mild
mild_BN-02	68	59.4875086376997	mild
mild_BN-02	68	70.07112035577617	mild
mild_BN-02	68	70.6126512272607	mild
mild_BN-02	68	67.75343438681797	mild
mild_BN-02	68	65.69562092975872	mild
mild_BN-02	68	57.409621152756955	mild
mild_BN-02	68	69.60297909045254	mild
mild_BN-02	68	62.147847821833395	mild
mild_BN-02	68	59.100280119038004	mild
mild_BN-02	68	60.39206938387065	mild
mild_BN-02	68	63.111142786503095	mild
mild_BN-02	68	70.11825277495473	mild
mild_BN-02	68	62.52614935377903	mild
mild_BN-02	68	59.32847644604055	mild
mild_BN-02	68	61.95197494585438	mild
mild_BN-02	68	63.52382284104943	mild
mild_BN-02	68	67.58741214819516	mild
mild_BN-02	68	62.58181604003045	mild
mild_BN-02	68	55.69635358600622	mild
mild_BN-02	68	72.22561240273455	mild
mild_BN-02	68	69.56563464829028	mild
mild_BN-02	68	73.52669188520466	mild
mild_BN-02	68	65.07973541018931	mild
mild_BN-02	68	64.34627704845693	mild
mild_BN-02	68	76.36858340792274	mild
mild_BN-02	68	61.49567089348478	mild
mild_BN-02	68	70.02460429093313	mild
mild_BN-02	68	68.12491149910404	mild
mild_BN-02	68	82.17145100221117	mild
mild_BN-02	68	57.06096352595551	mild
mild_BN-02	68	63.421440134272565	mild
mild_BN-02	68	61.20070464005962	mild
mild_BN-02	68	76.60346904349753	mild
mild_BN-02	68	80.9648085251119	mild
mild_BN-02	68	69.54800413351148	mild
mild_BN-02	68	66.90441967927264	mild
mild_BN-02	68	58.70213763120256	mild
mild_BN-02	68	84.80070014937412	mild
mild_BN-02	68	71.49220074858187	mild
mild_BN-02	68	65.66321434259204	mild
mild_BN-02	68	81.73658149110702	mild
mild_BN-02	68	66.46370020822529	mild
mild_BN-02	68	60.85553933644953	mild
mild_BN-02	68	70.1398384321971	mild
mild_BN-02	68	59.38901647379006	mild
mild_BN-02	68	78.57426392385369	mild
mild_BN-02	68	56.03726758077698	mild
mild_BN-02	68	65.40984651385865	mild
mild_BN-02	68	72.21905582143275	mild
mild_BN-02	68	62.30738206680525	mild
mild_BN-02	68	68.25521374692147	mild
mild_BN-02	68	70.10851696212286	mild
mild_BN-02	68	59.87238305226734	mild
mild_BN-02	68	60.79564324822691	mild
mild_BN-02	68	59.68088674181963	mild
mild_BN-02	68	73.7413554878061	mild
mild_BN-02	68	55.84408789943516	mild
mild_BN-02	68	70.28609379598946	mild
mild_BN-02	68	66.44362406820817	mild
mild_BN-02	68	73.03741487966526	mild
mild_BN-02	68	70.21701289982767	mild
mild_BN-02	68	73.93815068565394	mild
mild_BN-02	68	68.22429613759131	mild
mild_BN-02	68	62.23500398764088	mild
mild_BN-02	68	66.15229670682439	mild
mild_BN-11	53	46.27364691710939	mild
mild_BN-11	53	44.15596990272788	mild
mild_BN-11	53	63.90529348849772	mild
mild_BN-11	53	46.403734850004916	mild
mild_BN-11	53	54.435885403320384	mild
mild_BN-11	53	47.03453923998307	mild
mild_BN-11	53	56.46831511601584	mild
mild_BN-11	53	43.74365163093351	mild
mild_BN-11	53	60.261277799225276	mild
mild_BN-11	53	52.76152181481756	mild
mild_BN-11	53	48.23049504553187	mild
mild_BN-11	53	46.94283942350834	mild
mild_BN-11	53	66.82198363187693	mild
mild_BN-11	53	40.26976111924769	mild
mild_BN-11	53	49.53091449422302	mild
mild_BN-11	53	42.165967169903126	mild
mild_BN-11	53	53.96297273271149	mild
mild_BN-11	53	56.537745320087566	mild
mild_BN-11	53	47.33097462748326	mild
mild_BN-11	53	44.81658719729955	mild
mild_BN-11	53	52.31032960595766	mild
mild_BN-11	53	58.284135974525064	mild
mild_BN-11	53	47.817875424312554	mild
mild_BN-11	53	45.89484901721114	mild
mild_BN-11	53	41.80200527501372	mild
mild_BN-11	53	45.64037369108253	mild
mild_BN-11	53	67.95852959524714	mild
mild_BN-11	53	36.141707594695475	mild
mild_BN-11	53	55.4961545915778	mild
mild_BN-11	53	44.66404006591886	mild
mild_BN-11	53	35.62398312732289	mild
mild_BN-11	53	31.591995066425316	mild
mild_BN-11	53	47.487681636721845	mild
mild_BN-11	53	48.00004358709549	mild
mild_BN-11	53	49.19509415683059	mild
mild_BN-11	53	57.33962266250054	mild
mild_BN-11	53	55.115189262760786	mild
mild_BN-11	53	64.29058179937971	mild
mild_BN-11	53	42.07319510400118	mild
mild_BN-11	53	50.812723972408364	mild
mild_BN-11	53	47.81537010747295	mild
mild_BN-11	53	54.99006670298916	mild
mild_BN-11	53	60.7022136225866	mild
mild_BN-11	53	53.513941023092	mild
mild_BN-11	53	48.33571978297797	mild
mild_BN-11	53	54.309998635266645	mild
mild_BN-11	53	47.39207519330355	mild
mild_BN-11	53	52.40865064228092	mild
mild_BN-11	53	57.83643243007704	mild
mild_BN-11	53	58.257982785742904	mild
mild_BN-11	53	52.22249395785846	mild
mild_BN-11	53	67.24246305968512	mild
mild_BN-11	53	50.192187161952226	mild
mild_BN-11	53	55.57359254945411	mild
mild_BN-11	53	49.29311874026625	mild
mild_BN-11	53	42.78103332868539	mild
mild_BN-11	53	49.2511373682055	mild
mild_BN-11	53	61.55608928890655	mild
mild_BN-11	53	59.2572910955841	mild
mild_BN-11	53	55.906247022985966	mild
mild_BN-11	53	59.07798700006671	mild
mild_BN-11	53	51.17156493304852	mild
mild_BN-11	53	62.948952386052355	mild
mild_BN-11	53	48.06128258482741	mild
mild_BN-11	53	60.115111648266485	mild
mild_BN-11	53	53.07119959250185	mild
mild_BN-11	53	55.86279805569338	mild
mild_BN-11	53	39.34250551702809	mild
mild_BN-11	53	58.77572034964184	mild
mild_BN-11	53	39.768783651188166	mild
mild_BN-11	53	48.64995751665702	mild
mild_BN-11	53	53.53421652233993	mild
mild_BN-11	53	47.52017471017391	mild
mild_BN-11	53	51.11278890453295	mild
mild_BN-11	53	65.86760714588772	mild
mild_BN-11	53	48.420451372072264	mild
mild_BN-11	53	43.79441857169458	mild
mild_BN-11	53	50.87183934329475	mild
mild_BN-11	53	46.49119701778562	mild
mild_BN-11	53	38.60387819882404	mild
mild_BN-11	53	67.6939729531574	mild
mild_BN-11	53	65.25635854553343	mild
mild_BN-11	53	53.18810770227289	mild
mild_BN-11	53	41.94855985885864	mild
mild_BN-11	53	46.55512340979145	mild
mild_BN-11	53	48.33901238497422	mild
mild_BN-11	53	36.50840992935538	mild
mild_BN-11	53	49.80831984097441	mild
mild_BN-11	53	63.84409115596662	mild
mild_BN-11	53	52.428523048271515	mild
mild_BN-11	53	56.54417587490162	mild
mild_BN-11	53	48.44616051757689	mild
mild_BN-11	53	43.72483704319026	mild
mild_BN-11	53	62.67089387356436	mild
mild_BN-11	53	54.381707077536205	mild
mild_BN-11	53	53.9674987812937	mild
mild_BN-11	53	47.056771982940056	mild
mild_BN-11	53	34.295904288650604	mild
mild_BN-11	53	43.20131617581054	mild
mild_BN-11	53	47.8257234139587	mild
mild_BN-05	83	55.13182953875289	mild
mild_BN-05	83	52.0474250551641	mild
mild_BN-05	83	44.00642240519257	mild
mild_BN-05	83	49.50221938780354	mild
mild_BN-05	83	56.85533830488337	mild
mild_BN-05	83	46.37400644309904	mild
mild_BN-05	83	48.27027542519388	mild
mild_BN-05	83	50.90465860437637	mild
mild_BN-05	83	48.17866867023709	mild
mild_BN-05	83	47.99315711460147	mild
mild_BN-05	83	56.412739557403455	mild
mild_BN-05	83	55.104363600566096	mild
mild_BN-05	83	48.51566781290776	mild
mild_BN-05	83	52.31373884204654	mild
mild_BN-05	83	41.04120306898833	mild
mild_BN-05	83	59.849797214767406	mild
mild_BN-05	83	48.50209931000684	mild
mild_BN-05	83	49.666816894423356	mild
mild_BN-05	83	72.10630888277228	mild
mild_BN-05	83	58.33663563314112	mild
mild_BN-05	83	47.617044792506896	mild
mild_BN-05	83	45.763489906267736	mild
mild_BN-05	83	71.89038879407204	mild
mild_BN-05	83	51.61442962710604	mild
mild_BN-05	83	48.909143768279016	mild
mild_BN-05	83	51.58328972261025	mild
mild_BN-05	83	50.093764933395434	mild
mild_BN-05	83	53.42171253471676	mild
mild_BN-05	83	60.498524607967596	mild
mild_BN-05	83	63.75466766390091	mild
mild_BN-05	83	29.066942299739143	mild
mild_BN-05	83	57.3426666489789	mild
mild_BN-05	83	56.87440366696327	mild
mild_BN-05	83	53.404633835521544	mild
mild_BN-05	83	62.38218164941154	mild
mild_BN-05	83	51.207284656904946	mild
mild_BN-05	83	68.7044989047869	mild
mild_BN-05	83	48.69165248244939	mild
mild_BN-05	83	42.49747103975395	mild
mild_BN-05	83	28.598155764706107	mild
mild_BN-05	83	41.234400741858735	mild
mild_BN-05	83	62.61881657981096	mild
mild_BN-05	83	50.77856387332982	mild
mild_BN-05	83	51.465381818711315	mild
mild_BN-05	83	29.31399460065698	mild
mild_BN-05	83	47.42574376210107	mild
mild_BN-05	83	67.13600616304394	mild
mild_BN-05	83	46.11646108872022	mild
mild_BN-05	83	60.207841451135	mild
mild_BN-05	83	58.61892525085636	mild
mild_BN-05	83	45.50083516523476	mild
mild_BN-05	83	74.89069853657239	mild
mild_BN-05	83	46.59008793848411	mild
mild_BN-05	83	66.73362029253387	mild
mild_BN-05	83	62.16845671024541	mild
mild_BN-05	83	55.833363821143074	mild
mild_BN-05	83	60.72221002182518	mild
mild_BN-05	83	62.54261571462799	mild
mild_BN-05	83	53.107691218089705	mild
mild_BN-05	83	53.86571469766541	mild
mild_BN-05	83	64.11639600120567	mild
mild_BN-05	83	52.64901593656468	mild
mild_BN-05	83	47.34399833896383	mild
mild_BN-05	83	49.15376038225058	mild
mild_BN-05	83	71.80099881049806	mild
mild_BN-05	83	48.529616335269665	mild
mild_BN-05	83	76.64732255279311	mild
mild_BN-05	83	64.44432520821253	mild
mild_BN-05	83	69.24219462701932	mild
mild_BN-05	83	60.99436361414069	mild
mild_BN-05	83	50.09325655333498	mild
mild_BN-05	83	61.34686346972232	mild
mild_BN-05	83	42.51883304024305	mild
mild_BN-05	83	54.69703684966869	mild
mild_BN-05	83	56.53069173905482	mild
mild_BN-05	83	52.9148740145922	mild
mild_BN-05	83	61.00763207213826	mild
mild_BN-05	83	58.56027905783437	mild
mild_BN-05	83	54.91080802839691	mild
mild_BN-05	83	71.84515342175365	mild
mild_BN-05	83	63.24770186312814	mild
mild_BN-05	83	46.20779242361409	mild
mild_BN-05	83	53.722266663279484	mild
mild_BN-05	83	56.152102179627775	mild
mild_BN-05	83	33.43580819395385	mild
mild_BN-05	83	54.06128268661668	mild
mild_BN-05	83	59.24205672585616	mild
mild_BN-05	83	61.20143722240629	mild
mild_BN-05	83	42.637818934064136	mild
mild_BN-05	83	68.14502929282752	mild
mild_BN-05	83	56.0113527194409	mild
mild_BN-05	83	49.07711594397553	mild
mild_BN-05	83	58.05983923875467	mild
mild_BN-05	83	70.51120616912227	mild
mild_BN-05	83	59.02481636274011	mild
mild_BN-05	83	67.47525632213453	mild
mild_BN-05	83	53.11256096326998	mild
mild_BN-05	83	61.58022957841987	mild
mild_BN-05	83	66.45593262673697	mild
mild_BN-05	83	56.583675453219286	mild
mild_BN-06	73	47.26524359841886	mild
mild_BN-06	73	57.31704133233486	mild
mild_BN-06	73	47.29591962768925	mild
mild_BN-06	73	44.6088335832185	mild
mild_BN-06	73	60.511576614833864	mild
mild_BN-06	73	40.38594097686076	mild
mild_BN-06	73	42.31931358519448	mild
mild_BN-06	73	30.53160115796358	mild
mild_BN-06	73	47.37217562126595	mild
mild_BN-06	73	44.1965976293706	mild
mild_BN-06	73	51.71692769034545	mild
mild_BN-06	73	54.30187297677698	mild
mild_BN-06	73	70.64223230856255	mild
mild_BN-06	73	68.21657124962496	mild
mild_BN-06	73	61.83170321136616	mild
mild_BN-06	73	28.957885468807838	mild
mild_BN-06	73	60.75228983859996	mild
mild_BN-06	73	46.75225517684843	mild
mild_BN-06	73	55.87371717818757	mild
mild_BN-06	73	64.68254783583775	mild
mild_BN-06	73	39.272125396046675	mild
mild_BN-06	73	66.94604636918189	mild
mild_BN-06	73	63.40037670578845	mild
mild_BN-06	73	54.69003428194143	mild
mild_BN-06	73	68.05318242514018	mild
mild_BN-06	73	47.85478578112227	mild
mild_BN-06	73	32.233005504844414	mild
mild_BN-06	73	61.16000055444392	mild
mild_BN-06	73	74.19024457373325	mild
mild_BN-06	73	51.743304334707155	mild
mild_BN-06	73	46.22549062650807	mild
mild_BN-06	73	39.50906775510514	mild
mild_BN-06	73	54.597766111438695	mild
mild_BN-06	73	33.06374388484216	mild
mild_BN-06	73	66.7535542359667	mild
mild_BN-06	73	51.65132808964232	mild
mild_BN-06	73	56.032902541157334	mild
mild_BN-06	73	47.59609050513875	mild
mild_BN-06	73	46.112944358953904	mild
mild_BN-06	73	56.073227199528745	mild
mild_BN-06	73	53.28791838460652	mild
mild_BN-06	73	54.83064048675737	mild
mild_BN-06	73	52.65804090989448	mild
mild_BN-06	73	58.12055336068362	mild
mild_BN-06	73	60.27336499172144	mild
mild_BN-06	73	35.603664566925985	mild
mild_BN-06	73	51.498711089820475	mild
mild_BN-06	73	39.317350214560854	mild
mild_BN-06	73	67.20331786070778	mild
mild_BN-06	73	27.549829439386343	mild
mild_BN-06	73	40.700011110960865	mild
mild_BN-06	73	48.77223202414139	mild
mild_BN-06	73	45.18520967888832	mild
mild_BN-06	73	59.447248684139346	mild
mild_BN-06	73	53.53907478173782	mild
mild_BN-06	73	42.332397173815394	mild
mild_BN-06	73	52.963785834591725	mild
mild_BN-06	73	54.65428582399018	mild
mild_BN-06	73	38.92252265336462	mild
mild_BN-06	73	47.86785725561997	mild
mild_BN-06	73	26.819541519480445	mild
mild_BN-06	73	53.02482441932181	mild
mild_BN-06	73	55.88048408882235	mild
mild_BN-06	73	46.13624755172089	mild
mild_BN-06	73	39.76310821803192	mild
mild_BN-06	73	54.411479576563636	mild
mild_BN-06	73	49.2817997907571	mild
mild_BN-06	73	59.18730995181423	mild
mild_BN-06	73	55.44148959220098	mild
mild_BN-06	73	42.86318830362329	mild
mild_BN-06	73	51.75995872101395	mild
mild_BN-06	73	52.310839967018474	mild
mild_BN-06	73	60.80825162735668	mild
mild_BN-06	73	32.466763294225096	mild
mild_BN-06	73	69.19745276852503	mild
mild_BN-06	73	45.80560188399386	mild
mild_BN-06	73	42.898311723195185	mild
mild_BN-06	73	49.0354783884457	mild
mild_BN-06	73	51.34353615328127	mild
mild_BN-06	73	60.35327845134378	mild
mild_BN-06	73	55.515214595637566	mild
mild_BN-06	73	29.387254025010463	mild
mild_BN-06	73	63.760386295829996	mild
mild_BN-06	73	42.761000157546825	mild
mild_BN-06	73	44.43257028710561	mild
mild_BN-06	73	70.35701376695866	mild
mild_BN-06	73	50.18850338892481	mild
mild_BN-06	73	53.01946883315606	mild
mild_BN-06	73	58.35189440264874	mild
mild_BN-06	73	55.481855032530454	mild
mild_BN-06	73	43.95258109599252	mild
mild_BN-06	73	39.772537930168866	mild
mild_BN-06	73	46.65859404296997	mild
mild_BN-06	73	50.2440982952862	mild
mild_BN-06	73	44.97989852655195	mild
mild_BN-06	73	63.85203956015572	mild
mild_BN-06	73	50.957258505322784	mild
mild_BN-06	73	43.86070880436578	mild
mild_BN-06	73	49.614809440768134	mild
mild_BN-06	73	41.090456149619556	mild
mild_BN-04	63	79.21086635995401	mild
mild_BN-04	63	68.42589550580796	mild
mild_BN-04	63	50.11293146261176	mild
mild_BN-04	63	57.10154013977071	mild
mild_BN-04	63	45.36247095514174	mild
mild_BN-04	63	54.08599231285643	mild
mild_BN-04	63	51.96079355137627	mild
mild_BN-04	63	53.10275700763809	mild
mild_BN-04	63	54.17957759291801	mild
mild_BN-04	63	66.42824711006207	mild
mild_BN-04	63	64.58790575777022	mild
mild_BN-04	63	50.16924103363024	mild
mild_BN-04	63	59.837550645630245	mild
mild_BN-04	63	59.62589540510001	mild
mild_BN-04	63	48.05339535335664	mild
mild_BN-04	63	60.37330476846349	mild
mild_BN-04	63	40.493058530533055	mild
mild_BN-04	63	64.37011490057486	mild
mild_BN-04	63	70.96494719570019	mild
mild_BN-04	63	51.38339656877415	mild
mild_BN-04	63	65.14873990790217	mild
mild_BN-04	63	76.98899479606462	mild
mild_BN-04	63	60.591200660157256	mild
mild_BN-04	63	55.69921589464102	mild
mild_BN-04	63	55.329455800614745	mild
mild_BN-04	63	47.65460288322475	mild
mild_BN-04	63	55.94572414483401	mild
mild_BN-04	63	54.39351011636484	mild
mild_BN-04	63	57.04656109304771	mild
mild_BN-04	63	53.39599209638778	mild
mild_BN-04	63	46.37812489529048	mild
mild_BN-04	63	54.46486484533752	mild
mild_BN-04	63	40.60279696569542	mild
mild_BN-04	63	50.14647007977784	mild
mild_BN-04	63	59.73887798810318	mild
mild_BN-04	63	35.0958211651922	mild
mild_BN-04	63	53.75243254548271	mild
mild_BN-04	63	49.93960470222484	mild
mild_BN-04	63	53.14531949667064	mild
mild_BN-04	63	63.018252052201035	mild
mild_BN-04	63	59.28061783419118	mild
mild_BN-04	63	52.08988605262864	mild
mild_BN-04	63	63.398348006229796	mild
mild_BN-04	63	47.77811494359063	mild
mild_BN-04	63	55.11127728726877	mild
mild_BN-04	63	48.31756924875623	mild
mild_BN-04	63	50.271312410996764	mild
mild_BN-04	63	63.99235547088483	mild
mild_BN-04	63	54.5077512196313	mild
mild_BN-04	63	65.15255008762436	mild
mild_BN-04	63	45.54502619302317	mild
mild_BN-04	63	62.50588311216344	mild
mild_BN-04	63	59.49917456987009	mild
mild_BN-04	63	50.5474383570436	mild
mild_BN-04	63	63.277806593742795	mild
mild_BN-04	63	53.90320343405223	mild
mild_BN-04	63	55.361898809859326	mild
mild_BN-04	63	40.6819222514447	mild
mild_BN-04	63	55.61065418975496	mild
mild_BN-04	63	43.67834071467819	mild
mild_BN-04	63	51.23987821897391	mild
mild_BN-04	63	69.38923367119578	mild
mild_BN-04	63	59.82611937896186	mild
mild_BN-04	63	59.14041528966938	mild
mild_BN-04	63	65.72644592536341	mild
mild_BN-04	63	60.36135556198362	mild
mild_BN-04	63	54.730247092086145	mild
mild_BN-04	63	51.0099871114464	mild
mild_BN-04	63	48.13938846319271	mild
mild_BN-04	63	61.39547337233136	mild
mild_BN-04	63	48.80992114619537	mild
mild_BN-04	63	61.487450460787755	mild
mild_BN-04	63	70.02735921309049	mild
mild_BN-04	63	64.20457158128983	mild
mild_BN-04	63	61.40376734321883	mild
mild_BN-04	63	58.77079042390496	mild
mild_BN-04	63	46.972422068520935	mild
mild_BN-04	63	55.80307474391424	mild
mild_BN-04	63	58.90010147212724	mild
mild_BN-04	63	69.53618028173331	mild
mild_BN-04	63	56.131495212551165	mild
mild_BN-04	63	62.29987494768894	mild
mild_BN-04	63	71.49386094660154	mild
mild_BN-04	63	54.86539816354712	mild
mild_BN-04	63	48.39544080699845	mild
mild_BN-04	63	64.49932988329304	mild
mild_BN-04	63	49.36289335057281	mild
mild_BN-04	63	66.3765558388487	mild
mild_BN-04	63	64.72816301411153	mild
mild_BN-04	63	54.0138457377627	mild
mild_BN-04	63	48.038445797555156	mild
mild_BN-04	63	49.25001410383527	mild
mild_BN-04	63	58.78749451824447	mild
mild_BN-04	63	61.205614498731904	mild
mild_BN-04	63	58.21333143416008	mild
mild_BN-04	63	68.10569996916938	mild
mild_BN-04	63	66.02019938562778	mild
mild_BN-04	63	40.90691853276364	mild
mild_BN-04	63	58.50580249233321	mild
mild_BN-04	63	48.059321413190055	mild
mild_BN-07	63	43.461887254131916	mild
mild_BN-07	63	63.37113792656949	mild
mild_BN-07	63	52.031100601766404	mild
mild_BN-07	63	70.7367658535903	mild
mild_BN-07	63	52.874226442636875	mild
mild_BN-07	63	54.95365666713101	mild
mild_BN-07	63	53.524795414557964	mild
mild_BN-07	63	53.267041399147466	mild
mild_BN-07	63	73.75626254099532	mild
mild_BN-07	63	63.8464205840676	mild
mild_BN-07	63	63.42218927095013	mild
mild_BN-07	63	37.12073302094686	mild
mild_BN-07	63	68.4259276859999	mild
mild_BN-07	63	61.86391304708323	mild
mild_BN-07	63	76.26872972906092	mild
mild_BN-07	63	66.19722091622135	mild
mild_BN-07	63	64.42897496774259	mild
mild_BN-07	63	42.24582390456474	mild
mild_BN-07	63	55.28245323459274	mild
mild_BN-07	63	58.57416540171134	mild
mild_BN-07	63	49.63179201384538	mild
mild_BN-07	63	56.04541645168105	mild
mild_BN-07	63	66.55482567772601	mild
mild_BN-07	63	54.07399152749631	mild
mild_BN-07	63	65.10201875753974	mild
mild_BN-07	63	61.326336724597574	mild
mild_BN-07	63	62.625521544194925	mild
mild_BN-07	63	68.64358517657638	mild
mild_BN-07	63	37.468691043331894	mild
mild_BN-07	63	59.19091671919625	mild
mild_BN-07	63	42.55854280623706	mild
mild_BN-07	63	46.41767899696477	mild
mild_BN-07	63	55.10260949015921	mild
mild_BN-07	63	73.55323128881865	mild
mild_BN-07	63	59.05834546775424	mild
mild_BN-07	63	62.86429766671808	mild
mild_BN-07	63	56.97089124084493	mild
mild_BN-07	63	66.25410801482192	mild
mild_BN-07	63	52.63506039737861	mild
mild_BN-07	63	38.466825322395735	mild
mild_BN-07	63	52.39071993157767	mild
mild_BN-07	63	48.705523477974296	mild
mild_BN-07	63	56.0382831804897	mild
mild_BN-07	63	53.21431785095829	mild
mild_BN-07	63	47.667430297115274	mild
mild_BN-07	63	60.09894950453817	mild
mild_BN-07	63	54.15111079111948	mild
mild_BN-07	63	65.26752606661385	mild
mild_BN-07	63	70.8678755644014	mild
mild_BN-07	63	61.59406946870363	mild
mild_BN-07	63	65.26987605202628	mild
mild_BN-07	63	43.722085063579854	mild
mild_BN-07	63	66.58071066150556	mild
mild_BN-07	63	64.32360298877389	mild
mild_BN-07	63	55.373053815160844	mild
mild_BN-07	63	54.65370384776703	mild
mild_BN-07	63	50.89581174955616	mild
mild_BN-07	63	61.020618222592894	mild
mild_BN-07	63	51.15519599163034	mild
mild_BN-07	63	66.18034838727436	mild
mild_BN-07	63	62.036302968311745	mild
mild_BN-07	63	52.1104497997911	mild
mild_BN-07	63	36.627542154579885	mild
mild_BN-07	63	50.967978086247356	mild
mild_BN-07	63	63.509596073894336	mild
mild_BN-07	63	57.66573225727117	mild
mild_BN-07	63	36.92847687684047	mild
mild_BN-07	63	61.049422017320666	mild
mild_BN-07	63	72.930288403964	mild
mild_BN-07	63	66.89639247841596	mild
mild_BN-07	63	32.46529411036365	mild
mild_BN-07	63	39.98793477422968	mild
mild_BN-07	63	48.398167333865835	mild
mild_BN-07	63	64.63600406129314	mild
mild_BN-07	63	54.51146354400152	mild
mild_BN-07	63	54.13243424014298	mild
mild_BN-07	63	39.30224344984748	mild
mild_BN-07	63	62.09502847648256	mild
mild_BN-07	63	52.31844680799804	mild
mild_BN-07	63	51.73690466872844	mild
mild_BN-07	63	40.19007024715022	mild
mild_BN-07	63	40.42056395781269	mild
mild_BN-07	63	57.9665504190397	mild
mild_BN-07	63	44.24749687307887	mild
mild_BN-07	63	70.80330958219086	mild
mild_BN-07	63	62.35788559945563	mild
mild_BN-07	63	67.70052236697339	mild
mild_BN-07	63	63.84425418867191	mild
mild_BN-07	63	64.85616018625102	mild
mild_BN-07	63	49.6486018033586	mild
mild_BN-07	63	56.728690373332086	mild
mild_BN-07	63	48.472410259813756	mild
mild_BN-07	63	58.15733799625101	mild
mild_BN-07	63	35.86763806870112	mild
mild_BN-07	63	63.34790630036347	mild
mild_BN-07	63	53.143328274965604	mild
mild_BN-07	63	51.42578152787367	mild
mild_BN-07	63	65.81535624899303	mild
mild_BN-07	63	45.690217310758555	mild
[truncated: 1,301 more rows]
