# Supplementary material for: Single-cell immune aging clocks reveal inter-individual heterogeneity during infection and vaccination
Source: Nat Aging. 2025 Mar 5;5(4):607–21. doi: 10.1038/s43587-025-00819-z (PMC12003178; doi:10.1038/s43587-025-00819-z)
Supplement: Supplementary file 6 — Statistical source data. [file 43587_2025_819_MOESM6_ESM.zip]

Archive with 9 entries (8 files):
- SD_F5/
- SD_F5/.DS_Store
- __MACOSX/SD_F5/._.DS_Store
- SD_F5/NK.txt
- SD_F5/B.txt
- SD_F5/CD4T.txt
- SD_F5/CD8T.txt
- SD_F5/MONO.txt
- __MACOSX/SD_F5/._MONO.txt
