# Supplementary material for: Single-cell immune aging clocks reveal inter-individual heterogeneity during infection and vaccination
Source: Nat Aging. 2025 Mar 5;5(4):607–21. doi: 10.1038/s43587-025-00819-z (PMC12003178; doi:10.1038/s43587-025-00819-z)
Supplement: Supplementary file 6 — Statistical source data. [file 43587_2025_819_MOESM6_ESM.zip › SD_F5/NK.txt]

donor_id	age	Prediction	condition
300BCG044	23	17.10980042270118	T0_RPMI
300BCG044	23	4.614778156532378	T0_RPMI
300BCG044	23	14.543132103687295	T0_RPMI
300BCG044	23	14.202978513196603	T0_RPMI
300BCG044	23	32.197050193011634	T0_RPMI
300BCG044	23	9.008364884312982	T0_RPMI
300BCG044	23	18.314005811212343	T0_RPMI
300BCG044	23	19.29704500447163	T0_RPMI
300BCG044	23	8.031042060767879	T0_RPMI
300BCG044	23	14.028079930411781	T0_RPMI
300BCG044	23	12.29300576937444	T0_RPMI
300BCG044	23	25.06092774812238	T0_RPMI
300BCG044	23	-1.263256847374753	T0_RPMI
300BCG044	23	45.04354102980966	T0_RPMI
300BCG044	23	18.37463576255045	T0_RPMI
300BCG044	23	18.340815069782412	T0_RPMI
300BCG044	23	15.882525133798062	T0_RPMI
300BCG044	23	6.679592545620244	T0_RPMI
300BCG044	23	6.337731645171313	T0_RPMI
300BCG044	23	0.648691811310406	T0_RPMI
300BCG044	23	18.78573477975283	T0_RPMI
300BCG044	23	25.70360415022711	T0_RPMI
300BCG044	23	15.906230271811928	T0_RPMI
300BCG044	23	15.630092136957295	T0_RPMI
300BCG044	23	19.916588289640355	T0_RPMI
300BCG044	23	2.2376648451457757	T0_RPMI
300BCG044	23	13.709681877256905	T0_RPMI
300BCG044	23	25.63993697970349	T0_RPMI
300BCG044	23	6.0665878574522	T0_RPMI
300BCG044	23	38.120331849917505	T0_RPMI
300BCG044	23	27.48720606853207	T0_RPMI
300BCG044	23	20.597711847405392	T0_RPMI
300BCG044	23	29.251786854777812	T0_RPMI
300BCG044	23	-5.263985158110733	T0_RPMI
300BCG044	23	8.235415760300764	T0_RPMI
300BCG044	23	31.802299956669632	T0_RPMI
300BCG044	23	2.632661238862233	T0_RPMI
300BCG044	23	27.283396922023094	T0_RPMI
300BCG044	23	18.191190585035148	T0_RPMI
300BCG044	23	11.377178129040415	T0_RPMI
300BCG044	23	11.125680294036991	T0_RPMI
300BCG044	23	12.687419784183446	T0_RPMI
300BCG044	23	11.96704276516883	T0_RPMI
300BCG044	23	16.397150712944555	T0_RPMI
300BCG044	23	21.929973059534223	T0_RPMI
300BCG044	23	3.129789132045834	T0_RPMI
300BCG044	23	6.86880763426272	T0_RPMI
300BCG044	23	18.334491587424754	T0_RPMI
300BCG044	23	-4.242848502553181	T0_RPMI
300BCG044	23	19.472740499596053	T0_RPMI
300BCG044	23	20.326663396024117	T0_RPMI
300BCG044	23	7.766990561283055	T0_RPMI
300BCG044	23	36.48486234224063	T0_RPMI
300BCG044	23	17.654645377817893	T0_RPMI
300BCG044	23	17.059242357547166	T0_RPMI
300BCG044	23	32.04843055793636	T0_RPMI
300BCG044	23	2.4929179552005656	T0_RPMI
300BCG044	23	17.05407662738366	T0_RPMI
300BCG044	23	25.20666069628263	T0_RPMI
300BCG044	23	25.37200260781867	T0_RPMI
300BCG044	23	31.291445419681338	T0_RPMI
300BCG044	23	7.376832653147656	T0_RPMI
300BCG044	23	11.565096029015955	T0_RPMI
300BCG044	23	10.968321308338876	T0_RPMI
300BCG044	23	24.503322778799962	T0_RPMI
300BCG044	23	16.996021750095835	T0_RPMI
300BCG044	23	26.231345992748857	T0_RPMI
300BCG044	23	7.20309823827302	T0_RPMI
300BCG044	23	16.877218754392626	T0_RPMI
300BCG044	23	13.070099213339002	T0_RPMI
300BCG044	23	16.065856102284627	T0_RPMI
300BCG044	23	13.915223957077922	T0_RPMI
300BCG044	23	17.71819644780579	T0_RPMI
300BCG044	23	23.979750227935405	T0_RPMI
300BCG044	23	25.73208174235529	T0_RPMI
300BCG044	23	13.466945871305459	T0_RPMI
300BCG044	23	19.142772453092647	T0_RPMI
300BCG044	23	22.821399352488086	T0_RPMI
300BCG044	23	17.734202538793166	T0_RPMI
300BCG044	23	18.202635639577846	T0_RPMI
300BCG044	23	14.835580873270183	T0_RPMI
300BCG044	23	17.098035776073008	T0_RPMI
300BCG044	23	26.80947234186665	T0_RPMI
300BCG044	23	-4.939713245537172	T0_RPMI
300BCG044	23	31.667323984963776	T0_RPMI
300BCG044	23	22.753458988445136	T0_RPMI
300BCG044	23	-11.608891700959637	T0_RPMI
300BCG044	23	20.734814155981628	T0_RPMI
300BCG044	23	20.389685008082886	T0_RPMI
300BCG044	23	7.500461051656626	T0_RPMI
300BCG044	23	28.5757825466903	T0_RPMI
300BCG044	23	3.656809178683796	T0_RPMI
300BCG044	23	11.28158478669911	T0_RPMI
300BCG044	23	14.564307668611837	T0_RPMI
300BCG044	23	8.629247695429	T0_RPMI
300BCG044	23	18.647939017803974	T0_RPMI
300BCG044	23	14.129456311559842	T0_RPMI
300BCG044	23	28.710237964348412	T0_RPMI
300BCG044	23	24.05129448153834	T0_RPMI
300BCG044	23	0.8449240053853211	T0_RPMI
300BCG055	24	14.636588442715599	T0_RPMI
300BCG055	24	23.360601322874583	T0_RPMI
300BCG055	24	18.270869713689827	T0_RPMI
300BCG055	24	9.609580599179559	T0_RPMI
300BCG055	24	30.87979612723203	T0_RPMI
300BCG055	24	34.91768437626212	T0_RPMI
300BCG055	24	22.57100994920855	T0_RPMI
300BCG055	24	37.63275573236454	T0_RPMI
300BCG055	24	21.570851367571002	T0_RPMI
300BCG055	24	31.43796561347155	T0_RPMI
300BCG055	24	22.62477588366908	T0_RPMI
300BCG055	24	14.089726759676367	T0_RPMI
300BCG055	24	17.963474103564526	T0_RPMI
300BCG055	24	29.147931380456722	T0_RPMI
300BCG055	24	25.8254307489364	T0_RPMI
300BCG055	24	16.58527113166209	T0_RPMI
300BCG055	24	11.222465516236623	T0_RPMI
300BCG055	24	25.8270063637183	T0_RPMI
300BCG055	24	46.026024670828335	T0_RPMI
300BCG055	24	19.637428180835496	T0_RPMI
300BCG055	24	-3.5226960866651345	T0_RPMI
300BCG055	24	21.73719447153751	T0_RPMI
300BCG055	24	22.49862575496988	T0_RPMI
300BCG055	24	22.865666198621767	T0_RPMI
300BCG055	24	12.615719229218964	T0_RPMI
300BCG055	24	26.216883644917104	T0_RPMI
300BCG055	24	29.502266550322698	T0_RPMI
300BCG055	24	25.56209542659535	T0_RPMI
300BCG055	24	23.61267775008309	T0_RPMI
300BCG055	24	41.547151942884	T0_RPMI
300BCG055	24	22.32740399636182	T0_RPMI
300BCG055	24	25.53751029464805	T0_RPMI
300BCG055	24	27.836181190942824	T0_RPMI
300BCG055	24	28.644115138573575	T0_RPMI
300BCG055	24	27.25012791275992	T0_RPMI
300BCG055	24	21.10478197952407	T0_RPMI
300BCG055	24	29.28928021676941	T0_RPMI
300BCG055	24	12.136342340208902	T0_RPMI
300BCG055	24	13.944547914316367	T0_RPMI
300BCG055	24	21.13437980161274	T0_RPMI
300BCG055	24	20.74589724751732	T0_RPMI
300BCG055	24	20.723925685778774	T0_RPMI
300BCG055	24	35.87918628565653	T0_RPMI
300BCG055	24	24.004546317342687	T0_RPMI
300BCG055	24	17.222569277536987	T0_RPMI
300BCG055	24	23.829371450798405	T0_RPMI
300BCG055	24	16.554954833407724	T0_RPMI
300BCG055	24	28.747755875934647	T0_RPMI
300BCG055	24	34.258875779766186	T0_RPMI
300BCG055	24	28.27475244402759	T0_RPMI
300BCG055	24	-1.74890933238456	T0_RPMI
300BCG055	24	32.766968344084525	T0_RPMI
300BCG055	24	38.704919325663155	T0_RPMI
300BCG055	24	31.01378630689242	T0_RPMI
300BCG055	24	18.610600142886298	T0_RPMI
300BCG055	24	35.09255416141583	T0_RPMI
300BCG055	24	25.879474446791495	T0_RPMI
300BCG055	24	19.551228908176366	T0_RPMI
300BCG055	24	24.573919534598158	T0_RPMI
300BCG055	24	24.23917987853155	T0_RPMI
300BCG055	24	32.80830758519819	T0_RPMI
300BCG055	24	15.680453914942651	T0_RPMI
300BCG055	24	7.083582947672407	T0_RPMI
300BCG055	24	23.045220773758192	T0_RPMI
300BCG055	24	18.979007501779904	T0_RPMI
300BCG055	24	25.56764255963473	T0_RPMI
300BCG055	24	25.064399490322174	T0_RPMI
300BCG055	24	29.138141848640753	T0_RPMI
300BCG055	24	18.680866100317147	T0_RPMI
300BCG055	24	21.392103109497537	T0_RPMI
300BCG055	24	36.8882661527694	T0_RPMI
300BCG055	24	17.827837409878555	T0_RPMI
300BCG055	24	14.67951784638151	T0_RPMI
300BCG055	24	27.64840372909149	T0_RPMI
300BCG055	24	27.02962668436133	T0_RPMI
300BCG055	24	27.46227320315704	T0_RPMI
300BCG055	24	20.759337816620043	T0_RPMI
300BCG055	24	27.631827811984337	T0_RPMI
300BCG055	24	33.50858080830177	T0_RPMI
300BCG055	24	21.34307001778645	T0_RPMI
300BCG055	24	11.463533241316764	T0_RPMI
300BCG055	24	29.816792839014617	T0_RPMI
300BCG055	24	43.90888166960504	T0_RPMI
300BCG055	24	15.444321361912268	T0_RPMI
300BCG055	24	27.378463906829587	T0_RPMI
300BCG055	24	18.65628214959792	T0_RPMI
300BCG055	24	16.845810811694975	T0_RPMI
300BCG055	24	24.034543552312467	T0_RPMI
300BCG055	24	26.143924302492934	T0_RPMI
300BCG055	24	28.09888968510501	T0_RPMI
300BCG055	24	30.131572833432408	T0_RPMI
300BCG055	24	28.190858371540216	T0_RPMI
300BCG055	24	22.925101157802633	T0_RPMI
300BCG055	24	37.636912115309855	T0_RPMI
300BCG055	24	30.47040031969983	T0_RPMI
300BCG055	24	27.30540701577637	T0_RPMI
300BCG055	24	3.454977004839052	T0_RPMI
300BCG055	24	29.071518153739426	T0_RPMI
300BCG055	24	17.97692496659178	T0_RPMI
300BCG055	24	30.024486749831713	T0_RPMI
300BCG061	23	21.012930941757496	T0_RPMI
300BCG061	23	22.350973551405318	T0_RPMI
300BCG061	23	22.487154450230292	T0_RPMI
300BCG061	23	18.552214149607043	T0_RPMI
300BCG061	23	38.10817823589492	T0_RPMI
300BCG061	23	19.8940515566296	T0_RPMI
300BCG061	23	30.616837298903476	T0_RPMI
300BCG061	23	23.560841588214668	T0_RPMI
300BCG061	23	-0.4854713450987706	T0_RPMI
300BCG061	23	17.598472397048056	T0_RPMI
300BCG061	23	24.6099490007618	T0_RPMI
300BCG061	23	9.759945589686419	T0_RPMI
300BCG061	23	13.667908414618935	T0_RPMI
300BCG061	23	12.013426830420048	T0_RPMI
300BCG061	23	24.297195421153297	T0_RPMI
300BCG061	23	30.429097428793824	T0_RPMI
300BCG061	23	21.618475007479276	T0_RPMI
300BCG061	23	26.823192914646636	T0_RPMI
300BCG061	23	19.115341524681394	T0_RPMI
300BCG061	23	20.969601791856494	T0_RPMI
300BCG061	23	21.340309285444096	T0_RPMI
300BCG061	23	33.41197587810246	T0_RPMI
300BCG061	23	22.550311864167693	T0_RPMI
300BCG061	23	10.679101087658896	T0_RPMI
300BCG061	23	32.936802758775386	T0_RPMI
300BCG061	23	16.88781214179899	T0_RPMI
300BCG061	23	22.99241628886168	T0_RPMI
300BCG061	23	34.342086536699426	T0_RPMI
300BCG061	23	29.334639038926383	T0_RPMI
300BCG061	23	20.68820317945303	T0_RPMI
300BCG061	23	24.398831699044813	T0_RPMI
300BCG061	23	30.979906108808	T0_RPMI
300BCG061	23	14.676580397288133	T0_RPMI
300BCG061	23	28.95066375414593	T0_RPMI
300BCG061	23	22.88559534360647	T0_RPMI
300BCG061	23	8.280499815118057	T0_RPMI
300BCG061	23	32.93334587220839	T0_RPMI
300BCG061	23	16.329523774626697	T0_RPMI
300BCG061	23	10.25932400875135	T0_RPMI
300BCG061	23	11.971197378443136	T0_RPMI
300BCG061	23	24.68745081852147	T0_RPMI
300BCG061	23	30.442979335025328	T0_RPMI
300BCG061	23	18.148427564124926	T0_RPMI
300BCG061	23	13.895965093365025	T0_RPMI
300BCG061	23	18.310798422820156	T0_RPMI
300BCG061	23	6.672666265007052	T0_RPMI
300BCG061	23	12.044283305697308	T0_RPMI
300BCG061	23	12.24727408804083	T0_RPMI
300BCG061	23	20.323303441135746	T0_RPMI
300BCG061	23	17.073886056056402	T0_RPMI
300BCG061	23	18.99476259359101	T0_RPMI
300BCG061	23	4.650406628468052	T0_RPMI
300BCG061	23	19.423169985055566	T0_RPMI
300BCG061	23	23.40650234550341	T0_RPMI
300BCG061	23	25.040842334075265	T0_RPMI
300BCG061	23	28.133361840750727	T0_RPMI
300BCG061	23	24.237274932436133	T0_RPMI
300BCG061	23	11.101700153544833	T0_RPMI
300BCG061	23	31.214988561704374	T0_RPMI
300BCG061	23	22.74521867944636	T0_RPMI
300BCG061	23	26.09275968043438	T0_RPMI
300BCG061	23	20.33266292640366	T0_RPMI
300BCG061	23	19.41575186206103	T0_RPMI
300BCG061	23	35.08518870744401	T0_RPMI
300BCG061	23	19.266337938759126	T0_RPMI
300BCG061	23	7.841328643319995	T0_RPMI
300BCG061	23	10.061893851107131	T0_RPMI
300BCG061	23	37.35223945523745	T0_RPMI
300BCG061	23	21.07878842351913	T0_RPMI
300BCG061	23	24.292228495526263	T0_RPMI
300BCG061	23	18.273091580526543	T0_RPMI
300BCG061	23	3.0544664884945636	T0_RPMI
300BCG061	23	36.46546776156016	T0_RPMI
300BCG061	23	22.084616696113454	T0_RPMI
300BCG061	23	27.90930983468104	T0_RPMI
300BCG061	23	17.38493358499753	T0_RPMI
300BCG061	23	31.83552234785594	T0_RPMI
300BCG061	23	14.195766477190638	T0_RPMI
300BCG061	23	28.96719758854333	T0_RPMI
300BCG061	23	14.756204406859853	T0_RPMI
300BCG061	23	32.29760844726549	T0_RPMI
300BCG061	23	11.193215744163801	T0_RPMI
300BCG061	23	24.52904696933121	T0_RPMI
300BCG061	23	30.035445594354666	T0_RPMI
300BCG061	23	29.51135796860908	T0_RPMI
300BCG061	23	25.535154094927208	T0_RPMI
300BCG061	23	21.672899797582627	T0_RPMI
300BCG061	23	27.452602496012943	T0_RPMI
300BCG061	23	40.22710865340463	T0_RPMI
300BCG061	23	24.213394623583437	T0_RPMI
300BCG061	23	23.965256458618416	T0_RPMI
300BCG061	23	27.95931249209794	T0_RPMI
300BCG061	23	20.38701568860497	T0_RPMI
300BCG061	23	16.30613476024066	T0_RPMI
300BCG061	23	33.3406328428275	T0_RPMI
300BCG061	23	16.267250421924743	T0_RPMI
300BCG061	23	13.111056914653641	T0_RPMI
300BCG061	23	19.25264528349357	T0_RPMI
300BCG061	23	36.66278358338767	T0_RPMI
300BCG061	23	14.563158665662627	T0_RPMI
300BCG123	24	26.277621499575147	T0_RPMI
300BCG123	24	35.64539527436467	T0_RPMI
300BCG123	24	42.397308932319476	T0_RPMI
300BCG123	24	39.12533352315965	T0_RPMI
300BCG123	24	26.330092060298337	T0_RPMI
300BCG123	24	32.96846145488137	T0_RPMI
300BCG123	24	23.207931636642336	T0_RPMI
300BCG123	24	32.61875275695705	T0_RPMI
300BCG123	24	26.330576367729027	T0_RPMI
300BCG123	24	25.73128176495395	T0_RPMI
300BCG123	24	40.07093268249899	T0_RPMI
300BCG123	24	38.142561423330086	T0_RPMI
300BCG123	24	37.21552931894169	T0_RPMI
300BCG123	24	47.95328965641805	T0_RPMI
300BCG123	24	35.91593261212467	T0_RPMI
300BCG123	24	33.905131923593565	T0_RPMI
300BCG123	24	32.8216326393083	T0_RPMI
300BCG123	24	26.92571785084907	T0_RPMI
300BCG123	24	35.09932623230231	T0_RPMI
300BCG123	24	30.89022247353605	T0_RPMI
300BCG123	24	26.591475605566043	T0_RPMI
300BCG123	24	43.41480073512939	T0_RPMI
300BCG123	24	26.896655181493973	T0_RPMI
300BCG123	24	32.933018556471225	T0_RPMI
300BCG123	24	30.833373771427897	T0_RPMI
300BCG123	24	41.8224428814505	T0_RPMI
300BCG123	24	37.15947295069121	T0_RPMI
300BCG123	24	38.71025393002135	T0_RPMI
300BCG123	24	33.17908813125184	T0_RPMI
300BCG123	24	40.3581021872308	T0_RPMI
300BCG123	24	31.985840605501636	T0_RPMI
300BCG123	24	33.58809893414616	T0_RPMI
300BCG123	24	42.89822939006878	T0_RPMI
300BCG123	24	43.39882915551351	T0_RPMI
300BCG123	24	45.34298338195447	T0_RPMI
300BCG123	24	31.099733034375706	T0_RPMI
300BCG123	24	32.23346056651234	T0_RPMI
300BCG123	24	22.954241954518842	T0_RPMI
300BCG123	24	24.331046359518318	T0_RPMI
300BCG123	24	11.840418353669229	T0_RPMI
300BCG123	24	31.82438139180111	T0_RPMI
300BCG123	24	37.41466350905678	T0_RPMI
300BCG123	24	24.713614953398423	T0_RPMI
300BCG123	24	32.01658089624961	T0_RPMI
300BCG123	24	33.704225769959244	T0_RPMI
300BCG123	24	31.669754251260525	T0_RPMI
300BCG123	24	30.70996672248989	T0_RPMI
300BCG123	24	30.424743274963365	T0_RPMI
300BCG123	24	29.449749782496667	T0_RPMI
300BCG123	24	33.13624430335684	T0_RPMI
300BCG123	24	24.53584479419623	T0_RPMI
300BCG123	24	40.22048735283069	T0_RPMI
300BCG123	24	29.995616645770163	T0_RPMI
300BCG123	24	33.21624497511483	T0_RPMI
300BCG123	24	32.05028584350758	T0_RPMI
300BCG123	24	32.19262377648217	T0_RPMI
300BCG123	24	37.86328457428702	T0_RPMI
300BCG123	24	23.290657410787865	T0_RPMI
300BCG123	24	32.69631400288539	T0_RPMI
300BCG123	24	26.19668929328749	T0_RPMI
300BCG123	24	45.27726533455732	T0_RPMI
300BCG123	24	33.07024897323325	T0_RPMI
300BCG123	24	38.83926965302208	T0_RPMI
300BCG123	24	41.760898737958414	T0_RPMI
300BCG123	24	34.29963210141088	T0_RPMI
300BCG123	24	25.650666284733234	T0_RPMI
300BCG123	24	16.510346149250584	T0_RPMI
300BCG123	24	26.968471899697505	T0_RPMI
300BCG123	24	31.49716320779177	T0_RPMI
300BCG123	24	28.16615079503751	T0_RPMI
300BCG123	24	19.63643391224023	T0_RPMI
300BCG123	24	25.919173242231423	T0_RPMI
300BCG123	24	19.357059684429988	T0_RPMI
300BCG123	24	43.48701550144901	T0_RPMI
300BCG123	24	25.111809858113343	T0_RPMI
300BCG123	24	40.5418031518082	T0_RPMI
300BCG123	24	36.12761957032679	T0_RPMI
300BCG123	24	15.436708935577268	T0_RPMI
300BCG123	24	42.6919054066524	T0_RPMI
300BCG123	24	34.287824511140265	T0_RPMI
300BCG123	24	22.64014053903205	T0_RPMI
300BCG123	24	29.069336295709203	T0_RPMI
300BCG123	24	14.294319480982642	T0_RPMI
300BCG123	24	24.59703076959568	T0_RPMI
300BCG123	24	36.783817742480615	T0_RPMI
300BCG123	24	33.054826070040924	T0_RPMI
300BCG123	24	29.56802694553055	T0_RPMI
300BCG123	24	36.86723625711412	T0_RPMI
300BCG123	24	17.897167119428214	T0_RPMI
300BCG123	24	30.624992772928273	T0_RPMI
300BCG123	24	24.66180977588268	T0_RPMI
300BCG123	24	37.43071395807991	T0_RPMI
300BCG123	24	32.54693325838682	T0_RPMI
300BCG123	24	35.54310475894972	T0_RPMI
300BCG123	24	21.185669564562314	T0_RPMI
300BCG123	24	42.74293818914797	T0_RPMI
300BCG123	24	43.36925792480216	T0_RPMI
300BCG123	24	23.5134665785281	T0_RPMI
300BCG123	24	29.188578977532114	T0_RPMI
300BCG123	24	24.028541536987994	T0_RPMI
300BCG109	35	31.897473951350854	T0_RPMI
300BCG109	35	33.985709874485245	T0_RPMI
300BCG109	35	28.080973407802258	T0_RPMI
300BCG109	35	34.46286931678346	T0_RPMI
300BCG109	35	31.114889350583386	T0_RPMI
300BCG109	35	19.083375092219875	T0_RPMI
300BCG109	35	32.9579167892999	T0_RPMI
300BCG109	35	21.716828479849518	T0_RPMI
300BCG109	35	25.965093569687145	T0_RPMI
300BCG109	35	28.11620235700104	T0_RPMI
300BCG109	35	36.03575593503389	T0_RPMI
300BCG109	35	25.675908428165314	T0_RPMI
300BCG109	35	31.672794128348162	T0_RPMI
300BCG109	35	23.05292679211403	T0_RPMI
300BCG109	35	36.97086944384074	T0_RPMI
300BCG109	35	25.801033637269125	T0_RPMI
300BCG109	35	23.965836487898507	T0_RPMI
300BCG109	35	20.302749608472595	T0_RPMI
300BCG109	35	34.4908075324057	T0_RPMI
300BCG109	35	32.46548942763457	T0_RPMI
300BCG109	35	36.358112958173756	T0_RPMI
300BCG109	35	27.7541542987483	T0_RPMI
300BCG109	35	16.514358360441964	T0_RPMI
300BCG109	35	24.731365787692372	T0_RPMI
300BCG109	35	40.992399071105794	T0_RPMI
300BCG109	35	18.769033645154707	T0_RPMI
300BCG109	35	27.987828354024877	T0_RPMI
300BCG109	35	14.840132511453678	T0_RPMI
300BCG109	35	38.129031496302986	T0_RPMI
300BCG109	35	29.15960979455026	T0_RPMI
300BCG109	35	27.173924690741664	T0_RPMI
300BCG109	35	30.58461678414632	T0_RPMI
300BCG109	35	34.45286027641173	T0_RPMI
300BCG109	35	49.44102302906183	T0_RPMI
300BCG109	35	39.218540952586096	T0_RPMI
300BCG109	35	31.916479817030947	T0_RPMI
300BCG109	35	37.832063371309886	T0_RPMI
300BCG109	35	25.318987837109276	T0_RPMI
300BCG109	35	32.10561706770096	T0_RPMI
300BCG109	35	31.473329377021344	T0_RPMI
300BCG109	35	29.405765210925708	T0_RPMI
300BCG109	35	15.426225487651726	T0_RPMI
300BCG109	35	29.883461163532143	T0_RPMI
300BCG109	35	30.732154447805254	T0_RPMI
300BCG109	35	30.487253626015153	T0_RPMI
300BCG109	35	28.347635452656792	T0_RPMI
300BCG109	35	16.852580715905262	T0_RPMI
300BCG109	35	24.908362469833314	T0_RPMI
300BCG109	35	27.970894588344947	T0_RPMI
300BCG109	35	21.25271494946924	T0_RPMI
300BCG109	35	8.53094961220117	T0_RPMI
300BCG109	35	28.11640444561715	T0_RPMI
300BCG109	35	43.85654228123895	T0_RPMI
300BCG109	35	24.9877494795768	T0_RPMI
300BCG109	35	28.059487146741112	T0_RPMI
300BCG109	35	38.919149281669135	T0_RPMI
300BCG109	35	44.63526435423788	T0_RPMI
300BCG109	35	28.16115561424871	T0_RPMI
300BCG109	35	38.29293742649358	T0_RPMI
300BCG109	35	31.561725252523605	T0_RPMI
300BCG109	35	26.69878905161313	T0_RPMI
300BCG109	35	26.08756850243805	T0_RPMI
300BCG109	35	25.967039757223667	T0_RPMI
300BCG109	35	33.88885010926496	T0_RPMI
300BCG109	35	42.79880305636459	T0_RPMI
300BCG109	35	40.29379939716658	T0_RPMI
300BCG109	35	29.451064837939594	T0_RPMI
300BCG109	35	36.23628792212799	T0_RPMI
300BCG109	35	24.886716223449067	T0_RPMI
300BCG109	35	30.344271569247123	T0_RPMI
300BCG109	35	33.48608603619138	T0_RPMI
300BCG109	35	31.438854505926525	T0_RPMI
300BCG109	35	27.063320818831297	T0_RPMI
300BCG109	35	27.73697263951139	T0_RPMI
300BCG109	35	20.56590537349703	T0_RPMI
300BCG109	35	14.342696016110514	T0_RPMI
300BCG109	35	11.451334022188334	T0_RPMI
300BCG109	35	21.286523816520525	T0_RPMI
300BCG109	35	44.63860701182795	T0_RPMI
300BCG109	35	19.40441389353164	T0_RPMI
300BCG109	35	37.56140699726192	T0_RPMI
300BCG109	35	22.58400606632486	T0_RPMI
300BCG109	35	27.785949473143294	T0_RPMI
300BCG109	35	32.92178793924499	T0_RPMI
300BCG109	35	49.74196570522093	T0_RPMI
300BCG109	35	33.529305566084254	T0_RPMI
300BCG109	35	21.045062032981548	T0_RPMI
300BCG109	35	24.119163324330042	T0_RPMI
300BCG109	35	21.078106374513677	T0_RPMI
300BCG109	35	42.77778604026839	T0_RPMI
300BCG109	35	24.56258649664654	T0_RPMI
300BCG109	35	17.200885307708546	T0_RPMI
300BCG109	35	3.6034988090485403	T0_RPMI
300BCG109	35	31.262014446304086	T0_RPMI
300BCG109	35	34.48169808581302	T0_RPMI
300BCG109	35	17.661730893625744	T0_RPMI
300BCG109	35	26.486889224494035	T0_RPMI
300BCG109	35	26.21567709031773	T0_RPMI
300BCG109	35	34.89408555833151	T0_RPMI
300BCG109	35	25.04896026010602	T0_RPMI
300BCG259	24	34.24914159579433	T0_RPMI
300BCG259	24	17.106407866136873	T0_RPMI
300BCG259	24	15.289945887686681	T0_RPMI
300BCG259	24	37.10063219372897	T0_RPMI
300BCG259	24	21.813669812739604	T0_RPMI
300BCG259	24	30.959040385190654	T0_RPMI
300BCG259	24	29.110973209762687	T0_RPMI
300BCG259	24	19.697032991688573	T0_RPMI
300BCG259	24	27.320519692321945	T0_RPMI
300BCG259	24	15.533690556441837	T0_RPMI
300BCG259	24	23.717268006625446	T0_RPMI
300BCG259	24	16.72650546655329	T0_RPMI
300BCG259	24	33.7424297335369	T0_RPMI
300BCG259	24	18.714657827403244	T0_RPMI
300BCG259	24	20.890437550836793	T0_RPMI
300BCG259	24	33.65339264155266	T0_RPMI
300BCG259	24	31.468729200062526	T0_RPMI
300BCG259	24	16.229409271896625	T0_RPMI
300BCG259	24	19.902856375718095	T0_RPMI
300BCG259	24	22.060123976445155	T0_RPMI
300BCG259	24	34.47849184712678	T0_RPMI
300BCG259	24	30.427341872840696	T0_RPMI
300BCG259	24	23.75731479271909	T0_RPMI
300BCG259	24	23.805819489589908	T0_RPMI
300BCG259	24	21.40487178446799	T0_RPMI
300BCG259	24	31.62486070084028	T0_RPMI
300BCG259	24	23.320929858893006	T0_RPMI
300BCG259	24	23.758619429929656	T0_RPMI
300BCG259	24	30.57901855680026	T0_RPMI
300BCG259	24	20.77563982306428	T0_RPMI
300BCG259	24	25.158283157825032	T0_RPMI
300BCG259	24	23.165505947394845	T0_RPMI
300BCG259	24	22.438107676148157	T0_RPMI
300BCG259	24	20.944054529850217	T0_RPMI
300BCG259	24	17.10066320548716	T0_RPMI
300BCG259	24	24.86006680644551	T0_RPMI
300BCG259	24	22.467325873263245	T0_RPMI
300BCG259	24	33.53903521737581	T0_RPMI
300BCG259	24	37.71999554052148	T0_RPMI
300BCG259	24	27.24286535631484	T0_RPMI
300BCG259	24	15.53669674859524	T0_RPMI
300BCG259	24	21.1588402221678	T0_RPMI
300BCG259	24	22.57433191138857	T0_RPMI
300BCG259	24	20.130472736879867	T0_RPMI
300BCG259	24	22.65429215102205	T0_RPMI
300BCG259	24	14.881789073138128	T0_RPMI
300BCG259	24	18.963118590051906	T0_RPMI
300BCG259	24	35.785147034107375	T0_RPMI
300BCG259	24	36.398748097820594	T0_RPMI
300BCG259	24	20.158710930215502	T0_RPMI
300BCG259	24	27.016782279456958	T0_RPMI
300BCG259	24	15.102827427230181	T0_RPMI
300BCG259	24	31.651749287475376	T0_RPMI
300BCG259	24	22.80414650666725	T0_RPMI
300BCG259	24	25.327452359265937	T0_RPMI
300BCG259	24	26.697459530756156	T0_RPMI
300BCG259	24	20.13906695670306	T0_RPMI
300BCG259	24	17.17375192108754	T0_RPMI
300BCG259	24	27.296376514106626	T0_RPMI
300BCG259	24	27.432750408149612	T0_RPMI
300BCG259	24	34.39073371228757	T0_RPMI
300BCG259	24	35.03781302069853	T0_RPMI
300BCG259	24	36.058224518381586	T0_RPMI
300BCG259	24	18.983102959590667	T0_RPMI
300BCG259	24	28.311976262999675	T0_RPMI
300BCG259	24	15.662805856681976	T0_RPMI
300BCG259	24	39.41817229622998	T0_RPMI
300BCG259	24	12.248543568322875	T0_RPMI
300BCG259	24	22.206337917255826	T0_RPMI
300BCG259	24	30.72408716801099	T0_RPMI
300BCG259	24	44.1951832740926	T0_RPMI
300BCG259	24	34.054022886752904	T0_RPMI
300BCG259	24	25.39867637170092	T0_RPMI
300BCG259	24	19.990210200532466	T0_RPMI
300BCG259	24	20.261944738637364	T0_RPMI
300BCG259	24	40.51494714393608	T0_RPMI
300BCG259	24	11.452043093828635	T0_RPMI
300BCG259	24	38.340819671434296	T0_RPMI
300BCG259	24	27.6974084365557	T0_RPMI
300BCG259	24	20.624240400265798	T0_RPMI
300BCG259	24	30.590462131421702	T0_RPMI
300BCG259	24	24.646313193297356	T0_RPMI
300BCG259	24	22.341774220652226	T0_RPMI
300BCG259	24	31.37049430049171	T0_RPMI
300BCG259	24	23.726531453319932	T0_RPMI
300BCG259	24	30.992720691054565	T0_RPMI
300BCG259	24	1.408421735120287	T0_RPMI
300BCG259	24	24.922495990937847	T0_RPMI
300BCG259	24	28.672826987238874	T0_RPMI
300BCG259	24	24.933873881340215	T0_RPMI
300BCG259	24	25.955420072681044	T0_RPMI
300BCG259	24	19.1242650367121	T0_RPMI
300BCG259	24	24.323898265268017	T0_RPMI
300BCG259	24	21.71021047045133	T0_RPMI
300BCG259	24	26.253412374180744	T0_RPMI
300BCG259	24	23.231595081878964	T0_RPMI
300BCG259	24	19.879675748039844	T0_RPMI
300BCG259	24	23.442903909627432	T0_RPMI
300BCG259	24	16.163138891812054	T0_RPMI
300BCG259	24	30.9266365038343	T0_RPMI
300BCG214	19	22.33408571765581	T0_RPMI
300BCG214	19	15.186007937378594	T0_RPMI
300BCG214	19	35.42960181612507	T0_RPMI
300BCG214	19	13.963737184238305	T0_RPMI
300BCG214	19	31.859707254265288	T0_RPMI
300BCG214	19	22.66095882157306	T0_RPMI
300BCG214	19	20.2821872977377	T0_RPMI
300BCG214	19	17.399507766609755	T0_RPMI
300BCG214	19	11.282190350017554	T0_RPMI
300BCG214	19	26.699868849624018	T0_RPMI
300BCG214	19	20.63369245417251	T0_RPMI
300BCG214	19	28.915465037322516	T0_RPMI
300BCG214	19	4.402899028878663	T0_RPMI
300BCG214	19	3.650818275200977	T0_RPMI
300BCG214	19	24.92342027996221	T0_RPMI
300BCG214	19	30.575708604392762	T0_RPMI
300BCG214	19	21.5962153899004	T0_RPMI
300BCG214	19	14.89440808289669	T0_RPMI
300BCG214	19	10.84856146882958	T0_RPMI
300BCG214	19	9.112766223756465	T0_RPMI
300BCG214	19	22.523592308224295	T0_RPMI
300BCG214	19	24.56885347284558	T0_RPMI
300BCG214	19	17.077161611679504	T0_RPMI
300BCG214	19	11.843509159695342	T0_RPMI
300BCG214	19	5.806846779601044	T0_RPMI
300BCG214	19	26.491705441185374	T0_RPMI
300BCG214	19	13.363234582890534	T0_RPMI
300BCG214	19	25.571437078832812	T0_RPMI
300BCG214	19	17.645755402171524	T0_RPMI
300BCG214	19	15.858529705005116	T0_RPMI
300BCG214	19	12.75436555645621	T0_RPMI
300BCG214	19	31.130276739915892	T0_RPMI
300BCG214	19	18.191618089603544	T0_RPMI
300BCG214	19	21.34676292752869	T0_RPMI
300BCG214	19	17.741364997975758	T0_RPMI
300BCG214	19	27.75830301432597	T0_RPMI
300BCG214	19	33.534741121530516	T0_RPMI
300BCG214	19	22.250493014170313	T0_RPMI
300BCG214	19	26.668678280614706	T0_RPMI
300BCG214	19	14.32577120915677	T0_RPMI
300BCG214	19	26.992212442900293	T0_RPMI
300BCG214	19	19.17157478617033	T0_RPMI
300BCG214	19	18.45436955296584	T0_RPMI
300BCG214	19	32.426030642309364	T0_RPMI
300BCG214	19	23.69274923025245	T0_RPMI
300BCG214	19	23.435531079956046	T0_RPMI
300BCG214	19	13.667902428532205	T0_RPMI
300BCG214	19	34.21128200892144	T0_RPMI
300BCG214	19	20.093304060520065	T0_RPMI
300BCG214	19	21.523360882317796	T0_RPMI
300BCG214	19	15.435143867008177	T0_RPMI
300BCG214	19	16.21361907839431	T0_RPMI
300BCG214	19	9.747471212787941	T0_RPMI
300BCG214	19	22.087217089596244	T0_RPMI
300BCG214	19	12.859478038838306	T0_RPMI
300BCG214	19	19.543541110871132	T0_RPMI
300BCG214	19	18.21705614943231	T0_RPMI
300BCG214	19	27.553129998147373	T0_RPMI
300BCG214	19	15.107898621631447	T0_RPMI
300BCG214	19	15.317749963475153	T0_RPMI
300BCG214	19	31.334679441686607	T0_RPMI
300BCG214	19	16.69840220403897	T0_RPMI
300BCG214	19	34.05792543760432	T0_RPMI
300BCG214	19	20.604921479358378	T0_RPMI
300BCG214	19	15.421037931970535	T0_RPMI
300BCG214	19	21.31629180963324	T0_RPMI
300BCG214	19	15.298638220828016	T0_RPMI
300BCG214	19	18.668934039819444	T0_RPMI
300BCG214	19	28.26697451581134	T0_RPMI
300BCG214	19	24.706156071537116	T0_RPMI
300BCG214	19	12.679490925660742	T0_RPMI
300BCG214	19	26.78124416018992	T0_RPMI
300BCG214	19	20.78760473361141	T0_RPMI
300BCG214	19	21.81876552498255	T0_RPMI
300BCG214	19	34.238014007956636	T0_RPMI
300BCG214	19	13.81384598222934	T0_RPMI
300BCG214	19	24.196745060195504	T0_RPMI
300BCG214	19	19.029709149478663	T0_RPMI
300BCG214	19	13.561350585798962	T0_RPMI
300BCG214	19	7.378266361093094	T0_RPMI
300BCG214	19	29.217984849766108	T0_RPMI
300BCG214	19	32.30056717580097	T0_RPMI
300BCG214	19	26.442400640870492	T0_RPMI
300BCG214	19	15.617682651045406	T0_RPMI
300BCG214	19	1.4457321969165449	T0_RPMI
300BCG214	19	20.50375701923441	T0_RPMI
300BCG214	19	15.706717399755036	T0_RPMI
300BCG214	19	-4.35881926537079	T0_RPMI
300BCG214	19	7.1650488142123905	T0_RPMI
300BCG214	19	25.428452738647945	T0_RPMI
300BCG214	19	19.712456498492504	T0_RPMI
300BCG214	19	18.238733781915183	T0_RPMI
300BCG214	19	27.011587179394343	T0_RPMI
300BCG214	19	17.906689628500672	T0_RPMI
300BCG214	19	37.079770722212125	T0_RPMI
300BCG214	19	7.655739175915337	T0_RPMI
300BCG214	19	15.139560559478102	T0_RPMI
300BCG214	19	27.171985744483607	T0_RPMI
300BCG214	19	24.459982031518766	T0_RPMI
300BCG214	19	6.357191459541123	T0_RPMI
300BCG141	26	37.2453426206345	T0_RPMI
300BCG141	26	33.355793267933734	T0_RPMI
300BCG141	26	23.688748654134283	T0_RPMI
300BCG141	26	24.86001945328801	T0_RPMI
300BCG141	26	13.221040991849227	T0_RPMI
300BCG141	26	23.0307679048999	T0_RPMI
300BCG141	26	26.31981758413473	T0_RPMI
300BCG141	26	15.869179003431377	T0_RPMI
300BCG141	26	25.400297714781058	T0_RPMI
300BCG141	26	22.774947614039746	T0_RPMI
300BCG141	26	34.16470583295615	T0_RPMI
300BCG141	26	23.39971445258418	T0_RPMI
300BCG141	26	27.409770059865984	T0_RPMI
300BCG141	26	18.223983685686513	T0_RPMI
300BCG141	26	19.646193492501748	T0_RPMI
300BCG141	26	16.577032284136294	T0_RPMI
300BCG141	26	14.04499019398822	T0_RPMI
300BCG141	26	14.615817113600537	T0_RPMI
300BCG141	26	35.35687712684147	T0_RPMI
300BCG141	26	23.0846929716086	T0_RPMI
300BCG141	26	15.403966426147676	T0_RPMI
300BCG141	26	14.9853622244166	T0_RPMI
300BCG141	26	15.610395989124344	T0_RPMI
300BCG141	26	26.669978368136974	T0_RPMI
300BCG141	26	16.426376703838358	T0_RPMI
300BCG141	26	24.601741514210463	T0_RPMI
300BCG141	26	21.444603141492948	T0_RPMI
300BCG141	26	23.002700331024215	T0_RPMI
300BCG141	26	22.723349253423343	T0_RPMI
300BCG141	26	31.480029999299283	T0_RPMI
300BCG141	26	13.127137258926941	T0_RPMI
300BCG141	26	16.505350189067087	T0_RPMI
300BCG141	26	18.085886284219015	T0_RPMI
300BCG141	26	22.68472611481054	T0_RPMI
300BCG141	26	27.889474055475684	T0_RPMI
300BCG141	26	25.48706953840627	T0_RPMI
300BCG141	26	22.84977102315026	T0_RPMI
300BCG141	26	19.349921140142893	T0_RPMI
300BCG141	26	41.430801764101524	T0_RPMI
300BCG141	26	11.592594872133986	T0_RPMI
300BCG141	26	16.741534052048035	T0_RPMI
300BCG141	26	17.030810750598725	T0_RPMI
300BCG141	26	27.687367623104684	T0_RPMI
300BCG141	26	29.11349029632766	T0_RPMI
300BCG141	26	14.937991389309492	T0_RPMI
300BCG141	26	31.291596701195107	T0_RPMI
300BCG141	26	20.418401852765143	T0_RPMI
300BCG141	26	32.30281179490903	T0_RPMI
300BCG141	26	15.352656057722987	T0_RPMI
300BCG141	26	12.246506808597445	T0_RPMI
300BCG141	26	31.180116797872742	T0_RPMI
300BCG141	26	23.980442719925758	T0_RPMI
300BCG141	26	36.95860176565672	T0_RPMI
300BCG141	26	18.130168602197006	T0_RPMI
300BCG141	26	24.029295023941717	T0_RPMI
300BCG141	26	15.973114822324611	T0_RPMI
300BCG141	26	19.112319122145443	T0_RPMI
300BCG141	26	15.520686386085831	T0_RPMI
300BCG141	26	29.98914135097107	T0_RPMI
300BCG141	26	19.532794149486822	T0_RPMI
300BCG141	26	19.209648108052566	T0_RPMI
300BCG141	26	20.352168129462388	T0_RPMI
300BCG141	26	23.503323333579807	T0_RPMI
300BCG141	26	35.90930263216917	T0_RPMI
300BCG141	26	18.58831523540603	T0_RPMI
300BCG141	26	17.13774305773008	T0_RPMI
300BCG141	26	26.985251680783584	T0_RPMI
300BCG141	26	24.102514248842077	T0_RPMI
300BCG141	26	17.80559784175138	T0_RPMI
300BCG141	26	28.096839616454517	T0_RPMI
300BCG141	26	32.92315357931993	T0_RPMI
300BCG141	26	28.51078779278167	T0_RPMI
300BCG141	26	19.70130020036213	T0_RPMI
300BCG141	26	33.042751275802914	T0_RPMI
300BCG141	26	26.571092711334305	T0_RPMI
300BCG141	26	20.308652595002776	T0_RPMI
300BCG141	26	13.69485168832508	T0_RPMI
300BCG141	26	13.305082403871795	T0_RPMI
300BCG141	26	20.197930371260206	T0_RPMI
300BCG141	26	28.447536709874274	T0_RPMI
300BCG141	26	5.3864146271437505	T0_RPMI
300BCG141	26	17.77867935457504	T0_RPMI
300BCG141	26	7.782510842758214	T0_RPMI
300BCG141	26	27.943916268590048	T0_RPMI
300BCG141	26	11.396246382872675	T0_RPMI
300BCG141	26	27.286849805602436	T0_RPMI
300BCG141	26	18.850018758266803	T0_RPMI
300BCG141	26	19.921627312502352	T0_RPMI
300BCG141	26	17.76100343961685	T0_RPMI
300BCG141	26	16.877347019636474	T0_RPMI
300BCG141	26	20.824999915617145	T0_RPMI
300BCG141	26	22.203834091007217	T0_RPMI
300BCG141	26	26.443915463729162	T0_RPMI
300BCG141	26	25.035347211594132	T0_RPMI
300BCG141	26	32.58137909473499	T0_RPMI
300BCG141	26	27.85434583256264	T0_RPMI
300BCG141	26	23.741445371533246	T0_RPMI
300BCG141	26	30.903089313656302	T0_RPMI
300BCG141	26	23.80185394526602	T0_RPMI
300BCG141	26	9.580735207800037	T0_RPMI
300BCG211	20	32.90492595256433	T0_RPMI
300BCG211	20	28.829040615496716	T0_RPMI
300BCG211	20	37.31109797910202	T0_RPMI
300BCG211	20	20.068226999277083	T0_RPMI
300BCG211	20	22.779329960335318	T0_RPMI
300BCG211	20	5.077872603542908	T0_RPMI
300BCG211	20	18.741441812651217	T0_RPMI
300BCG211	20	36.08186277041064	T0_RPMI
300BCG211	20	11.357205617175364	T0_RPMI
300BCG211	20	22.011232844091378	T0_RPMI
300BCG211	20	28.60806126300592	T0_RPMI
300BCG211	20	23.057464244822995	T0_RPMI
300BCG211	20	25.02980194028213	T0_RPMI
300BCG211	20	31.42086696175104	T0_RPMI
300BCG211	20	35.25463544074405	T0_RPMI
300BCG211	20	21.63683873135263	T0_RPMI
300BCG211	20	23.500437731365736	T0_RPMI
300BCG211	20	31.656523817728466	T0_RPMI
300BCG211	20	17.49392649592435	T0_RPMI
300BCG211	20	30.986822179099004	T0_RPMI
300BCG211	20	13.132530602480474	T0_RPMI
300BCG211	20	22.29671336789343	T0_RPMI
300BCG211	20	38.895580913414236	T0_RPMI
300BCG211	20	39.77745934914064	T0_RPMI
300BCG211	20	11.086162662663627	T0_RPMI
300BCG211	20	26.05689931240474	T0_RPMI
300BCG211	20	20.870276360134277	T0_RPMI
300BCG211	20	27.033708260520342	T0_RPMI
300BCG211	20	13.546709978199829	T0_RPMI
300BCG211	20	1.2819715460059198	T0_RPMI
300BCG211	20	29.97991748781334	T0_RPMI
300BCG211	20	23.898416749162575	T0_RPMI
300BCG211	20	26.18076746010041	T0_RPMI
300BCG211	20	30.103507009022586	T0_RPMI
300BCG211	20	26.420372452992773	T0_RPMI
300BCG211	20	25.548755255423366	T0_RPMI
300BCG211	20	29.570092870280707	T0_RPMI
300BCG211	20	20.528431444219663	T0_RPMI
300BCG211	20	24.629513530619572	T0_RPMI
300BCG211	20	6.049566970725662	T0_RPMI
300BCG211	20	26.034655598137697	T0_RPMI
300BCG211	20	20.419028923735187	T0_RPMI
300BCG211	20	27.16810271506297	T0_RPMI
300BCG211	20	20.667928402793436	T0_RPMI
300BCG211	20	26.314342651268245	T0_RPMI
300BCG211	20	40.39963662847137	T0_RPMI
300BCG211	20	28.574425472963597	T0_RPMI
300BCG211	20	24.041117612786138	T0_RPMI
300BCG211	20	47.50348400947324	T0_RPMI
300BCG211	20	32.02116911048446	T0_RPMI
300BCG211	20	15.046436051166783	T0_RPMI
300BCG211	20	28.375910336963933	T0_RPMI
300BCG211	20	28.119896425601667	T0_RPMI
300BCG211	20	10.998037024117835	T0_RPMI
300BCG211	20	27.95847508860626	T0_RPMI
300BCG211	20	33.63946305985407	T0_RPMI
300BCG211	20	34.92936429302775	T0_RPMI
300BCG211	20	32.287634126401876	T0_RPMI
300BCG211	20	33.23179952880395	T0_RPMI
300BCG211	20	25.547824681209285	T0_RPMI
300BCG211	20	15.736131760448473	T0_RPMI
300BCG211	20	23.735777745844523	T0_RPMI
300BCG211	20	21.95484385818827	T0_RPMI
300BCG211	20	6.614134148092314	T0_RPMI
300BCG211	20	13.929309766400518	T0_RPMI
300BCG211	20	33.68822272194712	T0_RPMI
300BCG211	20	21.790477839524897	T0_RPMI
300BCG211	20	18.96374368112222	T0_RPMI
300BCG211	20	25.157425859475985	T0_RPMI
300BCG211	20	16.424511064880868	T0_RPMI
300BCG211	20	15.859177854248541	T0_RPMI
300BCG211	20	18.52244198767917	T0_RPMI
300BCG211	20	23.395706138473955	T0_RPMI
300BCG211	20	32.72717709720434	T0_RPMI
300BCG211	20	10.272991974058991	T0_RPMI
300BCG211	20	22.186459536093906	T0_RPMI
300BCG211	20	14.286671576612427	T0_RPMI
300BCG211	20	12.464564403034942	T0_RPMI
300BCG211	20	30.205756174665773	T0_RPMI
300BCG211	20	35.94796352141078	T0_RPMI
300BCG211	20	17.686927534797146	T0_RPMI
300BCG211	20	24.105904493093824	T0_RPMI
300BCG211	20	7.52686152093438	T0_RPMI
300BCG211	20	12.234824891990502	T0_RPMI
300BCG211	20	6.383947399057971	T0_RPMI
300BCG211	20	20.53641575903157	T0_RPMI
300BCG211	20	40.70261709982918	T0_RPMI
300BCG211	20	30.489238572621225	T0_RPMI
300BCG211	20	9.409038054488548	T0_RPMI
300BCG211	20	34.14408164936663	T0_RPMI
300BCG211	20	14.1186105095831	T0_RPMI
300BCG211	20	20.097959880427865	T0_RPMI
300BCG211	20	25.091171507770888	T0_RPMI
300BCG211	20	20.385378103616503	T0_RPMI
300BCG211	20	32.420641872364314	T0_RPMI
300BCG211	20	36.987737781564384	T0_RPMI
300BCG211	20	33.03503960800351	T0_RPMI
300BCG211	20	21.43800822751022	T0_RPMI
300BCG211	20	24.26650832936747	T0_RPMI
300BCG211	20	23.028400713088534	T0_RPMI
300BCG270	23	28.011706322475447	T0_RPMI
300BCG270	23	24.992331217991037	T0_RPMI
300BCG270	23	23.775255286080768	T0_RPMI
300BCG270	23	17.733590198637334	T0_RPMI
300BCG270	23	25.039832935014324	T0_RPMI
300BCG270	23	22.920005596317615	T0_RPMI
300BCG270	23	25.006144607149118	T0_RPMI
300BCG270	23	16.671065752044903	T0_RPMI
300BCG270	23	33.431336631549556	T0_RPMI
300BCG270	23	24.866004763779255	T0_RPMI
300BCG270	23	22.665327196689216	T0_RPMI
300BCG270	23	16.407840203982307	T0_RPMI
300BCG270	23	22.706740829554406	T0_RPMI
300BCG270	23	18.84351968135516	T0_RPMI
300BCG270	23	24.605121500054363	T0_RPMI
300BCG270	23	17.28576516629175	T0_RPMI
300BCG270	23	21.37202960600396	T0_RPMI
300BCG270	23	20.13848713497345	T0_RPMI
300BCG270	23	34.784424501723734	T0_RPMI
300BCG270	23	20.864999886991896	T0_RPMI
300BCG270	23	19.64938173968992	T0_RPMI
300BCG270	23	22.809395748809468	T0_RPMI
300BCG270	23	31.28058492453606	T0_RPMI
300BCG270	23	23.30115410894453	T0_RPMI
300BCG270	23	28.93406658030432	T0_RPMI
300BCG270	23	23.96452505695443	T0_RPMI
300BCG270	23	30.36465998428232	T0_RPMI
300BCG270	23	26.41700913141286	T0_RPMI
300BCG270	23	26.427479664958597	T0_RPMI
300BCG270	23	31.299525770947664	T0_RPMI
300BCG270	23	17.53785824500171	T0_RPMI
300BCG270	23	30.41113128634774	T0_RPMI
300BCG270	23	27.005001351354156	T0_RPMI
300BCG270	23	27.998655978905298	T0_RPMI
300BCG270	23	17.822673737342487	T0_RPMI
300BCG270	23	18.175138741431876	T0_RPMI
300BCG270	23	17.15955587253378	T0_RPMI
300BCG270	23	19.64167926785774	T0_RPMI
300BCG270	23	31.92231230154113	T0_RPMI
300BCG270	23	30.89320651095015	T0_RPMI
300BCG270	23	22.435834988460773	T0_RPMI
300BCG270	23	19.780102274457555	T0_RPMI
300BCG270	23	25.61294831643441	T0_RPMI
300BCG270	23	18.17812120439903	T0_RPMI
300BCG270	23	18.694451869466892	T0_RPMI
300BCG270	23	28.301778803596427	T0_RPMI
300BCG270	23	30.144689769613805	T0_RPMI
300BCG270	23	30.49210002303606	T0_RPMI
300BCG270	23	27.24884214387118	T0_RPMI
300BCG270	23	26.855707832964534	T0_RPMI
300BCG270	23	13.016787295893291	T0_RPMI
300BCG270	23	25.633934475588998	T0_RPMI
300BCG270	23	24.373793926049853	T0_RPMI
300BCG270	23	15.318309007817703	T0_RPMI
300BCG270	23	8.7927786060725	T0_RPMI
300BCG270	23	27.259037022319827	T0_RPMI
300BCG270	23	29.947257609917745	T0_RPMI
300BCG270	23	30.563117483422655	T0_RPMI
300BCG270	23	16.865860016841992	T0_RPMI
300BCG270	23	18.78631211057231	T0_RPMI
300BCG270	23	25.927624106206732	T0_RPMI
300BCG270	23	18.159006041494898	T0_RPMI
300BCG270	23	25.44446956292191	T0_RPMI
300BCG270	23	23.709255679481686	T0_RPMI
300BCG270	23	15.809348493053198	T0_RPMI
300BCG270	23	13.127566248316606	T0_RPMI
300BCG270	23	19.75211593824572	T0_RPMI
300BCG270	23	27.178421102019716	T0_RPMI
300BCG270	23	26.373311286363048	T0_RPMI
300BCG270	23	13.092408599912213	T0_RPMI
300BCG270	23	12.165303168750759	T0_RPMI
300BCG270	23	27.734366771147307	T0_RPMI
300BCG270	23	21.53659499534322	T0_RPMI
300BCG270	23	25.784142509024626	T0_RPMI
300BCG270	23	21.575530897120686	T0_RPMI
300BCG270	23	26.906810748830058	T0_RPMI
300BCG270	23	14.288866634336705	T0_RPMI
300BCG270	23	18.439030462083	T0_RPMI
300BCG270	23	24.823534608077676	T0_RPMI
300BCG270	23	25.225151764098232	T0_RPMI
300BCG270	23	16.99457834209679	T0_RPMI
300BCG270	23	27.86303020781276	T0_RPMI
300BCG270	23	18.706483795027978	T0_RPMI
300BCG270	23	23.016501931195332	T0_RPMI
300BCG270	23	32.27171745291201	T0_RPMI
300BCG270	23	29.833791385963163	T0_RPMI
300BCG270	23	22.338081699075993	T0_RPMI
300BCG270	23	25.81241988474917	T0_RPMI
300BCG270	23	34.63464469376683	T0_RPMI
300BCG270	23	24.585597483611444	T0_RPMI
300BCG270	23	33.29603219513587	T0_RPMI
300BCG270	23	26.271112862391856	T0_RPMI
300BCG270	23	16.369117181199137	T0_RPMI
300BCG270	23	12.45044985488032	T0_RPMI
300BCG270	23	11.131563813737802	T0_RPMI
300BCG270	23	19.958576542696886	T0_RPMI
300BCG270	23	32.120691344892414	T0_RPMI
300BCG270	23	17.15677016240193	T0_RPMI
300BCG270	23	23.361729123625043	T0_RPMI
300BCG270	23	17.873809233612572	T0_RPMI
300BCG272	20	37.45534795225793	T0_RPMI
300BCG272	20	9.548643626600215	T0_RPMI
300BCG272	20	35.867668220579986	T0_RPMI
300BCG272	20	16.69718558572065	T0_RPMI
300BCG272	20	14.536031601860373	T0_RPMI
300BCG272	20	18.25077010578185	T0_RPMI
300BCG272	20	22.893831819751387	T0_RPMI
300BCG272	20	24.77175716871041	T0_RPMI
300BCG272	20	30.589591451508294	T0_RPMI
300BCG272	20	6.08756260573297	T0_RPMI
300BCG272	20	24.698817213553788	T0_RPMI
300BCG272	20	17.843395557773484	T0_RPMI
300BCG272	20	8.179799869934318	T0_RPMI
300BCG272	20	16.34739520678703	T0_RPMI
300BCG272	20	4.819214625909138	T0_RPMI
300BCG272	20	9.031984184876485	T0_RPMI
300BCG272	20	17.88309305890165	T0_RPMI
300BCG272	20	20.73579749759239	T0_RPMI
300BCG272	20	5.630809785102352	T0_RPMI
300BCG272	20	10.256165721695247	T0_RPMI
300BCG272	20	4.4910083041397995	T0_RPMI
300BCG272	20	29.421931048775168	T0_RPMI
300BCG272	20	6.674363024717823	T0_RPMI
300BCG272	20	10.645845011076247	T0_RPMI
300BCG272	20	18.42849639121341	T0_RPMI
300BCG272	20	10.477541429627953	T0_RPMI
300BCG272	20	39.975696555867046	T0_RPMI
300BCG272	20	12.589467291434197	T0_RPMI
300BCG272	20	4.435247846813008	T0_RPMI
300BCG272	20	28.127607892366616	T0_RPMI
300BCG272	20	23.23369662712062	T0_RPMI
300BCG272	20	18.66901627447137	T0_RPMI
300BCG272	20	39.96498837098928	T0_RPMI
300BCG272	20	17.573217099940912	T0_RPMI
300BCG272	20	10.596447724708959	T0_RPMI
300BCG272	20	27.02641011167894	T0_RPMI
300BCG272	20	10.950657845800874	T0_RPMI
300BCG272	20	15.201776432482783	T0_RPMI
300BCG272	20	4.3288680606106	T0_RPMI
300BCG272	20	4.43443828776436	T0_RPMI
300BCG272	20	18.419838884500734	T0_RPMI
300BCG272	20	22.377567441158057	T0_RPMI
300BCG272	20	29.062324751956922	T0_RPMI
300BCG272	20	10.1826856322697	T0_RPMI
300BCG272	20	19.872708906322163	T0_RPMI
300BCG272	20	15.474310182798298	T0_RPMI
300BCG272	20	16.170020547153193	T0_RPMI
300BCG272	20	14.187592258306355	T0_RPMI
300BCG272	20	11.54574719636422	T0_RPMI
300BCG272	20	3.8792603898555207	T0_RPMI
300BCG272	20	15.559225881864053	T0_RPMI
300BCG272	20	11.85273301370339	T0_RPMI
300BCG272	20	25.461514688640452	T0_RPMI
300BCG272	20	22.639950187799574	T0_RPMI
300BCG272	20	30.13605795878043	T0_RPMI
300BCG272	20	22.13124997271205	T0_RPMI
300BCG272	20	13.900665350502335	T0_RPMI
300BCG272	20	13.587145341248172	T0_RPMI
300BCG272	20	11.665144917441594	T0_RPMI
300BCG272	20	19.716593148702533	T0_RPMI
300BCG272	20	6.327316087024689	T0_RPMI
300BCG272	20	32.904532210089805	T0_RPMI
300BCG272	20	23.11182510565074	T0_RPMI
300BCG272	20	10.848600218675102	T0_RPMI
300BCG272	20	24.756379146727557	T0_RPMI
300BCG272	20	14.069288224956203	T0_RPMI
300BCG272	20	6.09062594691261	T0_RPMI
300BCG272	20	22.671940583072455	T0_RPMI
300BCG272	20	6.18807231946283	T0_RPMI
300BCG272	20	11.99137759590952	T0_RPMI
300BCG272	20	7.086468916655615	T0_RPMI
300BCG272	20	16.281636852162446	T0_RPMI
300BCG272	20	17.239392382261624	T0_RPMI
300BCG272	20	2.7869157038893984	T0_RPMI
300BCG272	20	10.328455156274735	T0_RPMI
300BCG272	20	21.362925771052293	T0_RPMI
300BCG272	20	32.65802955339896	T0_RPMI
300BCG272	20	21.278620882304455	T0_RPMI
300BCG272	20	30.033425871202493	T0_RPMI
300BCG272	20	23.526275805304444	T0_RPMI
300BCG272	20	13.466221460139806	T0_RPMI
300BCG272	20	12.020937380501218	T0_RPMI
300BCG272	20	38.51593955855969	T0_RPMI
300BCG272	20	16.148413653822427	T0_RPMI
300BCG272	20	15.930866088807626	T0_RPMI
300BCG272	20	24.725518447939088	T0_RPMI
300BCG272	20	15.484010077012652	T0_RPMI
300BCG272	20	16.720904744939364	T0_RPMI
300BCG272	20	16.051764641506242	T0_RPMI
300BCG272	20	16.553720756969838	T0_RPMI
300BCG272	20	14.370699026862201	T0_RPMI
300BCG272	20	5.585399379121075	T0_RPMI
300BCG272	20	15.21700935862259	T0_RPMI
300BCG272	20	31.021971492376156	T0_RPMI
300BCG272	20	1.1712874668499502	T0_RPMI
300BCG272	20	13.118574737768771	T0_RPMI
300BCG272	20	22.535098366297575	T0_RPMI
300BCG272	20	28.96123299088399	T0_RPMI
300BCG272	20	21.357855540957566	T0_RPMI
300BCG272	20	41.0543183469099	T0_RPMI
300BCG286	20	28.865359186406966	T0_RPMI
300BCG286	20	38.38053517076179	T0_RPMI
300BCG286	20	22.783952877428032	T0_RPMI
300BCG286	20	17.41941398292942	T0_RPMI
300BCG286	20	19.05869629287426	T0_RPMI
300BCG286	20	30.47950803635982	T0_RPMI
300BCG286	20	22.339106902251913	T0_RPMI
300BCG286	20	32.22945599459639	T0_RPMI
300BCG286	20	14.753019699616424	T0_RPMI
300BCG286	20	14.80747938019366	T0_RPMI
300BCG286	20	23.901552857523697	T0_RPMI
300BCG286	20	27.32725178153091	T0_RPMI
300BCG286	20	6.676640109681317	T0_RPMI
300BCG286	20	16.837697671789936	T0_RPMI
300BCG286	20	18.019960121502226	T0_RPMI
300BCG286	20	11.897634230801687	T0_RPMI
300BCG286	20	25.841644323950472	T0_RPMI
300BCG286	20	15.782984987574832	T0_RPMI
300BCG286	20	16.607720755980292	T0_RPMI
300BCG286	20	5.88921387094146	T0_RPMI
300BCG286	20	24.662888874899117	T0_RPMI
300BCG286	20	21.380831778550707	T0_RPMI
300BCG286	20	24.50268636655259	T0_RPMI
300BCG286	20	31.489450577225078	T0_RPMI
300BCG286	20	31.78611039043147	T0_RPMI
300BCG286	20	26.080619264194596	T0_RPMI
300BCG286	20	12.700852790889117	T0_RPMI
300BCG286	20	30.112642721304855	T0_RPMI
300BCG286	20	10.640082582950532	T0_RPMI
300BCG286	20	24.819367113321068	T0_RPMI
300BCG286	20	20.948411586821166	T0_RPMI
300BCG286	20	28.643425545241385	T0_RPMI
300BCG286	20	20.52107512188293	T0_RPMI
300BCG286	20	11.391653287984907	T0_RPMI
300BCG286	20	32.74167644305517	T0_RPMI
300BCG286	20	22.570910030230657	T0_RPMI
300BCG286	20	18.863179664536673	T0_RPMI
300BCG286	20	21.515450337587904	T0_RPMI
300BCG286	20	26.372056635717172	T0_RPMI
300BCG286	20	33.974883475984505	T0_RPMI
300BCG286	20	26.020488575940323	T0_RPMI
300BCG286	20	21.219956868490517	T0_RPMI
300BCG286	20	20.929077458375485	T0_RPMI
300BCG286	20	20.602308170502095	T0_RPMI
300BCG286	20	2.8014597172347657	T0_RPMI
300BCG286	20	24.151100248820022	T0_RPMI
300BCG286	20	27.745666909242846	T0_RPMI
300BCG286	20	20.2699520916935	T0_RPMI
300BCG286	20	25.137546206958838	T0_RPMI
300BCG286	20	23.533336751206782	T0_RPMI
300BCG286	20	17.660739992703768	T0_RPMI
300BCG286	20	4.816399548934327	T0_RPMI
300BCG286	20	15.840749690957978	T0_RPMI
300BCG286	20	32.51655775362019	T0_RPMI
300BCG286	20	28.568858061139878	T0_RPMI
300BCG286	20	7.593816858120081	T0_RPMI
300BCG286	20	18.055231533280043	T0_RPMI
300BCG286	20	12.892007374980786	T0_RPMI
300BCG286	20	18.191830106422316	T0_RPMI
300BCG286	20	14.202974956408761	T0_RPMI
300BCG286	20	9.96006344075923	T0_RPMI
300BCG286	20	21.957681315518148	T0_RPMI
300BCG286	20	28.41218135013118	T0_RPMI
300BCG286	20	7.424853065977288	T0_RPMI
300BCG286	20	23.822078764945257	T0_RPMI
300BCG286	20	29.985613856022994	T0_RPMI
300BCG286	20	13.15392558446445	T0_RPMI
300BCG286	20	36.232460831579054	T0_RPMI
300BCG286	20	17.066421953551632	T0_RPMI
300BCG286	20	22.58872299622338	T0_RPMI
300BCG286	20	29.76871514293684	T0_RPMI
300BCG286	20	18.352482604168504	T0_RPMI
300BCG286	20	13.907967086951327	T0_RPMI
300BCG286	20	26.869018903537636	T0_RPMI
300BCG286	20	23.217542149765347	T0_RPMI
300BCG286	20	18.634037194433784	T0_RPMI
300BCG286	20	23.184803992804696	T0_RPMI
300BCG286	20	31.54428679885906	T0_RPMI
300BCG286	20	23.315419306576	T0_RPMI
300BCG286	20	29.83912130493802	T0_RPMI
300BCG286	20	23.5030525713841	T0_RPMI
300BCG286	20	10.375884460548919	T0_RPMI
300BCG286	20	26.687052495623075	T0_RPMI
300BCG286	20	28.432208867281165	T0_RPMI
300BCG286	20	11.238817356778075	T0_RPMI
300BCG286	20	25.87004839012865	T0_RPMI
300BCG286	20	25.82248525147466	T0_RPMI
300BCG286	20	24.833702880854062	T0_RPMI
300BCG286	20	14.02641536837399	T0_RPMI
300BCG286	20	19.02609558392986	T0_RPMI
300BCG286	20	24.037559285197688	T0_RPMI
300BCG286	20	17.003117084013706	T0_RPMI
300BCG286	20	17.234076083134454	T0_RPMI
300BCG286	20	20.575969186932152	T0_RPMI
300BCG286	20	6.191512294526497	T0_RPMI
300BCG286	20	20.829376846702186	T0_RPMI
300BCG286	20	23.49192259099743	T0_RPMI
300BCG286	20	32.671610005399664	T0_RPMI
300BCG286	20	19.273370005363862	T0_RPMI
300BCG286	20	18.562316267418698	T0_RPMI
300BCG045	27	45.38328358449465	T0_RPMI
300BCG045	27	27.717406519793755	T0_RPMI
300BCG045	27	34.275666114565574	T0_RPMI
300BCG045	27	37.5517145550362	T0_RPMI
300BCG045	27	39.287442773189	T0_RPMI
300BCG045	27	29.540254555791147	T0_RPMI
300BCG045	27	42.17114746244041	T0_RPMI
300BCG045	27	27.91851452983243	T0_RPMI
300BCG045	27	28.041450059112904	T0_RPMI
300BCG045	27	30.128355603402113	T0_RPMI
300BCG045	27	32.19969077979717	T0_RPMI
300BCG045	27	35.76275329370717	T0_RPMI
300BCG045	27	22.13258883533159	T0_RPMI
300BCG045	27	26.362277837289255	T0_RPMI
300BCG045	27	38.805490313786805	T0_RPMI
300BCG045	27	24.411480545432283	T0_RPMI
300BCG045	27	42.03227585615788	T0_RPMI
300BCG045	27	31.846083741749556	T0_RPMI
300BCG045	27	18.60041759274519	T0_RPMI
300BCG045	27	30.03718666229911	T0_RPMI
300BCG045	27	33.6592931693657	T0_RPMI
300BCG045	27	26.134983683953504	T0_RPMI
300BCG045	27	27.68944226254909	T0_RPMI
300BCG045	27	25.929855384555488	T0_RPMI
300BCG045	27	27.032971596074667	T0_RPMI
300BCG045	27	36.89130876308952	T0_RPMI
300BCG045	27	22.74399206628432	T0_RPMI
300BCG045	27	21.539860360715824	T0_RPMI
300BCG045	27	39.650378455489445	T0_RPMI
300BCG045	27	25.090296839939693	T0_RPMI
300BCG045	27	42.53851107901391	T0_RPMI
300BCG045	27	27.308858902252144	T0_RPMI
300BCG045	27	19.09701618981327	T0_RPMI
300BCG045	27	13.57044955842449	T0_RPMI
300BCG045	27	23.462196550829507	T0_RPMI
300BCG045	27	30.622212683878868	T0_RPMI
300BCG045	27	14.859631256581007	T0_RPMI
300BCG045	27	30.558225274153255	T0_RPMI
300BCG045	27	26.584807794725222	T0_RPMI
300BCG045	27	31.19298328020217	T0_RPMI
300BCG045	27	10.871678118397597	T0_RPMI
300BCG045	27	14.364591852346603	T0_RPMI
300BCG045	27	39.079600830986124	T0_RPMI
300BCG045	27	33.31115146765846	T0_RPMI
300BCG045	27	18.276742230222474	T0_RPMI
300BCG045	27	35.244130955777564	T0_RPMI
300BCG045	27	33.98272317512851	T0_RPMI
300BCG045	27	21.560718009811172	T0_RPMI
300BCG045	27	32.95764798461589	T0_RPMI
300BCG045	27	23.917991843287947	T0_RPMI
300BCG045	27	34.79193164366351	T0_RPMI
300BCG045	27	32.51789746702972	T0_RPMI
300BCG045	27	55.096202282419696	T0_RPMI
300BCG045	27	43.74130675660945	T0_RPMI
300BCG045	27	44.37794722630575	T0_RPMI
300BCG045	27	24.050696896528517	T0_RPMI
300BCG045	27	40.52341021843241	T0_RPMI
300BCG045	27	30.279562738270375	T0_RPMI
300BCG045	27	24.55489365968486	T0_RPMI
300BCG045	27	22.724636135687756	T0_RPMI
300BCG045	27	26.286054026413726	T0_RPMI
300BCG045	27	54.692606784237704	T0_RPMI
300BCG045	27	30.369258623449227	T0_RPMI
300BCG045	27	49.80281443463188	T0_RPMI
300BCG045	27	19.389494693893813	T0_RPMI
300BCG045	27	36.24138400294861	T0_RPMI
300BCG045	27	14.08168687409427	T0_RPMI
300BCG045	27	37.964236826660944	T0_RPMI
300BCG045	27	14.784954249892309	T0_RPMI
300BCG045	27	36.217832228974885	T0_RPMI
300BCG045	27	40.8249437671895	T0_RPMI
300BCG045	27	53.34254725929633	T0_RPMI
300BCG045	27	24.96865803192212	T0_RPMI
300BCG045	27	25.569923935519444	T0_RPMI
300BCG045	27	49.522809443346674	T0_RPMI
300BCG045	27	29.458106591002505	T0_RPMI
300BCG045	27	27.8080571946953	T0_RPMI
300BCG045	27	30.799853259391522	T0_RPMI
300BCG045	27	25.45751453502978	T0_RPMI
300BCG045	27	32.63762323493486	T0_RPMI
300BCG045	27	23.18050926920063	T0_RPMI
300BCG045	27	37.818220158084706	T0_RPMI
300BCG045	27	42.000276970338895	T0_RPMI
300BCG045	27	23.70951603350571	T0_RPMI
300BCG045	27	31.682633193448275	T0_RPMI
300BCG045	27	21.782098743729545	T0_RPMI
300BCG045	27	35.25929125169308	T0_RPMI
300BCG045	27	16.762560707556336	T0_RPMI
300BCG045	27	25.835108510300852	T0_RPMI
300BCG045	27	45.774863049709126	T0_RPMI
300BCG045	27	31.34413217241301	T0_RPMI
300BCG045	27	28.50281839093397	T0_RPMI
300BCG045	27	26.345075666407908	T0_RPMI
300BCG045	27	37.63395842603998	T0_RPMI
300BCG045	27	36.026709232032125	T0_RPMI
300BCG045	27	38.81774647543862	T0_RPMI
300BCG045	27	17.490114174149593	T0_RPMI
300BCG045	27	33.70256475200201	T0_RPMI
300BCG045	27	13.651320081844116	T0_RPMI
300BCG045	27	43.93159078296711	T0_RPMI
300BCG060	20	23.759276413513295	T0_RPMI
300BCG060	20	16.33550994809113	T0_RPMI
300BCG060	20	49.4407702734848	T0_RPMI
300BCG060	20	11.077993605863929	T0_RPMI
300BCG060	20	28.13807510909502	T0_RPMI
300BCG060	20	27.01290250936661	T0_RPMI
300BCG060	20	43.084998611102314	T0_RPMI
300BCG060	20	19.922774803208696	T0_RPMI
300BCG060	20	28.98537177698451	T0_RPMI
300BCG060	20	21.171753127048966	T0_RPMI
300BCG060	20	28.62229689710944	T0_RPMI
300BCG060	20	25.60961828422056	T0_RPMI
300BCG060	20	28.388616936065688	T0_RPMI
300BCG060	20	21.57293447157097	T0_RPMI
300BCG060	20	24.161977512559186	T0_RPMI
300BCG060	20	39.22441366985581	T0_RPMI
300BCG060	20	42.387688694024476	T0_RPMI
300BCG060	20	31.469966739109182	T0_RPMI
300BCG060	20	22.429924808503188	T0_RPMI
300BCG060	20	31.335417142909765	T0_RPMI
300BCG060	20	28.753684140138997	T0_RPMI
300BCG060	20	27.84960356497002	T0_RPMI
300BCG060	20	34.5622196006888	T0_RPMI
300BCG060	20	34.14796029876223	T0_RPMI
300BCG060	20	35.60768926050755	T0_RPMI
300BCG060	20	20.42552216033675	T0_RPMI
300BCG060	20	33.24015757752756	T0_RPMI
300BCG060	20	14.066564594697425	T0_RPMI
300BCG060	20	31.658865365817572	T0_RPMI
300BCG060	20	39.246935443606134	T0_RPMI
300BCG060	20	35.67034023667818	T0_RPMI
300BCG060	20	32.740959847560084	T0_RPMI
300BCG060	20	14.996698109661766	T0_RPMI
300BCG060	20	21.778441404744516	T0_RPMI
300BCG060	20	26.18032489313583	T0_RPMI
300BCG060	20	9.56695880457494	T0_RPMI
300BCG060	20	26.846532117460804	T0_RPMI
300BCG060	20	12.708485935025417	T0_RPMI
300BCG060	20	30.256520372519883	T0_RPMI
300BCG060	20	24.926881511173953	T0_RPMI
300BCG060	20	17.512396922168183	T0_RPMI
300BCG060	20	31.829596607651006	T0_RPMI
300BCG060	20	33.018161323860795	T0_RPMI
300BCG060	20	33.96458361453806	T0_RPMI
300BCG060	20	22.792904348448438	T0_RPMI
300BCG060	20	36.65720459536663	T0_RPMI
300BCG060	20	34.727347575484686	T0_RPMI
300BCG060	20	25.676268899374772	T0_RPMI
300BCG060	20	16.993606572164015	T0_RPMI
300BCG060	20	41.56119139453763	T0_RPMI
300BCG060	20	11.798766184564238	T0_RPMI
300BCG060	20	31.37204171584884	T0_RPMI
300BCG060	20	28.94746384391705	T0_RPMI
300BCG060	20	33.76304413225615	T0_RPMI
300BCG060	20	41.72842953921094	T0_RPMI
300BCG060	20	33.28405344347462	T0_RPMI
300BCG060	20	25.83838822702216	T0_RPMI
300BCG060	20	34.67169785242839	T0_RPMI
300BCG060	20	18.43400761474326	T0_RPMI
300BCG060	20	28.545845989206864	T0_RPMI
300BCG060	20	27.88181519916765	T0_RPMI
300BCG060	20	33.714758868410115	T0_RPMI
300BCG060	20	30.068529714454694	T0_RPMI
300BCG060	20	40.69305856948445	T0_RPMI
300BCG060	20	27.920435150884373	T0_RPMI
300BCG060	20	53.44342612938633	T0_RPMI
300BCG060	20	28.162478889804284	T0_RPMI
300BCG060	20	27.166022505018848	T0_RPMI
300BCG060	20	40.77251801128089	T0_RPMI
300BCG060	20	39.07254021007329	T0_RPMI
300BCG060	20	15.271343961809103	T0_RPMI
300BCG060	20	30.44266775295357	T0_RPMI
300BCG060	20	30.57469608613079	T0_RPMI
300BCG060	20	25.488926393501014	T0_RPMI
300BCG060	20	44.30176783360194	T0_RPMI
300BCG060	20	29.478051728385196	T0_RPMI
300BCG060	20	49.652331702115546	T0_RPMI
300BCG060	20	23.292996989446475	T0_RPMI
300BCG060	20	34.50411761185116	T0_RPMI
300BCG060	20	19.5207949767586	T0_RPMI
300BCG060	20	19.968037256105113	T0_RPMI
300BCG060	20	41.08114872822191	T0_RPMI
300BCG060	20	18.809550927137796	T0_RPMI
300BCG060	20	25.3782993747096	T0_RPMI
300BCG060	20	27.297193181637475	T0_RPMI
300BCG060	20	20.794749569395133	T0_RPMI
300BCG060	20	21.020033320007208	T0_RPMI
300BCG060	20	29.67337919436193	T0_RPMI
300BCG060	20	36.40554488203088	T0_RPMI
300BCG060	20	13.690854213506782	T0_RPMI
300BCG060	20	28.900030439647168	T0_RPMI
300BCG060	20	25.94311981334179	T0_RPMI
300BCG060	20	25.11374453638135	T0_RPMI
300BCG060	20	32.71822759232427	T0_RPMI
300BCG060	20	19.220459790236582	T0_RPMI
300BCG060	20	33.7756787246906	T0_RPMI
300BCG060	20	43.57120099197325	T0_RPMI
300BCG060	20	42.03920687326837	T0_RPMI
300BCG060	20	51.2746523571402	T0_RPMI
300BCG060	20	36.600653863819346	T0_RPMI
300BCG084	20	21.433404178058865	T0_RPMI
300BCG084	20	22.657342330745553	T0_RPMI
300BCG084	20	13.91175907738711	T0_RPMI
300BCG084	20	31.286844920533028	T0_RPMI
300BCG084	20	23.519917464200752	T0_RPMI
300BCG084	20	9.903568920416843	T0_RPMI
300BCG084	20	16.79805989099754	T0_RPMI
300BCG084	20	25.255901858651807	T0_RPMI
300BCG084	20	27.296037479449573	T0_RPMI
300BCG084	20	6.101405533964732	T0_RPMI
300BCG084	20	39.85076196295633	T0_RPMI
300BCG084	20	24.490486562067947	T0_RPMI
300BCG084	20	32.57402578449906	T0_RPMI
300BCG084	20	11.899991813657275	T0_RPMI
300BCG084	20	29.74162157418424	T0_RPMI
300BCG084	20	4.302966763868359	T0_RPMI
300BCG084	20	33.933754516859594	T0_RPMI
300BCG084	20	28.86264310560403	T0_RPMI
300BCG084	20	26.602310581640616	T0_RPMI
300BCG084	20	10.186806840078505	T0_RPMI
300BCG084	20	21.04689518784486	T0_RPMI
300BCG084	20	20.0803727071016	T0_RPMI
300BCG084	20	4.964570784017763	T0_RPMI
300BCG084	20	20.829495551868337	T0_RPMI
300BCG084	20	30.656736369837443	T0_RPMI
300BCG084	20	21.822821133495136	T0_RPMI
300BCG084	20	30.771867210200934	T0_RPMI
300BCG084	20	25.66431446601788	T0_RPMI
300BCG084	20	2.3593004908756736	T0_RPMI
300BCG084	20	14.174069683585028	T0_RPMI
300BCG084	20	7.5175746378936665	T0_RPMI
300BCG084	20	19.90863383513919	T0_RPMI
300BCG084	20	9.717468921265743	T0_RPMI
300BCG084	20	19.95063303902073	T0_RPMI
300BCG084	20	35.88944386365897	T0_RPMI
300BCG084	20	29.69180770949415	T0_RPMI
300BCG084	20	13.804336714861984	T0_RPMI
300BCG084	20	14.750055092105628	T0_RPMI
300BCG084	20	14.683889201831327	T0_RPMI
300BCG084	20	25.15491269831709	T0_RPMI
300BCG084	20	29.89171379827155	T0_RPMI
300BCG084	20	11.056557855417207	T0_RPMI
300BCG084	20	13.82117004177982	T0_RPMI
300BCG084	20	32.57459110333739	T0_RPMI
300BCG084	20	18.354803095421772	T0_RPMI
300BCG084	20	22.486708713540615	T0_RPMI
300BCG084	20	23.295378343692363	T0_RPMI
300BCG084	20	19.64961013390197	T0_RPMI
300BCG084	20	13.585388454935824	T0_RPMI
300BCG084	20	16.12369351173556	T0_RPMI
300BCG084	20	14.517127110263244	T0_RPMI
300BCG084	20	22.96278016678712	T0_RPMI
300BCG084	20	31.352126164750455	T0_RPMI
300BCG084	20	15.885748622627187	T0_RPMI
300BCG084	20	32.14143657662543	T0_RPMI
300BCG084	20	11.110326071457298	T0_RPMI
300BCG084	20	29.881879027787534	T0_RPMI
300BCG084	20	18.988225676184285	T0_RPMI
300BCG084	20	26.62596619577951	T0_RPMI
300BCG084	20	28.46618184690462	T0_RPMI
300BCG084	20	11.219744187128557	T0_RPMI
300BCG084	20	23.71342194162341	T0_RPMI
300BCG084	20	25.019423021068285	T0_RPMI
300BCG084	20	31.165885106124403	T0_RPMI
300BCG084	20	35.71121592552497	T0_RPMI
300BCG084	20	9.034459380641792	T0_RPMI
300BCG084	20	17.779452090204988	T0_RPMI
300BCG084	20	24.199670886948425	T0_RPMI
300BCG084	20	28.548801823263634	T0_RPMI
300BCG084	20	9.638740783974757	T0_RPMI
300BCG084	20	7.937496761047814	T0_RPMI
300BCG084	20	23.339842997907162	T0_RPMI
300BCG084	20	14.776384680480092	T0_RPMI
300BCG084	20	15.771911657050147	T0_RPMI
300BCG084	20	17.057703471542556	T0_RPMI
300BCG084	20	6.628194529474015	T0_RPMI
300BCG084	20	20.89748942303589	T0_RPMI
300BCG084	20	35.69199609116387	T0_RPMI
300BCG084	20	5.25387168596479	T0_RPMI
300BCG084	20	26.020836923408737	T0_RPMI
300BCG084	20	37.33747068383017	T0_RPMI
300BCG084	20	33.34077221905034	T0_RPMI
300BCG084	20	29.726762915072108	T0_RPMI
300BCG084	20	14.258482533575178	T0_RPMI
300BCG084	20	18.592321006219645	T0_RPMI
300BCG084	20	16.689827881930277	T0_RPMI
300BCG084	20	23.641249334525597	T0_RPMI
300BCG084	20	14.59028549466365	T0_RPMI
300BCG084	20	14.505374988454092	T0_RPMI
300BCG084	20	5.240591464672612	T0_RPMI
300BCG084	20	3.586187472283674	T0_RPMI
300BCG084	20	9.087455974813508	T0_RPMI
300BCG084	20	19.825340872719536	T0_RPMI
300BCG084	20	45.17450525746644	T0_RPMI
300BCG084	20	10.296586113802809	T0_RPMI
300BCG084	20	22.13094159204707	T0_RPMI
300BCG084	20	29.46044650286697	T0_RPMI
300BCG084	20	23.33322741167259	T0_RPMI
300BCG084	20	13.508858884785912	T0_RPMI
300BCG084	20	13.44960958701566	T0_RPMI
300BCG097	23	20.697964074468956	T0_RPMI
300BCG097	23	26.372508804122404	T0_RPMI
300BCG097	23	20.8949781885373	T0_RPMI
300BCG097	23	12.446493659174251	T0_RPMI
300BCG097	23	17.549312138922666	T0_RPMI
300BCG097	23	36.755352927004324	T0_RPMI
300BCG097	23	27.32701596174329	T0_RPMI
300BCG097	23	21.738276309396845	T0_RPMI
300BCG097	23	12.695445504605534	T0_RPMI
300BCG097	23	19.405807910974477	T0_RPMI
300BCG097	23	26.445467903810588	T0_RPMI
300BCG097	23	28.68673030169248	T0_RPMI
300BCG097	23	21.94970478319094	T0_RPMI
300BCG097	23	15.964032221205532	T0_RPMI
300BCG097	23	21.624839401322436	T0_RPMI
300BCG097	23	20.688775930930774	T0_RPMI
300BCG097	23	24.641579846862626	T0_RPMI
300BCG097	23	20.663687924375633	T0_RPMI
300BCG097	23	21.508490213328663	T0_RPMI
300BCG097	23	15.399988528491985	T0_RPMI
300BCG097	23	9.693032103889848	T0_RPMI
300BCG097	23	14.394514724785829	T0_RPMI
300BCG097	23	20.595566531761904	T0_RPMI
300BCG097	23	30.70417665150217	T0_RPMI
300BCG097	23	16.03711571158869	T0_RPMI
300BCG097	23	19.20013391456355	T0_RPMI
300BCG097	23	31.805799867129185	T0_RPMI
300BCG097	23	18.54854119599291	T0_RPMI
300BCG097	23	40.7860263877616	T0_RPMI
300BCG097	23	17.895610733143396	T0_RPMI
300BCG097	23	29.06663441620262	T0_RPMI
300BCG097	23	25.309729914257062	T0_RPMI
300BCG097	23	17.581963692090405	T0_RPMI
300BCG097	23	14.16511272142339	T0_RPMI
300BCG097	23	34.04005355200178	T0_RPMI
300BCG097	23	16.899190191563346	T0_RPMI
300BCG097	23	35.82194017496529	T0_RPMI
300BCG097	23	28.74574085675381	T0_RPMI
300BCG097	23	27.044056145715583	T0_RPMI
300BCG097	23	13.120656956457742	T0_RPMI
300BCG097	23	17.45814181179664	T0_RPMI
300BCG097	23	21.415901971676945	T0_RPMI
300BCG097	23	19.718578782974443	T0_RPMI
300BCG097	23	18.98157450765369	T0_RPMI
300BCG097	23	12.227207428233548	T0_RPMI
300BCG097	23	15.548953247107253	T0_RPMI
300BCG097	23	36.242770582055094	T0_RPMI
300BCG097	23	24.09461219165616	T0_RPMI
300BCG097	23	20.884480499891414	T0_RPMI
300BCG097	23	22.410796592192803	T0_RPMI
300BCG097	23	17.411762403908963	T0_RPMI
300BCG097	23	26.670194178559168	T0_RPMI
300BCG097	23	21.577559658004677	T0_RPMI
300BCG097	23	16.26802083659264	T0_RPMI
300BCG097	23	16.629105831100617	T0_RPMI
300BCG097	23	14.326277497744268	T0_RPMI
300BCG097	23	27.91427166348644	T0_RPMI
300BCG097	23	16.24715069628008	T0_RPMI
300BCG097	23	12.847372655379793	T0_RPMI
300BCG097	23	19.15357094009662	T0_RPMI
300BCG097	23	34.8360576731911	T0_RPMI
300BCG097	23	19.4511803274111	T0_RPMI
300BCG097	23	29.5820298489838	T0_RPMI
300BCG097	23	19.85804294602747	T0_RPMI
300BCG097	23	25.17168727380882	T0_RPMI
300BCG097	23	33.047969609534995	T0_RPMI
300BCG097	23	20.367685162091323	T0_RPMI
300BCG097	23	10.943545512607448	T0_RPMI
300BCG097	23	29.54740640440021	T0_RPMI
300BCG097	23	22.459484001782393	T0_RPMI
300BCG097	23	19.349388847529667	T0_RPMI
300BCG097	23	20.706659841114252	T0_RPMI
300BCG097	23	20.9771966259661	T0_RPMI
300BCG097	23	39.44952997996823	T0_RPMI
300BCG097	23	29.20200812242548	T0_RPMI
300BCG097	23	29.31526754092674	T0_RPMI
300BCG097	23	29.98016379784974	T0_RPMI
300BCG097	23	20.990430588148744	T0_RPMI
300BCG097	23	15.220674747582791	T0_RPMI
300BCG097	23	32.86890593632147	T0_RPMI
300BCG097	23	14.154247719876972	T0_RPMI
300BCG097	23	34.69443108192518	T0_RPMI
300BCG097	23	18.61290449588009	T0_RPMI
300BCG097	23	27.286217411719385	T0_RPMI
300BCG097	23	30.89062511019622	T0_RPMI
300BCG097	23	35.198665459281656	T0_RPMI
300BCG097	23	15.395593076110403	T0_RPMI
300BCG097	23	13.204987308410441	T0_RPMI
300BCG097	23	28.130323098852163	T0_RPMI
300BCG097	23	27.810271498239878	T0_RPMI
300BCG097	23	6.680545309110655	T0_RPMI
300BCG097	23	12.352639111432293	T0_RPMI
300BCG097	23	19.19383506785747	T0_RPMI
300BCG097	23	23.935567172249762	T0_RPMI
300BCG097	23	24.79921581489539	T0_RPMI
300BCG097	23	31.59310661368968	T0_RPMI
300BCG097	23	23.799623025791657	T0_RPMI
300BCG097	23	27.461359321308414	T0_RPMI
300BCG097	23	22.111715999669173	T0_RPMI
300BCG097	23	25.69664243955804	T0_RPMI
300BCG093	29	19.489666144695605	T0_RPMI
300BCG093	29	26.943323535701968	T0_RPMI
300BCG093	29	20.813695821050437	T0_RPMI
300BCG093	29	24.646224670697546	T0_RPMI
300BCG093	29	18.990862192931825	T0_RPMI
300BCG093	29	8.243752587014416	T0_RPMI
300BCG093	29	17.486280573944903	T0_RPMI
300BCG093	29	30.603132215748268	T0_RPMI
300BCG093	29	18.60163413677614	T0_RPMI
300BCG093	29	19.746123489109184	T0_RPMI
300BCG093	29	15.051661034145008	T0_RPMI
300BCG093	29	15.769642102116913	T0_RPMI
300BCG093	29	23.497852312428222	T0_RPMI
300BCG093	29	11.401459077113678	T0_RPMI
300BCG093	29	16.942839744855096	T0_RPMI
300BCG093	29	20.91483865270611	T0_RPMI
300BCG093	29	0.6133689801440603	T0_RPMI
300BCG093	29	26.964160521133575	T0_RPMI
300BCG093	29	18.511274164034848	T0_RPMI
300BCG093	29	14.010715511044044	T0_RPMI
300BCG093	29	22.89453017465077	T0_RPMI
300BCG093	29	23.42902727424604	T0_RPMI
300BCG093	29	28.036543737581162	T0_RPMI
300BCG093	29	23.08439734638876	T0_RPMI
300BCG093	29	26.418686745000578	T0_RPMI
300BCG093	29	19.586952482562076	T0_RPMI
300BCG093	29	13.846274196101394	T0_RPMI
300BCG093	29	9.700053971793418	T0_RPMI
300BCG093	29	31.19478089961499	T0_RPMI
300BCG093	29	28.710841309040145	T0_RPMI
300BCG093	29	20.4374442294928	T0_RPMI
300BCG093	29	6.539799179556239	T0_RPMI
300BCG093	29	3.7252861426917065	T0_RPMI
300BCG093	29	15.57733514936121	T0_RPMI
300BCG093	29	24.37231702965856	T0_RPMI
300BCG093	29	14.762605901479992	T0_RPMI
300BCG093	29	18.36896685979761	T0_RPMI
300BCG093	29	22.25587534391859	T0_RPMI
300BCG093	29	14.63623148490912	T0_RPMI
300BCG093	29	13.590600317118593	T0_RPMI
300BCG093	29	22.221896656803423	T0_RPMI
300BCG093	29	5.510102780825747	T0_RPMI
300BCG093	29	21.6770870166597	T0_RPMI
300BCG093	29	32.40924439334331	T0_RPMI
300BCG093	29	23.830594946964865	T0_RPMI
300BCG093	29	22.363331400289386	T0_RPMI
300BCG093	29	26.24529830435661	T0_RPMI
300BCG093	29	22.541190939430344	T0_RPMI
300BCG093	29	25.516090724447672	T0_RPMI
300BCG093	29	7.073760765405808	T0_RPMI
300BCG093	29	18.229843675953905	T0_RPMI
300BCG093	29	37.3263877100312	T0_RPMI
300BCG093	29	35.21265742792437	T0_RPMI
300BCG093	29	8.248073060260625	T0_RPMI
300BCG093	29	24.98660775133693	T0_RPMI
300BCG093	29	13.95771508756814	T0_RPMI
300BCG093	29	24.858075501070058	T0_RPMI
300BCG093	29	19.869492819689118	T0_RPMI
300BCG093	29	45.7750123486481	T0_RPMI
300BCG093	29	21.054726627697406	T0_RPMI
300BCG093	29	25.9890839873062	T0_RPMI
300BCG093	29	27.618422718571743	T0_RPMI
300BCG093	29	20.689610525094544	T0_RPMI
300BCG093	29	15.377931420503858	T0_RPMI
300BCG093	29	29.402117261493245	T0_RPMI
300BCG093	29	15.341700096729879	T0_RPMI
300BCG093	29	7.18744947584413	T0_RPMI
300BCG093	29	18.844140555313768	T0_RPMI
300BCG093	29	21.399092483645457	T0_RPMI
300BCG093	29	26.67460124671006	T0_RPMI
300BCG093	29	23.93353783515825	T0_RPMI
300BCG093	29	30.825599792965058	T0_RPMI
300BCG093	29	22.07511896003064	T0_RPMI
300BCG093	29	15.913915746476249	T0_RPMI
300BCG093	29	-2.803323632634632	T0_RPMI
300BCG093	29	24.443533040179297	T0_RPMI
300BCG093	29	21.529381375955534	T0_RPMI
300BCG093	29	4.081784442669368	T0_RPMI
300BCG093	29	15.908129981099522	T0_RPMI
300BCG093	29	28.895592326576867	T0_RPMI
300BCG093	29	12.7047544584507	T0_RPMI
300BCG093	29	29.739409491428752	T0_RPMI
300BCG093	29	22.57875246853219	T0_RPMI
300BCG093	29	19.62099613171155	T0_RPMI
300BCG093	29	27.214205821255607	T0_RPMI
300BCG093	29	23.507931836533363	T0_RPMI
300BCG093	29	21.041804745054904	T0_RPMI
300BCG093	29	15.787396880016177	T0_RPMI
300BCG093	29	25.783389867662382	T0_RPMI
300BCG093	29	26.4364859201534	T0_RPMI
300BCG093	29	12.668637618818018	T0_RPMI
300BCG093	29	3.514682223562526	T0_RPMI
300BCG093	29	25.909375309485533	T0_RPMI
300BCG093	29	25.873182038283428	T0_RPMI
300BCG093	29	14.746625314461348	T0_RPMI
300BCG093	29	13.336963542461971	T0_RPMI
300BCG093	29	24.47760804670188	T0_RPMI
300BCG093	29	19.423623503422736	T0_RPMI
300BCG093	29	16.94827488745915	T0_RPMI
300BCG093	29	7.944734442457139	T0_RPMI
300BCG134	21	22.819345418056294	T0_RPMI
300BCG134	21	25.343057382436516	T0_RPMI
300BCG134	21	26.874660754281443	T0_RPMI
300BCG134	21	15.253766279727563	T0_RPMI
300BCG134	21	27.14406120647666	T0_RPMI
300BCG134	21	27.037550647011052	T0_RPMI
300BCG134	21	31.224063974678863	T0_RPMI
300BCG134	21	17.124424132366155	T0_RPMI
300BCG134	21	23.63999268533323	T0_RPMI
300BCG134	21	51.262644530957274	T0_RPMI
300BCG134	21	38.90617330676924	T0_RPMI
300BCG134	21	26.18190571492366	T0_RPMI
300BCG134	21	30.748077922147246	T0_RPMI
300BCG134	21	31.684416655534385	T0_RPMI
300BCG134	21	13.650972132879994	T0_RPMI
300BCG134	21	26.979401617820386	T0_RPMI
300BCG134	21	13.624103977728472	T0_RPMI
300BCG134	21	19.968048889457016	T0_RPMI
300BCG134	21	27.97564790768304	T0_RPMI
300BCG134	21	31.088212390919516	T0_RPMI
300BCG134	21	21.80562708886732	T0_RPMI
300BCG134	21	26.96838245256604	T0_RPMI
300BCG134	21	8.777057575550899	T0_RPMI
300BCG134	21	41.26182997561044	T0_RPMI
300BCG134	21	26.01692127607274	T0_RPMI
300BCG134	21	36.584016625921215	T0_RPMI
300BCG134	21	25.282779519895357	T0_RPMI
300BCG134	21	28.192641130533115	T0_RPMI
300BCG134	21	8.025385524883173	T0_RPMI
300BCG134	21	16.132970175085	T0_RPMI
300BCG134	21	17.886942244816172	T0_RPMI
300BCG134	21	32.63490822020081	T0_RPMI
300BCG134	21	22.63285854543564	T0_RPMI
300BCG134	21	24.92152382270902	T0_RPMI
300BCG134	21	23.466307173480246	T0_RPMI
300BCG134	21	26.65175014203795	T0_RPMI
300BCG134	21	29.583746878361005	T0_RPMI
300BCG134	21	18.657791170386666	T0_RPMI
300BCG134	21	21.328854683881406	T0_RPMI
300BCG134	21	32.88743041119668	T0_RPMI
300BCG134	21	19.175022856858142	T0_RPMI
300BCG134	21	29.832374486421138	T0_RPMI
300BCG134	21	19.867825716081196	T0_RPMI
300BCG134	21	24.638542537899866	T0_RPMI
300BCG134	21	9.45701108296064	T0_RPMI
300BCG134	21	14.131483954130951	T0_RPMI
300BCG134	21	23.58436466215564	T0_RPMI
300BCG134	21	23.996470230118923	T0_RPMI
300BCG134	21	35.78220161253818	T0_RPMI
300BCG134	21	28.401191706986815	T0_RPMI
300BCG134	21	26.41789168118785	T0_RPMI
300BCG134	21	30.1665207742986	T0_RPMI
300BCG134	21	33.50989847744944	T0_RPMI
300BCG134	21	15.177729953768875	T0_RPMI
300BCG134	21	30.743935086426287	T0_RPMI
300BCG134	21	34.0404391820982	T0_RPMI
300BCG134	21	41.0799553596794	T0_RPMI
300BCG134	21	24.981474970443017	T0_RPMI
300BCG134	21	38.498826419332595	T0_RPMI
300BCG134	21	35.276013346358134	T0_RPMI
300BCG134	21	29.502282584353438	T0_RPMI
300BCG134	21	31.007547145187086	T0_RPMI
300BCG134	21	29.83146199755253	T0_RPMI
300BCG134	21	39.1843153937085	T0_RPMI
300BCG134	21	24.81384937379614	T0_RPMI
300BCG134	21	30.82723934108883	T0_RPMI
300BCG134	21	27.74766865357853	T0_RPMI
300BCG134	21	27.853959197077742	T0_RPMI
300BCG134	21	28.99432787776449	T0_RPMI
300BCG134	21	30.03571066017742	T0_RPMI
300BCG134	21	21.799399885319257	T0_RPMI
300BCG134	21	35.23555245665029	T0_RPMI
300BCG134	21	23.859039186293725	T0_RPMI
300BCG134	21	33.931710065544	T0_RPMI
300BCG134	21	34.3398943953737	T0_RPMI
300BCG134	21	32.68613873169304	T0_RPMI
300BCG134	21	23.644847705159982	T0_RPMI
300BCG134	21	22.309214464807617	T0_RPMI
300BCG134	21	34.55574226470882	T0_RPMI
300BCG134	21	37.96070724343803	T0_RPMI
300BCG134	21	30.14945507328744	T0_RPMI
300BCG134	21	34.855094672913935	T0_RPMI
300BCG134	21	26.454387244773383	T0_RPMI
300BCG134	21	21.798927224942886	T0_RPMI
300BCG134	21	16.060666477284872	T0_RPMI
300BCG134	21	30.57263108501566	T0_RPMI
300BCG134	21	28.68170317912472	T0_RPMI
300BCG134	21	25.168482138162652	T0_RPMI
300BCG134	21	41.59436606877539	T0_RPMI
300BCG134	21	23.046711335660124	T0_RPMI
300BCG134	21	39.45065311548657	T0_RPMI
300BCG134	21	16.530594705693282	T0_RPMI
300BCG134	21	35.36787648771093	T0_RPMI
300BCG134	21	16.30121368468761	T0_RPMI
300BCG134	21	41.094094451157936	T0_RPMI
300BCG134	21	42.67210476117077	T0_RPMI
300BCG134	21	21.73198890582659	T0_RPMI
300BCG134	21	24.168259780441094	T0_RPMI
300BCG134	21	26.27619183497963	T0_RPMI
300BCG134	21	17.475978530213524	T0_RPMI
300BCG110	54	26.034333013261655	T0_RPMI
300BCG110	54	41.4204257356889	T0_RPMI
300BCG110	54	36.79740450163969	T0_RPMI
300BCG110	54	26.31113371768725	T0_RPMI
300BCG110	54	43.83117909051523	T0_RPMI
300BCG110	54	36.09408847045395	T0_RPMI
300BCG110	54	26.849221444075805	T0_RPMI
300BCG110	54	14.348912639860501	T0_RPMI
300BCG110	54	22.151688139199393	T0_RPMI
300BCG110	54	42.73170554988291	T0_RPMI
300BCG110	54	45.493034471571804	T0_RPMI
300BCG110	54	28.91628764741769	T0_RPMI
300BCG110	54	46.75430170120845	T0_RPMI
300BCG110	54	23.87412257856486	T0_RPMI
300BCG110	54	22.683283537978713	T0_RPMI
300BCG110	54	24.227875686540003	T0_RPMI
300BCG110	54	33.47458799196471	T0_RPMI
300BCG110	54	32.26102931882441	T0_RPMI
300BCG110	54	42.47735198671591	T0_RPMI
300BCG110	54	22.788741573851542	T0_RPMI
300BCG110	54	23.685671249471376	T0_RPMI
300BCG110	54	30.25125143798181	T0_RPMI
300BCG110	54	34.89071415377285	T0_RPMI
300BCG110	54	36.98549531268151	T0_RPMI
300BCG110	54	18.813802758675124	T0_RPMI
300BCG110	54	49.571013140173	T0_RPMI
300BCG110	54	28.061023053851674	T0_RPMI
300BCG110	54	18.869682268594755	T0_RPMI
300BCG110	54	27.19100805797985	T0_RPMI
300BCG110	54	18.464778979911085	T0_RPMI
300BCG110	54	30.429919063397723	T0_RPMI
300BCG110	54	48.21496846267898	T0_RPMI
300BCG110	54	28.911315666440498	T0_RPMI
300BCG110	54	24.780580938289933	T0_RPMI
300BCG110	54	38.388322274280505	T0_RPMI
300BCG110	54	35.49411514863035	T0_RPMI
300BCG110	54	38.3458497332283	T0_RPMI
300BCG110	54	33.55840787210538	T0_RPMI
300BCG110	54	28.32115488973781	T0_RPMI
300BCG110	54	9.876895822387677	T0_RPMI
300BCG110	54	25.24898687861882	T0_RPMI
300BCG110	54	26.210140328137275	T0_RPMI
300BCG110	54	17.172969089024633	T0_RPMI
300BCG110	54	24.727934568392616	T0_RPMI
300BCG110	54	32.70155011096127	T0_RPMI
300BCG110	54	23.281566041327764	T0_RPMI
300BCG110	54	20.187973597617223	T0_RPMI
300BCG110	54	22.162046843864946	T0_RPMI
300BCG110	54	22.948395185087072	T0_RPMI
300BCG110	54	25.152357684488276	T0_RPMI
300BCG110	54	35.07395690679369	T0_RPMI
300BCG110	54	33.641463939248844	T0_RPMI
300BCG110	54	31.407098599756605	T0_RPMI
300BCG110	54	25.547443795212672	T0_RPMI
300BCG110	54	24.817064027037556	T0_RPMI
300BCG110	54	20.760585212977976	T0_RPMI
300BCG110	54	25.716992079018333	T0_RPMI
300BCG110	54	46.30483815869508	T0_RPMI
300BCG110	54	30.17427128687855	T0_RPMI
300BCG110	54	5.286698471388084	T0_RPMI
300BCG110	54	21.911952087673825	T0_RPMI
300BCG110	54	34.58062144037947	T0_RPMI
300BCG110	54	44.04348336911286	T0_RPMI
300BCG110	54	24.552468665118834	T0_RPMI
300BCG110	54	27.27156039202762	T0_RPMI
300BCG110	54	29.47702999140806	T0_RPMI
300BCG110	54	28.61092367495797	T0_RPMI
300BCG110	54	43.48195646807535	T0_RPMI
300BCG110	54	42.92430782410036	T0_RPMI
300BCG110	54	31.821571579797507	T0_RPMI
300BCG110	54	21.334565180368156	T0_RPMI
300BCG110	54	30.46214788490875	T0_RPMI
300BCG110	54	34.91386939752397	T0_RPMI
300BCG110	54	42.63003511305155	T0_RPMI
300BCG110	54	25.024863673838816	T0_RPMI
300BCG110	54	35.757333459968564	T0_RPMI
300BCG110	54	32.60415368462148	T0_RPMI
300BCG110	54	31.99908435807826	T0_RPMI
300BCG110	54	21.83088099673718	T0_RPMI
300BCG110	54	39.69664123926801	T0_RPMI
300BCG110	54	30.669098509133253	T0_RPMI
300BCG110	54	31.23135335412989	T0_RPMI
300BCG110	54	26.016100186329034	T0_RPMI
300BCG110	54	38.877669332835644	T0_RPMI
300BCG110	54	45.33969076466061	T0_RPMI
300BCG110	54	16.35070947362182	T0_RPMI
300BCG110	54	36.81491179493377	T0_RPMI
300BCG110	54	45.75461362868185	T0_RPMI
300BCG110	54	19.265957356476154	T0_RPMI
300BCG110	54	28.847144173598505	T0_RPMI
300BCG110	54	20.42191829094829	T0_RPMI
300BCG110	54	14.690047379868828	T0_RPMI
300BCG110	54	36.365112498718325	T0_RPMI
300BCG110	54	21.51904438013965	T0_RPMI
300BCG110	54	49.59860597347292	T0_RPMI
300BCG110	54	31.09706150249802	T0_RPMI
300BCG110	54	31.25718754460009	T0_RPMI
300BCG110	54	18.779715407407995	T0_RPMI
300BCG110	54	40.58943063000263	T0_RPMI
300BCG110	54	24.315739917994037	T0_RPMI
300BCG268	25	26.49153820555262	T0_RPMI
300BCG268	25	25.944333416462776	T0_RPMI
300BCG268	25	4.877704511213998	T0_RPMI
300BCG268	25	32.08359774032866	T0_RPMI
300BCG268	25	22.864605513948458	T0_RPMI
300BCG268	25	9.196905477657605	T0_RPMI
300BCG268	25	5.9557312980927435	T0_RPMI
300BCG268	25	9.469418814613881	T0_RPMI
300BCG268	25	25.487927646471285	T0_RPMI
300BCG268	25	15.023964545375899	T0_RPMI
300BCG268	25	6.3110884398875955	T0_RPMI
300BCG268	25	25.293323546665746	T0_RPMI
300BCG268	25	26.689516741264846	T0_RPMI
300BCG268	25	13.457759217109016	T0_RPMI
300BCG268	25	37.441533463858164	T0_RPMI
300BCG268	25	29.400566662746805	T0_RPMI
300BCG268	25	11.416172915324498	T0_RPMI
300BCG268	25	16.262423890695832	T0_RPMI
300BCG268	25	27.599030797186423	T0_RPMI
300BCG268	25	18.67985558764598	T0_RPMI
300BCG268	25	22.976737465873516	T0_RPMI
300BCG268	25	21.91879687884588	T0_RPMI
300BCG268	25	19.699713695955325	T0_RPMI
300BCG268	25	7.92024402559789	T0_RPMI
300BCG268	25	11.239459368730715	T0_RPMI
300BCG268	25	34.94077223621872	T0_RPMI
300BCG268	25	28.973254253865996	T0_RPMI
300BCG268	25	14.317666526095696	T0_RPMI
300BCG268	25	27.719211773848055	T0_RPMI
300BCG268	25	30.110097134535664	T0_RPMI
300BCG268	25	20.4902997268155	T0_RPMI
300BCG268	25	4.237581807811942	T0_RPMI
300BCG268	25	8.771173299659127	T0_RPMI
300BCG268	25	14.252596676788105	T0_RPMI
300BCG268	25	27.28552521598553	T0_RPMI
300BCG268	25	5.488727898454868	T0_RPMI
300BCG268	25	27.39695695964536	T0_RPMI
300BCG268	25	23.904917306251846	T0_RPMI
300BCG268	25	20.260669936251944	T0_RPMI
300BCG268	25	35.93075339054868	T0_RPMI
300BCG268	25	18.783022444407923	T0_RPMI
300BCG268	25	-0.08324883262594296	T0_RPMI
300BCG268	25	37.0435677331503	T0_RPMI
300BCG268	25	26.26247379331736	T0_RPMI
300BCG268	25	15.547336916340392	T0_RPMI
300BCG268	25	24.287025382076656	T0_RPMI
300BCG268	25	15.820724513102503	T0_RPMI
300BCG268	25	13.709644801726498	T0_RPMI
300BCG268	25	30.593012698055382	T0_RPMI
300BCG268	25	30.327483754159548	T0_RPMI
300BCG268	25	15.89745605751967	T0_RPMI
300BCG268	25	17.726303194544098	T0_RPMI
300BCG268	25	15.599409545350445	T0_RPMI
300BCG268	25	-2.238944891488792	T0_RPMI
300BCG268	25	13.516418901018993	T0_RPMI
300BCG268	25	3.034809001670363	T0_RPMI
300BCG268	25	37.34163555497904	T0_RPMI
300BCG268	25	28.58317698537798	T0_RPMI
300BCG268	25	27.15376692227116	T0_RPMI
300BCG268	25	4.214878258945189	T0_RPMI
300BCG268	25	21.5382540973244	T0_RPMI
300BCG268	25	30.885064314078445	T0_RPMI
300BCG268	25	19.823698587754823	T0_RPMI
300BCG268	25	17.932705067877915	T0_RPMI
300BCG268	25	29.892220454199155	T0_RPMI
300BCG268	25	14.827335018561309	T0_RPMI
300BCG268	25	25.352927286017916	T0_RPMI
300BCG268	25	15.776210294292982	T0_RPMI
300BCG268	25	14.360468073547674	T0_RPMI
300BCG268	25	19.30715549718347	T0_RPMI
300BCG268	25	16.947775700281053	T0_RPMI
300BCG268	25	24.383897164159	T0_RPMI
300BCG268	25	25.866380691909654	T0_RPMI
300BCG268	25	9.088765522845353	T0_RPMI
300BCG268	25	12.292413548479487	T0_RPMI
300BCG268	25	21.49520912484752	T0_RPMI
300BCG268	25	18.387894436618833	T0_RPMI
300BCG268	25	14.568834194216048	T0_RPMI
300BCG268	25	33.40858766194566	T0_RPMI
300BCG268	25	25.0258721573751	T0_RPMI
300BCG268	25	25.54173241989724	T0_RPMI
300BCG268	25	15.115358186438511	T0_RPMI
300BCG268	25	34.36305155860368	T0_RPMI
300BCG268	25	12.902284090278375	T0_RPMI
300BCG268	25	34.309247738447056	T0_RPMI
300BCG268	25	10.845712336176907	T0_RPMI
300BCG268	25	25.1848721738306	T0_RPMI
300BCG268	25	26.70896205615594	T0_RPMI
300BCG268	25	14.598000556090245	T0_RPMI
300BCG268	25	12.55615431810872	T0_RPMI
300BCG268	25	24.065690109093833	T0_RPMI
300BCG268	25	17.910012363537398	T0_RPMI
300BCG268	25	10.163976443587877	T0_RPMI
300BCG268	25	7.981013192047526	T0_RPMI
300BCG268	25	20.957967319346313	T0_RPMI
300BCG268	25	19.613897475569676	T0_RPMI
300BCG268	25	14.752910617061477	T0_RPMI
300BCG268	25	35.19229885980783	T0_RPMI
300BCG268	25	22.009389329847426	T0_RPMI
[truncated: 13,201 more rows]
