# Supplementary material for: Single-cell immune aging clocks reveal inter-individual heterogeneity during infection and vaccination
Source: Nat Aging. 2025 Mar 5;5(4):607–21. doi: 10.1038/s43587-025-00819-z (PMC12003178; doi:10.1038/s43587-025-00819-z)
Supplement: Supplementary file 6 — Statistical source data. [file 43587_2025_819_MOESM6_ESM.zip › SD_F5/B.txt]

donor_id	age	Prediction	condition
300BCG044	23	2.4775399961717417	T0_RPMI
300BCG044	23	35.276380396416826	T0_RPMI
300BCG044	23	21.41490334527701	T0_RPMI
300BCG044	23	17.110181069574093	T0_RPMI
300BCG044	23	20.772585573570158	T0_RPMI
300BCG044	23	1.248614473962013	T0_RPMI
300BCG044	23	14.063932536082936	T0_RPMI
300BCG044	23	6.023034976659034	T0_RPMI
300BCG044	23	31.237744024904877	T0_RPMI
300BCG044	23	22.197376887711744	T0_RPMI
300BCG044	23	-3.8894254466010074	T0_RPMI
300BCG044	23	8.992974301082961	T0_RPMI
300BCG044	23	12.95192161592682	T0_RPMI
300BCG044	23	19.922774344542123	T0_RPMI
300BCG044	23	16.471064153882597	T0_RPMI
300BCG044	23	4.075798913038685	T0_RPMI
300BCG044	23	-0.2506295420551008	T0_RPMI
300BCG044	23	4.097259222822821	T0_RPMI
300BCG044	23	14.321049989556165	T0_RPMI
300BCG044	23	-3.5874435658558377	T0_RPMI
300BCG044	23	8.92027240330609	T0_RPMI
300BCG044	23	18.95643351299031	T0_RPMI
300BCG044	23	11.045329399768866	T0_RPMI
300BCG044	23	9.580181743103726	T0_RPMI
300BCG044	23	-0.19874096404046002	T0_RPMI
300BCG044	23	12.705405873834662	T0_RPMI
300BCG044	23	-5.208212100372138	T0_RPMI
300BCG044	23	0.7959218962233412	T0_RPMI
300BCG044	23	8.531216121092147	T0_RPMI
300BCG044	23	-2.788944448556492	T0_RPMI
300BCG044	23	23.632570909428175	T0_RPMI
300BCG044	23	31.122138736623512	T0_RPMI
300BCG044	23	22.66182316297696	T0_RPMI
300BCG044	23	8.636094982265448	T0_RPMI
300BCG044	23	-1.8337928051335186	T0_RPMI
300BCG044	23	23.388313108038407	T0_RPMI
300BCG044	23	15.415447629525795	T0_RPMI
300BCG044	23	21.525683395429745	T0_RPMI
300BCG044	23	39.073071395928714	T0_RPMI
300BCG044	23	17.66513384472139	T0_RPMI
300BCG044	23	-0.7622944025371496	T0_RPMI
300BCG044	23	20.242931681923864	T0_RPMI
300BCG044	23	18.179250164039768	T0_RPMI
300BCG044	23	6.534163733670669	T0_RPMI
300BCG044	23	-1.5583001120999636	T0_RPMI
300BCG044	23	1.621815241514816	T0_RPMI
300BCG044	23	3.7892791836882993	T0_RPMI
300BCG044	23	6.979667139498471	T0_RPMI
300BCG044	23	9.789327919538149	T0_RPMI
300BCG044	23	12.029935241504639	T0_RPMI
300BCG044	23	6.286809002675279	T0_RPMI
300BCG044	23	17.895377190043973	T0_RPMI
300BCG044	23	13.781398300557761	T0_RPMI
300BCG044	23	13.977682583667407	T0_RPMI
300BCG044	23	4.263566018598012	T0_RPMI
300BCG044	23	17.13331626360902	T0_RPMI
300BCG044	23	9.942237951393551	T0_RPMI
300BCG044	23	10.480515952939218	T0_RPMI
300BCG044	23	3.507995570757762	T0_RPMI
300BCG044	23	10.169598165172008	T0_RPMI
300BCG044	23	4.986466256907601	T0_RPMI
300BCG044	23	7.824067081389317	T0_RPMI
300BCG044	23	15.529730553156336	T0_RPMI
300BCG044	23	3.674780876158754	T0_RPMI
300BCG044	23	19.66457166253149	T0_RPMI
300BCG044	23	18.492532297927465	T0_RPMI
300BCG044	23	23.035619218548526	T0_RPMI
300BCG044	23	20.215737996025286	T0_RPMI
300BCG044	23	20.631693533300822	T0_RPMI
300BCG044	23	23.034206683264074	T0_RPMI
300BCG044	23	11.529815370897298	T0_RPMI
300BCG044	23	14.414024347244416	T0_RPMI
300BCG044	23	20.44042604706519	T0_RPMI
300BCG044	23	8.606902461081175	T0_RPMI
300BCG044	23	15.079743453133	T0_RPMI
300BCG044	23	12.379795920926412	T0_RPMI
300BCG044	23	1.7302071666356873	T0_RPMI
300BCG044	23	7.163603463111787	T0_RPMI
300BCG044	23	3.3887684298092435	T0_RPMI
300BCG044	23	16.448058594046067	T0_RPMI
300BCG044	23	3.294665107403781	T0_RPMI
300BCG044	23	24.18858048218029	T0_RPMI
300BCG044	23	9.51711531178147	T0_RPMI
300BCG044	23	-0.6679245118257521	T0_RPMI
300BCG044	23	1.189688065972111	T0_RPMI
300BCG044	23	24.522139620955084	T0_RPMI
300BCG044	23	-12.913310980595773	T0_RPMI
300BCG044	23	-4.6432754521845245	T0_RPMI
300BCG044	23	31.75202609593516	T0_RPMI
300BCG044	23	8.790817072390455	T0_RPMI
300BCG044	23	23.68476417086858	T0_RPMI
300BCG044	23	7.89938129476031	T0_RPMI
300BCG044	23	8.081658295354472	T0_RPMI
300BCG044	23	27.20883208238432	T0_RPMI
300BCG044	23	19.804362985668007	T0_RPMI
300BCG044	23	10.764283591207215	T0_RPMI
300BCG044	23	-4.8532354001331415	T0_RPMI
300BCG044	23	13.930972875174328	T0_RPMI
300BCG044	23	1.4219308865029405	T0_RPMI
300BCG044	23	-10.231316095155877	T0_RPMI
300BCG055	24	13.461292069629026	T0_RPMI
300BCG055	24	14.543902920179528	T0_RPMI
300BCG055	24	7.678737609387856	T0_RPMI
300BCG055	24	18.88892631381794	T0_RPMI
300BCG055	24	34.58843936907105	T0_RPMI
300BCG055	24	22.610353668522723	T0_RPMI
300BCG055	24	0.3044232995654483	T0_RPMI
300BCG055	24	6.713428165469672	T0_RPMI
300BCG055	24	-7.083654388867388	T0_RPMI
300BCG055	24	25.501909458693785	T0_RPMI
300BCG055	24	5.631682733909035	T0_RPMI
300BCG055	24	0.10231892068503112	T0_RPMI
300BCG055	24	-4.735051122409204	T0_RPMI
300BCG055	24	18.312994584840343	T0_RPMI
300BCG055	24	8.810190265809565	T0_RPMI
300BCG055	24	4.023520646447821	T0_RPMI
300BCG055	24	5.0863904473254316	T0_RPMI
300BCG055	24	19.223384382031323	T0_RPMI
300BCG055	24	20.591136792274686	T0_RPMI
300BCG055	24	-0.3192489965154536	T0_RPMI
300BCG055	24	14.539409310708136	T0_RPMI
300BCG055	24	-1.1949846612593185	T0_RPMI
300BCG055	24	13.443892298747317	T0_RPMI
300BCG055	24	11.486288009147302	T0_RPMI
300BCG055	24	22.533146000364844	T0_RPMI
300BCG055	24	11.925756399098113	T0_RPMI
300BCG055	24	-0.34006880651535704	T0_RPMI
300BCG055	24	12.898663104274885	T0_RPMI
300BCG055	24	13.03326192651211	T0_RPMI
300BCG055	24	11.270206029468365	T0_RPMI
300BCG055	24	11.901540750179022	T0_RPMI
300BCG055	24	17.70086732966671	T0_RPMI
300BCG055	24	26.44690638915285	T0_RPMI
300BCG055	24	-4.9432099880959095	T0_RPMI
300BCG055	24	9.091181457925838	T0_RPMI
300BCG055	24	-4.9625237312525705	T0_RPMI
300BCG055	24	9.374741735973089	T0_RPMI
300BCG055	24	-10.44948992276059	T0_RPMI
300BCG055	24	15.675534472468668	T0_RPMI
300BCG055	24	24.322886223221204	T0_RPMI
300BCG055	24	10.711805778544067	T0_RPMI
300BCG055	24	10.44774361624035	T0_RPMI
300BCG055	24	21.211697387458823	T0_RPMI
300BCG055	24	9.711252185090107	T0_RPMI
300BCG055	24	10.837149701831398	T0_RPMI
300BCG055	24	28.386961011188237	T0_RPMI
300BCG055	24	18.244117190875443	T0_RPMI
300BCG055	24	16.20923569735877	T0_RPMI
300BCG055	24	8.718600331545233	T0_RPMI
300BCG055	24	8.740628687047856	T0_RPMI
300BCG055	24	16.47225192845833	T0_RPMI
300BCG055	24	10.271684102156009	T0_RPMI
300BCG055	24	5.850527038706872	T0_RPMI
300BCG055	24	-1.9671856978898832	T0_RPMI
300BCG055	24	11.987746755072965	T0_RPMI
300BCG055	24	23.548234156453688	T0_RPMI
300BCG055	24	5.94688536511317	T0_RPMI
300BCG055	24	14.331855510421617	T0_RPMI
300BCG055	24	26.801815909095858	T0_RPMI
300BCG055	24	29.091088802314776	T0_RPMI
300BCG055	24	18.341033869926274	T0_RPMI
300BCG055	24	24.552997851051447	T0_RPMI
300BCG055	24	14.93525757384892	T0_RPMI
300BCG055	24	0.9098032727941636	T0_RPMI
300BCG055	24	0.4366890668136662	T0_RPMI
300BCG055	24	14.065009209482087	T0_RPMI
300BCG055	24	19.437936056020977	T0_RPMI
300BCG055	24	11.574599566157282	T0_RPMI
300BCG055	24	20.346560307051675	T0_RPMI
300BCG055	24	12.279941282657148	T0_RPMI
300BCG055	24	26.316788548105695	T0_RPMI
300BCG055	24	11.931714636575897	T0_RPMI
300BCG055	24	12.670821678716765	T0_RPMI
300BCG055	24	9.932646788010306	T0_RPMI
300BCG055	24	0.37887725056218235	T0_RPMI
300BCG055	24	14.42847415616286	T0_RPMI
300BCG055	24	10.219657703581355	T0_RPMI
300BCG055	24	7.385773508298403	T0_RPMI
300BCG055	24	8.902659136753623	T0_RPMI
300BCG055	24	21.166336262505897	T0_RPMI
300BCG055	24	16.494825263507348	T0_RPMI
300BCG055	24	1.8581829496353572	T0_RPMI
300BCG055	24	-3.8597090073083296	T0_RPMI
300BCG055	24	8.004844727466079	T0_RPMI
300BCG055	24	3.9211726003565763	T0_RPMI
300BCG055	24	-13.260835071675219	T0_RPMI
300BCG055	24	8.120851494658709	T0_RPMI
300BCG055	24	-3.885556513530624	T0_RPMI
300BCG055	24	9.213522975346239	T0_RPMI
300BCG055	24	5.929469854934079	T0_RPMI
300BCG055	24	0.1895465540601395	T0_RPMI
300BCG055	24	2.7172814990787315	T0_RPMI
300BCG055	24	22.305792641287248	T0_RPMI
300BCG055	24	15.645784442125594	T0_RPMI
300BCG055	24	4.274121761082097	T0_RPMI
300BCG055	24	-6.521512612423738	T0_RPMI
300BCG055	24	15.657225955801621	T0_RPMI
300BCG055	24	10.293163406366624	T0_RPMI
300BCG055	24	9.216063041208752	T0_RPMI
300BCG055	24	-7.655961884853449	T0_RPMI
300BCG061	23	10.34077446348855	T0_RPMI
300BCG061	23	15.594298950578633	T0_RPMI
300BCG061	23	19.519838966361597	T0_RPMI
300BCG061	23	9.931304032091171	T0_RPMI
300BCG061	23	17.07294181977484	T0_RPMI
300BCG061	23	8.917337520426782	T0_RPMI
300BCG061	23	18.386471501253766	T0_RPMI
300BCG061	23	12.066429745578173	T0_RPMI
300BCG061	23	11.545308800105634	T0_RPMI
300BCG061	23	20.40891247041655	T0_RPMI
300BCG061	23	24.659940562364305	T0_RPMI
300BCG061	23	9.155737928734363	T0_RPMI
300BCG061	23	19.625215329092033	T0_RPMI
300BCG061	23	16.072065500094524	T0_RPMI
300BCG061	23	9.736108423574004	T0_RPMI
300BCG061	23	22.17722882107265	T0_RPMI
300BCG061	23	19.473989579240957	T0_RPMI
300BCG061	23	-3.8275064815035336	T0_RPMI
300BCG061	23	12.90947173842413	T0_RPMI
300BCG061	23	9.741859557559359	T0_RPMI
300BCG061	23	12.391596730312946	T0_RPMI
300BCG061	23	10.53283867195605	T0_RPMI
300BCG061	23	2.3722597613931065	T0_RPMI
300BCG061	23	18.93105829629018	T0_RPMI
300BCG061	23	6.2473283025637	T0_RPMI
300BCG061	23	14.09988660811889	T0_RPMI
300BCG061	23	15.984208602682434	T0_RPMI
300BCG061	23	31.348658496194805	T0_RPMI
300BCG061	23	20.079309579053415	T0_RPMI
300BCG061	23	13.68040287123112	T0_RPMI
300BCG061	23	19.5164246958139	T0_RPMI
300BCG061	23	30.392694741449535	T0_RPMI
300BCG061	23	21.418801348259162	T0_RPMI
300BCG061	23	19.32011088155054	T0_RPMI
300BCG061	23	18.41267755051495	T0_RPMI
300BCG061	23	10.803056674288827	T0_RPMI
300BCG061	23	16.21188271307171	T0_RPMI
300BCG061	23	14.406487082449164	T0_RPMI
300BCG061	23	15.297821364210499	T0_RPMI
300BCG061	23	17.055651103316425	T0_RPMI
300BCG061	23	16.12095798415082	T0_RPMI
300BCG061	23	17.198951889907754	T0_RPMI
300BCG061	23	11.525073545121675	T0_RPMI
300BCG061	23	12.745173147797335	T0_RPMI
300BCG061	23	21.115811103377716	T0_RPMI
300BCG061	23	9.931778400349064	T0_RPMI
300BCG061	23	12.609756884605279	T0_RPMI
300BCG061	23	11.978721683961933	T0_RPMI
300BCG061	23	18.550796059129787	T0_RPMI
300BCG061	23	16.529166625635003	T0_RPMI
300BCG061	23	7.199390483939476	T0_RPMI
300BCG061	23	18.25630564697963	T0_RPMI
300BCG061	23	5.797144244107533	T0_RPMI
300BCG061	23	11.050602094805026	T0_RPMI
300BCG061	23	9.47314726573327	T0_RPMI
300BCG061	23	11.139707238509638	T0_RPMI
300BCG061	23	17.890710689457553	T0_RPMI
300BCG061	23	15.940638107364558	T0_RPMI
300BCG061	23	16.32193259581732	T0_RPMI
300BCG061	23	13.890487188854317	T0_RPMI
300BCG061	23	10.54337451366906	T0_RPMI
300BCG061	23	16.712400394999527	T0_RPMI
300BCG061	23	11.357818206290771	T0_RPMI
300BCG061	23	10.581940878533427	T0_RPMI
300BCG061	23	19.65149025475552	T0_RPMI
300BCG061	23	16.138213425862812	T0_RPMI
300BCG061	23	13.561196889693974	T0_RPMI
300BCG061	23	6.069530272662243	T0_RPMI
300BCG061	23	17.541625613539548	T0_RPMI
300BCG061	23	21.66351017861453	T0_RPMI
300BCG061	23	21.216737781118404	T0_RPMI
300BCG061	23	3.2680737570951988	T0_RPMI
300BCG061	23	5.900230620693362	T0_RPMI
300BCG061	23	9.282906193794563	T0_RPMI
300BCG061	23	18.144080910060712	T0_RPMI
300BCG061	23	10.831891430077512	T0_RPMI
300BCG061	23	10.464928328766986	T0_RPMI
300BCG061	23	4.481214268695876	T0_RPMI
300BCG061	23	13.512593007435425	T0_RPMI
300BCG061	23	18.100163392122138	T0_RPMI
300BCG061	23	17.682578248779702	T0_RPMI
300BCG061	23	12.5645044602279	T0_RPMI
300BCG061	23	21.456454807056755	T0_RPMI
300BCG061	23	14.372125509767464	T0_RPMI
300BCG061	23	12.662300554593962	T0_RPMI
300BCG061	23	22.695719027985938	T0_RPMI
300BCG061	23	17.833336237262735	T0_RPMI
300BCG061	23	11.592319285163112	T0_RPMI
300BCG061	23	17.360090497175605	T0_RPMI
300BCG061	23	25.935329082962387	T0_RPMI
300BCG061	23	7.8026956533827505	T0_RPMI
300BCG061	23	18.321239913604163	T0_RPMI
300BCG061	23	20.397889727898416	T0_RPMI
300BCG061	23	11.27483151119793	T0_RPMI
300BCG061	23	16.380794729519604	T0_RPMI
300BCG061	23	14.353205491176201	T0_RPMI
300BCG061	23	12.913305811923342	T0_RPMI
300BCG061	23	11.304894005799568	T0_RPMI
300BCG061	23	16.059595605214472	T0_RPMI
300BCG061	23	7.988683111434275	T0_RPMI
300BCG123	24	20.22510029660672	T0_RPMI
300BCG123	24	14.373293627714409	T0_RPMI
300BCG123	24	26.57314181208643	T0_RPMI
300BCG123	24	34.64990079384027	T0_RPMI
300BCG123	24	3.163291745188871	T0_RPMI
300BCG123	24	14.323868624979802	T0_RPMI
300BCG123	24	21.258787658256487	T0_RPMI
300BCG123	24	-2.4020586882208548	T0_RPMI
300BCG123	24	24.100590723074465	T0_RPMI
300BCG123	24	-1.8541156324035426	T0_RPMI
300BCG123	24	25.97618272932457	T0_RPMI
300BCG123	24	22.682486441984054	T0_RPMI
300BCG123	24	28.94116922054479	T0_RPMI
300BCG123	24	17.414981856277635	T0_RPMI
300BCG123	24	38.44942355354703	T0_RPMI
300BCG123	24	18.34421395338133	T0_RPMI
300BCG123	24	45.17408312320087	T0_RPMI
300BCG123	24	22.54338274799862	T0_RPMI
300BCG123	24	8.041063791172737	T0_RPMI
300BCG123	24	14.325868254579621	T0_RPMI
300BCG123	24	42.64969024941421	T0_RPMI
300BCG123	24	43.183989872150626	T0_RPMI
300BCG123	24	19.494912553817446	T0_RPMI
300BCG123	24	25.020635122905095	T0_RPMI
300BCG123	24	21.556071067109556	T0_RPMI
300BCG123	24	19.890262708363927	T0_RPMI
300BCG123	24	18.67619268302934	T0_RPMI
300BCG123	24	36.0967779901084	T0_RPMI
300BCG123	24	32.747077803647464	T0_RPMI
300BCG123	24	22.157920585606227	T0_RPMI
300BCG123	24	28.114480529100753	T0_RPMI
300BCG123	24	12.79072605777287	T0_RPMI
300BCG123	24	4.7326217071370635	T0_RPMI
300BCG123	24	8.416464015154585	T0_RPMI
300BCG123	24	40.518461801105126	T0_RPMI
300BCG123	24	21.46630801150878	T0_RPMI
300BCG123	24	29.57495672928947	T0_RPMI
300BCG123	24	15.229422297929156	T0_RPMI
300BCG123	24	23.554566057258274	T0_RPMI
300BCG123	24	19.530913550554732	T0_RPMI
300BCG123	24	3.8326908232912817	T0_RPMI
300BCG123	24	29.74092824577547	T0_RPMI
300BCG123	24	17.89162248943314	T0_RPMI
300BCG123	24	28.511479320609833	T0_RPMI
300BCG123	24	21.71705473317014	T0_RPMI
300BCG123	24	37.90880614658158	T0_RPMI
300BCG123	24	32.96438832298938	T0_RPMI
300BCG123	24	11.88112740111541	T0_RPMI
300BCG123	24	8.147600722833545	T0_RPMI
300BCG123	24	52.02869880186015	T0_RPMI
300BCG123	24	25.776850526951534	T0_RPMI
300BCG123	24	25.213588783208664	T0_RPMI
300BCG123	24	13.515878549897813	T0_RPMI
300BCG123	24	50.73563520733775	T0_RPMI
300BCG123	24	13.545592518101904	T0_RPMI
300BCG123	24	1.6750832131486069	T0_RPMI
300BCG123	24	-0.07400260282319793	T0_RPMI
300BCG123	24	28.185835238365016	T0_RPMI
300BCG123	24	26.305015772207724	T0_RPMI
300BCG123	24	-4.660696346578709	T0_RPMI
300BCG123	24	2.849792875917435	T0_RPMI
300BCG123	24	-1.354755589982018	T0_RPMI
300BCG123	24	31.195933893219664	T0_RPMI
300BCG123	24	28.47041691760438	T0_RPMI
300BCG123	24	5.4629093459728955	T0_RPMI
300BCG123	24	34.854350306414425	T0_RPMI
300BCG123	24	19.029631064811934	T0_RPMI
300BCG123	24	45.0425392946452	T0_RPMI
300BCG123	24	42.09338285703988	T0_RPMI
300BCG123	24	33.591760353587354	T0_RPMI
300BCG123	24	25.161772816894953	T0_RPMI
300BCG123	24	23.120457228198415	T0_RPMI
300BCG123	24	22.36552393425236	T0_RPMI
300BCG123	24	17.207724793043717	T0_RPMI
300BCG123	24	25.8651701066994	T0_RPMI
300BCG123	24	42.87671145022513	T0_RPMI
300BCG123	24	42.84464061938532	T0_RPMI
300BCG123	24	50.72990710533777	T0_RPMI
300BCG123	24	19.96275675960413	T0_RPMI
300BCG123	24	-10.846045554837048	T0_RPMI
300BCG123	24	27.935982529760903	T0_RPMI
300BCG123	24	22.383985582059772	T0_RPMI
300BCG123	24	47.31523049316404	T0_RPMI
300BCG123	24	25.12758028981168	T0_RPMI
300BCG123	24	-4.245857668747731	T0_RPMI
300BCG123	24	9.73054899082496	T0_RPMI
300BCG123	24	44.63193475006271	T0_RPMI
300BCG123	24	42.479197463995995	T0_RPMI
300BCG123	24	19.113010611811575	T0_RPMI
300BCG123	24	20.042212307906496	T0_RPMI
300BCG123	24	32.965001157015905	T0_RPMI
300BCG123	24	29.869199713201205	T0_RPMI
300BCG123	24	26.738302211693153	T0_RPMI
300BCG123	24	29.591787286750947	T0_RPMI
300BCG123	24	32.88230313816768	T0_RPMI
300BCG123	24	37.9810437523801	T0_RPMI
300BCG123	24	20.598386826491	T0_RPMI
300BCG123	24	37.615285407965345	T0_RPMI
300BCG123	24	19.999574310689272	T0_RPMI
300BCG123	24	11.152112071482062	T0_RPMI
300BCG109	35	26.8619562306411	T0_RPMI
300BCG109	35	35.07527090927931	T0_RPMI
300BCG109	35	16.17547610583887	T0_RPMI
300BCG109	35	21.566882278610176	T0_RPMI
300BCG109	35	8.332247764142654	T0_RPMI
300BCG109	35	24.52999122818955	T0_RPMI
300BCG109	35	20.22995472987805	T0_RPMI
300BCG109	35	37.746394155000175	T0_RPMI
300BCG109	35	11.38559358742534	T0_RPMI
300BCG109	35	24.629321456926938	T0_RPMI
300BCG109	35	24.400896883014546	T0_RPMI
300BCG109	35	19.774799289897533	T0_RPMI
300BCG109	35	24.155889261716776	T0_RPMI
300BCG109	35	21.945677137796526	T0_RPMI
300BCG109	35	28.354964814379734	T0_RPMI
300BCG109	35	27.358878124615376	T0_RPMI
300BCG109	35	19.30864705168363	T0_RPMI
300BCG109	35	10.3497866265515	T0_RPMI
300BCG109	35	9.761102150452702	T0_RPMI
300BCG109	35	13.034499048187069	T0_RPMI
300BCG109	35	29.633776897572385	T0_RPMI
300BCG109	35	23.419588979854296	T0_RPMI
300BCG109	35	23.078409520431297	T0_RPMI
300BCG109	35	4.24512672201719	T0_RPMI
300BCG109	35	19.68371077627147	T0_RPMI
300BCG109	35	27.16386146156623	T0_RPMI
300BCG109	35	20.80001876251324	T0_RPMI
300BCG109	35	37.44199565870172	T0_RPMI
300BCG109	35	27.301969225249316	T0_RPMI
300BCG109	35	13.67620429115315	T0_RPMI
300BCG109	35	11.343599105314379	T0_RPMI
300BCG109	35	26.750145585650557	T0_RPMI
300BCG109	35	22.45496082596112	T0_RPMI
300BCG109	35	26.27426544230998	T0_RPMI
300BCG109	35	26.57258011544251	T0_RPMI
300BCG109	35	37.16838258588809	T0_RPMI
300BCG109	35	29.57112967283645	T0_RPMI
300BCG109	35	19.15555973974305	T0_RPMI
300BCG109	35	22.32737770207507	T0_RPMI
300BCG109	35	33.908386393832096	T0_RPMI
300BCG109	35	31.25354006487667	T0_RPMI
300BCG109	35	7.422803108585746	T0_RPMI
300BCG109	35	23.35923074401442	T0_RPMI
300BCG109	35	33.734254990033584	T0_RPMI
300BCG109	35	24.503373601484817	T0_RPMI
300BCG109	35	31.44414637214048	T0_RPMI
300BCG109	35	28.34607469821893	T0_RPMI
300BCG109	35	18.105213542844112	T0_RPMI
300BCG109	35	46.141218029021054	T0_RPMI
300BCG109	35	23.5378301336583	T0_RPMI
300BCG109	35	16.8748376408732	T0_RPMI
300BCG109	35	18.336047112140058	T0_RPMI
300BCG109	35	5.546737257807401	T0_RPMI
300BCG109	35	13.583066608458823	T0_RPMI
300BCG109	35	30.333212067640282	T0_RPMI
300BCG109	35	31.15542114178148	T0_RPMI
300BCG109	35	35.21292189943875	T0_RPMI
300BCG109	35	25.758488403958708	T0_RPMI
300BCG109	35	24.009620532153615	T0_RPMI
300BCG109	35	25.84890925270317	T0_RPMI
300BCG109	35	20.79319815763434	T0_RPMI
300BCG109	35	26.160381096379183	T0_RPMI
300BCG109	35	25.074885278876096	T0_RPMI
300BCG109	35	20.91347597903855	T0_RPMI
300BCG109	35	16.34771934785174	T0_RPMI
300BCG109	35	25.73856193722388	T0_RPMI
300BCG109	35	23.37640357437381	T0_RPMI
300BCG109	35	13.16681906258375	T0_RPMI
300BCG109	35	24.293694674776052	T0_RPMI
300BCG109	35	30.669789582917666	T0_RPMI
300BCG109	35	24.774160288403543	T0_RPMI
300BCG109	35	24.73851799746053	T0_RPMI
300BCG109	35	19.20433447184694	T0_RPMI
300BCG109	35	6.607561380186072	T0_RPMI
300BCG109	35	26.207755182826425	T0_RPMI
300BCG109	35	21.376329919597314	T0_RPMI
300BCG109	35	19.856865053826343	T0_RPMI
300BCG109	35	22.314396882583218	T0_RPMI
300BCG109	35	15.185287709220596	T0_RPMI
300BCG109	35	26.787938923318638	T0_RPMI
300BCG109	35	12.667415795464514	T0_RPMI
300BCG109	35	24.62427086807316	T0_RPMI
300BCG109	35	28.27205302890682	T0_RPMI
300BCG109	35	36.48837638657559	T0_RPMI
300BCG109	35	23.0515899522682	T0_RPMI
300BCG109	35	24.628390790172144	T0_RPMI
300BCG109	35	17.148235439639528	T0_RPMI
300BCG109	35	22.093848739877053	T0_RPMI
300BCG109	35	25.140096115819883	T0_RPMI
300BCG109	35	27.499098081042842	T0_RPMI
300BCG109	35	12.422834776413008	T0_RPMI
300BCG109	35	22.070719889947714	T0_RPMI
300BCG109	35	23.535245462207655	T0_RPMI
300BCG109	35	21.505260448072185	T0_RPMI
300BCG109	35	21.425396780692363	T0_RPMI
300BCG109	35	25.31483418968202	T0_RPMI
300BCG109	35	37.58876618832212	T0_RPMI
300BCG109	35	25.88408315058115	T0_RPMI
300BCG109	35	24.616860263661422	T0_RPMI
300BCG109	35	20.99787778876641	T0_RPMI
300BCG214	19	-2.080888004555105	T0_RPMI
300BCG214	19	26.39237245728248	T0_RPMI
300BCG214	19	-11.011502875477687	T0_RPMI
300BCG214	19	30.73116007593103	T0_RPMI
300BCG214	19	17.115853373898812	T0_RPMI
300BCG214	19	12.657734669458332	T0_RPMI
300BCG214	19	-12.434947562511814	T0_RPMI
300BCG214	19	13.470949221483597	T0_RPMI
300BCG214	19	-3.7534232469426736	T0_RPMI
300BCG214	19	27.760676693570296	T0_RPMI
300BCG214	19	12.301890592924066	T0_RPMI
300BCG214	19	11.26475799190243	T0_RPMI
300BCG214	19	12.585224700268984	T0_RPMI
300BCG214	19	22.25261908565918	T0_RPMI
300BCG214	19	-1.7995087363251632	T0_RPMI
300BCG214	19	3.9156116854383765	T0_RPMI
300BCG214	19	-6.41927522889009	T0_RPMI
300BCG214	19	10.953249326843725	T0_RPMI
300BCG214	19	-7.724012563877568	T0_RPMI
300BCG214	19	15.062086258301326	T0_RPMI
300BCG214	19	5.172655454871607	T0_RPMI
300BCG214	19	-9.54441681560072	T0_RPMI
300BCG214	19	22.487044709919882	T0_RPMI
300BCG214	19	-0.5599696785467472	T0_RPMI
300BCG214	19	-4.182126420419639	T0_RPMI
300BCG214	19	17.725672071715184	T0_RPMI
300BCG214	19	8.881748371632604	T0_RPMI
300BCG214	19	-6.6994186537746385	T0_RPMI
300BCG214	19	-4.700416849692516	T0_RPMI
300BCG214	19	10.452896647469235	T0_RPMI
300BCG214	19	-2.655242597468247	T0_RPMI
300BCG214	19	15.299271937422258	T0_RPMI
300BCG214	19	16.539136512862783	T0_RPMI
300BCG214	19	22.42788366508011	T0_RPMI
300BCG214	19	-9.754544327710818	T0_RPMI
300BCG214	19	0.12959518967184758	T0_RPMI
300BCG214	19	16.495731731452178	T0_RPMI
300BCG214	19	6.025768702204802	T0_RPMI
300BCG214	19	17.930656940692256	T0_RPMI
300BCG214	19	-6.038304169939431	T0_RPMI
300BCG214	19	10.839450363271228	T0_RPMI
300BCG214	19	-8.05013777233167	T0_RPMI
300BCG214	19	0.5335056801779212	T0_RPMI
300BCG214	19	20.409417734371296	T0_RPMI
300BCG214	19	8.111963849735279	T0_RPMI
300BCG214	19	21.499911840084096	T0_RPMI
300BCG214	19	5.787791892820206	T0_RPMI
300BCG214	19	2.161329033983534	T0_RPMI
300BCG214	19	10.207612623115871	T0_RPMI
300BCG214	19	20.486495163641813	T0_RPMI
300BCG214	19	8.361370918414133	T0_RPMI
300BCG214	19	-0.7633398179804752	T0_RPMI
300BCG214	19	40.187720423387965	T0_RPMI
300BCG214	19	18.90981693996056	T0_RPMI
300BCG214	19	28.146214231669223	T0_RPMI
300BCG214	19	31.914353020842178	T0_RPMI
300BCG214	19	8.82346097384457	T0_RPMI
300BCG214	19	25.55311758959999	T0_RPMI
300BCG214	19	-2.603695730078125	T0_RPMI
300BCG214	19	8.685310157991186	T0_RPMI
300BCG214	19	-10.208118932636637	T0_RPMI
300BCG214	19	-9.275493359844248	T0_RPMI
300BCG214	19	17.03652355575785	T0_RPMI
300BCG214	19	33.751748723622704	T0_RPMI
300BCG214	19	32.784207004221855	T0_RPMI
300BCG214	19	34.20130169848264	T0_RPMI
300BCG214	19	19.822619049360423	T0_RPMI
300BCG214	19	-12.099833495178498	T0_RPMI
300BCG214	19	13.125961033979806	T0_RPMI
300BCG214	19	12.868852618548654	T0_RPMI
300BCG214	19	12.242619837554278	T0_RPMI
300BCG214	19	11.858533547131394	T0_RPMI
300BCG214	19	8.055640505759982	T0_RPMI
300BCG214	19	-4.385934999748419	T0_RPMI
300BCG214	19	0.7848748619719123	T0_RPMI
300BCG214	19	3.1449262984258413	T0_RPMI
300BCG214	19	22.60084266655494	T0_RPMI
300BCG214	19	23.831042091809337	T0_RPMI
300BCG214	19	25.711416027066264	T0_RPMI
300BCG214	19	1.8722729719140438	T0_RPMI
300BCG214	19	14.29469296326566	T0_RPMI
300BCG214	19	-4.972774563019464	T0_RPMI
300BCG214	19	-0.4535517615685706	T0_RPMI
300BCG214	19	14.880112332599172	T0_RPMI
300BCG214	19	26.630566715392522	T0_RPMI
300BCG214	19	13.1776460666459	T0_RPMI
300BCG214	19	-3.903348748679114	T0_RPMI
300BCG214	19	16.80164357595125	T0_RPMI
300BCG214	19	10.723513860745799	T0_RPMI
300BCG214	19	13.339395651906512	T0_RPMI
300BCG214	19	5.16661132861839	T0_RPMI
300BCG214	19	5.632294535923288e-4	T0_RPMI
300BCG214	19	14.781966643188511	T0_RPMI
300BCG214	19	4.377913133873725	T0_RPMI
300BCG214	19	24.21228200373971	T0_RPMI
300BCG214	19	10.424257084440079	T0_RPMI
300BCG214	19	9.31223796039121	T0_RPMI
300BCG214	19	25.242107574992616	T0_RPMI
300BCG214	19	15.226544100294813	T0_RPMI
300BCG214	19	19.537860268884256	T0_RPMI
300BCG259	24	26.36348137698569	T0_RPMI
300BCG259	24	1.4742434976339427	T0_RPMI
300BCG259	24	23.37089075763513	T0_RPMI
300BCG259	24	39.35314180961739	T0_RPMI
300BCG259	24	11.490543551427267	T0_RPMI
300BCG259	24	12.240057204438672	T0_RPMI
300BCG259	24	13.676932400752891	T0_RPMI
300BCG259	24	8.12838779983457	T0_RPMI
300BCG259	24	17.133053647633268	T0_RPMI
300BCG259	24	-17.742499374140905	T0_RPMI
300BCG259	24	9.427660713147423	T0_RPMI
300BCG259	24	15.350594836187009	T0_RPMI
300BCG259	24	12.995724453049602	T0_RPMI
300BCG259	24	20.435347160227547	T0_RPMI
300BCG259	24	7.259654701893889	T0_RPMI
300BCG259	24	12.596665851497827	T0_RPMI
300BCG259	24	24.477596659340467	T0_RPMI
300BCG259	24	18.62212389853682	T0_RPMI
300BCG259	24	13.673255925593262	T0_RPMI
300BCG259	24	5.365356684635268	T0_RPMI
300BCG259	24	16.84117462321174	T0_RPMI
300BCG259	24	6.444419503032212	T0_RPMI
300BCG259	24	16.280442091652752	T0_RPMI
300BCG259	24	8.010296707609568	T0_RPMI
300BCG259	24	2.5391373517970104	T0_RPMI
300BCG259	24	30.858030649174633	T0_RPMI
300BCG259	24	9.26112644988549	T0_RPMI
300BCG259	24	8.51500619058327	T0_RPMI
300BCG259	24	19.870767124546138	T0_RPMI
300BCG259	24	12.21461118152392	T0_RPMI
300BCG259	24	22.833542138743397	T0_RPMI
300BCG259	24	11.911980483505825	T0_RPMI
300BCG259	24	22.81484817134492	T0_RPMI
300BCG259	24	4.900773429090073	T0_RPMI
300BCG259	24	5.498653756202461	T0_RPMI
300BCG259	24	37.33566599674653	T0_RPMI
300BCG259	24	16.810239014827044	T0_RPMI
300BCG259	24	24.163310563395232	T0_RPMI
300BCG259	24	7.850716568875349	T0_RPMI
300BCG259	24	11.566116371953264	T0_RPMI
300BCG259	24	38.95501668440301	T0_RPMI
300BCG259	24	27.68169349846411	T0_RPMI
300BCG259	24	0.6336499060360858	T0_RPMI
300BCG259	24	30.379008528110308	T0_RPMI
300BCG259	24	21.52263527548689	T0_RPMI
300BCG259	24	25.76949542783837	T0_RPMI
300BCG259	24	18.556602926722302	T0_RPMI
300BCG259	24	2.9798217220083827	T0_RPMI
300BCG259	24	-5.990997634612565	T0_RPMI
300BCG259	24	22.03670747998752	T0_RPMI
300BCG259	24	31.516149868367272	T0_RPMI
300BCG259	24	23.496506803602855	T0_RPMI
300BCG259	24	16.75717007452025	T0_RPMI
300BCG259	24	30.99859702481141	T0_RPMI
300BCG259	24	41.58831614896941	T0_RPMI
300BCG259	24	24.334968570269744	T0_RPMI
300BCG259	24	17.470662979342368	T0_RPMI
300BCG259	24	19.011986634955317	T0_RPMI
300BCG259	24	18.668705752557333	T0_RPMI
300BCG259	24	15.093511950331326	T0_RPMI
300BCG259	24	14.633942401464832	T0_RPMI
300BCG259	24	6.525960803897686	T0_RPMI
300BCG259	24	-6.125072059687878	T0_RPMI
300BCG259	24	15.62643923950987	T0_RPMI
300BCG259	24	14.725159930825905	T0_RPMI
300BCG259	24	-11.160644821483944	T0_RPMI
300BCG259	24	17.254951647300125	T0_RPMI
300BCG259	24	2.401636593120103	T0_RPMI
300BCG259	24	22.517138816040482	T0_RPMI
300BCG259	24	16.35787891753512	T0_RPMI
300BCG259	24	14.650638050788835	T0_RPMI
300BCG259	24	8.747227003533222	T0_RPMI
300BCG259	24	-8.212618474236171	T0_RPMI
300BCG259	24	23.968321333302377	T0_RPMI
300BCG259	24	8.440505665414374	T0_RPMI
300BCG259	24	11.808866352536203	T0_RPMI
300BCG259	24	22.707379325186434	T0_RPMI
300BCG259	24	11.73439283043012	T0_RPMI
300BCG259	24	19.116904741243598	T0_RPMI
300BCG259	24	8.671773737485486	T0_RPMI
300BCG259	24	31.077128295176305	T0_RPMI
300BCG259	24	21.204146020232738	T0_RPMI
300BCG259	24	-1.4026891818253349	T0_RPMI
300BCG259	24	-10.927062424232618	T0_RPMI
300BCG259	24	15.992818637186756	T0_RPMI
300BCG259	24	21.77986746084119	T0_RPMI
300BCG259	24	20.190981025180033	T0_RPMI
300BCG259	24	11.954115122725566	T0_RPMI
300BCG259	24	3.6982403609889336	T0_RPMI
300BCG259	24	-1.7429010044088007	T0_RPMI
300BCG259	24	17.757593058947887	T0_RPMI
300BCG259	24	26.6277332329662	T0_RPMI
300BCG259	24	27.502210699836798	T0_RPMI
300BCG259	24	7.892034322738915	T0_RPMI
300BCG259	24	17.796045318379093	T0_RPMI
300BCG259	24	11.646432364045902	T0_RPMI
300BCG259	24	17.3386182236954	T0_RPMI
300BCG259	24	27.24085300880202	T0_RPMI
300BCG259	24	19.09780044199026	T0_RPMI
300BCG259	24	9.270027802204002	T0_RPMI
300BCG141	26	13.994696312995666	T0_RPMI
300BCG141	26	-5.378504753052711	T0_RPMI
300BCG141	26	6.891201921773087	T0_RPMI
300BCG141	26	-12.860799818429312	T0_RPMI
300BCG141	26	1.933514007342755	T0_RPMI
300BCG141	26	-2.254694883339863	T0_RPMI
300BCG141	26	21.223043086171494	T0_RPMI
300BCG141	26	29.829406480980037	T0_RPMI
300BCG141	26	28.741933228931813	T0_RPMI
300BCG141	26	28.91497305515085	T0_RPMI
300BCG141	26	53.14234073769084	T0_RPMI
300BCG141	26	-1.895681331248024	T0_RPMI
300BCG141	26	20.433284266025783	T0_RPMI
300BCG141	26	11.0645222334166	T0_RPMI
300BCG141	26	35.08397795190731	T0_RPMI
300BCG141	26	14.479788488495583	T0_RPMI
300BCG141	26	17.10437569182409	T0_RPMI
300BCG141	26	19.899191267192265	T0_RPMI
300BCG141	26	-10.915189963262925	T0_RPMI
300BCG141	26	11.364335119160424	T0_RPMI
300BCG141	26	2.9732962456997827	T0_RPMI
300BCG141	26	14.701211464194351	T0_RPMI
300BCG141	26	16.256472646902306	T0_RPMI
300BCG141	26	14.994035321604134	T0_RPMI
300BCG141	26	13.394254464617049	T0_RPMI
300BCG141	26	-9.386247811843528	T0_RPMI
300BCG141	26	4.954257775251533	T0_RPMI
300BCG141	26	-6.25090700527196	T0_RPMI
300BCG141	26	4.9669807745041235	T0_RPMI
300BCG141	26	18.9886444027698	T0_RPMI
300BCG141	26	10.935897580542212	T0_RPMI
300BCG141	26	8.29911833940282	T0_RPMI
300BCG141	26	5.496761190871749	T0_RPMI
300BCG141	26	0.6730544878337205	T0_RPMI
300BCG141	26	0.19823114321303076	T0_RPMI
300BCG141	26	14.12316811630179	T0_RPMI
300BCG141	26	27.458717438046563	T0_RPMI
300BCG141	26	6.877923452414551	T0_RPMI
300BCG141	26	31.485912907271693	T0_RPMI
300BCG141	26	14.003296107365038	T0_RPMI
300BCG141	26	25.395445854516613	T0_RPMI
300BCG141	26	22.607145769193835	T0_RPMI
300BCG141	26	7.551866508763953	T0_RPMI
300BCG141	26	23.450238606195548	T0_RPMI
300BCG141	26	20.70680735667333	T0_RPMI
300BCG141	26	7.523983914360274	T0_RPMI
300BCG141	26	-1.9990453467549187	T0_RPMI
300BCG141	26	18.317233656435025	T0_RPMI
300BCG141	26	-5.693507779556052	T0_RPMI
300BCG141	26	11.051127801636593	T0_RPMI
300BCG141	26	3.977305567314324	T0_RPMI
300BCG141	26	22.705049732956713	T0_RPMI
300BCG141	26	-13.823535907228647	T0_RPMI
300BCG141	26	4.298574419226985	T0_RPMI
300BCG141	26	29.587279296755813	T0_RPMI
300BCG141	26	8.684638507216293	T0_RPMI
300BCG141	26	33.376934603231135	T0_RPMI
300BCG141	26	23.816417083565742	T0_RPMI
300BCG141	26	17.459345794907705	T0_RPMI
300BCG141	26	25.176395185307268	T0_RPMI
300BCG141	26	31.56329115127691	T0_RPMI
300BCG141	26	14.675578980920484	T0_RPMI
300BCG141	26	12.503322350874274	T0_RPMI
300BCG141	26	11.90598115869348	T0_RPMI
300BCG141	26	24.252670357670073	T0_RPMI
300BCG141	26	17.058530687832686	T0_RPMI
300BCG141	26	6.163936769686761	T0_RPMI
300BCG141	26	1.8188079728471576	T0_RPMI
300BCG141	26	13.299470940798019	T0_RPMI
300BCG141	26	28.00180733985195	T0_RPMI
300BCG141	26	11.125364654719984	T0_RPMI
300BCG141	26	4.029358485597947	T0_RPMI
300BCG141	26	21.402763940241122	T0_RPMI
300BCG141	26	23.25860642623309	T0_RPMI
300BCG141	26	4.652064686301294	T0_RPMI
300BCG141	26	14.526732248781322	T0_RPMI
300BCG141	26	6.7666748814273445	T0_RPMI
300BCG141	26	23.744013859735364	T0_RPMI
300BCG141	26	13.238212130211949	T0_RPMI
300BCG141	26	8.257740324964958	T0_RPMI
300BCG141	26	6.551848851248593	T0_RPMI
300BCG141	26	17.02322887907057	T0_RPMI
300BCG141	26	37.51857696998731	T0_RPMI
300BCG141	26	9.613996964718954	T0_RPMI
300BCG141	26	16.382335180112953	T0_RPMI
300BCG141	26	23.95413439883676	T0_RPMI
300BCG141	26	28.084664473229058	T0_RPMI
300BCG141	26	23.306596634205977	T0_RPMI
300BCG141	26	23.70786557611016	T0_RPMI
300BCG141	26	17.377310201357943	T0_RPMI
300BCG141	26	22.443542143677675	T0_RPMI
300BCG141	26	24.936814140721125	T0_RPMI
300BCG141	26	-14.900898754173493	T0_RPMI
300BCG141	26	21.723424622372086	T0_RPMI
300BCG141	26	-9.218215482912086	T0_RPMI
300BCG141	26	5.872100721435532	T0_RPMI
300BCG141	26	5.449080212368823	T0_RPMI
300BCG141	26	10.553561397417655	T0_RPMI
300BCG141	26	11.925622866414495	T0_RPMI
300BCG141	26	18.563642289291987	T0_RPMI
300BCG211	20	14.632305187051637	T0_RPMI
300BCG211	20	3.677558809072568	T0_RPMI
300BCG211	20	24.21460652155343	T0_RPMI
300BCG211	20	10.564776604538126	T0_RPMI
300BCG211	20	0.9898274267058119	T0_RPMI
300BCG211	20	18.03366941360728	T0_RPMI
300BCG211	20	19.8691330410048	T0_RPMI
300BCG211	20	21.105106117833234	T0_RPMI
300BCG211	20	5.7100685832630775	T0_RPMI
300BCG211	20	8.601393090471664	T0_RPMI
300BCG211	20	16.015157715748668	T0_RPMI
300BCG211	20	5.872830757518797	T0_RPMI
300BCG211	20	27.659802174928963	T0_RPMI
300BCG211	20	15.820691891896125	T0_RPMI
300BCG211	20	8.32874593349489	T0_RPMI
300BCG211	20	29.313625029942546	T0_RPMI
300BCG211	20	10.556164024896535	T0_RPMI
300BCG211	20	22.661227919159725	T0_RPMI
300BCG211	20	9.796220024487605	T0_RPMI
300BCG211	20	17.40612319524293	T0_RPMI
300BCG211	20	0.573018894683328	T0_RPMI
300BCG211	20	19.819943054457923	T0_RPMI
300BCG211	20	23.59917264180157	T0_RPMI
300BCG211	20	20.33678973182138	T0_RPMI
300BCG211	20	22.122425815971358	T0_RPMI
300BCG211	20	21.91350274193681	T0_RPMI
300BCG211	20	-4.478278162957218	T0_RPMI
300BCG211	20	-8.878805800598567	T0_RPMI
300BCG211	20	21.471595922354442	T0_RPMI
300BCG211	20	2.5321512323174105	T0_RPMI
300BCG211	20	22.191470427190037	T0_RPMI
300BCG211	20	12.980597756445249	T0_RPMI
300BCG211	20	27.87306636838916	T0_RPMI
300BCG211	20	5.231403215875485	T0_RPMI
300BCG211	20	19.195028569722982	T0_RPMI
300BCG211	20	17.22640169400039	T0_RPMI
300BCG211	20	2.532259201640707	T0_RPMI
300BCG211	20	30.426161825718648	T0_RPMI
300BCG211	20	22.027349799072983	T0_RPMI
300BCG211	20	15.558361927228692	T0_RPMI
300BCG211	20	15.26164506594395	T0_RPMI
300BCG211	20	17.295698282512166	T0_RPMI
300BCG211	20	19.16660504022189	T0_RPMI
300BCG211	20	6.8078536540147905	T0_RPMI
300BCG211	20	9.918851462956312	T0_RPMI
300BCG211	20	-7.236045595490605	T0_RPMI
300BCG211	20	14.331502619388546	T0_RPMI
300BCG211	20	-0.4368623719463919	T0_RPMI
300BCG211	20	19.866016763209252	T0_RPMI
300BCG211	20	4.581776771255798	T0_RPMI
300BCG211	20	-6.177272160032479	T0_RPMI
300BCG211	20	25.156881631954825	T0_RPMI
300BCG211	20	5.945604164527566	T0_RPMI
300BCG211	20	10.304613859778843	T0_RPMI
300BCG211	20	5.47932697071756	T0_RPMI
300BCG211	20	10.295848832267167	T0_RPMI
300BCG211	20	-5.733099235692183	T0_RPMI
300BCG211	20	3.696312711025588	T0_RPMI
300BCG211	20	9.52401733620301	T0_RPMI
300BCG211	20	33.16639092478643	T0_RPMI
300BCG211	20	20.7052377176312	T0_RPMI
300BCG211	20	26.265580718641957	T0_RPMI
300BCG211	20	9.00173995117801	T0_RPMI
300BCG211	20	21.97804761142474	T0_RPMI
300BCG211	20	8.127772381083032	T0_RPMI
300BCG211	20	18.351223282465938	T0_RPMI
300BCG211	20	13.542569108446957	T0_RPMI
300BCG211	20	26.2915752518851	T0_RPMI
300BCG211	20	23.327927648873334	T0_RPMI
300BCG211	20	38.99948056919012	T0_RPMI
300BCG211	20	25.229148992204316	T0_RPMI
300BCG211	20	12.580661393858842	T0_RPMI
300BCG211	20	7.615570701266233	T0_RPMI
300BCG211	20	16.85873249742134	T0_RPMI
300BCG211	20	24.554851315883276	T0_RPMI
300BCG211	20	13.479796421699016	T0_RPMI
300BCG211	20	-7.646899842613823	T0_RPMI
300BCG211	20	14.043599964434156	T0_RPMI
300BCG211	20	2.0566654354938767	T0_RPMI
300BCG211	20	3.303481165208505	T0_RPMI
300BCG211	20	4.401041392727828	T0_RPMI
300BCG211	20	13.795290829080903	T0_RPMI
300BCG211	20	26.73770060819112	T0_RPMI
300BCG211	20	10.939276048946269	T0_RPMI
300BCG211	20	10.876079287509203	T0_RPMI
300BCG211	20	35.009778518141644	T0_RPMI
300BCG211	20	16.048562987393325	T0_RPMI
300BCG211	20	19.624128320105843	T0_RPMI
300BCG211	20	24.669409282133692	T0_RPMI
300BCG211	20	12.254738124543891	T0_RPMI
300BCG211	20	14.238959635603749	T0_RPMI
300BCG211	20	15.847814375612773	T0_RPMI
300BCG211	20	14.552417291345822	T0_RPMI
300BCG211	20	-5.776273153934944	T0_RPMI
300BCG211	20	11.752283272223222	T0_RPMI
300BCG211	20	10.44618137990945	T0_RPMI
300BCG211	20	7.461992467356869	T0_RPMI
300BCG211	20	12.296511630425329	T0_RPMI
300BCG211	20	16.298713967757404	T0_RPMI
300BCG211	20	-7.023212483430269	T0_RPMI
300BCG270	23	20.446639635919677	T0_RPMI
300BCG270	23	28.550032126851733	T0_RPMI
300BCG270	23	10.288582407154825	T0_RPMI
300BCG270	23	12.028408048964073	T0_RPMI
300BCG270	23	9.69789005315623	T0_RPMI
300BCG270	23	25.30040188215215	T0_RPMI
300BCG270	23	10.34259984768537	T0_RPMI
300BCG270	23	25.936286800352754	T0_RPMI
300BCG270	23	21.04762537986422	T0_RPMI
300BCG270	23	25.620903316692736	T0_RPMI
300BCG270	23	20.037395955039415	T0_RPMI
300BCG270	23	16.380327037450645	T0_RPMI
300BCG270	23	25.69541915447123	T0_RPMI
300BCG270	23	38.8697322121397	T0_RPMI
300BCG270	23	10.633832999288009	T0_RPMI
300BCG270	23	11.17764914189624	T0_RPMI
300BCG270	23	9.986063515573617	T0_RPMI
300BCG270	23	32.638885908543976	T0_RPMI
300BCG270	23	16.357260087506656	T0_RPMI
300BCG270	23	20.805027609908876	T0_RPMI
300BCG270	23	21.267149232496337	T0_RPMI
300BCG270	23	6.650691584012677	T0_RPMI
300BCG270	23	19.627123609442624	T0_RPMI
300BCG270	23	18.807862541583017	T0_RPMI
300BCG270	23	12.999524604249311	T0_RPMI
300BCG270	23	6.239637246052089	T0_RPMI
300BCG270	23	20.416958046205185	T0_RPMI
300BCG270	23	24.279571605418347	T0_RPMI
300BCG270	23	3.9325835288681885	T0_RPMI
300BCG270	23	26.016741210583938	T0_RPMI
300BCG270	23	12.183931939730476	T0_RPMI
300BCG270	23	28.012887995855777	T0_RPMI
300BCG270	23	16.690898754934274	T0_RPMI
300BCG270	23	24.363112513206296	T0_RPMI
300BCG270	23	18.741021668728706	T0_RPMI
300BCG270	23	16.46867924101838	T0_RPMI
300BCG270	23	40.12211700940858	T0_RPMI
300BCG270	23	23.94758769803554	T0_RPMI
300BCG270	23	14.386942120403555	T0_RPMI
300BCG270	23	5.365625266461053	T0_RPMI
300BCG270	23	31.858754715715506	T0_RPMI
300BCG270	23	14.658169622387716	T0_RPMI
300BCG270	23	20.082919644042857	T0_RPMI
300BCG270	23	34.323549007690964	T0_RPMI
300BCG270	23	-4.90373335734568	T0_RPMI
300BCG270	23	16.506831124749283	T0_RPMI
300BCG270	23	-0.5783987365606584	T0_RPMI
300BCG270	23	38.037343929295155	T0_RPMI
300BCG270	23	25.29913875559196	T0_RPMI
300BCG270	23	17.23093214203134	T0_RPMI
300BCG270	23	15.334175532581533	T0_RPMI
300BCG270	23	25.602502811569742	T0_RPMI
300BCG270	23	22.175687884094728	T0_RPMI
300BCG270	23	24.726652815383197	T0_RPMI
300BCG270	23	31.935758587219176	T0_RPMI
300BCG270	23	6.350447953938945	T0_RPMI
300BCG270	23	31.641051083761635	T0_RPMI
300BCG270	23	11.274805975652844	T0_RPMI
300BCG270	23	31.08134110857536	T0_RPMI
300BCG270	23	34.470889543576405	T0_RPMI
300BCG270	23	35.48932009263047	T0_RPMI
300BCG270	23	1.499433216837155	T0_RPMI
300BCG270	23	23.06836350771637	T0_RPMI
300BCG270	23	18.328480421042684	T0_RPMI
300BCG270	23	13.41581022892433	T0_RPMI
300BCG270	23	27.709376735011435	T0_RPMI
300BCG270	23	39.816990012656056	T0_RPMI
300BCG270	23	29.857554308993596	T0_RPMI
300BCG270	23	34.380308740766495	T0_RPMI
300BCG270	23	26.87387617021887	T0_RPMI
300BCG270	23	13.309485833690061	T0_RPMI
300BCG270	23	40.25803796397718	T0_RPMI
300BCG270	23	10.980889210865916	T0_RPMI
300BCG270	23	12.869292030766118	T0_RPMI
300BCG270	23	25.07899686570556	T0_RPMI
300BCG270	23	31.446697548711814	T0_RPMI
300BCG270	23	12.22398315000709	T0_RPMI
300BCG270	23	15.663848199810745	T0_RPMI
300BCG270	23	21.142183610235115	T0_RPMI
300BCG270	23	26.387990203281916	T0_RPMI
300BCG270	23	17.29717457025842	T0_RPMI
300BCG270	23	22.444048117134237	T0_RPMI
300BCG270	23	11.425115978914302	T0_RPMI
300BCG270	23	22.400199865263154	T0_RPMI
300BCG270	23	17.076683832878203	T0_RPMI
300BCG270	23	27.946771160544813	T0_RPMI
300BCG270	23	15.881553665717108	T0_RPMI
300BCG270	23	17.46603120374655	T0_RPMI
300BCG270	23	16.531140147202482	T0_RPMI
300BCG270	23	22.29693919708687	T0_RPMI
300BCG270	23	8.523342961449318	T0_RPMI
300BCG270	23	14.60135859459115	T0_RPMI
300BCG270	23	1.9714630434122231	T0_RPMI
300BCG270	23	24.090790764969487	T0_RPMI
300BCG270	23	34.055424419315834	T0_RPMI
300BCG270	23	-1.2991811556990762	T0_RPMI
300BCG270	23	15.986768818912417	T0_RPMI
300BCG270	23	16.812927792146112	T0_RPMI
300BCG270	23	20.86684705200299	T0_RPMI
300BCG270	23	27.76610539074641	T0_RPMI
300BCG286	20	29.061423847757045	T0_RPMI
300BCG286	20	31.365894516965085	T0_RPMI
300BCG286	20	-0.14773162651983845	T0_RPMI
300BCG286	20	22.80795690564384	T0_RPMI
300BCG286	20	18.88301830155492	T0_RPMI
300BCG286	20	2.9063077530489787	T0_RPMI
300BCG286	20	2.5632568741861586	T0_RPMI
300BCG286	20	19.175247615011468	T0_RPMI
300BCG286	20	12.788116377724501	T0_RPMI
300BCG286	20	24.018294720215366	T0_RPMI
300BCG286	20	31.592527283783788	T0_RPMI
300BCG286	20	15.150315105482651	T0_RPMI
300BCG286	20	21.028908452489315	T0_RPMI
300BCG286	20	19.804644573141527	T0_RPMI
300BCG286	20	23.456833451083398	T0_RPMI
300BCG286	20	9.09979036003671	T0_RPMI
300BCG286	20	8.843045425107345	T0_RPMI
300BCG286	20	7.925594822787364	T0_RPMI
300BCG286	20	9.472933729306844	T0_RPMI
300BCG286	20	13.485664113204981	T0_RPMI
300BCG286	20	18.597526768609594	T0_RPMI
300BCG286	20	-4.316847599845775	T0_RPMI
300BCG286	20	16.09669749225124	T0_RPMI
300BCG286	20	-5.908756766958739	T0_RPMI
300BCG286	20	30.570377560499757	T0_RPMI
300BCG286	20	10.661835757341827	T0_RPMI
300BCG286	20	17.06508534221777	T0_RPMI
300BCG286	20	20.10099761275048	T0_RPMI
300BCG286	20	14.125740082776689	T0_RPMI
300BCG286	20	36.52763057395466	T0_RPMI
300BCG286	20	2.5001220033911644	T0_RPMI
300BCG286	20	23.815142743314507	T0_RPMI
300BCG286	20	18.87842226003774	T0_RPMI
300BCG286	20	5.149867879936349	T0_RPMI
300BCG286	20	2.9868044310572097	T0_RPMI
300BCG286	20	2.0540567270097134	T0_RPMI
300BCG286	20	6.150449179808143	T0_RPMI
300BCG286	20	17.796853346534085	T0_RPMI
300BCG286	20	18.907330627941086	T0_RPMI
300BCG286	20	18.231573537462523	T0_RPMI
300BCG286	20	20.440082177597393	T0_RPMI
300BCG286	20	-2.9131260728998516	T0_RPMI
300BCG286	20	5.230388398068112	T0_RPMI
300BCG286	20	23.412082855815328	T0_RPMI
300BCG286	20	22.27456954113937	T0_RPMI
300BCG286	20	-0.8826417531117523	T0_RPMI
300BCG286	20	9.361206820984512	T0_RPMI
300BCG286	20	17.30477476739992	T0_RPMI
300BCG286	20	12.091792906407715	T0_RPMI
300BCG286	20	17.045167858717033	T0_RPMI
300BCG286	20	25.65925623575075	T0_RPMI
300BCG286	20	7.215994165634351	T0_RPMI
300BCG286	20	6.173029303306317	T0_RPMI
300BCG286	20	2.73611656337048	T0_RPMI
300BCG286	20	16.386814864212354	T0_RPMI
300BCG286	20	19.298824627764017	T0_RPMI
300BCG286	20	-6.154292591659717	T0_RPMI
300BCG286	20	20.61410260026772	T0_RPMI
300BCG286	20	18.96270070120729	T0_RPMI
300BCG286	20	19.102554562113568	T0_RPMI
300BCG286	20	24.812446473901414	T0_RPMI
300BCG286	20	24.756704453739133	T0_RPMI
300BCG286	20	28.05634125357108	T0_RPMI
300BCG286	20	0.052992415842940316	T0_RPMI
300BCG286	20	12.977742096466306	T0_RPMI
300BCG286	20	7.005113590115292	T0_RPMI
300BCG286	20	37.60702900029739	T0_RPMI
300BCG286	20	8.55206506713968	T0_RPMI
300BCG286	20	27.238962196860275	T0_RPMI
300BCG286	20	8.810822662790205	T0_RPMI
300BCG286	20	12.997590166358869	T0_RPMI
300BCG286	20	20.897567559077086	T0_RPMI
300BCG286	20	10.060716714225217	T0_RPMI
300BCG286	20	6.761285433925183	T0_RPMI
300BCG286	20	9.87365264885182	T0_RPMI
300BCG286	20	14.468343207005999	T0_RPMI
300BCG286	20	1.5554955871579252	T0_RPMI
300BCG286	20	19.631216342515383	T0_RPMI
300BCG286	20	7.741982702332971	T0_RPMI
300BCG286	20	7.281443351088604	T0_RPMI
300BCG286	20	7.780764679355894	T0_RPMI
300BCG286	20	25.715007553828013	T0_RPMI
300BCG286	20	32.38035694429966	T0_RPMI
300BCG286	20	12.716775195126882	T0_RPMI
300BCG286	20	-6.05093602253541	T0_RPMI
300BCG286	20	9.705564817293235	T0_RPMI
300BCG286	20	26.404104088607458	T0_RPMI
300BCG286	20	27.31366643289421	T0_RPMI
300BCG286	20	14.690340328263563	T0_RPMI
300BCG286	20	11.975715999916083	T0_RPMI
300BCG286	20	12.404770183038016	T0_RPMI
300BCG286	20	13.523722690985387	T0_RPMI
300BCG286	20	19.518428581629628	T0_RPMI
300BCG286	20	21.75513775564613	T0_RPMI
300BCG286	20	11.643028958333623	T0_RPMI
300BCG286	20	18.6976073518962	T0_RPMI
300BCG286	20	13.650567984543555	T0_RPMI
300BCG286	20	14.825016495443444	T0_RPMI
300BCG286	20	6.388731093038395	T0_RPMI
300BCG286	20	20.983667953751166	T0_RPMI
300BCG272	20	18.034716799502547	T0_RPMI
300BCG272	20	18.912829608337912	T0_RPMI
300BCG272	20	16.517728024743516	T0_RPMI
300BCG272	20	13.40898497292642	T0_RPMI
300BCG272	20	18.411211931926704	T0_RPMI
300BCG272	20	14.823919129540393	T0_RPMI
300BCG272	20	20.24431790227127	T0_RPMI
300BCG272	20	21.382345965735006	T0_RPMI
300BCG272	20	9.597130388375778	T0_RPMI
300BCG272	20	10.220205782487687	T0_RPMI
300BCG272	20	20.440999046162013	T0_RPMI
300BCG272	20	15.994138485851332	T0_RPMI
300BCG272	20	15.933434284688882	T0_RPMI
300BCG272	20	11.039529612074618	T0_RPMI
300BCG272	20	23.64152156599888	T0_RPMI
300BCG272	20	13.73000444688796	T0_RPMI
300BCG272	20	18.450714857294646	T0_RPMI
300BCG272	20	18.983814275688186	T0_RPMI
300BCG272	20	20.000682177188907	T0_RPMI
300BCG272	20	6.024146498638086	T0_RPMI
300BCG272	20	10.67420012085909	T0_RPMI
300BCG272	20	16.054127475516427	T0_RPMI
300BCG272	20	14.678943679794063	T0_RPMI
300BCG272	20	15.702781447380808	T0_RPMI
300BCG272	20	17.67823811197299	T0_RPMI
300BCG272	20	12.343681875285542	T0_RPMI
300BCG272	20	16.04542444777812	T0_RPMI
300BCG272	20	10.314087940065432	T0_RPMI
300BCG272	20	14.123266929500826	T0_RPMI
300BCG272	20	22.537847942952922	T0_RPMI
300BCG272	20	20.76580344572191	T0_RPMI
300BCG272	20	17.746820652922885	T0_RPMI
300BCG272	20	20.22785694567772	T0_RPMI
300BCG272	20	17.460770277499325	T0_RPMI
300BCG272	20	8.819343234705673	T0_RPMI
300BCG272	20	14.27967914967925	T0_RPMI
300BCG272	20	14.462621131583226	T0_RPMI
300BCG272	20	17.1696268166503	T0_RPMI
300BCG272	20	13.432363991723712	T0_RPMI
300BCG272	20	12.85288478783903	T0_RPMI
300BCG272	20	21.950745230739624	T0_RPMI
300BCG272	20	15.415756743013075	T0_RPMI
300BCG272	20	15.050066190984081	T0_RPMI
300BCG272	20	18.840485665992134	T0_RPMI
300BCG272	20	11.660595363950641	T0_RPMI
300BCG272	20	19.03040681730895	T0_RPMI
300BCG272	20	24.42308836557152	T0_RPMI
300BCG272	20	12.3147787882178	T0_RPMI
300BCG272	20	13.842047824073015	T0_RPMI
300BCG272	20	15.733236178938318	T0_RPMI
300BCG272	20	17.74486338313315	T0_RPMI
300BCG272	20	10.312728723601024	T0_RPMI
300BCG272	20	15.584738409921412	T0_RPMI
300BCG272	20	10.67891620542129	T0_RPMI
300BCG272	20	21.441813440177985	T0_RPMI
300BCG272	20	15.632592376000863	T0_RPMI
300BCG272	20	21.539116882304118	T0_RPMI
300BCG272	20	16.974266729537327	T0_RPMI
300BCG272	20	13.879268434694419	T0_RPMI
300BCG272	20	17.633922165072104	T0_RPMI
300BCG272	20	21.30814833356001	T0_RPMI
300BCG272	20	16.101439780973916	T0_RPMI
300BCG272	20	13.458495676365006	T0_RPMI
300BCG272	20	17.293477528065686	T0_RPMI
300BCG272	20	12.443206839773717	T0_RPMI
300BCG272	20	19.235250525461456	T0_RPMI
300BCG272	20	23.08819722949799	T0_RPMI
300BCG272	20	9.986505151734642	T0_RPMI
300BCG272	20	11.740825061938367	T0_RPMI
300BCG272	20	18.800585118026333	T0_RPMI
300BCG272	20	19.52606054537953	T0_RPMI
300BCG272	20	18.652129296763515	T0_RPMI
300BCG272	20	18.275490543932893	T0_RPMI
300BCG272	20	17.805161279846303	T0_RPMI
300BCG272	20	20.8724397367741	T0_RPMI
300BCG272	20	9.932338787895313	T0_RPMI
300BCG272	20	19.881294458670705	T0_RPMI
300BCG272	20	14.635215893314102	T0_RPMI
300BCG272	20	12.707299239530368	T0_RPMI
300BCG272	20	22.642315924022544	T0_RPMI
300BCG272	20	11.894917628616906	T0_RPMI
300BCG272	20	20.2063830120734	T0_RPMI
300BCG272	20	13.372195319911448	T0_RPMI
300BCG272	20	16.60799758202596	T0_RPMI
300BCG272	20	24.89135256172808	T0_RPMI
300BCG272	20	9.325124146670449	T0_RPMI
300BCG272	20	14.41079537361232	T0_RPMI
300BCG272	20	13.143309845699973	T0_RPMI
300BCG272	20	12.34194228606642	T0_RPMI
300BCG272	20	19.448055818092495	T0_RPMI
300BCG272	20	12.887018880029949	T0_RPMI
300BCG272	20	18.61280756149531	T0_RPMI
300BCG272	20	6.261135156286892	T0_RPMI
300BCG272	20	17.00236923374713	T0_RPMI
300BCG272	20	12.045280713898666	T0_RPMI
300BCG272	20	11.082717308472105	T0_RPMI
300BCG272	20	13.42810447968103	T0_RPMI
300BCG272	20	16.741612494846112	T0_RPMI
300BCG272	20	15.318648861967517	T0_RPMI
300BCG272	20	15.017413957906559	T0_RPMI
300BCG045	27	23.512352237987038	T0_RPMI
300BCG045	27	28.13974629380533	T0_RPMI
300BCG045	27	25.64409559945708	T0_RPMI
300BCG045	27	21.828904204228213	T0_RPMI
300BCG045	27	13.148492428885525	T0_RPMI
300BCG045	27	5.527720981010303	T0_RPMI
300BCG045	27	13.420630734766311	T0_RPMI
300BCG045	27	25.17356563839697	T0_RPMI
300BCG045	27	43.76071090355839	T0_RPMI
300BCG045	27	16.46966331477059	T0_RPMI
300BCG045	27	21.224706825503112	T0_RPMI
300BCG045	27	33.20196451199337	T0_RPMI
300BCG045	27	24.540632804773487	T0_RPMI
300BCG045	27	25.14058998197811	T0_RPMI
300BCG045	27	21.29124696164168	T0_RPMI
300BCG045	27	13.717323006136256	T0_RPMI
300BCG045	27	10.163275978557333	T0_RPMI
300BCG045	27	18.135102933699272	T0_RPMI
300BCG045	27	3.2895948091121583	T0_RPMI
300BCG045	27	27.20023792738379	T0_RPMI
300BCG045	27	25.601935943231872	T0_RPMI
300BCG045	27	14.886661405837042	T0_RPMI
300BCG045	27	26.056423145807354	T0_RPMI
300BCG045	27	33.81526812948039	T0_RPMI
300BCG045	27	19.812313051419274	T0_RPMI
300BCG045	27	18.07946731329368	T0_RPMI
300BCG045	27	15.392135489604744	T0_RPMI
300BCG045	27	19.76393548328242	T0_RPMI
300BCG045	27	36.474286957913876	T0_RPMI
300BCG045	27	15.60472951375954	T0_RPMI
300BCG045	27	6.933430320074914	T0_RPMI
300BCG045	27	39.66457891890835	T0_RPMI
300BCG045	27	34.099727636774574	T0_RPMI
300BCG045	27	9.805003693997671	T0_RPMI
300BCG045	27	22.862409150002986	T0_RPMI
300BCG045	27	20.676210300706778	T0_RPMI
300BCG045	27	25.013766364305695	T0_RPMI
300BCG045	27	28.058846314159783	T0_RPMI
300BCG045	27	34.43510563471796	T0_RPMI
300BCG045	27	6.240744437827601	T0_RPMI
300BCG045	27	30.427655768384998	T0_RPMI
300BCG045	27	29.252054454831423	T0_RPMI
300BCG045	27	38.31169866302945	T0_RPMI
300BCG045	27	29.13029533737357	T0_RPMI
300BCG045	27	12.464646542490609	T0_RPMI
300BCG045	27	40.84040841268874	T0_RPMI
300BCG045	27	32.29707343799135	T0_RPMI
300BCG045	27	21.977991119791344	T0_RPMI
300BCG045	27	-10.684743754299987	T0_RPMI
300BCG045	27	31.89557867075885	T0_RPMI
300BCG045	27	16.33541885263012	T0_RPMI
300BCG045	27	15.772327952342119	T0_RPMI
300BCG045	27	39.3534299926413	T0_RPMI
300BCG045	27	27.336226997861004	T0_RPMI
300BCG045	27	45.662724163063494	T0_RPMI
300BCG045	27	25.083434124707534	T0_RPMI
300BCG045	27	13.749750655727434	T0_RPMI
300BCG045	27	22.287112968945028	T0_RPMI
300BCG045	27	13.059565719645951	T0_RPMI
300BCG045	27	15.954190896892028	T0_RPMI
300BCG045	27	26.01109066188396	T0_RPMI
300BCG045	27	12.103801670485623	T0_RPMI
300BCG045	27	19.622699592953175	T0_RPMI
300BCG045	27	26.1275715994578	T0_RPMI
300BCG045	27	26.728310297660656	T0_RPMI
300BCG045	27	47.59108932800329	T0_RPMI
300BCG045	27	30.77731177399743	T0_RPMI
300BCG045	27	37.5139029652732	T0_RPMI
300BCG045	27	26.84569124324349	T0_RPMI
300BCG045	27	14.02185843851056	T0_RPMI
300BCG045	27	19.268306883555482	T0_RPMI
300BCG045	27	13.18812419791116	T0_RPMI
300BCG045	27	37.384688204888135	T0_RPMI
300BCG045	27	21.972879142723425	T0_RPMI
300BCG045	27	13.801076726872028	T0_RPMI
300BCG045	27	11.196717789179846	T0_RPMI
300BCG045	27	41.277405130757344	T0_RPMI
300BCG045	27	7.90600204456128	T0_RPMI
300BCG045	27	17.814310483672152	T0_RPMI
300BCG045	27	22.59788071741878	T0_RPMI
300BCG045	27	28.644170958007162	T0_RPMI
300BCG045	27	21.70518613285826	T0_RPMI
300BCG045	27	17.265179876875823	T0_RPMI
300BCG045	27	26.293535084874954	T0_RPMI
300BCG045	27	15.80578988835275	T0_RPMI
300BCG045	27	21.569734628032617	T0_RPMI
300BCG045	27	34.771470640425235	T0_RPMI
300BCG045	27	21.970058579592653	T0_RPMI
300BCG045	27	10.592560454653722	T0_RPMI
300BCG045	27	29.18268093162912	T0_RPMI
300BCG045	27	39.87954681419887	T0_RPMI
300BCG045	27	32.4213491859269	T0_RPMI
300BCG045	27	36.37929283890183	T0_RPMI
300BCG045	27	24.92030577052443	T0_RPMI
300BCG045	27	27.71306053269076	T0_RPMI
300BCG045	27	26.821894756869625	T0_RPMI
300BCG045	27	8.79593717063884	T0_RPMI
300BCG045	27	31.446205165043963	T0_RPMI
300BCG045	27	45.598244503061046	T0_RPMI
300BCG045	27	17.307406123213124	T0_RPMI
300BCG060	20	-18.480126256819325	T0_RPMI
300BCG060	20	24.151877852227837	T0_RPMI
300BCG060	20	23.191120080962268	T0_RPMI
300BCG060	20	8.092749343764718	T0_RPMI
300BCG060	20	26.161140907327866	T0_RPMI
300BCG060	20	9.5359009993111	T0_RPMI
300BCG060	20	-1.34194056938677	T0_RPMI
300BCG060	20	-7.353702419296415	T0_RPMI
300BCG060	20	14.779647430600765	T0_RPMI
300BCG060	20	-8.245356052004443	T0_RPMI
300BCG060	20	5.392329317235424	T0_RPMI
300BCG060	20	20.299223282079268	T0_RPMI
300BCG060	20	22.88662272388552	T0_RPMI
300BCG060	20	7.866385422726824	T0_RPMI
300BCG060	20	17.432393321567897	T0_RPMI
300BCG060	20	17.223915317298342	T0_RPMI
300BCG060	20	6.56609887542794	T0_RPMI
300BCG060	20	-2.0296617990044448	T0_RPMI
300BCG060	20	7.924861517443669	T0_RPMI
300BCG060	20	3.210357790736922	T0_RPMI
300BCG060	20	45.2014534055189	T0_RPMI
300BCG060	20	-0.46774700596831464	T0_RPMI
300BCG060	20	6.041989781244114	T0_RPMI
300BCG060	20	25.60025670582987	T0_RPMI
300BCG060	20	22.439729704024924	T0_RPMI
300BCG060	20	3.435701005203504	T0_RPMI
300BCG060	20	14.364299053068345	T0_RPMI
300BCG060	20	1.9109586186312193	T0_RPMI
300BCG060	20	18.785724933802033	T0_RPMI
300BCG060	20	8.811719706691225	T0_RPMI
300BCG060	20	6.787430988787181	T0_RPMI
300BCG060	20	17.116076929125107	T0_RPMI
300BCG060	20	0.23196486037546304	T0_RPMI
300BCG060	20	20.34433230557852	T0_RPMI
300BCG060	20	-1.6464403040174727	T0_RPMI
300BCG060	20	37.831497665544155	T0_RPMI
300BCG060	20	12.224453301168268	T0_RPMI
300BCG060	20	21.604089612309398	T0_RPMI
300BCG060	20	14.458817308827197	T0_RPMI
300BCG060	20	8.248559753782146	T0_RPMI
300BCG060	20	9.915328012603492	T0_RPMI
300BCG060	20	21.286754196725738	T0_RPMI
300BCG060	20	8.832183378632164	T0_RPMI
300BCG060	20	-3.006891057810096	T0_RPMI
300BCG060	20	12.910861691222564	T0_RPMI
300BCG060	20	18.15448602396133	T0_RPMI
300BCG060	20	16.244436251949487	T0_RPMI
300BCG060	20	13.653484672554674	T0_RPMI
300BCG060	20	3.233814192664972	T0_RPMI
300BCG060	20	12.3386840292257	T0_RPMI
300BCG060	20	6.903106145217804	T0_RPMI
300BCG060	20	18.87857107404318	T0_RPMI
300BCG060	20	20.191439225175223	T0_RPMI
300BCG060	20	17.020163855026496	T0_RPMI
300BCG060	20	14.74846316095032	T0_RPMI
300BCG060	20	22.047585754002732	T0_RPMI
300BCG060	20	5.6243205499775755	T0_RPMI
300BCG060	20	4.0676522141568565	T0_RPMI
300BCG060	20	12.093851606681616	T0_RPMI
300BCG060	20	-0.8473470445218874	T0_RPMI
300BCG060	20	12.737935000321704	T0_RPMI
300BCG060	20	10.762245589432961	T0_RPMI
300BCG060	20	18.21744777567652	T0_RPMI
300BCG060	20	4.143954864915345	T0_RPMI
300BCG060	20	21.221958703367516	T0_RPMI
300BCG060	20	23.445583140905246	T0_RPMI
300BCG060	20	6.9624181585870035	T0_RPMI
300BCG060	20	15.30962510811602	T0_RPMI
300BCG060	20	34.44019689547372	T0_RPMI
300BCG060	20	-9.710918067461247	T0_RPMI
300BCG060	20	11.18142625391636	T0_RPMI
300BCG060	20	-9.059706553044752	T0_RPMI
300BCG060	20	31.260700468888015	T0_RPMI
300BCG060	20	14.182315141294513	T0_RPMI
300BCG060	20	14.719121651201949	T0_RPMI
300BCG060	20	10.392268632749337	T0_RPMI
300BCG060	20	15.115673493604266	T0_RPMI
300BCG060	20	20.414976660641404	T0_RPMI
300BCG060	20	19.157936291928248	T0_RPMI
300BCG060	20	7.44895969824021	T0_RPMI
300BCG060	20	18.51972307392631	T0_RPMI
300BCG060	20	13.263284329888055	T0_RPMI
300BCG060	20	4.255556496947733	T0_RPMI
300BCG060	20	4.963311123281332	T0_RPMI
300BCG060	20	3.7215241769167706	T0_RPMI
300BCG060	20	27.778083583261306	T0_RPMI
300BCG060	20	9.715169484932094	T0_RPMI
300BCG060	20	2.2310109183462035	T0_RPMI
300BCG060	20	18.012891113007015	T0_RPMI
300BCG060	20	13.750056172824683	T0_RPMI
300BCG060	20	7.655937861265329	T0_RPMI
300BCG060	20	-0.41335864854827153	T0_RPMI
300BCG060	20	13.561571957691836	T0_RPMI
300BCG060	20	13.464891182702031	T0_RPMI
300BCG060	20	15.317532070369795	T0_RPMI
300BCG060	20	4.375588876581771	T0_RPMI
300BCG060	20	28.669878381688648	T0_RPMI
300BCG060	20	14.346932966898661	T0_RPMI
300BCG060	20	16.383215076138182	T0_RPMI
300BCG060	20	29.167165647146685	T0_RPMI
300BCG084	20	32.94310462950823	T0_RPMI
300BCG084	20	21.971745611650555	T0_RPMI
300BCG084	20	5.221209758052777	T0_RPMI
300BCG084	20	24.969895923643566	T0_RPMI
300BCG084	20	11.596122570483985	T0_RPMI
300BCG084	20	6.579703683800663	T0_RPMI
300BCG084	20	13.10082809033122	T0_RPMI
300BCG084	20	10.08520246555924	T0_RPMI
300BCG084	20	15.00038039381903	T0_RPMI
300BCG084	20	30.074175693316594	T0_RPMI
300BCG084	20	15.208986458619023	T0_RPMI
300BCG084	20	27.482546701123553	T0_RPMI
300BCG084	20	20.42171116658301	T0_RPMI
300BCG084	20	17.46647300122995	T0_RPMI
300BCG084	20	10.93676984707601	T0_RPMI
300BCG084	20	15.235269734559877	T0_RPMI
300BCG084	20	26.83826508967424	T0_RPMI
300BCG084	20	14.554194721753012	T0_RPMI
300BCG084	20	14.2607320590807	T0_RPMI
300BCG084	20	30.612028666456425	T0_RPMI
300BCG084	20	22.54900873525168	T0_RPMI
300BCG084	20	15.396416510297732	T0_RPMI
300BCG084	20	23.697319418562486	T0_RPMI
300BCG084	20	32.79810190142693	T0_RPMI
300BCG084	20	6.166615771552957	T0_RPMI
300BCG084	20	6.819589043192632	T0_RPMI
300BCG084	20	32.157600333980334	T0_RPMI
300BCG084	20	-13.015824842496475	T0_RPMI
300BCG084	20	28.464787106239594	T0_RPMI
300BCG084	20	26.60165728716414	T0_RPMI
300BCG084	20	29.781590777438854	T0_RPMI
300BCG084	20	15.487107827053972	T0_RPMI
300BCG084	20	9.04093492415946	T0_RPMI
300BCG084	20	16.176169744994855	T0_RPMI
300BCG084	20	14.393165125198202	T0_RPMI
300BCG084	20	22.350889728257673	T0_RPMI
300BCG084	20	9.081121356671433	T0_RPMI
300BCG084	20	12.397181669177494	T0_RPMI
300BCG084	20	14.87640855883334	T0_RPMI
300BCG084	20	29.08659132670988	T0_RPMI
300BCG084	20	18.807538398336227	T0_RPMI
300BCG084	20	32.84304094579766	T0_RPMI
300BCG084	20	17.9349181646117	T0_RPMI
300BCG084	20	11.590940771120387	T0_RPMI
300BCG084	20	16.77170049457028	T0_RPMI
300BCG084	20	17.999761717011584	T0_RPMI
300BCG084	20	-2.753218309378539	T0_RPMI
300BCG084	20	11.534363349426776	T0_RPMI
300BCG084	20	22.949226263534705	T0_RPMI
300BCG084	20	-3.9058676099960516	T0_RPMI
300BCG084	20	12.522607906718278	T0_RPMI
300BCG084	20	12.954619350454692	T0_RPMI
300BCG084	20	13.651150939211272	T0_RPMI
300BCG084	20	29.318901559656826	T0_RPMI
300BCG084	20	25.68461289450626	T0_RPMI
300BCG084	20	31.819472693063744	T0_RPMI
300BCG084	20	7.70511887479871	T0_RPMI
300BCG084	20	7.797503759084681	T0_RPMI
300BCG084	20	-5.665826684793316	T0_RPMI
300BCG084	20	-7.858701145113924	T0_RPMI
300BCG084	20	11.592790298584728	T0_RPMI
300BCG084	20	10.614681409071816	T0_RPMI
300BCG084	20	-3.9831086793194177	T0_RPMI
300BCG084	20	10.403294261581832	T0_RPMI
300BCG084	20	16.161191182181646	T0_RPMI
300BCG084	20	7.868625357772867	T0_RPMI
300BCG084	20	32.452005934742544	T0_RPMI
300BCG084	20	21.980167541207816	T0_RPMI
300BCG084	20	16.57441643226281	T0_RPMI
300BCG084	20	12.361361081424104	T0_RPMI
300BCG084	20	13.844512242025164	T0_RPMI
300BCG084	20	6.624917665749127	T0_RPMI
300BCG084	20	22.044001198333117	T0_RPMI
300BCG084	20	26.093622840985795	T0_RPMI
300BCG084	20	13.42397184941943	T0_RPMI
300BCG084	20	-7.236127562291877	T0_RPMI
300BCG084	20	24.739810287753215	T0_RPMI
300BCG084	20	29.275098261709314	T0_RPMI
300BCG084	20	9.002996392548797	T0_RPMI
300BCG084	20	5.159955204019691	T0_RPMI
300BCG084	20	15.084455012776333	T0_RPMI
300BCG084	20	17.21871564083216	T0_RPMI
300BCG084	20	17.08664268365199	T0_RPMI
300BCG084	20	28.04144627923584	T0_RPMI
300BCG084	20	25.716717791075247	T0_RPMI
300BCG084	20	25.864698951945343	T0_RPMI
300BCG084	20	16.481227042344713	T0_RPMI
300BCG084	20	10.374939709984924	T0_RPMI
300BCG084	20	6.993672660075898	T0_RPMI
300BCG084	20	17.578160229928546	T0_RPMI
300BCG084	20	19.74244615554559	T0_RPMI
300BCG084	20	6.078897480630857	T0_RPMI
300BCG084	20	34.095480081383606	T0_RPMI
300BCG084	20	2.335079603311193	T0_RPMI
300BCG084	20	3.9907042046967787	T0_RPMI
300BCG084	20	24.46372846667165	T0_RPMI
300BCG084	20	15.680155014537204	T0_RPMI
300BCG084	20	21.965315939793342	T0_RPMI
300BCG084	20	29.659008767745533	T0_RPMI
300BCG084	20	34.42362653951111	T0_RPMI
300BCG097	23	15.269635967761763	T0_RPMI
300BCG097	23	6.7957133453413014	T0_RPMI
300BCG097	23	7.153786157670705	T0_RPMI
300BCG097	23	25.973846148207056	T0_RPMI
300BCG097	23	26.42987246454129	T0_RPMI
300BCG097	23	14.722901802289906	T0_RPMI
300BCG097	23	24.58469612161356	T0_RPMI
300BCG097	23	15.769704394655136	T0_RPMI
300BCG097	23	32.189011579295915	T0_RPMI
300BCG097	23	-2.0016595719130414	T0_RPMI
300BCG097	23	22.16872121058779	T0_RPMI
300BCG097	23	23.158338435420692	T0_RPMI
300BCG097	23	14.307732829223124	T0_RPMI
300BCG097	23	16.966716973926047	T0_RPMI
300BCG097	23	28.814949468104555	T0_RPMI
300BCG097	23	6.340344176184095	T0_RPMI
300BCG097	23	27.594578424198666	T0_RPMI
300BCG097	23	4.785237335241773	T0_RPMI
300BCG097	23	-1.6776790232712513	T0_RPMI
300BCG097	23	-7.837193560298936	T0_RPMI
300BCG097	23	-0.2788644109394666	T0_RPMI
300BCG097	23	9.244448898474385	T0_RPMI
300BCG097	23	12.61373300760657	T0_RPMI
300BCG097	23	-3.426400590900515	T0_RPMI
300BCG097	23	3.36658549980989	T0_RPMI
300BCG097	23	37.869118426853674	T0_RPMI
300BCG097	23	9.965984361107644	T0_RPMI
300BCG097	23	19.10876267352063	T0_RPMI
300BCG097	23	4.206751077469612	T0_RPMI
300BCG097	23	3.763994863722683	T0_RPMI
300BCG097	23	12.39855181638265	T0_RPMI
300BCG097	23	8.329533897041882	T0_RPMI
300BCG097	23	32.151045268385815	T0_RPMI
300BCG097	23	17.422249261654606	T0_RPMI
300BCG097	23	5.993461524686229	T0_RPMI
300BCG097	23	22.852903687706352	T0_RPMI
300BCG097	23	16.911454098400885	T0_RPMI
300BCG097	23	31.500098093673564	T0_RPMI
300BCG097	23	24.59772806577662	T0_RPMI
300BCG097	23	9.869963641104729	T0_RPMI
300BCG097	23	17.092940938434904	T0_RPMI
300BCG097	23	29.474770907503903	T0_RPMI
300BCG097	23	16.18168283953255	T0_RPMI
300BCG097	23	17.864212552749162	T0_RPMI
300BCG097	23	5.241423313569194	T0_RPMI
300BCG097	23	11.508256443287054	T0_RPMI
300BCG097	23	23.90163857569634	T0_RPMI
300BCG097	23	8.353552937722489	T0_RPMI
300BCG097	23	20.195381509513783	T0_RPMI
300BCG097	23	23.37003056732748	T0_RPMI
300BCG097	23	4.500255320207708	T0_RPMI
300BCG097	23	19.533001183997538	T0_RPMI
300BCG097	23	-1.5128637390485629	T0_RPMI
300BCG097	23	1.546840945843432	T0_RPMI
300BCG097	23	-6.201945723714739	T0_RPMI
300BCG097	23	16.13607129740066	T0_RPMI
300BCG097	23	18.63922250337433	T0_RPMI
300BCG097	23	29.808455717761824	T0_RPMI
300BCG097	23	-3.1978052138653577	T0_RPMI
300BCG097	23	-1.4389483658287836	T0_RPMI
300BCG097	23	23.392082439085264	T0_RPMI
300BCG097	23	36.93068494645425	T0_RPMI
300BCG097	23	2.5606719088951815	T0_RPMI
300BCG097	23	9.328557531301573	T0_RPMI
300BCG097	23	18.923580037070877	T0_RPMI
300BCG097	23	14.673378577444778	T0_RPMI
300BCG097	23	7.831425487301883	T0_RPMI
300BCG097	23	-1.801607600936605	T0_RPMI
300BCG097	23	32.11062384650211	T0_RPMI
300BCG097	23	13.432055579527582	T0_RPMI
300BCG097	23	17.701853378388712	T0_RPMI
300BCG097	23	35.507854898597316	T0_RPMI
300BCG097	23	14.334508325857325	T0_RPMI
300BCG097	23	15.769926392311215	T0_RPMI
300BCG097	23	2.62358710649198	T0_RPMI
300BCG097	23	11.254493343757126	T0_RPMI
300BCG097	23	-7.124904190426879	T0_RPMI
300BCG097	23	22.25745315201134	T0_RPMI
300BCG097	23	1.5874321475124176	T0_RPMI
300BCG097	23	21.500681275178437	T0_RPMI
300BCG097	23	21.930503215177378	T0_RPMI
300BCG097	23	38.66759360967752	T0_RPMI
300BCG097	23	20.460053390493226	T0_RPMI
300BCG097	23	10.583121732050722	T0_RPMI
300BCG097	23	-3.1538103979964864	T0_RPMI
300BCG097	23	-26.800577569881632	T0_RPMI
300BCG097	23	22.9755822468207	T0_RPMI
300BCG097	23	24.572603292789402	T0_RPMI
300BCG097	23	8.623160433208383	T0_RPMI
300BCG097	23	9.22725203844791	T0_RPMI
300BCG097	23	7.679452890041427	T0_RPMI
300BCG097	23	8.008562542003293	T0_RPMI
300BCG097	23	25.50194888155016	T0_RPMI
300BCG097	23	38.3712547056921	T0_RPMI
300BCG097	23	14.694769841670674	T0_RPMI
300BCG097	23	11.773306036693981	T0_RPMI
300BCG097	23	17.48961667015157	T0_RPMI
300BCG097	23	2.229769272873125	T0_RPMI
300BCG097	23	-2.3594760257305496	T0_RPMI
300BCG097	23	0.09613109307627338	T0_RPMI
300BCG093	29	12.446713521777822	T0_RPMI
300BCG093	29	20.20065302811106	T0_RPMI
300BCG093	29	17.36303290397327	T0_RPMI
300BCG093	29	34.97371554549838	T0_RPMI
300BCG093	29	24.936654387642328	T0_RPMI
300BCG093	29	23.178788471761333	T0_RPMI
300BCG093	29	7.720541079878674	T0_RPMI
300BCG093	29	15.769659009385304	T0_RPMI
300BCG093	29	13.75442746834589	T0_RPMI
300BCG093	29	31.153626277568115	T0_RPMI
300BCG093	29	35.974397821665434	T0_RPMI
300BCG093	29	3.941403694505217	T0_RPMI
300BCG093	29	16.968133365000543	T0_RPMI
300BCG093	29	41.59277833692853	T0_RPMI
300BCG093	29	29.647920840728528	T0_RPMI
300BCG093	29	31.848322634221354	T0_RPMI
300BCG093	29	24.25174903004257	T0_RPMI
300BCG093	29	-6.594570727828539	T0_RPMI
300BCG093	29	20.775214797061132	T0_RPMI
300BCG093	29	20.171379694163793	T0_RPMI
300BCG093	29	36.65770315202509	T0_RPMI
300BCG093	29	7.48507448459162	T0_RPMI
300BCG093	29	27.640279176152255	T0_RPMI
300BCG093	29	27.01588139438279	T0_RPMI
300BCG093	29	4.580385651773207	T0_RPMI
300BCG093	29	21.226573685511205	T0_RPMI
300BCG093	29	-3.997417364594865	T0_RPMI
300BCG093	29	5.357914300870599	T0_RPMI
300BCG093	29	27.361043653639058	T0_RPMI
300BCG093	29	27.831591251077587	T0_RPMI
300BCG093	29	18.248903187467096	T0_RPMI
300BCG093	29	0.8126050713928147	T0_RPMI
300BCG093	29	28.950339353519052	T0_RPMI
300BCG093	29	23.68055168038676	T0_RPMI
300BCG093	29	6.26285347233932	T0_RPMI
300BCG093	29	16.818908898459597	T0_RPMI
300BCG093	29	37.619136257450286	T0_RPMI
300BCG093	29	29.98970354697271	T0_RPMI
300BCG093	29	-11.572893274076065	T0_RPMI
300BCG093	29	14.24545818609322	T0_RPMI
300BCG093	29	24.196354089925215	T0_RPMI
300BCG093	29	9.973855613077726	T0_RPMI
300BCG093	29	27.120607204835373	T0_RPMI
300BCG093	29	16.23464049413075	T0_RPMI
300BCG093	29	0.5800528829703422	T0_RPMI
300BCG093	29	5.571212805911722	T0_RPMI
300BCG093	29	26.058033146846025	T0_RPMI
300BCG093	29	4.598913742281085	T0_RPMI
300BCG093	29	11.448519967228275	T0_RPMI
300BCG093	29	14.772697994751889	T0_RPMI
300BCG093	29	8.461609922210949	T0_RPMI
300BCG093	29	22.169085730635977	T0_RPMI
300BCG093	29	29.636414223582022	T0_RPMI
300BCG093	29	17.561717688733367	T0_RPMI
300BCG093	29	16.48984564022101	T0_RPMI
300BCG093	29	8.96652627633733	T0_RPMI
300BCG093	29	9.958554178437502	T0_RPMI
300BCG093	29	30.473168637275503	T0_RPMI
300BCG093	29	15.69536858042716	T0_RPMI
300BCG093	29	18.283318568302384	T0_RPMI
300BCG093	29	46.07643932137457	T0_RPMI
300BCG093	29	14.648241152660173	T0_RPMI
300BCG093	29	24.39785194773185	T0_RPMI
300BCG093	29	11.979770155535059	T0_RPMI
300BCG093	29	20.814268445916635	T0_RPMI
300BCG093	29	29.941839193471864	T0_RPMI
300BCG093	29	1.2062903590865002	T0_RPMI
300BCG093	29	14.491056893907626	T0_RPMI
300BCG093	29	7.136261909404089	T0_RPMI
300BCG093	29	32.70390421250769	T0_RPMI
300BCG093	29	9.126120195440276	T0_RPMI
300BCG093	29	18.239597691390976	T0_RPMI
300BCG093	29	25.12519257484534	T0_RPMI
300BCG093	29	12.573645553776734	T0_RPMI
300BCG093	29	24.57381084846955	T0_RPMI
300BCG093	29	5.777051577757054	T0_RPMI
300BCG093	29	24.790594957177074	T0_RPMI
300BCG093	29	37.56662085788799	T0_RPMI
300BCG093	29	-9.836236732578731	T0_RPMI
300BCG093	29	25.08709895246572	T0_RPMI
300BCG093	29	22.61278774728929	T0_RPMI
300BCG093	29	30.0100189908833	T0_RPMI
300BCG093	29	16.199894738752814	T0_RPMI
300BCG093	29	5.1412226371460115	T0_RPMI
300BCG093	29	13.668602243836075	T0_RPMI
300BCG093	29	19.976506424908155	T0_RPMI
300BCG093	29	13.80551691972431	T0_RPMI
300BCG093	29	9.677066645815376	T0_RPMI
300BCG093	29	20.11005361990308	T0_RPMI
300BCG093	29	38.352976977175814	T0_RPMI
300BCG093	29	13.938655382728133	T0_RPMI
300BCG093	29	30.364400311278406	T0_RPMI
300BCG093	29	29.768569610358675	T0_RPMI
300BCG093	29	21.691540183115787	T0_RPMI
300BCG093	29	13.36909532667461	T0_RPMI
300BCG093	29	-3.4691941143943645	T0_RPMI
300BCG093	29	26.666296598951696	T0_RPMI
300BCG093	29	16.796725955748183	T0_RPMI
300BCG093	29	0.946590451581755	T0_RPMI
300BCG093	29	28.44303064465253	T0_RPMI
300BCG134	21	16.70204813091807	T0_RPMI
300BCG134	21	15.199801433783925	T0_RPMI
300BCG134	21	28.32005184532862	T0_RPMI
300BCG134	21	20.806230747579114	T0_RPMI
300BCG134	21	15.864962761640342	T0_RPMI
300BCG134	21	14.623857390707597	T0_RPMI
300BCG134	21	16.500399848886314	T0_RPMI
300BCG134	21	15.34832661068133	T0_RPMI
300BCG134	21	-6.167843922584812	T0_RPMI
300BCG134	21	13.857936585154105	T0_RPMI
300BCG134	21	29.987700350714608	T0_RPMI
300BCG134	21	13.5931165632125	T0_RPMI
300BCG134	21	26.159465424633034	T0_RPMI
300BCG134	21	13.313778078466088	T0_RPMI
300BCG134	21	14.80589078104441	T0_RPMI
300BCG134	21	8.712334010499813	T0_RPMI
300BCG134	21	-3.1334052918276374	T0_RPMI
300BCG134	21	9.0175414366088	T0_RPMI
300BCG134	21	31.563637432049536	T0_RPMI
300BCG134	21	-2.337757657696103	T0_RPMI
300BCG134	21	18.163713111745516	T0_RPMI
300BCG134	21	23.676819310388144	T0_RPMI
300BCG134	21	4.719647537768048	T0_RPMI
300BCG134	21	32.32104442635279	T0_RPMI
300BCG134	21	-1.0272761422007926	T0_RPMI
300BCG134	21	1.9705975584952766	T0_RPMI
300BCG134	21	14.467648663947138	T0_RPMI
300BCG134	21	15.62992385065856	T0_RPMI
300BCG134	21	15.747835120071814	T0_RPMI
300BCG134	21	10.029483386003946	T0_RPMI
300BCG134	21	7.026170469590255	T0_RPMI
300BCG134	21	20.69654142146659	T0_RPMI
300BCG134	21	29.01819294169418	T0_RPMI
300BCG134	21	28.078333638044906	T0_RPMI
300BCG134	21	21.00274574572391	T0_RPMI
300BCG134	21	18.418107298471508	T0_RPMI
300BCG134	21	20.89198164711804	T0_RPMI
300BCG134	21	-9.801533068367549	T0_RPMI
300BCG134	21	31.61102805774297	T0_RPMI
300BCG134	21	17.281144000245664	T0_RPMI
300BCG134	21	11.643489981105796	T0_RPMI
300BCG134	21	12.174023870277866	T0_RPMI
300BCG134	21	-8.121857321377409	T0_RPMI
300BCG134	21	6.099687520984232	T0_RPMI
300BCG134	21	20.453259292499546	T0_RPMI
300BCG134	21	16.15300229647133	T0_RPMI
300BCG134	21	5.111189355182216	T0_RPMI
300BCG134	21	13.640660115242902	T0_RPMI
300BCG134	21	8.000184397413427	T0_RPMI
300BCG134	21	13.966746443237657	T0_RPMI
300BCG134	21	22.165254503490846	T0_RPMI
300BCG134	21	17.714957889581623	T0_RPMI
300BCG134	21	5.556753664073917	T0_RPMI
300BCG134	21	11.084799469614989	T0_RPMI
300BCG134	21	21.538694577251494	T0_RPMI
300BCG134	21	12.70670926786443	T0_RPMI
300BCG134	21	15.621857704203258	T0_RPMI
300BCG134	21	0.82081719472501935	T0_RPMI
300BCG134	21	3.3041097182656607	T0_RPMI
300BCG134	21	-4.839533108336599	T0_RPMI
300BCG134	21	15.216779635856353	T0_RPMI
300BCG134	21	-2.907650419744174	T0_RPMI
300BCG134	21	-9.960284729929121	T0_RPMI
300BCG134	21	34.61499235695712	T0_RPMI
300BCG134	21	31.4509650485796	T0_RPMI
300BCG134	21	21.308921992597515	T0_RPMI
300BCG134	21	12.500929974408166	T0_RPMI
300BCG134	21	1.3484909323786711	T0_RPMI
300BCG134	21	26.395581373410465	T0_RPMI
300BCG134	21	21.018910221027983	T0_RPMI
300BCG134	21	4.866705743163945	T0_RPMI
300BCG134	21	0.7414707719801967	T0_RPMI
300BCG134	21	20.891070320940745	T0_RPMI
300BCG134	21	-5.130102127568681	T0_RPMI
300BCG134	21	7.422262864660234	T0_RPMI
300BCG134	21	35.96365535141946	T0_RPMI
300BCG134	21	15.322820968360285	T0_RPMI
300BCG134	21	8.101594017520055	T0_RPMI
300BCG134	21	7.558767776853261	T0_RPMI
300BCG134	21	7.429597407499212	T0_RPMI
300BCG134	21	8.257466619756448	T0_RPMI
300BCG134	21	7.696716304821005	T0_RPMI
300BCG134	21	6.426424057151617	T0_RPMI
300BCG134	21	12.729015345161582	T0_RPMI
300BCG134	21	38.25290015077616	T0_RPMI
300BCG134	21	11.801111291259891	T0_RPMI
300BCG134	21	8.470916787790697	T0_RPMI
300BCG134	21	12.64471896811948	T0_RPMI
300BCG134	21	8.666327018141883	T0_RPMI
300BCG134	21	14.877480681433925	T0_RPMI
300BCG134	21	11.46622854905242	T0_RPMI
300BCG134	21	7.83101304525182	T0_RPMI
300BCG134	21	7.551103399256638	T0_RPMI
300BCG134	21	25.897220291424194	T0_RPMI
300BCG134	21	25.19596449102113	T0_RPMI
300BCG134	21	27.86616429300492	T0_RPMI
300BCG134	21	29.127071526329882	T0_RPMI
300BCG134	21	26.150788846324847	T0_RPMI
300BCG134	21	-4.956609306911837	T0_RPMI
300BCG134	21	21.956433835162287	T0_RPMI
300BCG110	54	25.205948417541958	T0_RPMI
300BCG110	54	54.4094961381582	T0_RPMI
300BCG110	54	20.483257526585053	T0_RPMI
300BCG110	54	22.9780364726384	T0_RPMI
300BCG110	54	26.57248309497414	T0_RPMI
300BCG110	54	40.66247545509372	T0_RPMI
300BCG110	54	22.968299485130032	T0_RPMI
300BCG110	54	30.03676909992161	T0_RPMI
300BCG110	54	47.30884490145605	T0_RPMI
300BCG110	54	35.719210877658476	T0_RPMI
300BCG110	54	37.053479550915156	T0_RPMI
300BCG110	54	65.23931182205526	T0_RPMI
300BCG110	54	33.529352832964314	T0_RPMI
300BCG110	54	23.199206258621594	T0_RPMI
300BCG110	54	19.891727692233015	T0_RPMI
300BCG110	54	39.180518810835984	T0_RPMI
300BCG110	54	44.934912814429886	T0_RPMI
300BCG110	54	20.19055589302277	T0_RPMI
300BCG110	54	49.35326764319739	T0_RPMI
300BCG110	54	30.13430106944762	T0_RPMI
300BCG110	54	29.395123245722953	T0_RPMI
300BCG110	54	57.49569423203376	T0_RPMI
300BCG110	54	37.62982934722496	T0_RPMI
300BCG110	54	25.87936074076114	T0_RPMI
300BCG110	54	36.3539517837223	T0_RPMI
300BCG110	54	34.690158309290524	T0_RPMI
300BCG110	54	31.90435313635233	T0_RPMI
300BCG110	54	20.082056916404458	T0_RPMI
300BCG110	54	24.670265811401453	T0_RPMI
300BCG110	54	25.282724239956018	T0_RPMI
300BCG110	54	46.37969201765938	T0_RPMI
300BCG110	54	22.74195417650928	T0_RPMI
300BCG110	54	31.703906443305776	T0_RPMI
300BCG110	54	53.28741928292967	T0_RPMI
300BCG110	54	41.274159611479625	T0_RPMI
300BCG110	54	53.423347294776605	T0_RPMI
300BCG110	54	41.46864806234666	T0_RPMI
300BCG110	54	22.38076368893118	T0_RPMI
300BCG110	54	38.18742799034313	T0_RPMI
300BCG110	54	36.784217736998556	T0_RPMI
300BCG110	54	27.07535154571348	T0_RPMI
300BCG110	54	23.18659183633971	T0_RPMI
300BCG110	54	45.33155137985777	T0_RPMI
300BCG110	54	25.582254651691407	T0_RPMI
300BCG110	54	48.55204635145909	T0_RPMI
300BCG110	54	25.4918004359414	T0_RPMI
300BCG110	54	36.808206988333644	T0_RPMI
300BCG110	54	39.67383076882019	T0_RPMI
300BCG110	54	43.63866903337388	T0_RPMI
300BCG110	54	40.30198263409004	T0_RPMI
300BCG110	54	20.683263600738112	T0_RPMI
300BCG110	54	32.185055524445346	T0_RPMI
300BCG110	54	29.370563795000244	T0_RPMI
300BCG110	54	34.13505705947896	T0_RPMI
300BCG110	54	52.755005564048105	T0_RPMI
300BCG110	54	14.27040232907002	T0_RPMI
300BCG110	54	36.92974848668116	T0_RPMI
300BCG110	54	25.811650676994375	T0_RPMI
300BCG110	54	35.10578346320371	T0_RPMI
300BCG110	54	31.418858351241536	T0_RPMI
300BCG110	54	36.30462159610387	T0_RPMI
300BCG110	54	37.76998608934909	T0_RPMI
300BCG110	54	41.94129386241389	T0_RPMI
300BCG110	54	32.541914098797385	T0_RPMI
300BCG110	54	35.54776732623954	T0_RPMI
300BCG110	54	30.388644953553108	T0_RPMI
300BCG110	54	20.246358789491786	T0_RPMI
300BCG110	54	35.71696608514285	T0_RPMI
300BCG110	54	18.876963820227953	T0_RPMI
300BCG110	54	35.88965593295757	T0_RPMI
300BCG110	54	44.250579647138444	T0_RPMI
300BCG110	54	43.848193481685264	T0_RPMI
300BCG110	54	44.71401796612901	T0_RPMI
300BCG110	54	22.581142768617774	T0_RPMI
300BCG110	54	20.78746171145165	T0_RPMI
300BCG110	54	48.535940478969344	T0_RPMI
300BCG110	54	22.268587638395168	T0_RPMI
300BCG110	54	29.555603462249913	T0_RPMI
300BCG110	54	46.857190201682776	T0_RPMI
300BCG110	54	36.83751031786967	T0_RPMI
300BCG110	54	41.34069152935284	T0_RPMI
300BCG110	54	38.47632848566528	T0_RPMI
300BCG110	54	40.62450173560308	T0_RPMI
300BCG110	54	17.41816370994158	T0_RPMI
300BCG110	54	22.480620225137002	T0_RPMI
300BCG110	54	29.052635023361674	T0_RPMI
300BCG110	54	21.83564476768422	T0_RPMI
300BCG110	54	43.987785212490195	T0_RPMI
300BCG110	54	28.107858978646338	T0_RPMI
300BCG110	54	25.90320841766878	T0_RPMI
300BCG110	54	21.324406519907754	T0_RPMI
300BCG110	54	35.55595494883369	T0_RPMI
300BCG110	54	50.40223526536053	T0_RPMI
300BCG110	54	28.965461233510084	T0_RPMI
300BCG110	54	37.510393442156	T0_RPMI
300BCG110	54	30.188657498052823	T0_RPMI
300BCG110	54	33.70631943686174	T0_RPMI
300BCG110	54	38.1695834329964	T0_RPMI
300BCG110	54	33.19072809165866	T0_RPMI
300BCG110	54	29.501052986701396	T0_RPMI
300BCG268	25	14.27381316399761	T0_RPMI
300BCG268	25	41.01741289753689	T0_RPMI
300BCG268	25	6.560532208887317	T0_RPMI
300BCG268	25	28.625580583748164	T0_RPMI
300BCG268	25	22.095299096797184	T0_RPMI
300BCG268	25	23.478308201899022	T0_RPMI
300BCG268	25	33.68370875910078	T0_RPMI
300BCG268	25	35.87601769798709	T0_RPMI
300BCG268	25	20.93147647321627	T0_RPMI
300BCG268	25	27.25170199341537	T0_RPMI
300BCG268	25	2.021883796082351	T0_RPMI
300BCG268	25	24.446312124635526	T0_RPMI
300BCG268	25	15.14903300379533	T0_RPMI
300BCG268	25	17.09541077320568	T0_RPMI
300BCG268	25	-1.4998047402896981	T0_RPMI
300BCG268	25	15.626339783289142	T0_RPMI
300BCG268	25	11.237088642449367	T0_RPMI
300BCG268	25	18.03264467603395	T0_RPMI
300BCG268	25	21.032039899122125	T0_RPMI
300BCG268	25	22.854648813420276	T0_RPMI
300BCG268	25	15.085048103439904	T0_RPMI
300BCG268	25	17.86464792107617	T0_RPMI
300BCG268	25	16.568724146816912	T0_RPMI
300BCG268	25	28.911904846945056	T0_RPMI
300BCG268	25	30.469890062010855	T0_RPMI
300BCG268	25	7.740496557453849	T0_RPMI
300BCG268	25	2.435197000918705	T0_RPMI
300BCG268	25	11.30336950272281	T0_RPMI
300BCG268	25	4.659139348778352	T0_RPMI
300BCG268	25	31.301966541432563	T0_RPMI
300BCG268	25	2.537708184568034	T0_RPMI
300BCG268	25	20.15267708629702	T0_RPMI
300BCG268	25	35.389317505884044	T0_RPMI
300BCG268	25	9.949648356905367	T0_RPMI
300BCG268	25	33.05124397235212	T0_RPMI
300BCG268	25	12.779650606279821	T0_RPMI
300BCG268	25	32.00495153291561	T0_RPMI
300BCG268	25	13.794787227365978	T0_RPMI
300BCG268	25	8.359478234800905	T0_RPMI
300BCG268	25	7.7790367207723845	T0_RPMI
300BCG268	25	18.054796747298784	T0_RPMI
300BCG268	25	28.054933549846357	T0_RPMI
300BCG268	25	9.110255025881655	T0_RPMI
300BCG268	25	23.03503625273554	T0_RPMI
300BCG268	25	3.3334169155193485	T0_RPMI
300BCG268	25	38.92056112958206	T0_RPMI
300BCG268	25	26.405735801273455	T0_RPMI
300BCG268	25	25.679228650383013	T0_RPMI
300BCG268	25	4.733727551995361	T0_RPMI
300BCG268	25	26.97938048410373	T0_RPMI
300BCG268	25	18.173199968992463	T0_RPMI
300BCG268	25	5.832678082761435	T0_RPMI
300BCG268	25	10.96946802157905	T0_RPMI
300BCG268	25	24.810705779901873	T0_RPMI
300BCG268	25	27.130608460415168	T0_RPMI
300BCG268	25	9.424559691082838	T0_RPMI
300BCG268	25	21.104982800932223	T0_RPMI
300BCG268	25	30.45137551128995	T0_RPMI
300BCG268	25	26.721689589372506	T0_RPMI
300BCG268	25	13.488296574981414	T0_RPMI
300BCG268	25	34.70116037023483	T0_RPMI
300BCG268	25	-3.586221832342135	T0_RPMI
300BCG268	25	2.2677403514869923	T0_RPMI
300BCG268	25	26.436438219212665	T0_RPMI
300BCG268	25	19.43047782201498	T0_RPMI
300BCG268	25	10.844624074615421	T0_RPMI
300BCG268	25	35.91860180660939	T0_RPMI
300BCG268	25	26.097901255900307	T0_RPMI
300BCG268	25	16.39726151650944	T0_RPMI
300BCG268	25	33.846569579423914	T0_RPMI
300BCG268	25	34.78879476363207	T0_RPMI
300BCG268	25	17.545166241248605	T0_RPMI
300BCG268	25	19.206767223711118	T0_RPMI
300BCG268	25	8.53972439428031	T0_RPMI
300BCG268	25	14.498242532352903	T0_RPMI
300BCG268	25	11.354792265797366	T0_RPMI
300BCG268	25	7.755288273987357	T0_RPMI
300BCG268	25	17.387362364112946	T0_RPMI
300BCG268	25	1.7060324629895591	T0_RPMI
300BCG268	25	23.93676019223231	T0_RPMI
300BCG268	25	10.754305611958639	T0_RPMI
300BCG268	25	23.34968559162945	T0_RPMI
300BCG268	25	-3.241895328376187	T0_RPMI
300BCG268	25	27.42101160044195	T0_RPMI
300BCG268	25	25.298998776426142	T0_RPMI
300BCG268	25	35.23952193724731	T0_RPMI
300BCG268	25	21.940333898374085	T0_RPMI
300BCG268	25	30.165894128012965	T0_RPMI
300BCG268	25	14.889993751954288	T0_RPMI
300BCG268	25	12.486552416555071	T0_RPMI
300BCG268	25	53.62399993473051	T0_RPMI
300BCG268	25	19.45468423150987	T0_RPMI
300BCG268	25	38.33735805167659	T0_RPMI
300BCG268	25	11.402565245718266	T0_RPMI
300BCG268	25	2.3201025869087264	T0_RPMI
300BCG268	25	10.429394397243161	T0_RPMI
300BCG268	25	22.65680562869487	T0_RPMI
300BCG268	25	15.6028255021001	T0_RPMI
300BCG268	25	29.428274751367866	T0_RPMI
[truncated: 13,101 more rows]
