# Supplementary material for: Single-cell immune aging clocks reveal inter-individual heterogeneity during infection and vaccination
Source: Nat Aging. 2025 Mar 5;5(4):607–21. doi: 10.1038/s43587-025-00819-z (PMC12003178; doi:10.1038/s43587-025-00819-z)
Supplement: Supplementary file 6 — Statistical source data. [file 43587_2025_819_MOESM6_ESM.zip › SD_F5/CD4T.txt]

donor_id	age	Prediction	condition
300BCG055	24	21.296755842216125	T0_RPMI
300BCG055	24	2.539584185468523	T0_RPMI
300BCG055	24	17.931330475167787	T0_RPMI
300BCG055	24	16.08083960515683	T0_RPMI
300BCG055	24	7.985922878119387	T0_RPMI
300BCG055	24	9.90753140356499	T0_RPMI
300BCG055	24	7.0427243692309816	T0_RPMI
300BCG055	24	26.880164796627707	T0_RPMI
300BCG055	24	22.148613109947377	T0_RPMI
300BCG055	24	17.7406218566236	T0_RPMI
300BCG055	24	-0.20074360463384797	T0_RPMI
300BCG055	24	16.75317269029264	T0_RPMI
300BCG055	24	27.240471475765375	T0_RPMI
300BCG055	24	8.792451042362817	T0_RPMI
300BCG055	24	25.950656908797306	T0_RPMI
300BCG055	24	17.336813236844137	T0_RPMI
300BCG055	24	21.343689705685794	T0_RPMI
300BCG055	24	5.820233855091545	T0_RPMI
300BCG055	24	11.287764510688232	T0_RPMI
300BCG055	24	-8.200498602229203	T0_RPMI
300BCG055	24	23.053220399749456	T0_RPMI
300BCG055	24	23.80378180465498	T0_RPMI
300BCG055	24	25.30598901548668	T0_RPMI
300BCG055	24	22.81941055376154	T0_RPMI
300BCG055	24	10.784911763175655	T0_RPMI
300BCG055	24	32.730527449125255	T0_RPMI
300BCG055	24	20.15843350773425	T0_RPMI
300BCG055	24	7.745381814581929	T0_RPMI
300BCG055	24	21.086636698926554	T0_RPMI
300BCG055	24	29.972623421160446	T0_RPMI
300BCG055	24	18.459131503728	T0_RPMI
300BCG055	24	21.539411849347225	T0_RPMI
300BCG055	24	6.918971714011736	T0_RPMI
300BCG055	24	5.757395565678864	T0_RPMI
300BCG055	24	14.413604145445284	T0_RPMI
300BCG055	24	17.37678538669547	T0_RPMI
300BCG055	24	16.70968392271801	T0_RPMI
300BCG055	24	14.37863530056853	T0_RPMI
300BCG055	24	7.814331156510992	T0_RPMI
300BCG055	24	18.23860318737498	T0_RPMI
300BCG055	24	32.03896046635148	T0_RPMI
300BCG055	24	14.347220915959207	T0_RPMI
300BCG055	24	20.1847192907165	T0_RPMI
300BCG055	24	39.80839817297861	T0_RPMI
300BCG055	24	15.395714651355966	T0_RPMI
300BCG055	24	24.710131033005478	T0_RPMI
300BCG055	24	18.687921545827084	T0_RPMI
300BCG055	24	17.325577146703914	T0_RPMI
300BCG055	24	30.327872279811107	T0_RPMI
300BCG055	24	13.914885527187801	T0_RPMI
300BCG055	24	6.2872736459763505	T0_RPMI
300BCG055	24	-3.800441012834986	T0_RPMI
300BCG055	24	-1.4779914616383263	T0_RPMI
300BCG055	24	17.620622163604175	T0_RPMI
300BCG055	24	28.56410823183441	T0_RPMI
300BCG055	24	31.155783555623394	T0_RPMI
300BCG055	24	21.509105923731433	T0_RPMI
300BCG055	24	22.52535777225559	T0_RPMI
300BCG055	24	28.62908743685534	T0_RPMI
300BCG055	24	14.886278799551844	T0_RPMI
300BCG055	24	30.326952132719533	T0_RPMI
300BCG055	24	-0.9892307949266084	T0_RPMI
300BCG055	24	28.1806341273378	T0_RPMI
300BCG055	24	7.888788029616783	T0_RPMI
300BCG055	24	24.57786918762123	T0_RPMI
300BCG055	24	12.353585007620936	T0_RPMI
300BCG055	24	22.509653709892415	T0_RPMI
300BCG055	24	20.696843941058052	T0_RPMI
300BCG055	24	16.41512720872297	T0_RPMI
300BCG055	24	12.296104718779537	T0_RPMI
300BCG055	24	20.64499958413484	T0_RPMI
300BCG055	24	28.58450492531597	T0_RPMI
300BCG055	24	9.685588357676947	T0_RPMI
300BCG055	24	7.501110857596924	T0_RPMI
300BCG055	24	22.21663765601302	T0_RPMI
300BCG055	24	24.578444200494268	T0_RPMI
300BCG055	24	13.32298944037638	T0_RPMI
300BCG055	24	11.319575853245803	T0_RPMI
300BCG055	24	8.759464965894399	T0_RPMI
300BCG055	24	16.77043777217839	T0_RPMI
300BCG055	24	12.412228668516478	T0_RPMI
300BCG055	24	10.128610907709763	T0_RPMI
300BCG055	24	33.11435120120506	T0_RPMI
300BCG055	24	35.53457260246686	T0_RPMI
300BCG055	24	11.67505145066922	T0_RPMI
300BCG055	24	34.16466262853427	T0_RPMI
300BCG055	24	17.975687671725087	T0_RPMI
300BCG055	24	-0.6787251996858927	T0_RPMI
300BCG055	24	16.324181323521774	T0_RPMI
300BCG055	24	17.03251109864484	T0_RPMI
300BCG055	24	18.28529286053361	T0_RPMI
300BCG055	24	20.043927774912735	T0_RPMI
300BCG055	24	31.688553001020125	T0_RPMI
300BCG055	24	13.23263983972283	T0_RPMI
300BCG055	24	17.13182086704474	T0_RPMI
300BCG055	24	22.586214884257593	T0_RPMI
300BCG055	24	2.5151019659777063	T0_RPMI
300BCG055	24	23.003338296392364	T0_RPMI
300BCG055	24	14.767788428363517	T0_RPMI
300BCG055	24	27.576843452582132	T0_RPMI
300BCG044	23	3.8038779197754047	T0_RPMI
300BCG044	23	16.837817494067444	T0_RPMI
300BCG044	23	-3.884749663376423	T0_RPMI
300BCG044	23	-15.082562893021533	T0_RPMI
300BCG044	23	0.4573024129059071	T0_RPMI
300BCG044	23	22.242980695399112	T0_RPMI
300BCG044	23	8.520395927428897	T0_RPMI
300BCG044	23	38.53890286007144	T0_RPMI
300BCG044	23	12.405314035575014	T0_RPMI
300BCG044	23	-8.259768024588757	T0_RPMI
300BCG044	23	10.025125957016266	T0_RPMI
300BCG044	23	17.34091788961878	T0_RPMI
300BCG044	23	19.124872503907287	T0_RPMI
300BCG044	23	21.636082141007176	T0_RPMI
300BCG044	23	10.79245674969569	T0_RPMI
300BCG044	23	6.933161937442078	T0_RPMI
300BCG044	23	-1.6853636792455087	T0_RPMI
300BCG044	23	24.768288678828593	T0_RPMI
300BCG044	23	3.883965037047245	T0_RPMI
300BCG044	23	14.964781839536158	T0_RPMI
300BCG044	23	22.771661942241604	T0_RPMI
300BCG044	23	3.8582717053738045	T0_RPMI
300BCG044	23	17.553010691560424	T0_RPMI
300BCG044	23	28.9377258987103	T0_RPMI
300BCG044	23	12.696468621720976	T0_RPMI
300BCG044	23	16.096549290418743	T0_RPMI
300BCG044	23	6.684678309376956	T0_RPMI
300BCG044	23	18.601898309325748	T0_RPMI
300BCG044	23	9.540010366735649	T0_RPMI
300BCG044	23	-6.798506346582904	T0_RPMI
300BCG044	23	0.3398307966938353	T0_RPMI
300BCG044	23	11.468232444845906	T0_RPMI
300BCG044	23	14.579789690195465	T0_RPMI
300BCG044	23	15.415140949788158	T0_RPMI
300BCG044	23	10.698131964268558	T0_RPMI
300BCG044	23	12.94626030392974	T0_RPMI
300BCG044	23	-6.311083869875581	T0_RPMI
300BCG044	23	24.81912683296186	T0_RPMI
300BCG044	23	2.9321295754299777	T0_RPMI
300BCG044	23	17.09738496479016	T0_RPMI
300BCG044	23	11.710552409239279	T0_RPMI
300BCG044	23	2.6369434627791235	T0_RPMI
300BCG044	23	19.290070793213328	T0_RPMI
300BCG044	23	5.090375910472185	T0_RPMI
300BCG044	23	8.37784506088048	T0_RPMI
300BCG044	23	18.926061916959135	T0_RPMI
300BCG044	23	4.560097072224014	T0_RPMI
300BCG044	23	-2.239089445710197	T0_RPMI
300BCG044	23	4.472058157430924	T0_RPMI
300BCG044	23	6.924026741033887	T0_RPMI
300BCG044	23	-4.544016188371984	T0_RPMI
300BCG044	23	13.635115077007958	T0_RPMI
300BCG044	23	4.334723253267356	T0_RPMI
300BCG044	23	22.445713513686844	T0_RPMI
300BCG044	23	8.843047189026294	T0_RPMI
300BCG044	23	11.274877576239609	T0_RPMI
300BCG044	23	0.5630700530815711	T0_RPMI
300BCG044	23	0.858298848586144	T0_RPMI
300BCG044	23	14.6009356304898	T0_RPMI
300BCG044	23	32.181869119978835	T0_RPMI
300BCG044	23	38.41867289237969	T0_RPMI
300BCG044	23	21.984607528894358	T0_RPMI
300BCG044	23	22.34553744018471	T0_RPMI
300BCG044	23	-2.2615834455620707	T0_RPMI
300BCG044	23	19.187623034256696	T0_RPMI
300BCG044	23	5.695439507170948	T0_RPMI
300BCG044	23	2.2641756213994704	T0_RPMI
300BCG044	23	23.19095879012335	T0_RPMI
300BCG044	23	26.588227880220252	T0_RPMI
300BCG044	23	18.05721082825977	T0_RPMI
300BCG044	23	21.105414336674468	T0_RPMI
300BCG044	23	19.04725938395284	T0_RPMI
300BCG044	23	7.276829246741064	T0_RPMI
300BCG044	23	-8.421625927479116	T0_RPMI
300BCG044	23	-3.5392557349256615	T0_RPMI
300BCG044	23	17.250939904241296	T0_RPMI
300BCG044	23	30.497729292744637	T0_RPMI
300BCG044	23	13.164005999848614	T0_RPMI
300BCG044	23	-13.584068947799334	T0_RPMI
300BCG044	23	23.243766071168565	T0_RPMI
300BCG044	23	7.001639794926553	T0_RPMI
300BCG044	23	21.662463430170213	T0_RPMI
300BCG044	23	4.46820562132617	T0_RPMI
300BCG044	23	-8.664772889090601	T0_RPMI
300BCG044	23	-9.417628572004421	T0_RPMI
300BCG044	23	-2.0054241695353987	T0_RPMI
300BCG044	23	21.920760935906106	T0_RPMI
300BCG044	23	14.036324832073925	T0_RPMI
300BCG044	23	-11.134820388808164	T0_RPMI
300BCG044	23	3.5757537541595488	T0_RPMI
300BCG044	23	24.90083720043151	T0_RPMI
300BCG044	23	2.1139701575423864	T0_RPMI
300BCG044	23	10.949411043342563	T0_RPMI
300BCG044	23	-0.23159766472006532	T0_RPMI
300BCG044	23	7.853861151006489	T0_RPMI
300BCG044	23	-3.5684109950631298	T0_RPMI
300BCG044	23	19.39887555924812	T0_RPMI
300BCG044	23	6.942725291016965	T0_RPMI
300BCG044	23	14.261742701451944	T0_RPMI
300BCG044	23	0.6561859175127833	T0_RPMI
300BCG061	23	18.048773362670257	T0_RPMI
300BCG061	23	5.810267069525586	T0_RPMI
300BCG061	23	32.564870645411055	T0_RPMI
300BCG061	23	21.243939134089416	T0_RPMI
300BCG061	23	29.403214798886953	T0_RPMI
300BCG061	23	5.603527390823916	T0_RPMI
300BCG061	23	-1.9761771592209427	T0_RPMI
300BCG061	23	22.71728865038299	T0_RPMI
300BCG061	23	13.826662038082935	T0_RPMI
300BCG061	23	19.295822284764665	T0_RPMI
300BCG061	23	13.588975153894305	T0_RPMI
300BCG061	23	37.69463599353522	T0_RPMI
300BCG061	23	18.012136440394805	T0_RPMI
300BCG061	23	2.910922941773091	T0_RPMI
300BCG061	23	39.147336200811964	T0_RPMI
300BCG061	23	13.621083431336723	T0_RPMI
300BCG061	23	3.66865642832521	T0_RPMI
300BCG061	23	43.75383327606414	T0_RPMI
300BCG061	23	13.786628198566689	T0_RPMI
300BCG061	23	14.552371509726417	T0_RPMI
300BCG061	23	23.013084898111195	T0_RPMI
300BCG061	23	13.134098344661219	T0_RPMI
300BCG061	23	20.79329248819805	T0_RPMI
300BCG061	23	3.003090307034398	T0_RPMI
300BCG061	23	30.644307935916853	T0_RPMI
300BCG061	23	12.719604515054955	T0_RPMI
300BCG061	23	9.584702565953148	T0_RPMI
300BCG061	23	23.712184129818404	T0_RPMI
300BCG061	23	15.296975332250145	T0_RPMI
300BCG061	23	15.954950363761855	T0_RPMI
300BCG061	23	36.44104271741695	T0_RPMI
300BCG061	23	8.990625316636589	T0_RPMI
300BCG061	23	25.561492175604013	T0_RPMI
300BCG061	23	3.975275156819902	T0_RPMI
300BCG061	23	17.227989519406982	T0_RPMI
300BCG061	23	30.68056731313283	T0_RPMI
300BCG061	23	34.28252415491527	T0_RPMI
300BCG061	23	24.816131694547842	T0_RPMI
300BCG061	23	18.24562650678314	T0_RPMI
300BCG061	23	26.735757323972866	T0_RPMI
300BCG061	23	16.35173630204141	T0_RPMI
300BCG061	23	26.185116713616694	T0_RPMI
300BCG061	23	29.096469530768776	T0_RPMI
300BCG061	23	22.133078501644256	T0_RPMI
300BCG061	23	21.530934799342063	T0_RPMI
300BCG061	23	15.45636082230763	T0_RPMI
300BCG061	23	20.334789308543442	T0_RPMI
300BCG061	23	20.483918624609206	T0_RPMI
300BCG061	23	23.166016264930192	T0_RPMI
300BCG061	23	24.024329225876127	T0_RPMI
300BCG061	23	20.400425185168263	T0_RPMI
300BCG061	23	1.1033448438991467	T0_RPMI
300BCG061	23	-1.965591760966526	T0_RPMI
300BCG061	23	12.004086975782426	T0_RPMI
300BCG061	23	20.364875759296996	T0_RPMI
300BCG061	23	28.91098064847433	T0_RPMI
300BCG061	23	9.385477719959807	T0_RPMI
300BCG061	23	32.25818725461728	T0_RPMI
300BCG061	23	19.61831384687802	T0_RPMI
300BCG061	23	26.13733752368513	T0_RPMI
300BCG061	23	14.59180348582298	T0_RPMI
300BCG061	23	25.26053061505978	T0_RPMI
300BCG061	23	9.056537167375634	T0_RPMI
300BCG061	23	28.218867075151902	T0_RPMI
300BCG061	23	7.0836819700464835	T0_RPMI
300BCG061	23	33.559325373419014	T0_RPMI
300BCG061	23	21.591586772187885	T0_RPMI
300BCG061	23	16.141674901149894	T0_RPMI
300BCG061	23	18.888134835504648	T0_RPMI
300BCG061	23	17.549625058899643	T0_RPMI
300BCG061	23	31.418651959384512	T0_RPMI
300BCG061	23	28.30064308738844	T0_RPMI
300BCG061	23	15.046536278447613	T0_RPMI
300BCG061	23	16.992769454218095	T0_RPMI
300BCG061	23	16.766043661571135	T0_RPMI
300BCG061	23	24.832485252568983	T0_RPMI
300BCG061	23	28.224180871711948	T0_RPMI
300BCG061	23	22.711032672455925	T0_RPMI
300BCG061	23	24.35854178746108	T0_RPMI
300BCG061	23	12.144458910459424	T0_RPMI
300BCG061	23	20.02234008938208	T0_RPMI
300BCG061	23	9.34774178312846	T0_RPMI
300BCG061	23	13.964264344742487	T0_RPMI
300BCG061	23	34.736027291135706	T0_RPMI
300BCG061	23	18.164582075954204	T0_RPMI
300BCG061	23	16.489994390508226	T0_RPMI
300BCG061	23	-2.8821463527506586	T0_RPMI
300BCG061	23	-5.008399377765931	T0_RPMI
300BCG061	23	10.683650538131063	T0_RPMI
300BCG061	23	13.92462171333909	T0_RPMI
300BCG061	23	22.121018394670728	T0_RPMI
300BCG061	23	21.146066282901746	T0_RPMI
300BCG061	23	36.64003337068668	T0_RPMI
300BCG061	23	-1.1159171476363443	T0_RPMI
300BCG061	23	9.645332724452613	T0_RPMI
300BCG061	23	16.29483027455674	T0_RPMI
300BCG061	23	7.109575055416241	T0_RPMI
300BCG061	23	3.8716894524980345	T0_RPMI
300BCG061	23	34.20986702185635	T0_RPMI
300BCG061	23	12.729743578482282	T0_RPMI
300BCG123	24	28.89351948191281	T0_RPMI
300BCG123	24	23.700563150060248	T0_RPMI
300BCG123	24	28.682692040318614	T0_RPMI
300BCG123	24	21.15708429529151	T0_RPMI
300BCG123	24	2.9294784114236747	T0_RPMI
300BCG123	24	31.313197434005282	T0_RPMI
300BCG123	24	22.78127086205578	T0_RPMI
300BCG123	24	19.349987419052958	T0_RPMI
300BCG123	24	14.692281301391326	T0_RPMI
300BCG123	24	39.78061838497368	T0_RPMI
300BCG123	24	13.730517824909212	T0_RPMI
300BCG123	24	30.777989019003652	T0_RPMI
300BCG123	24	30.13565912273316	T0_RPMI
300BCG123	24	31.916596241203592	T0_RPMI
300BCG123	24	28.29047838684008	T0_RPMI
300BCG123	24	12.407239573736254	T0_RPMI
300BCG123	24	27.7109552618711	T0_RPMI
300BCG123	24	28.899573816007113	T0_RPMI
300BCG123	24	21.532746809695936	T0_RPMI
300BCG123	24	33.97394888449357	T0_RPMI
300BCG123	24	19.071627833053995	T0_RPMI
300BCG123	24	31.85267326343317	T0_RPMI
300BCG123	24	24.789603322536195	T0_RPMI
300BCG123	24	28.84337587457095	T0_RPMI
300BCG123	24	16.096979593985605	T0_RPMI
300BCG123	24	27.85166546481064	T0_RPMI
300BCG123	24	13.770341309211927	T0_RPMI
300BCG123	24	33.724900654325054	T0_RPMI
300BCG123	24	34.018891785098205	T0_RPMI
300BCG123	24	20.224239130461346	T0_RPMI
300BCG123	24	8.610335828651326	T0_RPMI
300BCG123	24	22.53705149846501	T0_RPMI
300BCG123	24	25.515863986343774	T0_RPMI
300BCG123	24	27.358854472604243	T0_RPMI
300BCG123	24	25.181508860979893	T0_RPMI
300BCG123	24	19.449226447693963	T0_RPMI
300BCG123	24	30.968619443897424	T0_RPMI
300BCG123	24	34.77863399504642	T0_RPMI
300BCG123	24	33.40559792814418	T0_RPMI
300BCG123	24	33.346896115304965	T0_RPMI
300BCG123	24	26.06059156191197	T0_RPMI
300BCG123	24	26.76867463242384	T0_RPMI
300BCG123	24	24.979083089481573	T0_RPMI
300BCG123	24	21.61342229431127	T0_RPMI
300BCG123	24	39.792892525168796	T0_RPMI
300BCG123	24	33.17736036959116	T0_RPMI
300BCG123	24	23.202130442652923	T0_RPMI
300BCG123	24	19.28153276297905	T0_RPMI
300BCG123	24	29.05370573854567	T0_RPMI
300BCG123	24	1.0148569806053107	T0_RPMI
300BCG123	24	27.19026666380381	T0_RPMI
300BCG123	24	19.971649459493957	T0_RPMI
300BCG123	24	9.690808066057896	T0_RPMI
300BCG123	24	23.562229746354383	T0_RPMI
300BCG123	24	43.089382196689385	T0_RPMI
300BCG123	24	32.64898047278169	T0_RPMI
300BCG123	24	23.440162331103807	T0_RPMI
300BCG123	24	20.30478874567174	T0_RPMI
300BCG123	24	14.20534517707337	T0_RPMI
300BCG123	24	18.613319632581593	T0_RPMI
300BCG123	24	18.646780964606837	T0_RPMI
300BCG123	24	35.08083428706792	T0_RPMI
300BCG123	24	20.395005572108634	T0_RPMI
300BCG123	24	32.580662880390335	T0_RPMI
300BCG123	24	10.513638854148763	T0_RPMI
300BCG123	24	39.49526600777139	T0_RPMI
300BCG123	24	27.237900035714667	T0_RPMI
300BCG123	24	15.171831770477102	T0_RPMI
300BCG123	24	27.641741572515393	T0_RPMI
300BCG123	24	8.906915101186572	T0_RPMI
300BCG123	24	23.937007732885704	T0_RPMI
300BCG123	24	29.32620746623228	T0_RPMI
300BCG123	24	28.446899452102194	T0_RPMI
300BCG123	24	13.222599905360356	T0_RPMI
300BCG123	24	28.406182251650968	T0_RPMI
300BCG123	24	37.043287151150615	T0_RPMI
300BCG123	24	23.328125913323777	T0_RPMI
300BCG123	24	2.9590702832193165	T0_RPMI
300BCG123	24	29.487900636955644	T0_RPMI
300BCG123	24	25.273578059226182	T0_RPMI
300BCG123	24	25.213035662872738	T0_RPMI
300BCG123	24	25.096012948938398	T0_RPMI
300BCG123	24	15.088034800841589	T0_RPMI
300BCG123	24	22.427915457328844	T0_RPMI
300BCG123	24	31.875605017566173	T0_RPMI
300BCG123	24	35.617651023458926	T0_RPMI
300BCG123	24	20.37306920516606	T0_RPMI
300BCG123	24	18.023133653477736	T0_RPMI
300BCG123	24	35.37742514554652	T0_RPMI
300BCG123	24	30.195169203521402	T0_RPMI
300BCG123	24	20.772982003530146	T0_RPMI
300BCG123	24	15.869260104642862	T0_RPMI
300BCG123	24	35.78422121939593	T0_RPMI
300BCG123	24	18.074843484253027	T0_RPMI
300BCG123	24	28.893903251819207	T0_RPMI
300BCG123	24	24.754528552537845	T0_RPMI
300BCG123	24	25.729987742329275	T0_RPMI
300BCG123	24	6.675847202910313	T0_RPMI
300BCG123	24	12.34992635781968	T0_RPMI
300BCG123	24	15.666846200107678	T0_RPMI
300BCG109	35	24.10469619505669	T0_RPMI
300BCG109	35	12.755781119682766	T0_RPMI
300BCG109	35	22.97708010114246	T0_RPMI
300BCG109	35	13.292402914841542	T0_RPMI
300BCG109	35	32.31115213729829	T0_RPMI
300BCG109	35	42.137048279588214	T0_RPMI
300BCG109	35	34.337520747801264	T0_RPMI
300BCG109	35	30.45811599593069	T0_RPMI
300BCG109	35	18.279648340260497	T0_RPMI
300BCG109	35	36.802843425755846	T0_RPMI
300BCG109	35	18.755351634750863	T0_RPMI
300BCG109	35	25.02957964238682	T0_RPMI
300BCG109	35	9.316489371197466	T0_RPMI
300BCG109	35	27.204759346645233	T0_RPMI
300BCG109	35	42.63153611582465	T0_RPMI
300BCG109	35	20.9966472447359	T0_RPMI
300BCG109	35	24.53469040570968	T0_RPMI
300BCG109	35	28.633511176335137	T0_RPMI
300BCG109	35	20.545440668834946	T0_RPMI
300BCG109	35	29.139163567741537	T0_RPMI
300BCG109	35	23.986418338236138	T0_RPMI
300BCG109	35	22.098944463857734	T0_RPMI
300BCG109	35	26.259964229063883	T0_RPMI
300BCG109	35	32.85450602809266	T0_RPMI
300BCG109	35	17.8767753082537	T0_RPMI
300BCG109	35	14.99355939746	T0_RPMI
300BCG109	35	26.93394700469504	T0_RPMI
300BCG109	35	41.53966027002439	T0_RPMI
300BCG109	35	45.9176804532968	T0_RPMI
300BCG109	35	30.421417085129427	T0_RPMI
300BCG109	35	17.571618126093046	T0_RPMI
300BCG109	35	36.033238317456416	T0_RPMI
300BCG109	35	30.010400229898355	T0_RPMI
300BCG109	35	20.77731163208854	T0_RPMI
300BCG109	35	21.322790126480914	T0_RPMI
300BCG109	35	14.286887358123817	T0_RPMI
300BCG109	35	34.769754913691656	T0_RPMI
300BCG109	35	34.878071555620416	T0_RPMI
300BCG109	35	27.450290211110865	T0_RPMI
300BCG109	35	24.95908446915178	T0_RPMI
300BCG109	35	25.0541137871267	T0_RPMI
300BCG109	35	17.739407569069986	T0_RPMI
300BCG109	35	30.338577654255765	T0_RPMI
300BCG109	35	22.447493615885232	T0_RPMI
300BCG109	35	14.232082723204302	T0_RPMI
300BCG109	35	30.2260083265922	T0_RPMI
300BCG109	35	34.55012510675972	T0_RPMI
300BCG109	35	38.37085093837087	T0_RPMI
300BCG109	35	40.89913512155189	T0_RPMI
300BCG109	35	26.824858378993994	T0_RPMI
300BCG109	35	11.643748894555669	T0_RPMI
300BCG109	35	28.006331657838366	T0_RPMI
300BCG109	35	20.79231491555938	T0_RPMI
300BCG109	35	27.384059079018172	T0_RPMI
300BCG109	35	16.800921893386665	T0_RPMI
300BCG109	35	31.706596346995667	T0_RPMI
300BCG109	35	43.48800276688901	T0_RPMI
300BCG109	35	26.06808256105109	T0_RPMI
300BCG109	35	19.944906966520893	T0_RPMI
300BCG109	35	29.395342333126607	T0_RPMI
300BCG109	35	22.437869414600545	T0_RPMI
300BCG109	35	6.806884699469755	T0_RPMI
300BCG109	35	10.34001108889284	T0_RPMI
300BCG109	35	36.060059001568455	T0_RPMI
300BCG109	35	27.283418652980266	T0_RPMI
300BCG109	35	23.922935575653824	T0_RPMI
300BCG109	35	27.322151626366548	T0_RPMI
300BCG109	35	26.849568049532277	T0_RPMI
300BCG109	35	20.044764578668858	T0_RPMI
300BCG109	35	22.228135330933892	T0_RPMI
300BCG109	35	18.445836114116734	T0_RPMI
300BCG109	35	20.639403442123516	T0_RPMI
300BCG109	35	17.478085317921828	T0_RPMI
300BCG109	35	14.6596665821146	T0_RPMI
300BCG109	35	25.437871607450244	T0_RPMI
300BCG109	35	15.8030002512291	T0_RPMI
300BCG109	35	33.685646811551464	T0_RPMI
300BCG109	35	36.21584434059488	T0_RPMI
300BCG109	35	27.00511697313325	T0_RPMI
300BCG109	35	24.287517763101626	T0_RPMI
300BCG109	35	38.144013846069	T0_RPMI
300BCG109	35	27.85561637099994	T0_RPMI
300BCG109	35	37.72926525079077	T0_RPMI
300BCG109	35	27.537657571135448	T0_RPMI
300BCG109	35	42.951923279245754	T0_RPMI
300BCG109	35	31.632748712258124	T0_RPMI
300BCG109	35	16.98415134756812	T0_RPMI
300BCG109	35	10.688400639137644	T0_RPMI
300BCG109	35	29.42806019718601	T0_RPMI
300BCG109	35	26.02470488573253	T0_RPMI
300BCG109	35	31.164525803474717	T0_RPMI
300BCG109	35	22.075278689927533	T0_RPMI
300BCG109	35	38.148658901746415	T0_RPMI
300BCG109	35	27.601293641102796	T0_RPMI
300BCG109	35	22.848613950174883	T0_RPMI
300BCG109	35	2.1256953783460903	T0_RPMI
300BCG109	35	28.82978274246944	T0_RPMI
300BCG109	35	27.826967258737007	T0_RPMI
300BCG109	35	40.17865604022281	T0_RPMI
300BCG109	35	28.82918231448872	T0_RPMI
300BCG259	24	11.925356244568068	T0_RPMI
300BCG259	24	20.528865008517922	T0_RPMI
300BCG259	24	21.768296768902392	T0_RPMI
300BCG259	24	6.664547026887051	T0_RPMI
300BCG259	24	4.8574748739040245	T0_RPMI
300BCG259	24	8.96069862739964	T0_RPMI
300BCG259	24	27.07382409111455	T0_RPMI
300BCG259	24	19.33831528456201	T0_RPMI
300BCG259	24	-0.3831733796246197	T0_RPMI
300BCG259	24	24.32851693390388	T0_RPMI
300BCG259	24	29.876236571963506	T0_RPMI
300BCG259	24	6.054116165953657	T0_RPMI
300BCG259	24	15.543796906311275	T0_RPMI
300BCG259	24	18.294484239749007	T0_RPMI
300BCG259	24	28.010322678826757	T0_RPMI
300BCG259	24	16.161870325469955	T0_RPMI
300BCG259	24	16.21247022031552	T0_RPMI
300BCG259	24	14.892088058600129	T0_RPMI
300BCG259	24	12.832042043080012	T0_RPMI
300BCG259	24	-4.311886260868347	T0_RPMI
300BCG259	24	13.61492081965631	T0_RPMI
300BCG259	24	24.859288674339986	T0_RPMI
300BCG259	24	27.559094804105726	T0_RPMI
300BCG259	24	6.309077673166302	T0_RPMI
300BCG259	24	8.442472200607506	T0_RPMI
300BCG259	24	15.282305802639868	T0_RPMI
300BCG259	24	20.570648539874107	T0_RPMI
300BCG259	24	31.812339071032618	T0_RPMI
300BCG259	24	21.368045067194508	T0_RPMI
300BCG259	24	6.2179634020472845	T0_RPMI
300BCG259	24	17.1798216452656	T0_RPMI
300BCG259	24	30.008964486349175	T0_RPMI
300BCG259	24	27.29974230329126	T0_RPMI
300BCG259	24	26.083949506798437	T0_RPMI
300BCG259	24	9.525850704970509	T0_RPMI
300BCG259	24	16.66274962140613	T0_RPMI
300BCG259	24	5.506835952975582	T0_RPMI
300BCG259	24	13.040667803429477	T0_RPMI
300BCG259	24	18.392134576202086	T0_RPMI
300BCG259	24	8.410127078594408	T0_RPMI
300BCG259	24	9.619208912738124	T0_RPMI
300BCG259	24	18.01191725140776	T0_RPMI
300BCG259	24	14.395873287233641	T0_RPMI
300BCG259	24	21.851138995796465	T0_RPMI
300BCG259	24	23.189473787248943	T0_RPMI
300BCG259	24	5.914081539077494	T0_RPMI
300BCG259	24	15.641006511010811	T0_RPMI
300BCG259	24	1.5440753450581421	T0_RPMI
300BCG259	24	19.94708819800469	T0_RPMI
300BCG259	24	32.03053414095443	T0_RPMI
300BCG259	24	26.597558807996208	T0_RPMI
300BCG259	24	-9.31693035526335	T0_RPMI
300BCG259	24	30.102357177847274	T0_RPMI
300BCG259	24	24.12972824348913	T0_RPMI
300BCG259	24	26.515481365907903	T0_RPMI
300BCG259	24	33.20623885609856	T0_RPMI
300BCG259	24	15.912782375797734	T0_RPMI
300BCG259	24	9.903869013417713	T0_RPMI
300BCG259	24	4.6143158694857345	T0_RPMI
300BCG259	24	19.6449260086383	T0_RPMI
300BCG259	24	12.696820619492943	T0_RPMI
300BCG259	24	15.282302255271148	T0_RPMI
300BCG259	24	16.873741191634494	T0_RPMI
300BCG259	24	20.35499721572067	T0_RPMI
300BCG259	24	9.103422420590372	T0_RPMI
300BCG259	24	14.655989170476994	T0_RPMI
300BCG259	24	19.59856130947121	T0_RPMI
300BCG259	24	22.35639387641047	T0_RPMI
300BCG259	24	16.61835082531903	T0_RPMI
300BCG259	24	31.872608452076843	T0_RPMI
300BCG259	24	20.622928623864205	T0_RPMI
300BCG259	24	18.00271378141505	T0_RPMI
300BCG259	24	13.065194442641193	T0_RPMI
300BCG259	24	20.18994848443126	T0_RPMI
300BCG259	24	14.51198807269477	T0_RPMI
300BCG259	24	38.89638387250264	T0_RPMI
300BCG259	24	14.823454537112301	T0_RPMI
300BCG259	24	22.959366429446682	T0_RPMI
300BCG259	24	24.933826331810046	T0_RPMI
300BCG259	24	36.49441805604574	T0_RPMI
300BCG259	24	13.12004975428657	T0_RPMI
300BCG259	24	19.17063702679722	T0_RPMI
300BCG259	24	22.90045715384564	T0_RPMI
300BCG259	24	12.435340026663512	T0_RPMI
300BCG259	24	29.46825754607063	T0_RPMI
300BCG259	24	25.844238458721563	T0_RPMI
300BCG259	24	26.07337273909894	T0_RPMI
300BCG259	24	23.1508514351475	T0_RPMI
300BCG259	24	25.323202962323187	T0_RPMI
300BCG259	24	9.553092090421375	T0_RPMI
300BCG259	24	8.852040572357764	T0_RPMI
300BCG259	24	4.8474942987511325	T0_RPMI
300BCG259	24	19.059406931842922	T0_RPMI
300BCG259	24	24.773518531303182	T0_RPMI
300BCG259	24	0.8975403504010063	T0_RPMI
300BCG259	24	27.99380692651246	T0_RPMI
300BCG259	24	23.355537261434417	T0_RPMI
300BCG259	24	12.926605808083274	T0_RPMI
300BCG259	24	15.990787933023	T0_RPMI
300BCG259	24	12.8335367101841	T0_RPMI
300BCG214	19	23.606085276875557	T0_RPMI
300BCG214	19	16.110271296689707	T0_RPMI
300BCG214	19	25.42463810679277	T0_RPMI
300BCG214	19	6.840712844492195	T0_RPMI
300BCG214	19	15.882043376273916	T0_RPMI
300BCG214	19	30.784180774316166	T0_RPMI
300BCG214	19	34.01341125017737	T0_RPMI
300BCG214	19	7.388374171166686	T0_RPMI
300BCG214	19	17.51513657440335	T0_RPMI
300BCG214	19	14.81478097523303	T0_RPMI
300BCG214	19	17.119440283400476	T0_RPMI
300BCG214	19	12.29422427858906	T0_RPMI
300BCG214	19	22.633856333483926	T0_RPMI
300BCG214	19	18.434006894032525	T0_RPMI
300BCG214	19	6.859099600148379	T0_RPMI
300BCG214	19	29.68667068386025	T0_RPMI
300BCG214	19	19.928696250819925	T0_RPMI
300BCG214	19	7.148411417988744	T0_RPMI
300BCG214	19	34.960840973871925	T0_RPMI
300BCG214	19	11.908695754315323	T0_RPMI
300BCG214	19	7.8276230720990485	T0_RPMI
300BCG214	19	36.74804222394617	T0_RPMI
300BCG214	19	21.136267792531864	T0_RPMI
300BCG214	19	23.79928781608056	T0_RPMI
300BCG214	19	25.4045586743057	T0_RPMI
300BCG214	19	19.20717575600984	T0_RPMI
300BCG214	19	38.44470002101447	T0_RPMI
300BCG214	19	20.33006972257838	T0_RPMI
300BCG214	19	15.353194577976094	T0_RPMI
300BCG214	19	11.61986178142119	T0_RPMI
300BCG214	19	21.543162106699004	T0_RPMI
300BCG214	19	29.239738253069508	T0_RPMI
300BCG214	19	26.264986154211854	T0_RPMI
300BCG214	19	15.399225131786663	T0_RPMI
300BCG214	19	19.997615621377836	T0_RPMI
300BCG214	19	18.917509322969735	T0_RPMI
300BCG214	19	26.681583984264684	T0_RPMI
300BCG214	19	4.896263758273125	T0_RPMI
300BCG214	19	38.725586670250586	T0_RPMI
300BCG214	19	18.309196432664084	T0_RPMI
300BCG214	19	13.169076449650255	T0_RPMI
300BCG214	19	6.721919090974854	T0_RPMI
300BCG214	19	10.256565610118674	T0_RPMI
300BCG214	19	12.4786379379465	T0_RPMI
300BCG214	19	13.359565405473353	T0_RPMI
300BCG214	19	19.972086421225512	T0_RPMI
300BCG214	19	11.89591127366076	T0_RPMI
300BCG214	19	25.084243140944196	T0_RPMI
300BCG214	19	18.477122288236536	T0_RPMI
300BCG214	19	21.612501446272436	T0_RPMI
300BCG214	19	22.834684512933862	T0_RPMI
300BCG214	19	12.941131842299036	T0_RPMI
300BCG214	19	20.25920459164036	T0_RPMI
300BCG214	19	13.23687654865193	T0_RPMI
300BCG214	19	27.026182041309962	T0_RPMI
300BCG214	19	20.1432296267848	T0_RPMI
300BCG214	19	10.313946043998687	T0_RPMI
300BCG214	19	16.224899180898117	T0_RPMI
300BCG214	19	20.79853060844625	T0_RPMI
300BCG214	19	20.278243100551567	T0_RPMI
300BCG214	19	21.923046038263397	T0_RPMI
300BCG214	19	13.226487640075726	T0_RPMI
300BCG214	19	19.369289264241903	T0_RPMI
300BCG214	19	5.626119628168538	T0_RPMI
300BCG214	19	18.325401901175013	T0_RPMI
300BCG214	19	26.62044556892016	T0_RPMI
300BCG214	19	36.61423310810838	T0_RPMI
300BCG214	19	22.739462144996022	T0_RPMI
300BCG214	19	25.64400760703279	T0_RPMI
300BCG214	19	24.59271906240317	T0_RPMI
300BCG214	19	15.563915202245223	T0_RPMI
300BCG214	19	15.164785902360286	T0_RPMI
300BCG214	19	40.580341460145846	T0_RPMI
300BCG214	19	19.37612871505701	T0_RPMI
300BCG214	19	18.64583668461483	T0_RPMI
300BCG214	19	6.051050076661149	T0_RPMI
300BCG214	19	27.38106454867425	T0_RPMI
300BCG214	19	19.25252354195303	T0_RPMI
300BCG214	19	20.381455674391763	T0_RPMI
300BCG214	19	11.925250053915336	T0_RPMI
300BCG214	19	22.75268851364208	T0_RPMI
300BCG214	19	11.093848801836034	T0_RPMI
300BCG214	19	21.455521432541357	T0_RPMI
300BCG214	19	25.835804359037617	T0_RPMI
300BCG214	19	20.155678401682895	T0_RPMI
300BCG214	19	8.859408034219609	T0_RPMI
300BCG214	19	18.056439215173235	T0_RPMI
300BCG214	19	19.494371192941884	T0_RPMI
300BCG214	19	40.14984490038553	T0_RPMI
300BCG214	19	26.508734591335074	T0_RPMI
300BCG214	19	25.36706229668436	T0_RPMI
300BCG214	19	43.57650666718676	T0_RPMI
300BCG214	19	15.99061250900539	T0_RPMI
300BCG214	19	22.106551229722545	T0_RPMI
300BCG214	19	23.01484472494312	T0_RPMI
300BCG214	19	20.835237766643147	T0_RPMI
300BCG214	19	37.321458296708734	T0_RPMI
300BCG214	19	30.0761806443726	T0_RPMI
300BCG214	19	19.858994620605998	T0_RPMI
300BCG214	19	6.528213775387512	T0_RPMI
300BCG211	20	20.642523605827844	T0_RPMI
300BCG211	20	22.835994887884006	T0_RPMI
300BCG211	20	23.468878497896146	T0_RPMI
300BCG211	20	31.933865490881697	T0_RPMI
300BCG211	20	22.872853252177347	T0_RPMI
300BCG211	20	10.520375132038708	T0_RPMI
300BCG211	20	8.64360309222795	T0_RPMI
300BCG211	20	5.251149293581251	T0_RPMI
300BCG211	20	16.36676291929496	T0_RPMI
300BCG211	20	15.44380120198203	T0_RPMI
300BCG211	20	29.84039855447524	T0_RPMI
300BCG211	20	30.918940251260796	T0_RPMI
300BCG211	20	36.60893658352628	T0_RPMI
300BCG211	20	16.552294787405515	T0_RPMI
300BCG211	20	25.29903496581241	T0_RPMI
300BCG211	20	4.508546884753442	T0_RPMI
300BCG211	20	16.97764057956901	T0_RPMI
300BCG211	20	22.891900457473334	T0_RPMI
300BCG211	20	14.752034321592271	T0_RPMI
300BCG211	20	49.779233723486975	T0_RPMI
300BCG211	20	21.014836615946425	T0_RPMI
300BCG211	20	17.834304751116147	T0_RPMI
300BCG211	20	14.602961005418658	T0_RPMI
300BCG211	20	29.76614014708534	T0_RPMI
300BCG211	20	17.9349244672162	T0_RPMI
300BCG211	20	4.68220063872306	T0_RPMI
300BCG211	20	-2.3416696988965815	T0_RPMI
300BCG211	20	42.18024147093472	T0_RPMI
300BCG211	20	43.669749202684734	T0_RPMI
300BCG211	20	36.554208802070065	T0_RPMI
300BCG211	20	37.16775761134118	T0_RPMI
300BCG211	20	46.017281133484	T0_RPMI
300BCG211	20	22.652213294917168	T0_RPMI
300BCG211	20	10.71184558158612	T0_RPMI
300BCG211	20	21.144013750072475	T0_RPMI
300BCG211	20	15.397685559963808	T0_RPMI
300BCG211	20	21.499232316721656	T0_RPMI
300BCG211	20	44.618483832383696	T0_RPMI
300BCG211	20	27.390270625848473	T0_RPMI
300BCG211	20	26.127513061351358	T0_RPMI
300BCG211	20	34.34835043649344	T0_RPMI
300BCG211	20	34.363133311991376	T0_RPMI
300BCG211	20	14.362197333524108	T0_RPMI
300BCG211	20	33.37260613276295	T0_RPMI
300BCG211	20	24.916861801262392	T0_RPMI
300BCG211	20	22.53634643429319	T0_RPMI
300BCG211	20	6.9925623757677045	T0_RPMI
300BCG211	20	31.814844040144074	T0_RPMI
300BCG211	20	41.81369631779856	T0_RPMI
300BCG211	20	33.8968455730748	T0_RPMI
300BCG211	20	30.263825609483213	T0_RPMI
300BCG211	20	19.514523110085648	T0_RPMI
300BCG211	20	31.201689602820778	T0_RPMI
300BCG211	20	6.8336913537628075	T0_RPMI
300BCG211	20	29.175949905499113	T0_RPMI
300BCG211	20	29.107670557876784	T0_RPMI
300BCG211	20	11.638615301656396	T0_RPMI
300BCG211	20	23.551559146129044	T0_RPMI
300BCG211	20	27.849720936460503	T0_RPMI
300BCG211	20	26.482895151599813	T0_RPMI
300BCG211	20	24.402358631897275	T0_RPMI
300BCG211	20	33.84122090405217	T0_RPMI
300BCG211	20	30.810371327325544	T0_RPMI
300BCG211	20	28.959567744289977	T0_RPMI
300BCG211	20	32.932578158438986	T0_RPMI
300BCG211	20	33.69540777103691	T0_RPMI
300BCG211	20	15.746630625236707	T0_RPMI
300BCG211	20	15.132820795447044	T0_RPMI
300BCG211	20	26.360366971388167	T0_RPMI
300BCG211	20	16.9034615780681	T0_RPMI
300BCG211	20	23.586536117943126	T0_RPMI
300BCG211	20	28.94052459642964	T0_RPMI
300BCG211	20	27.261942487579777	T0_RPMI
300BCG211	20	27.978272777629662	T0_RPMI
300BCG211	20	21.15579191581362	T0_RPMI
300BCG211	20	0.547582731009236	T0_RPMI
300BCG211	20	21.793087054912178	T0_RPMI
300BCG211	20	18.803634069033432	T0_RPMI
300BCG211	20	26.449377612273704	T0_RPMI
300BCG211	20	-2.5978528447843328	T0_RPMI
300BCG211	20	32.08067063655484	T0_RPMI
300BCG211	20	50.553389442084445	T0_RPMI
300BCG211	20	14.467288403089624	T0_RPMI
300BCG211	20	42.14070297895428	T0_RPMI
300BCG211	20	32.17242962344285	T0_RPMI
300BCG211	20	25.84247759020789	T0_RPMI
300BCG211	20	20.807370934189166	T0_RPMI
300BCG211	20	21.734251567121085	T0_RPMI
300BCG211	20	-3.8239878430935286	T0_RPMI
300BCG211	20	21.42327438322003	T0_RPMI
300BCG211	20	19.99826183465109	T0_RPMI
300BCG211	20	29.014797905485395	T0_RPMI
300BCG211	20	35.523548426696514	T0_RPMI
300BCG211	20	26.55036999741578	T0_RPMI
300BCG211	20	9.317837213791528	T0_RPMI
300BCG211	20	15.678944791056841	T0_RPMI
300BCG211	20	32.014675140972905	T0_RPMI
300BCG211	20	44.46161492399752	T0_RPMI
300BCG211	20	25.031738226177016	T0_RPMI
300BCG211	20	23.119086936949486	T0_RPMI
300BCG141	26	27.98604388108156	T0_RPMI
300BCG141	26	15.167697444689251	T0_RPMI
300BCG141	26	9.414372182135011	T0_RPMI
300BCG141	26	27.31932183998456	T0_RPMI
300BCG141	26	30.178134109575087	T0_RPMI
300BCG141	26	25.420030539217255	T0_RPMI
300BCG141	26	19.227574862742497	T0_RPMI
300BCG141	26	40.81880935407938	T0_RPMI
300BCG141	26	17.338496283887913	T0_RPMI
300BCG141	26	31.810277629285622	T0_RPMI
300BCG141	26	30.06964258094731	T0_RPMI
300BCG141	26	25.4071564492188	T0_RPMI
300BCG141	26	26.844455169629665	T0_RPMI
300BCG141	26	49.844681564910246	T0_RPMI
300BCG141	26	24.838683161334668	T0_RPMI
300BCG141	26	32.57526459198258	T0_RPMI
300BCG141	26	37.650160969215364	T0_RPMI
300BCG141	26	19.704453084380116	T0_RPMI
300BCG141	26	24.92326003729791	T0_RPMI
300BCG141	26	24.063944838739673	T0_RPMI
300BCG141	26	26.21647215013004	T0_RPMI
300BCG141	26	34.776155441329465	T0_RPMI
300BCG141	26	18.301394656424534	T0_RPMI
300BCG141	26	26.52047915125877	T0_RPMI
300BCG141	26	15.386045398016096	T0_RPMI
300BCG141	26	15.422849500249175	T0_RPMI
300BCG141	26	13.26566937373253	T0_RPMI
300BCG141	26	29.838150973127924	T0_RPMI
300BCG141	26	6.598432806338667	T0_RPMI
300BCG141	26	28.26575177529002	T0_RPMI
300BCG141	26	8.955357519270162	T0_RPMI
300BCG141	26	14.356895215675298	T0_RPMI
300BCG141	26	27.07136082666788	T0_RPMI
300BCG141	26	21.121160437499388	T0_RPMI
300BCG141	26	25.73892870402689	T0_RPMI
300BCG141	26	20.733616625151868	T0_RPMI
300BCG141	26	26.975992250239507	T0_RPMI
300BCG141	26	5.6953385578151305	T0_RPMI
300BCG141	26	16.80555545256516	T0_RPMI
300BCG141	26	33.21377298448894	T0_RPMI
300BCG141	26	29.778077323176912	T0_RPMI
300BCG141	26	26.357477114683313	T0_RPMI
300BCG141	26	35.48057320031514	T0_RPMI
300BCG141	26	29.836201763268825	T0_RPMI
300BCG141	26	19.75791858293728	T0_RPMI
300BCG141	26	22.752304390794762	T0_RPMI
300BCG141	26	26.66004073006967	T0_RPMI
300BCG141	26	22.112593533690205	T0_RPMI
300BCG141	26	21.113794170283942	T0_RPMI
300BCG141	26	15.180683225883964	T0_RPMI
300BCG141	26	25.15205202474692	T0_RPMI
300BCG141	26	16.38458129201761	T0_RPMI
300BCG141	26	25.86167907324954	T0_RPMI
300BCG141	26	7.28661975396982	T0_RPMI
300BCG141	26	19.844183251779008	T0_RPMI
300BCG141	26	37.091646045206666	T0_RPMI
300BCG141	26	15.84862842859934	T0_RPMI
300BCG141	26	24.174182148832173	T0_RPMI
300BCG141	26	22.826242576192946	T0_RPMI
300BCG141	26	21.378316440161132	T0_RPMI
300BCG141	26	16.760635453781383	T0_RPMI
300BCG141	26	26.449962596615784	T0_RPMI
300BCG141	26	22.906070019745844	T0_RPMI
300BCG141	26	6.195077476108064	T0_RPMI
300BCG141	26	21.337290177272806	T0_RPMI
300BCG141	26	16.43446421562886	T0_RPMI
300BCG141	26	15.208463716876786	T0_RPMI
300BCG141	26	36.56475478612379	T0_RPMI
300BCG141	26	26.348019019431607	T0_RPMI
300BCG141	26	18.817615325563214	T0_RPMI
300BCG141	26	13.063716179230466	T0_RPMI
300BCG141	26	21.40674291959336	T0_RPMI
300BCG141	26	25.943538238702185	T0_RPMI
300BCG141	26	49.03683603106594	T0_RPMI
300BCG141	26	27.442871683122434	T0_RPMI
300BCG141	26	30.334658744081732	T0_RPMI
300BCG141	26	7.945754045540908	T0_RPMI
300BCG141	26	42.337043780894696	T0_RPMI
300BCG141	26	14.825763358178623	T0_RPMI
300BCG141	26	19.126760514809213	T0_RPMI
300BCG141	26	31.04139168532209	T0_RPMI
300BCG141	26	17.78754624557534	T0_RPMI
300BCG141	26	8.937180711832154	T0_RPMI
300BCG141	26	22.78761147126965	T0_RPMI
300BCG141	26	20.924234569004263	T0_RPMI
300BCG141	26	26.10513794054767	T0_RPMI
300BCG141	26	25.84499211668803	T0_RPMI
300BCG141	26	19.281228435233757	T0_RPMI
300BCG141	26	17.06863813353917	T0_RPMI
300BCG141	26	38.94449883802006	T0_RPMI
300BCG141	26	17.300727466321728	T0_RPMI
300BCG141	26	28.77939511646427	T0_RPMI
300BCG141	26	28.995111297753247	T0_RPMI
300BCG141	26	14.217190808997453	T0_RPMI
300BCG141	26	23.55059153912435	T0_RPMI
300BCG141	26	31.80773389258988	T0_RPMI
300BCG141	26	12.764716316868602	T0_RPMI
300BCG141	26	15.350281824664789	T0_RPMI
300BCG141	26	9.16106381036733	T0_RPMI
300BCG141	26	19.998807064927146	T0_RPMI
300BCG286	20	9.643537941446821	T0_RPMI
300BCG286	20	9.562474601957561	T0_RPMI
300BCG286	20	17.769310529336416	T0_RPMI
300BCG286	20	18.302032398314775	T0_RPMI
300BCG286	20	2.64715969202138	T0_RPMI
300BCG286	20	-5.915348455028348	T0_RPMI
300BCG286	20	-0.9925252074354047	T0_RPMI
300BCG286	20	10.16698802727637	T0_RPMI
300BCG286	20	0.6807518918729838	T0_RPMI
300BCG286	20	26.002255742683897	T0_RPMI
300BCG286	20	9.99553522349256	T0_RPMI
300BCG286	20	17.565986833484317	T0_RPMI
300BCG286	20	3.365642719226858	T0_RPMI
300BCG286	20	6.528423957667125	T0_RPMI
300BCG286	20	11.154173506433127	T0_RPMI
300BCG286	20	13.512255171364934	T0_RPMI
300BCG286	20	21.11797190043395	T0_RPMI
300BCG286	20	11.669812583572437	T0_RPMI
300BCG286	20	16.32871509134547	T0_RPMI
300BCG286	20	28.108345849746105	T0_RPMI
300BCG286	20	19.250324756669443	T0_RPMI
300BCG286	20	14.23215401655114	T0_RPMI
300BCG286	20	20.87734721562211	T0_RPMI
300BCG286	20	-2.459476419423935	T0_RPMI
300BCG286	20	21.370306794863332	T0_RPMI
300BCG286	20	23.81849579767251	T0_RPMI
300BCG286	20	-2.6842550892354495	T0_RPMI
300BCG286	20	33.07230580070318	T0_RPMI
300BCG286	20	9.327237676078797	T0_RPMI
300BCG286	20	-0.5685657107827204	T0_RPMI
300BCG286	20	8.937356536699928	T0_RPMI
300BCG286	20	24.86190547070018	T0_RPMI
300BCG286	20	6.292909092978698	T0_RPMI
300BCG286	20	33.76201911246038	T0_RPMI
300BCG286	20	23.668388456774	T0_RPMI
300BCG286	20	5.238794647093116	T0_RPMI
300BCG286	20	12.06619781672322	T0_RPMI
300BCG286	20	6.431275174092384	T0_RPMI
300BCG286	20	11.48185066803956	T0_RPMI
300BCG286	20	28.511756171012543	T0_RPMI
300BCG286	20	14.240082789863395	T0_RPMI
300BCG286	20	35.80788975792519	T0_RPMI
300BCG286	20	19.269885509718478	T0_RPMI
300BCG286	20	37.8212363286776	T0_RPMI
300BCG286	20	26.551381373411374	T0_RPMI
300BCG286	20	12.600807541862775	T0_RPMI
300BCG286	20	21.77570844814161	T0_RPMI
300BCG286	20	21.14591970375316	T0_RPMI
300BCG286	20	11.503250280339044	T0_RPMI
300BCG286	20	1.527852158171684	T0_RPMI
300BCG286	20	18.35372492978549	T0_RPMI
300BCG286	20	20.63647721022941	T0_RPMI
300BCG286	20	12.490687960916741	T0_RPMI
300BCG286	20	18.422582556044304	T0_RPMI
300BCG286	20	24.198906748514872	T0_RPMI
300BCG286	20	15.740728285527862	T0_RPMI
300BCG286	20	-8.602447636353457	T0_RPMI
300BCG286	20	13.824884298241983	T0_RPMI
300BCG286	20	1.5582796752542007	T0_RPMI
300BCG286	20	19.59901285919132	T0_RPMI
300BCG286	20	-7.375560244455196	T0_RPMI
300BCG286	20	19.241315976619536	T0_RPMI
300BCG286	20	26.271904025898834	T0_RPMI
300BCG286	20	33.144310166306035	T0_RPMI
300BCG286	20	34.536557538354145	T0_RPMI
300BCG286	20	7.1077497871127475	T0_RPMI
300BCG286	20	32.73588019362415	T0_RPMI
300BCG286	20	0.21707080770721826	T0_RPMI
300BCG286	20	10.18168071855391	T0_RPMI
300BCG286	20	7.858792829992723	T0_RPMI
300BCG286	20	9.173964923797481	T0_RPMI
300BCG286	20	14.904322833379434	T0_RPMI
300BCG286	20	18.035735446478764	T0_RPMI
300BCG286	20	18.746431655139833	T0_RPMI
300BCG286	20	17.63169523377098	T0_RPMI
300BCG286	20	14.977728536302827	T0_RPMI
300BCG286	20	19.66351445271212	T0_RPMI
300BCG286	20	-7.790220977543393	T0_RPMI
300BCG286	20	17.671069589788814	T0_RPMI
300BCG286	20	28.970097839824593	T0_RPMI
300BCG286	20	23.549604615440398	T0_RPMI
300BCG286	20	-2.053407053667467	T0_RPMI
300BCG286	20	7.640515757600486	T0_RPMI
300BCG286	20	6.729122629204231	T0_RPMI
300BCG286	20	19.92518938010838	T0_RPMI
300BCG286	20	-7.2225199136552	T0_RPMI
300BCG286	20	11.448130239713745	T0_RPMI
300BCG286	20	14.859816651128822	T0_RPMI
300BCG286	20	21.01406985088472	T0_RPMI
300BCG286	20	14.077868015376712	T0_RPMI
300BCG286	20	4.080661383432517	T0_RPMI
300BCG286	20	6.4485361315081855	T0_RPMI
300BCG286	20	11.847510420985428	T0_RPMI
300BCG286	20	10.723446968675875	T0_RPMI
300BCG286	20	4.876489020813225	T0_RPMI
300BCG286	20	16.36778655120957	T0_RPMI
300BCG286	20	23.14683889852659	T0_RPMI
300BCG286	20	23.198750930472194	T0_RPMI
300BCG286	20	11.373966625086554	T0_RPMI
300BCG286	20	27.44576857178528	T0_RPMI
300BCG270	23	8.906806280835632	T0_RPMI
300BCG270	23	1.6918277203661163	T0_RPMI
300BCG270	23	6.62291584864805	T0_RPMI
300BCG270	23	20.69286175631102	T0_RPMI
300BCG270	23	25.493206044346884	T0_RPMI
300BCG270	23	1.8682138684441594	T0_RPMI
300BCG270	23	12.26893094331194	T0_RPMI
300BCG270	23	36.5895224594359	T0_RPMI
300BCG270	23	17.28091756117312	T0_RPMI
300BCG270	23	11.91104146542471	T0_RPMI
300BCG270	23	13.442622920239469	T0_RPMI
300BCG270	23	24.290765069456057	T0_RPMI
300BCG270	23	18.462626445779023	T0_RPMI
300BCG270	23	18.352476325265418	T0_RPMI
300BCG270	23	30.08350894051368	T0_RPMI
300BCG270	23	2.7489347265911803	T0_RPMI
300BCG270	23	24.595292266432295	T0_RPMI
300BCG270	23	15.775926183713125	T0_RPMI
300BCG270	23	13.919710026988302	T0_RPMI
300BCG270	23	15.718954990492017	T0_RPMI
300BCG270	23	6.562997608379996	T0_RPMI
300BCG270	23	11.768760356222092	T0_RPMI
300BCG270	23	26.612974370391214	T0_RPMI
300BCG270	23	4.391852493636013	T0_RPMI
300BCG270	23	14.69617578776422	T0_RPMI
300BCG270	23	24.882025952527197	T0_RPMI
300BCG270	23	15.85421732070762	T0_RPMI
300BCG270	23	26.16383106418599	T0_RPMI
300BCG270	23	15.486825753057508	T0_RPMI
300BCG270	23	4.557262245617466	T0_RPMI
300BCG270	23	3.4441062721619424	T0_RPMI
300BCG270	23	18.315040567374126	T0_RPMI
300BCG270	23	22.492626238062027	T0_RPMI
300BCG270	23	33.51988047343286	T0_RPMI
300BCG270	23	9.121623713030798	T0_RPMI
300BCG270	23	14.218000306622194	T0_RPMI
300BCG270	23	5.5477506965809695	T0_RPMI
300BCG270	23	10.56984496581026	T0_RPMI
300BCG270	23	11.999652664320289	T0_RPMI
300BCG270	23	17.143312615518596	T0_RPMI
300BCG270	23	15.373115218161711	T0_RPMI
300BCG270	23	6.445979832420889	T0_RPMI
300BCG270	23	22.77306352264186	T0_RPMI
300BCG270	23	21.258086219315743	T0_RPMI
300BCG270	23	25.608409760072725	T0_RPMI
300BCG270	23	3.840152698741061	T0_RPMI
300BCG270	23	20.500463795159877	T0_RPMI
300BCG270	23	7.6549592763666405	T0_RPMI
300BCG270	23	22.798762615356544	T0_RPMI
300BCG270	23	20.254425573387653	T0_RPMI
300BCG270	23	35.00765421072073	T0_RPMI
300BCG270	23	-3.2028238472364388	T0_RPMI
300BCG270	23	14.828624404386206	T0_RPMI
300BCG270	23	8.041330899113465	T0_RPMI
300BCG270	23	30.113111406711532	T0_RPMI
300BCG270	23	17.80452484799801	T0_RPMI
300BCG270	23	27.07717289632403	T0_RPMI
300BCG270	23	2.635595134115025	T0_RPMI
300BCG270	23	18.07567159226572	T0_RPMI
300BCG270	23	13.334900066392617	T0_RPMI
300BCG270	23	6.829375220077845	T0_RPMI
300BCG270	23	20.11480469967198	T0_RPMI
300BCG270	23	21.811163137800285	T0_RPMI
300BCG270	23	19.74550288135712	T0_RPMI
300BCG270	23	29.583049700657032	T0_RPMI
300BCG270	23	24.069669337453398	T0_RPMI
300BCG270	23	24.505565710457063	T0_RPMI
300BCG270	23	21.702650091527726	T0_RPMI
300BCG270	23	21.98698613017736	T0_RPMI
300BCG270	23	23.873418138431862	T0_RPMI
300BCG270	23	4.222150740085528	T0_RPMI
300BCG270	23	16.059915894825135	T0_RPMI
300BCG270	23	15.35411042688037	T0_RPMI
300BCG270	23	16.307129030144168	T0_RPMI
300BCG270	23	14.177422125726567	T0_RPMI
300BCG270	23	34.86672102796913	T0_RPMI
300BCG270	23	8.73973353062114	T0_RPMI
300BCG270	23	12.385522740746012	T0_RPMI
300BCG270	23	4.166130714125516	T0_RPMI
300BCG270	23	7.513989534723626	T0_RPMI
300BCG270	23	18.851870381555127	T0_RPMI
300BCG270	23	16.413863338322553	T0_RPMI
300BCG270	23	15.348806585803953	T0_RPMI
300BCG270	23	15.437014297323483	T0_RPMI
300BCG270	23	2.9944200236601497	T0_RPMI
300BCG270	23	13.826485114994052	T0_RPMI
300BCG270	23	29.766569999893203	T0_RPMI
300BCG270	23	36.445784037318525	T0_RPMI
300BCG270	23	30.837469069822227	T0_RPMI
300BCG270	23	0.48476125239382606	T0_RPMI
300BCG270	23	31.91420008709511	T0_RPMI
300BCG270	23	3.6481953953858706	T0_RPMI
300BCG270	23	16.69371993864087	T0_RPMI
300BCG270	23	24.417118501623886	T0_RPMI
300BCG270	23	22.97422668490917	T0_RPMI
300BCG270	23	10.382534412093866	T0_RPMI
300BCG270	23	11.871219293737862	T0_RPMI
300BCG270	23	15.311853284006249	T0_RPMI
300BCG270	23	41.03189389243926	T0_RPMI
300BCG270	23	20.447402948319397	T0_RPMI
300BCG272	20	7.196426602639632	T0_RPMI
300BCG272	20	25.66600340652028	T0_RPMI
300BCG272	20	0.038765484448789245	T0_RPMI
300BCG272	20	13.438806801690227	T0_RPMI
300BCG272	20	7.771450269043043	T0_RPMI
300BCG272	20	18.33295373343335	T0_RPMI
300BCG272	20	8.319805322500283	T0_RPMI
300BCG272	20	22.777247579775413	T0_RPMI
300BCG272	20	14.788946925969636	T0_RPMI
300BCG272	20	-3.124683628836567	T0_RPMI
300BCG272	20	11.91159734390938	T0_RPMI
300BCG272	20	-0.0841015009123734	T0_RPMI
300BCG272	20	8.694174464419747	T0_RPMI
300BCG272	20	14.128063388075113	T0_RPMI
300BCG272	20	1.9328539938599594	T0_RPMI
300BCG272	20	6.936862921378712	T0_RPMI
300BCG272	20	31.67749641457902	T0_RPMI
300BCG272	20	21.604078271777407	T0_RPMI
300BCG272	20	-3.9865633495439288	T0_RPMI
300BCG272	20	11.298892983285937	T0_RPMI
300BCG272	20	8.32034565518902	T0_RPMI
300BCG272	20	9.022372786376524	T0_RPMI
300BCG272	20	-2.0252604898290874	T0_RPMI
300BCG272	20	7.4030037275001686	T0_RPMI
300BCG272	20	11.295870515577684	T0_RPMI
300BCG272	20	22.316767543385435	T0_RPMI
300BCG272	20	16.008491730378875	T0_RPMI
300BCG272	20	17.351628719243838	T0_RPMI
300BCG272	20	11.811801562402101	T0_RPMI
300BCG272	20	-9.096381340830245	T0_RPMI
300BCG272	20	1.6404182820257294	T0_RPMI
300BCG272	20	26.306379876028263	T0_RPMI
300BCG272	20	5.7027689337482	T0_RPMI
300BCG272	20	8.397801152253908	T0_RPMI
300BCG272	20	15.29475689335661	T0_RPMI
300BCG272	20	2.50933727497787	T0_RPMI
300BCG272	20	14.959827540564639	T0_RPMI
300BCG272	20	22.5000177448893	T0_RPMI
300BCG272	20	9.452381184529928	T0_RPMI
300BCG272	20	13.57428062236764	T0_RPMI
300BCG272	20	7.657332065973182	T0_RPMI
300BCG272	20	16.155761222184157	T0_RPMI
300BCG272	20	-6.115117770138813	T0_RPMI
300BCG272	20	34.250286124627145	T0_RPMI
300BCG272	20	14.065256365854875	T0_RPMI
300BCG272	20	10.2944692058044	T0_RPMI
300BCG272	20	10.780856458359342	T0_RPMI
300BCG272	20	7.262030610897096	T0_RPMI
300BCG272	20	23.354357896517865	T0_RPMI
300BCG272	20	18.292121269120578	T0_RPMI
300BCG272	20	19.962078797912543	T0_RPMI
300BCG272	20	9.406841236797424	T0_RPMI
300BCG272	20	18.241188214040413	T0_RPMI
300BCG272	20	12.14541622613941	T0_RPMI
300BCG272	20	30.306023176189058	T0_RPMI
300BCG272	20	14.984159988664352	T0_RPMI
300BCG272	20	16.405609693234208	T0_RPMI
300BCG272	20	11.003884059150517	T0_RPMI
300BCG272	20	8.429656239388311	T0_RPMI
300BCG272	20	-4.652701045520754	T0_RPMI
300BCG272	20	2.0081716924687574	T0_RPMI
300BCG272	20	2.2727222548042114	T0_RPMI
300BCG272	20	18.21947009927816	T0_RPMI
300BCG272	20	21.381857911343122	T0_RPMI
300BCG272	20	8.665261431882092	T0_RPMI
300BCG272	20	1.5952100471521156	T0_RPMI
300BCG272	20	9.79801775880797	T0_RPMI
300BCG272	20	8.453377477783091	T0_RPMI
300BCG272	20	10.425691878707443	T0_RPMI
300BCG272	20	11.368640220720831	T0_RPMI
300BCG272	20	10.927131814023257	T0_RPMI
300BCG272	20	11.652197270661247	T0_RPMI
300BCG272	20	28.409088713947543	T0_RPMI
300BCG272	20	25.705539973647916	T0_RPMI
300BCG272	20	5.572170195224465	T0_RPMI
300BCG272	20	14.116001541476377	T0_RPMI
300BCG272	20	17.15817798543151	T0_RPMI
300BCG272	20	18.2671044557219	T0_RPMI
300BCG272	20	25.476229314643675	T0_RPMI
300BCG272	20	13.893637107835964	T0_RPMI
300BCG272	20	7.0584633029595185	T0_RPMI
300BCG272	20	12.818358830287892	T0_RPMI
300BCG272	20	4.1296721751873235	T0_RPMI
300BCG272	20	14.448421459212307	T0_RPMI
300BCG272	20	22.711790584557892	T0_RPMI
300BCG272	20	18.37494990380544	T0_RPMI
300BCG272	20	-4.434221539046064	T0_RPMI
300BCG272	20	24.979017570434706	T0_RPMI
300BCG272	20	10.668700197583108	T0_RPMI
300BCG272	20	23.156632109877858	T0_RPMI
300BCG272	20	16.587751091426018	T0_RPMI
300BCG272	20	26.729209085497537	T0_RPMI
300BCG272	20	0.5141228605330574	T0_RPMI
300BCG272	20	11.477031818379398	T0_RPMI
300BCG272	20	7.913525993421356	T0_RPMI
300BCG272	20	8.20359748233698	T0_RPMI
300BCG272	20	19.394086974370925	T0_RPMI
300BCG272	20	-1.2355234060483915	T0_RPMI
300BCG272	20	10.795124597125302	T0_RPMI
300BCG272	20	12.924964832887005	T0_RPMI
300BCG060	20	39.40388884134605	T0_RPMI
300BCG060	20	32.679009497085744	T0_RPMI
300BCG060	20	27.658868699528348	T0_RPMI
300BCG060	20	20.981639885278422	T0_RPMI
300BCG060	20	34.338293494565555	T0_RPMI
300BCG060	20	21.20332717131593	T0_RPMI
300BCG060	20	17.109845486677425	T0_RPMI
300BCG060	20	29.80125222109342	T0_RPMI
300BCG060	20	33.532308624709415	T0_RPMI
300BCG060	20	20.415987912116076	T0_RPMI
300BCG060	20	16.401142511440515	T0_RPMI
300BCG060	20	0.6921293211163173	T0_RPMI
300BCG060	20	16.86419012676659	T0_RPMI
300BCG060	20	27.209993587835264	T0_RPMI
300BCG060	20	34.93554249272693	T0_RPMI
300BCG060	20	17.809321446012877	T0_RPMI
300BCG060	20	12.193208590043925	T0_RPMI
300BCG060	20	10.155201511178868	T0_RPMI
300BCG060	20	30.757380575897212	T0_RPMI
300BCG060	20	38.84167298265305	T0_RPMI
300BCG060	20	27.52645715347296	T0_RPMI
300BCG060	20	34.43509876344682	T0_RPMI
300BCG060	20	20.41358805362816	T0_RPMI
300BCG060	20	30.79151915824479	T0_RPMI
300BCG060	20	25.07342450787105	T0_RPMI
300BCG060	20	27.324354020142597	T0_RPMI
300BCG060	20	42.83610349671376	T0_RPMI
300BCG060	20	3.7382535642215857	T0_RPMI
300BCG060	20	44.140238737208264	T0_RPMI
300BCG060	20	17.79237763644584	T0_RPMI
300BCG060	20	34.10462933105632	T0_RPMI
300BCG060	20	36.58693968803785	T0_RPMI
300BCG060	20	12.68696525836181	T0_RPMI
300BCG060	20	3.803879778170356	T0_RPMI
300BCG060	20	31.179666108615127	T0_RPMI
300BCG060	20	15.948083921743606	T0_RPMI
300BCG060	20	23.232642462543506	T0_RPMI
300BCG060	20	28.428156799824055	T0_RPMI
300BCG060	20	27.263610498796034	T0_RPMI
300BCG060	20	13.469950309494239	T0_RPMI
300BCG060	20	29.149714113674328	T0_RPMI
300BCG060	20	10.77345766098935	T0_RPMI
300BCG060	20	10.707389021389774	T0_RPMI
300BCG060	20	16.105765919660243	T0_RPMI
300BCG060	20	19.290281294544315	T0_RPMI
300BCG060	20	30.39682570002679	T0_RPMI
300BCG060	20	20.788068177021522	T0_RPMI
300BCG060	20	23.089932982962093	T0_RPMI
300BCG060	20	34.61557862230735	T0_RPMI
300BCG060	20	12.712193207868603	T0_RPMI
300BCG060	20	21.116034306041033	T0_RPMI
300BCG060	20	15.172274577432471	T0_RPMI
300BCG060	20	33.4852075043329	T0_RPMI
300BCG060	20	27.016222228015504	T0_RPMI
300BCG060	20	9.088280129873558	T0_RPMI
300BCG060	20	26.93402201516302	T0_RPMI
300BCG060	20	17.296783977084864	T0_RPMI
300BCG060	20	29.06216130729059	T0_RPMI
300BCG060	20	28.751802726251057	T0_RPMI
300BCG060	20	12.88510928335377	T0_RPMI
300BCG060	20	23.60826734355738	T0_RPMI
300BCG060	20	27.00931663004137	T0_RPMI
300BCG060	20	15.212918230527425	T0_RPMI
300BCG060	20	16.479206725265094	T0_RPMI
300BCG060	20	11.527996553756818	T0_RPMI
300BCG060	20	11.010777722715837	T0_RPMI
300BCG060	20	24.81570331893229	T0_RPMI
300BCG060	20	37.75371661449919	T0_RPMI
300BCG060	20	15.179151014027495	T0_RPMI
300BCG060	20	33.210196599699636	T0_RPMI
300BCG060	20	17.213476125171567	T0_RPMI
300BCG060	20	25.52877372381531	T0_RPMI
300BCG060	20	42.58204511621723	T0_RPMI
300BCG060	20	18.58162255944454	T0_RPMI
300BCG060	20	33.466795035149254	T0_RPMI
300BCG060	20	36.84155492331053	T0_RPMI
300BCG060	20	26.738017630653637	T0_RPMI
300BCG060	20	21.347030897576	T0_RPMI
300BCG060	20	-5.421121282310541	T0_RPMI
300BCG060	20	43.643772256131435	T0_RPMI
300BCG060	20	38.613039645755116	T0_RPMI
300BCG060	20	14.098884366296453	T0_RPMI
300BCG060	20	30.45991588773914	T0_RPMI
300BCG060	20	21.146354686003587	T0_RPMI
300BCG060	20	36.53445842094251	T0_RPMI
300BCG060	20	8.632718686495725	T0_RPMI
300BCG060	20	28.22219761089723	T0_RPMI
300BCG060	20	26.08986700156853	T0_RPMI
300BCG060	20	19.727346311599025	T0_RPMI
300BCG060	20	7.834333719346568	T0_RPMI
300BCG060	20	7.430718985194454	T0_RPMI
300BCG060	20	36.15052722536802	T0_RPMI
300BCG060	20	37.72619064947747	T0_RPMI
300BCG060	20	32.25345918662066	T0_RPMI
300BCG060	20	29.323324350050207	T0_RPMI
300BCG060	20	28.073946188666216	T0_RPMI
300BCG060	20	13.133996332339983	T0_RPMI
300BCG060	20	32.20175772661483	T0_RPMI
300BCG060	20	32.869195975117115	T0_RPMI
300BCG060	20	1.3654243740408325	T0_RPMI
300BCG045	27	28.479662192710126	T0_RPMI
300BCG045	27	44.80607581001424	T0_RPMI
300BCG045	27	24.296194774510088	T0_RPMI
300BCG045	27	11.313338089532781	T0_RPMI
300BCG045	27	33.37342200021398	T0_RPMI
300BCG045	27	25.724043825983564	T0_RPMI
300BCG045	27	31.446331225511752	T0_RPMI
300BCG045	27	34.4300377568444	T0_RPMI
300BCG045	27	35.12386180759636	T0_RPMI
300BCG045	27	45.47556150277671	T0_RPMI
300BCG045	27	36.874306987170314	T0_RPMI
300BCG045	27	18.487691496967003	T0_RPMI
300BCG045	27	13.446022372147185	T0_RPMI
300BCG045	27	17.659900457076514	T0_RPMI
300BCG045	27	39.70376765560466	T0_RPMI
300BCG045	27	37.73483122884459	T0_RPMI
300BCG045	27	29.527906851151638	T0_RPMI
300BCG045	27	40.60735594944887	T0_RPMI
300BCG045	27	13.734559048002302	T0_RPMI
300BCG045	27	19.314244500959756	T0_RPMI
300BCG045	27	39.5764224041981	T0_RPMI
300BCG045	27	16.168361803349143	T0_RPMI
300BCG045	27	-0.04510458917311133	T0_RPMI
300BCG045	27	25.795232401716802	T0_RPMI
300BCG045	27	51.19264278239133	T0_RPMI
300BCG045	27	27.249818179592673	T0_RPMI
300BCG045	27	31.387110016364794	T0_RPMI
300BCG045	27	26.851067248576634	T0_RPMI
300BCG045	27	22.109199739518118	T0_RPMI
300BCG045	27	30.13538691048503	T0_RPMI
300BCG045	27	37.961834761410046	T0_RPMI
300BCG045	27	33.95773955918468	T0_RPMI
300BCG045	27	10.40000499815666	T0_RPMI
300BCG045	27	14.68240943322548	T0_RPMI
300BCG045	27	16.59402036452061	T0_RPMI
300BCG045	27	21.11040005997867	T0_RPMI
300BCG045	27	7.491887243672752	T0_RPMI
300BCG045	27	23.070703150603475	T0_RPMI
300BCG045	27	9.493436043420939	T0_RPMI
300BCG045	27	39.43419165394566	T0_RPMI
300BCG045	27	26.208466874474517	T0_RPMI
300BCG045	27	36.01202945588492	T0_RPMI
300BCG045	27	27.70476406832774	T0_RPMI
300BCG045	27	17.590632658390863	T0_RPMI
300BCG045	27	39.578628410271754	T0_RPMI
300BCG045	27	24.507038339716342	T0_RPMI
300BCG045	27	24.111288774213435	T0_RPMI
300BCG045	27	40.794349152073615	T0_RPMI
300BCG045	27	28.993748671612515	T0_RPMI
300BCG045	27	29.181438937988595	T0_RPMI
300BCG045	27	14.095149624561643	T0_RPMI
300BCG045	27	24.078902867171912	T0_RPMI
300BCG045	27	35.0308044821967	T0_RPMI
300BCG045	27	22.122493904352996	T0_RPMI
300BCG045	27	16.310825654496828	T0_RPMI
300BCG045	27	37.704364076267346	T0_RPMI
300BCG045	27	25.233577758216388	T0_RPMI
300BCG045	27	33.083871876242405	T0_RPMI
300BCG045	27	17.482626232661275	T0_RPMI
300BCG045	27	20.791363925089236	T0_RPMI
300BCG045	27	30.105672369821715	T0_RPMI
300BCG045	27	31.182089982899512	T0_RPMI
300BCG045	27	41.048049164423766	T0_RPMI
300BCG045	27	2.3731388760074728	T0_RPMI
300BCG045	27	30.13866922094735	T0_RPMI
300BCG045	27	30.429996692808892	T0_RPMI
300BCG045	27	29.430838756525958	T0_RPMI
300BCG045	27	44.143008261986644	T0_RPMI
300BCG045	27	40.498873173892626	T0_RPMI
300BCG045	27	43.70098908171948	T0_RPMI
300BCG045	27	22.49393235823703	T0_RPMI
300BCG045	27	21.954533122635734	T0_RPMI
300BCG045	27	42.46129879862963	T0_RPMI
300BCG045	27	26.650883277319018	T0_RPMI
300BCG045	27	22.219003896789392	T0_RPMI
300BCG045	27	23.855048489097896	T0_RPMI
300BCG045	27	17.54612008415364	T0_RPMI
300BCG045	27	27.063022435220198	T0_RPMI
300BCG045	27	20.88119548689513	T0_RPMI
300BCG045	27	24.929953007624725	T0_RPMI
300BCG045	27	30.47253855546961	T0_RPMI
300BCG045	27	27.658844535394106	T0_RPMI
300BCG045	27	26.680888389773454	T0_RPMI
300BCG045	27	38.21278629088086	T0_RPMI
300BCG045	27	35.2627218465908	T0_RPMI
300BCG045	27	38.187580027845364	T0_RPMI
300BCG045	27	24.36576950293161	T0_RPMI
300BCG045	27	10.043032709105097	T0_RPMI
300BCG045	27	32.834857833763145	T0_RPMI
300BCG045	27	37.881858504294456	T0_RPMI
300BCG045	27	13.756676570415562	T0_RPMI
300BCG045	27	18.997496764969384	T0_RPMI
300BCG045	27	42.75089886576544	T0_RPMI
300BCG045	27	21.133645280178797	T0_RPMI
300BCG045	27	29.913789772372137	T0_RPMI
300BCG045	27	11.003570861122434	T0_RPMI
300BCG045	27	24.881919561432547	T0_RPMI
300BCG045	27	28.815167528418826	T0_RPMI
300BCG045	27	31.239238735312075	T0_RPMI
300BCG045	27	36.78787162579093	T0_RPMI
300BCG084	20	12.57053145346007	T0_RPMI
300BCG084	20	26.634160152156042	T0_RPMI
300BCG084	20	21.397955594399804	T0_RPMI
300BCG084	20	8.205522751965622	T0_RPMI
300BCG084	20	7.5028213202078415	T0_RPMI
300BCG084	20	39.839770083226284	T0_RPMI
300BCG084	20	23.916940495982743	T0_RPMI
300BCG084	20	27.51515772576803	T0_RPMI
300BCG084	20	17.74029240203706	T0_RPMI
300BCG084	20	26.737374821238216	T0_RPMI
300BCG084	20	10.494562839190223	T0_RPMI
300BCG084	20	35.496782082625344	T0_RPMI
300BCG084	20	27.228129884026902	T0_RPMI
300BCG084	20	9.32725506369718	T0_RPMI
300BCG084	20	35.71204386283041	T0_RPMI
300BCG084	20	19.87753821595406	T0_RPMI
300BCG084	20	26.195653252480835	T0_RPMI
300BCG084	20	26.467772366159302	T0_RPMI
300BCG084	20	19.247735510493236	T0_RPMI
300BCG084	20	36.76152353628813	T0_RPMI
300BCG084	20	3.104706071060503	T0_RPMI
300BCG084	20	17.172860578041032	T0_RPMI
300BCG084	20	21.46194059385573	T0_RPMI
300BCG084	20	4.532399813245474	T0_RPMI
300BCG084	20	9.809762972406988	T0_RPMI
300BCG084	20	29.250034691970395	T0_RPMI
300BCG084	20	5.103163091444281	T0_RPMI
300BCG084	20	42.577165201199634	T0_RPMI
300BCG084	20	27.22007629505504	T0_RPMI
300BCG084	20	16.539015615534993	T0_RPMI
300BCG084	20	26.11689045629034	T0_RPMI
300BCG084	20	26.487918453080738	T0_RPMI
300BCG084	20	20.763814788225176	T0_RPMI
300BCG084	20	32.06726834085417	T0_RPMI
300BCG084	20	19.21718143502234	T0_RPMI
300BCG084	20	14.943797978662195	T0_RPMI
300BCG084	20	26.44220440741905	T0_RPMI
300BCG084	20	20.05119084621952	T0_RPMI
300BCG084	20	16.107182249093068	T0_RPMI
300BCG084	20	22.398497130904975	T0_RPMI
300BCG084	20	29.361634914745846	T0_RPMI
300BCG084	20	35.695665600949916	T0_RPMI
300BCG084	20	22.064943856132963	T0_RPMI
300BCG084	20	13.17399921963087	T0_RPMI
300BCG084	20	20.99995224093882	T0_RPMI
300BCG084	20	21.071709827595207	T0_RPMI
300BCG084	20	23.87140381520009	T0_RPMI
300BCG084	20	13.57116091586614	T0_RPMI
300BCG084	20	27.72785845283781	T0_RPMI
300BCG084	20	18.178493067649782	T0_RPMI
300BCG084	20	30.00225383761071	T0_RPMI
300BCG084	20	33.40923725917621	T0_RPMI
300BCG084	20	33.20311617840373	T0_RPMI
300BCG084	20	23.33084592024515	T0_RPMI
300BCG084	20	10.60120413044407	T0_RPMI
300BCG084	20	18.06475077872045	T0_RPMI
300BCG084	20	21.86619967966631	T0_RPMI
300BCG084	20	27.402384142386396	T0_RPMI
300BCG084	20	33.152556116718145	T0_RPMI
300BCG084	20	33.83699924206319	T0_RPMI
300BCG084	20	16.670768648787387	T0_RPMI
300BCG084	20	-2.70317597917948	T0_RPMI
300BCG084	20	11.723226186885087	T0_RPMI
300BCG084	20	26.4323523837445	T0_RPMI
300BCG084	20	30.471216084902384	T0_RPMI
300BCG084	20	26.054454522666894	T0_RPMI
300BCG084	20	22.048462841127858	T0_RPMI
300BCG084	20	27.708903316470135	T0_RPMI
300BCG084	20	30.31160026242914	T0_RPMI
300BCG084	20	21.14795836975911	T0_RPMI
300BCG084	20	12.229034896148002	T0_RPMI
300BCG084	20	10.486664967609086	T0_RPMI
300BCG084	20	17.95621020222749	T0_RPMI
300BCG084	20	9.918209902980996	T0_RPMI
300BCG084	20	33.802197604234166	T0_RPMI
300BCG084	20	24.963725908571938	T0_RPMI
300BCG084	20	31.221703001821307	T0_RPMI
300BCG084	20	11.820609013251808	T0_RPMI
300BCG084	20	14.461299185704913	T0_RPMI
300BCG084	20	-6.463323250457845	T0_RPMI
300BCG084	20	18.88828365784098	T0_RPMI
300BCG084	20	25.52832682395462	T0_RPMI
300BCG084	20	19.58694836035868	T0_RPMI
300BCG084	20	7.981579153089165	T0_RPMI
300BCG084	20	16.818274651031906	T0_RPMI
300BCG084	20	21.647392278499144	T0_RPMI
300BCG084	20	13.758285571316065	T0_RPMI
300BCG084	20	-0.07672584589790771	T0_RPMI
300BCG084	20	10.529430620699637	T0_RPMI
300BCG084	20	11.975921745228474	T0_RPMI
300BCG084	20	16.980533270036656	T0_RPMI
300BCG084	20	31.84308788669217	T0_RPMI
300BCG084	20	40.26755982717438	T0_RPMI
300BCG084	20	38.58408482728737	T0_RPMI
300BCG084	20	19.078821969962153	T0_RPMI
300BCG084	20	26.902838930578632	T0_RPMI
300BCG084	20	15.364562152215035	T0_RPMI
300BCG084	20	17.45953768157718	T0_RPMI
300BCG084	20	7.704946720429801	T0_RPMI
300BCG084	20	15.821648678705547	T0_RPMI
300BCG093	29	14.48700013599724	T0_RPMI
300BCG093	29	40.32554975570412	T0_RPMI
300BCG093	29	25.547954823309688	T0_RPMI
300BCG093	29	25.723376174548132	T0_RPMI
300BCG093	29	9.935830476445801	T0_RPMI
300BCG093	29	37.799435851876844	T0_RPMI
300BCG093	29	10.857574611804196	T0_RPMI
300BCG093	29	23.33317573749775	T0_RPMI
300BCG093	29	34.90300651514901	T0_RPMI
300BCG093	29	11.816933579969781	T0_RPMI
300BCG093	29	14.049673885563186	T0_RPMI
300BCG093	29	19.20037375598838	T0_RPMI
300BCG093	29	39.211429576988515	T0_RPMI
300BCG093	29	21.46896086718299	T0_RPMI
300BCG093	29	20.330878536996345	T0_RPMI
300BCG093	29	13.02496502568213	T0_RPMI
300BCG093	29	19.108587420294924	T0_RPMI
300BCG093	29	18.99653327616536	T0_RPMI
300BCG093	29	18.279350177620724	T0_RPMI
300BCG093	29	14.211288188521644	T0_RPMI
300BCG093	29	12.963679339885868	T0_RPMI
300BCG093	29	22.535360611846066	T0_RPMI
300BCG093	29	23.820524897009946	T0_RPMI
300BCG093	29	27.662818700961974	T0_RPMI
300BCG093	29	22.4399504586334	T0_RPMI
300BCG093	29	16.52595713162596	T0_RPMI
300BCG093	29	19.464717065714968	T0_RPMI
300BCG093	29	24.221621518593242	T0_RPMI
300BCG093	29	39.779384421224265	T0_RPMI
300BCG093	29	25.144565936342378	T0_RPMI
300BCG093	29	27.26264113517992	T0_RPMI
300BCG093	29	12.341856636819903	T0_RPMI
300BCG093	29	23.095802989070368	T0_RPMI
300BCG093	29	23.43264457236616	T0_RPMI
300BCG093	29	25.680830374096765	T0_RPMI
300BCG093	29	17.26785015653142	T0_RPMI
300BCG093	29	29.4831610635455	T0_RPMI
300BCG093	29	25.069825950271817	T0_RPMI
300BCG093	29	27.41367811230642	T0_RPMI
300BCG093	29	22.876216315327248	T0_RPMI
300BCG093	29	26.14667634646594	T0_RPMI
300BCG093	29	14.95133296770427	T0_RPMI
300BCG093	29	28.096872328624503	T0_RPMI
300BCG093	29	25.577201363221196	T0_RPMI
300BCG093	29	16.032841084827567	T0_RPMI
300BCG093	29	22.768767830953863	T0_RPMI
300BCG093	29	27.35706188646844	T0_RPMI
300BCG093	29	24.326877531659218	T0_RPMI
300BCG093	29	12.598317114118544	T0_RPMI
300BCG093	29	6.981957421598548	T0_RPMI
300BCG093	29	23.114128973980723	T0_RPMI
300BCG093	29	24.272956405769644	T0_RPMI
300BCG093	29	19.857560750621733	T0_RPMI
300BCG093	29	9.533096593052331	T0_RPMI
300BCG093	29	28.20739438101428	T0_RPMI
300BCG093	29	29.941825746416736	T0_RPMI
300BCG093	29	10.310403237163097	T0_RPMI
300BCG093	29	18.051341678132186	T0_RPMI
300BCG093	29	14.045929592190008	T0_RPMI
300BCG093	29	12.78000578350369	T0_RPMI
300BCG093	29	28.774838933372806	T0_RPMI
300BCG093	29	20.004348289143355	T0_RPMI
300BCG093	29	26.712130109671925	T0_RPMI
300BCG093	29	23.540984609683996	T0_RPMI
300BCG093	29	28.779567594998127	T0_RPMI
300BCG093	29	33.99316606604636	T0_RPMI
300BCG093	29	31.820821693289805	T0_RPMI
300BCG093	29	16.494085331027772	T0_RPMI
300BCG093	29	20.744758362671647	T0_RPMI
300BCG093	29	22.17160508569843	T0_RPMI
300BCG093	29	15.054644406490445	T0_RPMI
300BCG093	29	24.40308822044616	T0_RPMI
300BCG093	29	17.253582018716177	T0_RPMI
300BCG093	29	26.36308279499431	T0_RPMI
300BCG093	29	18.03184345723933	T0_RPMI
300BCG093	29	27.92832160242792	T0_RPMI
300BCG093	29	28.25893437568485	T0_RPMI
300BCG093	29	16.941981947242077	T0_RPMI
300BCG093	29	22.38201490635412	T0_RPMI
300BCG093	29	13.287713332569053	T0_RPMI
300BCG093	29	14.1841089656021	T0_RPMI
300BCG093	29	17.79030802822263	T0_RPMI
300BCG093	29	2.3538759611832223	T0_RPMI
300BCG093	29	29.898864440085497	T0_RPMI
300BCG093	29	28.906579257139608	T0_RPMI
300BCG093	29	24.626440694933507	T0_RPMI
300BCG093	29	26.48078638290318	T0_RPMI
300BCG093	29	31.35410878258442	T0_RPMI
300BCG093	29	35.77527681039151	T0_RPMI
300BCG093	29	33.076527159544895	T0_RPMI
300BCG093	29	21.101360405812915	T0_RPMI
300BCG093	29	6.440920385403398	T0_RPMI
300BCG093	29	31.220861738690623	T0_RPMI
300BCG093	29	6.35826645963516	T0_RPMI
300BCG093	29	4.071325493096055	T0_RPMI
300BCG093	29	26.055928080900525	T0_RPMI
300BCG093	29	33.23783812287338	T0_RPMI
300BCG093	29	20.191229586563193	T0_RPMI
300BCG093	29	31.072213059389384	T0_RPMI
300BCG093	29	-2.7765153692165043	T0_RPMI
300BCG097	23	17.46567539500721	T0_RPMI
300BCG097	23	17.88027635847072	T0_RPMI
300BCG097	23	18.646241080231587	T0_RPMI
300BCG097	23	2.569747043705865	T0_RPMI
300BCG097	23	16.809474112755172	T0_RPMI
300BCG097	23	9.748061267646449	T0_RPMI
300BCG097	23	8.917294794869346	T0_RPMI
300BCG097	23	24.38834181536314	T0_RPMI
300BCG097	23	1.7832196058437875	T0_RPMI
300BCG097	23	14.04554490980378	T0_RPMI
300BCG097	23	9.335706322548797	T0_RPMI
300BCG097	23	16.449799506842517	T0_RPMI
300BCG097	23	30.758092376817665	T0_RPMI
300BCG097	23	30.579745042678322	T0_RPMI
300BCG097	23	14.106385316754892	T0_RPMI
300BCG097	23	19.413801992599428	T0_RPMI
300BCG097	23	27.39433732253602	T0_RPMI
300BCG097	23	10.876245654162481	T0_RPMI
300BCG097	23	12.718794530627036	T0_RPMI
300BCG097	23	6.416271402353383	T0_RPMI
300BCG097	23	24.869641358897074	T0_RPMI
300BCG097	23	10.275915484703688	T0_RPMI
300BCG097	23	6.972671381975727	T0_RPMI
300BCG097	23	5.634369323878493	T0_RPMI
300BCG097	23	11.520009790112216	T0_RPMI
300BCG097	23	25.84422699101063	T0_RPMI
300BCG097	23	27.73470134947476	T0_RPMI
300BCG097	23	6.014087496439339	T0_RPMI
300BCG097	23	15.157654741442183	T0_RPMI
300BCG097	23	19.687894214709694	T0_RPMI
300BCG097	23	26.86152422353961	T0_RPMI
300BCG097	23	17.151384584937155	T0_RPMI
300BCG097	23	15.211147074061396	T0_RPMI
300BCG097	23	12.618600935831036	T0_RPMI
300BCG097	23	23.652116986766597	T0_RPMI
300BCG097	23	12.40324065253085	T0_RPMI
300BCG097	23	30.673489945734843	T0_RPMI
300BCG097	23	-6.716104430735797	T0_RPMI
300BCG097	23	6.0079850039593765	T0_RPMI
300BCG097	23	27.9823279631459	T0_RPMI
300BCG097	23	4.831107124442693	T0_RPMI
300BCG097	23	29.582623108698343	T0_RPMI
300BCG097	23	13.708849408636096	T0_RPMI
300BCG097	23	15.49094665828049	T0_RPMI
300BCG097	23	11.518438548725568	T0_RPMI
300BCG097	23	17.678942888587503	T0_RPMI
300BCG097	23	13.051064347313584	T0_RPMI
300BCG097	23	29.40754853115691	T0_RPMI
300BCG097	23	0.5765956281524881	T0_RPMI
300BCG097	23	26.47303960905343	T0_RPMI
300BCG097	23	0.1792046759876038	T0_RPMI
300BCG097	23	23.121275521576536	T0_RPMI
300BCG097	23	25.990189534350314	T0_RPMI
300BCG097	23	10.344793698664285	T0_RPMI
300BCG097	23	36.233605441474275	T0_RPMI
300BCG097	23	14.802323697403688	T0_RPMI
300BCG097	23	0.41288497531283397	T0_RPMI
300BCG097	23	5.747368180359421	T0_RPMI
300BCG097	23	17.558500743623952	T0_RPMI
300BCG097	23	6.492063440700886	T0_RPMI
300BCG097	23	22.133706986415238	T0_RPMI
300BCG097	23	0.6935549256896565	T0_RPMI
300BCG097	23	8.875220969125339	T0_RPMI
300BCG097	23	40.936339052664025	T0_RPMI
300BCG097	23	-7.613988844800344	T0_RPMI
300BCG097	23	18.177249894732583	T0_RPMI
300BCG097	23	14.449044442767011	T0_RPMI
300BCG097	23	35.950148465824654	T0_RPMI
300BCG097	23	27.496575324484006	T0_RPMI
300BCG097	23	17.809007636058475	T0_RPMI
300BCG097	23	23.6856960014452	T0_RPMI
300BCG097	23	29.479258294948774	T0_RPMI
300BCG097	23	19.97347321829173	T0_RPMI
300BCG097	23	27.8728947457222	T0_RPMI
300BCG097	23	8.778607142410344	T0_RPMI
300BCG097	23	7.0627174229252025	T0_RPMI
300BCG097	23	20.738004856370125	T0_RPMI
300BCG097	23	11.354762193537722	T0_RPMI
300BCG097	23	22.068963555515108	T0_RPMI
300BCG097	23	7.561400522773187	T0_RPMI
300BCG097	23	9.967640072138323	T0_RPMI
300BCG097	23	16.354692362498604	T0_RPMI
300BCG097	23	11.020334629101036	T0_RPMI
300BCG097	23	20.842669223853996	T0_RPMI
300BCG097	23	-8.04135624172947	T0_RPMI
300BCG097	23	21.199409797355777	T0_RPMI
300BCG097	23	6.337315086821954	T0_RPMI
300BCG097	23	30.640023158607814	T0_RPMI
300BCG097	23	36.80309670575726	T0_RPMI
300BCG097	23	6.563397823554626	T0_RPMI
300BCG097	23	19.51647378803179	T0_RPMI
300BCG097	23	2.1000862863756367	T0_RPMI
300BCG097	23	10.808872131992098	T0_RPMI
300BCG097	23	25.49794593934553	T0_RPMI
300BCG097	23	0.8046007359845458	T0_RPMI
300BCG097	23	-3.686409730729216	T0_RPMI
300BCG097	23	-5.4410317514818605	T0_RPMI
300BCG097	23	4.56786726958554	T0_RPMI
300BCG097	23	24.17333909340082	T0_RPMI
300BCG097	23	34.10726913529986	T0_RPMI
300BCG134	21	7.2550531695884075	T0_RPMI
300BCG134	21	12.317803785310184	T0_RPMI
300BCG134	21	20.616539028243686	T0_RPMI
300BCG134	21	23.904094301262464	T0_RPMI
300BCG134	21	26.217656787645268	T0_RPMI
300BCG134	21	27.51547503019574	T0_RPMI
300BCG134	21	31.389328140606782	T0_RPMI
300BCG134	21	-6.663574856823916	T0_RPMI
300BCG134	21	10.27792015439407	T0_RPMI
300BCG134	21	18.8922043850457	T0_RPMI
300BCG134	21	19.717159872515836	T0_RPMI
300BCG134	21	34.02755495723786	T0_RPMI
300BCG134	21	30.141521240930512	T0_RPMI
300BCG134	21	16.308329359975335	T0_RPMI
300BCG134	21	18.305243672077868	T0_RPMI
300BCG134	21	32.30686579700231	T0_RPMI
300BCG134	21	7.5516679008186545	T0_RPMI
300BCG134	21	25.54828988108543	T0_RPMI
300BCG134	21	25.173616984493062	T0_RPMI
300BCG134	21	8.10117600795694	T0_RPMI
300BCG134	21	33.41640243598785	T0_RPMI
300BCG134	21	34.359055471870356	T0_RPMI
300BCG134	21	9.242855503598696	T0_RPMI
300BCG134	21	16.685925250443802	T0_RPMI
300BCG134	21	28.18744887147694	T0_RPMI
300BCG134	21	18.939742568014896	T0_RPMI
300BCG134	21	-10.625846639613549	T0_RPMI
300BCG134	21	20.72036862041736	T0_RPMI
300BCG134	21	15.573756876879456	T0_RPMI
300BCG134	21	27.74536081504737	T0_RPMI
300BCG134	21	37.940643393320826	T0_RPMI
300BCG134	21	14.612597476711615	T0_RPMI
300BCG134	21	14.023263139333281	T0_RPMI
300BCG134	21	8.751465079045943	T0_RPMI
300BCG134	21	1.4540489181565848	T0_RPMI
300BCG134	21	17.905159062855265	T0_RPMI
300BCG134	21	17.098797197180712	T0_RPMI
300BCG134	21	17.837902251331233	T0_RPMI
300BCG134	21	-1.976912073598802	T0_RPMI
300BCG134	21	-4.7824702075619445	T0_RPMI
300BCG134	21	11.248327171782512	T0_RPMI
300BCG134	21	28.402203602855128	T0_RPMI
300BCG134	21	10.67858032392759	T0_RPMI
300BCG134	21	17.78375890318268	T0_RPMI
300BCG134	21	22.961183811834907	T0_RPMI
300BCG134	21	9.707221395766018	T0_RPMI
300BCG134	21	28.862265793772167	T0_RPMI
300BCG134	21	26.434399303104325	T0_RPMI
300BCG134	21	12.533059486038098	T0_RPMI
300BCG134	21	12.551396971437612	T0_RPMI
300BCG134	21	-5.9432965528691755	T0_RPMI
300BCG134	21	27.27441780557356	T0_RPMI
300BCG134	21	28.502598499985197	T0_RPMI
300BCG134	21	-24.607460668382515	T0_RPMI
300BCG134	21	22.114893601974916	T0_RPMI
300BCG134	21	-8.857916629051283	T0_RPMI
300BCG134	21	22.54314108720751	T0_RPMI
300BCG134	21	10.520771310724765	T0_RPMI
300BCG134	21	32.04666299028359	T0_RPMI
300BCG134	21	2.7422325031169357	T0_RPMI
300BCG134	21	24.205970076339707	T0_RPMI
300BCG134	21	25.81426825470519	T0_RPMI
300BCG134	21	22.678724045289446	T0_RPMI
300BCG134	21	18.30275324781355	T0_RPMI
300BCG134	21	21.778412529300255	T0_RPMI
300BCG134	21	22.161442319803722	T0_RPMI
300BCG134	21	26.122922346416505	T0_RPMI
300BCG134	21	23.088088918735387	T0_RPMI
300BCG134	21	10.013881585311255	T0_RPMI
300BCG134	21	19.490348028793452	T0_RPMI
300BCG134	21	16.940318804665697	T0_RPMI
300BCG134	21	29.84756247752489	T0_RPMI
300BCG134	21	19.67787702704051	T0_RPMI
300BCG134	21	20.406860940581364	T0_RPMI
300BCG134	21	20.669139420954338	T0_RPMI
300BCG134	21	12.973523700566767	T0_RPMI
300BCG134	21	25.58345251761488	T0_RPMI
300BCG134	21	13.382840885525601	T0_RPMI
300BCG134	21	7.66607396112535	T0_RPMI
300BCG134	21	11.58535577975394	T0_RPMI
300BCG134	21	18.483843358767537	T0_RPMI
300BCG134	21	11.354436664288848	T0_RPMI
300BCG134	21	11.63530514535172	T0_RPMI
300BCG134	21	13.842987428092624	T0_RPMI
300BCG134	21	23.670975182237488	T0_RPMI
300BCG134	21	17.358452440482804	T0_RPMI
300BCG134	21	19.750137514510158	T0_RPMI
300BCG134	21	27.239600099737526	T0_RPMI
300BCG134	21	18.114877583513465	T0_RPMI
300BCG134	21	23.631669526092818	T0_RPMI
300BCG134	21	27.540620116345423	T0_RPMI
300BCG134	21	20.001006813688097	T0_RPMI
300BCG134	21	25.815971967709935	T0_RPMI
300BCG134	21	26.625777801418916	T0_RPMI
300BCG134	21	8.521994780645953	T0_RPMI
300BCG134	21	21.344802050254394	T0_RPMI
300BCG134	21	16.09455696921349	T0_RPMI
300BCG134	21	24.309726977080075	T0_RPMI
300BCG134	21	20.03614805872565	T0_RPMI
300BCG134	21	-3.97681635610231	T0_RPMI
300BCG268	25	7.8466514929736855	T0_RPMI
300BCG268	25	17.673453372721905	T0_RPMI
300BCG268	25	25.365831024063553	T0_RPMI
300BCG268	25	19.596506315968938	T0_RPMI
300BCG268	25	13.95856617648702	T0_RPMI
300BCG268	25	27.391707507703465	T0_RPMI
300BCG268	25	21.002507670535003	T0_RPMI
300BCG268	25	29.944925011459155	T0_RPMI
300BCG268	25	25.43027360399341	T0_RPMI
300BCG268	25	19.23761097913239	T0_RPMI
300BCG268	25	32.7751210149094	T0_RPMI
300BCG268	25	8.926250258438625	T0_RPMI
300BCG268	25	25.67727848175876	T0_RPMI
300BCG268	25	26.436574618008677	T0_RPMI
300BCG268	25	24.125804909942943	T0_RPMI
300BCG268	25	31.658220527453253	T0_RPMI
300BCG268	25	25.316788790714117	T0_RPMI
300BCG268	25	2.219291658895724	T0_RPMI
300BCG268	25	23.1003772024859	T0_RPMI
300BCG268	25	16.15065892629183	T0_RPMI
300BCG268	25	23.130273355992045	T0_RPMI
300BCG268	25	27.922722372996404	T0_RPMI
300BCG268	25	13.90773854536916	T0_RPMI
300BCG268	25	20.136124212408113	T0_RPMI
300BCG268	25	27.999681379380384	T0_RPMI
300BCG268	25	23.780633267121292	T0_RPMI
300BCG268	25	29.216038216574432	T0_RPMI
300BCG268	25	11.798346153246442	T0_RPMI
300BCG268	25	24.189655098548066	T0_RPMI
300BCG268	25	23.628042586512535	T0_RPMI
300BCG268	25	35.79446253678989	T0_RPMI
300BCG268	25	18.713321677926885	T0_RPMI
300BCG268	25	22.7172947354274	T0_RPMI
300BCG268	25	27.639427685379964	T0_RPMI
300BCG268	25	25.158452219975945	T0_RPMI
300BCG268	25	17.755639804305556	T0_RPMI
300BCG268	25	11.962011920689589	T0_RPMI
300BCG268	25	22.052443525578695	T0_RPMI
300BCG268	25	30.90425810751206	T0_RPMI
300BCG268	25	12.438783036209873	T0_RPMI
300BCG268	25	35.07657190447623	T0_RPMI
300BCG268	25	37.40218434839788	T0_RPMI
300BCG268	25	11.20447196762843	T0_RPMI
300BCG268	25	30.875860645172054	T0_RPMI
300BCG268	25	38.599100559108685	T0_RPMI
300BCG268	25	20.08156952381829	T0_RPMI
300BCG268	25	27.07961355076742	T0_RPMI
300BCG268	25	7.420951652157013	T0_RPMI
300BCG268	25	26.087209000464263	T0_RPMI
300BCG268	25	38.30168979926952	T0_RPMI
300BCG268	25	21.633120661709736	T0_RPMI
300BCG268	25	23.786475865382382	T0_RPMI
300BCG268	25	12.336204154608723	T0_RPMI
300BCG268	25	44.19023235119167	T0_RPMI
300BCG268	25	25.115337050512597	T0_RPMI
300BCG268	25	15.667986230610378	T0_RPMI
300BCG268	25	16.487013322155278	T0_RPMI
300BCG268	25	19.820238342010637	T0_RPMI
300BCG268	25	26.883669927236248	T0_RPMI
300BCG268	25	17.18660815670726	T0_RPMI
300BCG268	25	13.289084173902667	T0_RPMI
300BCG268	25	15.402246149868123	T0_RPMI
300BCG268	25	14.881384249595568	T0_RPMI
300BCG268	25	7.047156341231533	T0_RPMI
300BCG268	25	19.465036325359637	T0_RPMI
300BCG268	25	16.916565284422155	T0_RPMI
300BCG268	25	29.06173133662967	T0_RPMI
300BCG268	25	35.77553383053114	T0_RPMI
300BCG268	25	36.68708906704217	T0_RPMI
300BCG268	25	27.778547578481987	T0_RPMI
300BCG268	25	19.80694035759219	T0_RPMI
300BCG268	25	16.901082610958074	T0_RPMI
300BCG268	25	22.058400583254258	T0_RPMI
300BCG268	25	21.434696337252724	T0_RPMI
300BCG268	25	27.538381585074525	T0_RPMI
300BCG268	25	16.558875831234356	T0_RPMI
300BCG268	25	18.872972342530577	T0_RPMI
300BCG268	25	21.83283633671674	T0_RPMI
300BCG268	25	8.579514649575051	T0_RPMI
300BCG268	25	27.511748942920104	T0_RPMI
300BCG268	25	31.040413413393722	T0_RPMI
300BCG268	25	28.92294835191169	T0_RPMI
300BCG268	25	42.70311088665972	T0_RPMI
300BCG268	25	16.485165882217387	T0_RPMI
300BCG268	25	19.64307957983373	T0_RPMI
300BCG268	25	9.813597636515205	T0_RPMI
300BCG268	25	27.699590047518544	T0_RPMI
300BCG268	25	28.53206882904115	T0_RPMI
300BCG268	25	9.382586234038662	T0_RPMI
300BCG268	25	32.74623235374972	T0_RPMI
300BCG268	25	26.60463446172928	T0_RPMI
300BCG268	25	35.13968920427669	T0_RPMI
300BCG268	25	25.477027402462884	T0_RPMI
300BCG268	25	26.160133512268168	T0_RPMI
300BCG268	25	30.385544250414625	T0_RPMI
300BCG268	25	14.51710928673306	T0_RPMI
300BCG268	25	21.722673395603795	T0_RPMI
300BCG268	25	28.227339036119748	T0_RPMI
300BCG268	25	17.062321402226853	T0_RPMI
300BCG268	25	4.654841141013391	T0_RPMI
300BCG110	54	31.575212952212436	T0_RPMI
300BCG110	54	36.48998730696921	T0_RPMI
300BCG110	54	44.22591166178818	T0_RPMI
300BCG110	54	23.466172064573303	T0_RPMI
300BCG110	54	31.41816272284673	T0_RPMI
300BCG110	54	26.505231212278026	T0_RPMI
300BCG110	54	36.54608159744868	T0_RPMI
300BCG110	54	39.858449331634496	T0_RPMI
300BCG110	54	41.50822754105975	T0_RPMI
300BCG110	54	40.38688049435757	T0_RPMI
300BCG110	54	31.101270594233377	T0_RPMI
300BCG110	54	32.68734595287644	T0_RPMI
300BCG110	54	32.107910640327894	T0_RPMI
300BCG110	54	14.461337857495435	T0_RPMI
300BCG110	54	32.12563429103651	T0_RPMI
300BCG110	54	49.78055950816435	T0_RPMI
300BCG110	54	44.78533878883365	T0_RPMI
300BCG110	54	32.68054102172437	T0_RPMI
300BCG110	54	32.1014473886389	T0_RPMI
300BCG110	54	29.843826025779354	T0_RPMI
300BCG110	54	32.4676537282383	T0_RPMI
300BCG110	54	33.54983164484029	T0_RPMI
300BCG110	54	31.52027047580232	T0_RPMI
300BCG110	54	34.15431325186496	T0_RPMI
300BCG110	54	42.13898081927242	T0_RPMI
300BCG110	54	50.19176331479542	T0_RPMI
300BCG110	54	37.802939604349355	T0_RPMI
300BCG110	54	49.88591790366743	T0_RPMI
300BCG110	54	31.741061768627752	T0_RPMI
300BCG110	54	39.32181608584472	T0_RPMI
300BCG110	54	35.66115508682872	T0_RPMI
300BCG110	54	47.01200061670722	T0_RPMI
300BCG110	54	37.63680561335356	T0_RPMI
300BCG110	54	48.19345104365721	T0_RPMI
300BCG110	54	32.84297957971783	T0_RPMI
300BCG110	54	44.176414098323704	T0_RPMI
300BCG110	54	36.12790900603632	T0_RPMI
300BCG110	54	26.29710642740485	T0_RPMI
300BCG110	54	45.054272248733625	T0_RPMI
300BCG110	54	19.21132145984948	T0_RPMI
300BCG110	54	29.360687521997075	T0_RPMI
300BCG110	54	39.264868410221816	T0_RPMI
300BCG110	54	39.037382572076346	T0_RPMI
300BCG110	54	40.68157669670388	T0_RPMI
300BCG110	54	33.399757192862204	T0_RPMI
300BCG110	54	41.91886356385979	T0_RPMI
300BCG110	54	32.46166234939704	T0_RPMI
300BCG110	54	46.32653450217492	T0_RPMI
300BCG110	54	21.135484758416656	T0_RPMI
300BCG110	54	55.30125546395103	T0_RPMI
300BCG110	54	43.15175262168925	T0_RPMI
300BCG110	54	35.78419304004077	T0_RPMI
300BCG110	54	43.66868679798585	T0_RPMI
300BCG110	54	46.422851217020586	T0_RPMI
300BCG110	54	53.714166585264266	T0_RPMI
300BCG110	54	30.362152629740674	T0_RPMI
300BCG110	54	31.5717758247003	T0_RPMI
300BCG110	54	47.71636116208048	T0_RPMI
300BCG110	54	37.73960085383159	T0_RPMI
300BCG110	54	30.957815857087752	T0_RPMI
300BCG110	54	22.317445447519447	T0_RPMI
300BCG110	54	31.92930101768126	T0_RPMI
300BCG110	54	57.2401548996419	T0_RPMI
300BCG110	54	47.2048897713802	T0_RPMI
300BCG110	54	36.4965764753255	T0_RPMI
300BCG110	54	62.411516636523736	T0_RPMI
300BCG110	54	21.485371663062672	T0_RPMI
300BCG110	54	32.59327759054804	T0_RPMI
300BCG110	54	32.30733994697268	T0_RPMI
300BCG110	54	50.40122025445044	T0_RPMI
300BCG110	54	35.83868942329519	T0_RPMI
300BCG110	54	34.95182471364961	T0_RPMI
300BCG110	54	42.50393246672538	T0_RPMI
300BCG110	54	35.838921957561226	T0_RPMI
300BCG110	54	17.233921185957815	T0_RPMI
300BCG110	54	46.10863714737323	T0_RPMI
300BCG110	54	34.622914701519015	T0_RPMI
300BCG110	54	42.624000742102425	T0_RPMI
300BCG110	54	32.418728368336154	T0_RPMI
300BCG110	54	30.245384097674215	T0_RPMI
300BCG110	54	41.07913913086939	T0_RPMI
300BCG110	54	54.02785915601094	T0_RPMI
300BCG110	54	19.47760031781265	T0_RPMI
300BCG110	54	16.51042208926308	T0_RPMI
300BCG110	54	31.25790470549922	T0_RPMI
300BCG110	54	25.11765491207254	T0_RPMI
300BCG110	54	26.319426335323435	T0_RPMI
300BCG110	54	15.812901931432306	T0_RPMI
300BCG110	54	33.79416881244161	T0_RPMI
300BCG110	54	33.513415148338254	T0_RPMI
300BCG110	54	45.829778951699446	T0_RPMI
300BCG110	54	42.608599606247154	T0_RPMI
300BCG110	54	38.89098100760004	T0_RPMI
300BCG110	54	37.2608708073017	T0_RPMI
300BCG110	54	20.20495079522358	T0_RPMI
300BCG110	54	32.04318740263653	T0_RPMI
300BCG110	54	21.217496501323073	T0_RPMI
300BCG110	54	39.03490735282585	T0_RPMI
300BCG110	54	28.080210724799517	T0_RPMI
[truncated: 13,201 more rows]
