# Supplementary material for: Single-cell immune aging clocks reveal inter-individual heterogeneity during infection and vaccination
Source: Nat Aging. 2025 Mar 5;5(4):607–21. doi: 10.1038/s43587-025-00819-z (PMC12003178; doi:10.1038/s43587-025-00819-z)
Supplement: Supplementary file 6 — Statistical source data. [file 43587_2025_819_MOESM6_ESM.zip › SD_F5/CD8T.txt]

donor_id	age	Prediction	condition
300BCG044	23	12.7830562416557	T0_RPMI
300BCG044	23	11.74671160946417	T0_RPMI
300BCG044	23	12.873557712059593	T0_RPMI
300BCG044	23	32.12728776455328	T0_RPMI
300BCG044	23	14.53103092886374	T0_RPMI
300BCG044	23	28.87264113161714	T0_RPMI
300BCG044	23	10.169096246435497	T0_RPMI
300BCG044	23	14.419721138427887	T0_RPMI
300BCG044	23	11.434630308247886	T0_RPMI
300BCG044	23	6.033365933598311	T0_RPMI
300BCG044	23	26.36965094246284	T0_RPMI
300BCG044	23	18.81314389449906	T0_RPMI
300BCG044	23	16.94016056586085	T0_RPMI
300BCG044	23	21.51937050876637	T0_RPMI
300BCG044	23	15.711891411488208	T0_RPMI
300BCG044	23	14.161544688372262	T0_RPMI
300BCG044	23	9.377050415728565	T0_RPMI
300BCG044	23	5.7395802190628	T0_RPMI
300BCG044	23	15.738697038340074	T0_RPMI
300BCG044	23	24.152057138248175	T0_RPMI
300BCG044	23	9.696392488818836	T0_RPMI
300BCG044	23	24.38194484369619	T0_RPMI
300BCG044	23	22.67209573290973	T0_RPMI
300BCG044	23	25.73889644100865	T0_RPMI
300BCG044	23	19.256445348671303	T0_RPMI
300BCG044	23	25.19394025526517	T0_RPMI
300BCG044	23	20.2541972326934	T0_RPMI
300BCG044	23	15.167160641054563	T0_RPMI
300BCG044	23	5.7367884530621325	T0_RPMI
300BCG044	23	3.1226911317582298	T0_RPMI
300BCG044	23	16.873095938635743	T0_RPMI
300BCG044	23	18.2927797024311	T0_RPMI
300BCG044	23	16.575152407151776	T0_RPMI
300BCG044	23	15.378719571415969	T0_RPMI
300BCG044	23	14.680933356822528	T0_RPMI
300BCG044	23	10.008091711402301	T0_RPMI
300BCG044	23	22.967181708362023	T0_RPMI
300BCG044	23	17.6943035072187	T0_RPMI
300BCG044	23	12.519751538075747	T0_RPMI
300BCG044	23	15.999878743911728	T0_RPMI
300BCG044	23	5.442969755228731	T0_RPMI
300BCG044	23	14.853007012420596	T0_RPMI
300BCG044	23	20.842989416524276	T0_RPMI
300BCG044	23	14.027238641883761	T0_RPMI
300BCG044	23	15.69454527432514	T0_RPMI
300BCG044	23	23.842745789119363	T0_RPMI
300BCG044	23	6.4681857742546	T0_RPMI
300BCG044	23	25.399421904945168	T0_RPMI
300BCG044	23	11.047937332261307	T0_RPMI
300BCG044	23	28.251326545266963	T0_RPMI
300BCG044	23	12.407036543551468	T0_RPMI
300BCG044	23	13.250571563553159	T0_RPMI
300BCG044	23	22.252476270032616	T0_RPMI
300BCG044	23	3.6939422583698085	T0_RPMI
300BCG044	23	26.46959848967678	T0_RPMI
300BCG044	23	15.381088938609375	T0_RPMI
300BCG044	23	12.021263236997935	T0_RPMI
300BCG044	23	17.795202347530754	T0_RPMI
300BCG044	23	21.880211935279974	T0_RPMI
300BCG044	23	21.539671335938195	T0_RPMI
300BCG044	23	19.266897045954266	T0_RPMI
300BCG044	23	19.337694048726842	T0_RPMI
300BCG044	23	22.348660676960538	T0_RPMI
300BCG044	23	36.68057716185175	T0_RPMI
300BCG044	23	13.316704027404088	T0_RPMI
300BCG044	23	5.178783636442388	T0_RPMI
300BCG044	23	2.736426138254115	T0_RPMI
300BCG044	23	19.189571337306724	T0_RPMI
300BCG044	23	6.798673229193667	T0_RPMI
300BCG044	23	27.66784449618852	T0_RPMI
300BCG044	23	17.620148450237533	T0_RPMI
300BCG044	23	3.188306932976415	T0_RPMI
300BCG044	23	15.092853078528352	T0_RPMI
300BCG044	23	27.654018852573657	T0_RPMI
300BCG044	23	14.770698327543558	T0_RPMI
300BCG044	23	21.940540393482323	T0_RPMI
300BCG044	23	10.253223671610378	T0_RPMI
300BCG044	23	37.412263692014015	T0_RPMI
300BCG044	23	11.599447491329155	T0_RPMI
300BCG044	23	20.606269027937817	T0_RPMI
300BCG044	23	10.705916544221164	T0_RPMI
300BCG044	23	24.178632431202324	T0_RPMI
300BCG044	23	19.6604037773426	T0_RPMI
300BCG044	23	15.695545337844063	T0_RPMI
300BCG044	23	18.533582751039095	T0_RPMI
300BCG044	23	15.726269589303936	T0_RPMI
300BCG044	23	19.05472365911552	T0_RPMI
300BCG044	23	12.057217301689846	T0_RPMI
300BCG044	23	19.122106305430247	T0_RPMI
300BCG044	23	19.81775205626642	T0_RPMI
300BCG044	23	-0.2738872081688478	T0_RPMI
300BCG044	23	16.823009112964506	T0_RPMI
300BCG044	23	2.921151832470905	T0_RPMI
300BCG044	23	15.62462558927389	T0_RPMI
300BCG044	23	11.541278672789623	T0_RPMI
300BCG044	23	26.475397165794053	T0_RPMI
300BCG044	23	18.058286075399412	T0_RPMI
300BCG044	23	13.031817184742158	T0_RPMI
300BCG044	23	19.157359252573293	T0_RPMI
300BCG044	23	19.504269924933464	T0_RPMI
300BCG055	24	16.353502320323983	T0_RPMI
300BCG055	24	14.246902849219136	T0_RPMI
300BCG055	24	33.392199799640125	T0_RPMI
300BCG055	24	21.962710999049044	T0_RPMI
300BCG055	24	23.476619270801923	T0_RPMI
300BCG055	24	21.89504569141838	T0_RPMI
300BCG055	24	18.676718569192094	T0_RPMI
300BCG055	24	18.97472322956562	T0_RPMI
300BCG055	24	17.998486161063088	T0_RPMI
300BCG055	24	30.603476562391908	T0_RPMI
300BCG055	24	31.505025647839954	T0_RPMI
300BCG055	24	24.957042904239668	T0_RPMI
300BCG055	24	22.908950897576922	T0_RPMI
300BCG055	24	21.614931807112008	T0_RPMI
300BCG055	24	29.339164205717566	T0_RPMI
300BCG055	24	39.35857426993252	T0_RPMI
300BCG055	24	17.9725710816531	T0_RPMI
300BCG055	24	7.390990170518323	T0_RPMI
300BCG055	24	22.80654339257737	T0_RPMI
300BCG055	24	10.988351602253953	T0_RPMI
300BCG055	24	31.357496377082214	T0_RPMI
300BCG055	24	27.286701327501184	T0_RPMI
300BCG055	24	14.44200276815221	T0_RPMI
300BCG055	24	21.593444806635162	T0_RPMI
300BCG055	24	30.66604031269867	T0_RPMI
300BCG055	24	9.456855520334239	T0_RPMI
300BCG055	24	35.93446207376985	T0_RPMI
300BCG055	24	17.125756098449813	T0_RPMI
300BCG055	24	27.739735625019787	T0_RPMI
300BCG055	24	28.7056169361443	T0_RPMI
300BCG055	24	2.7914309128852137	T0_RPMI
300BCG055	24	8.455297512267945	T0_RPMI
300BCG055	24	19.268907212066292	T0_RPMI
300BCG055	24	15.797920298598275	T0_RPMI
300BCG055	24	18.693132713077944	T0_RPMI
300BCG055	24	34.07509320922766	T0_RPMI
300BCG055	24	28.972656539600194	T0_RPMI
300BCG055	24	23.160619234400126	T0_RPMI
300BCG055	24	15.101222117161912	T0_RPMI
300BCG055	24	26.965632440133994	T0_RPMI
300BCG055	24	18.592311195901804	T0_RPMI
300BCG055	24	7.689846451092669	T0_RPMI
300BCG055	24	30.768030974307987	T0_RPMI
300BCG055	24	22.6744965245648	T0_RPMI
300BCG055	24	23.890734712446278	T0_RPMI
300BCG055	24	28.987562526520787	T0_RPMI
300BCG055	24	29.991599456012366	T0_RPMI
300BCG055	24	14.617708167676419	T0_RPMI
300BCG055	24	26.51822083858194	T0_RPMI
300BCG055	24	29.116440621126245	T0_RPMI
300BCG055	24	24.264450556754845	T0_RPMI
300BCG055	24	23.96544385233922	T0_RPMI
300BCG055	24	26.465897504649035	T0_RPMI
300BCG055	24	20.82916554116227	T0_RPMI
300BCG055	24	13.731379328982124	T0_RPMI
300BCG055	24	23.95954980464095	T0_RPMI
300BCG055	24	13.704706604004251	T0_RPMI
300BCG055	24	17.144593387548774	T0_RPMI
300BCG055	24	15.46859987493477	T0_RPMI
300BCG055	24	9.497235278676545	T0_RPMI
300BCG055	24	24.503456826870526	T0_RPMI
300BCG055	24	10.10138000664659	T0_RPMI
300BCG055	24	23.36774834514381	T0_RPMI
300BCG055	24	15.804411633866367	T0_RPMI
300BCG055	24	19.748661936289633	T0_RPMI
300BCG055	24	21.078060959350445	T0_RPMI
300BCG055	24	15.3570405365441	T0_RPMI
300BCG055	24	11.425380263772734	T0_RPMI
300BCG055	24	39.62684342129117	T0_RPMI
300BCG055	24	26.049336672182395	T0_RPMI
300BCG055	24	26.558816606832732	T0_RPMI
300BCG055	24	29.113880548077496	T0_RPMI
300BCG055	24	13.125174391228509	T0_RPMI
300BCG055	24	23.244697369894773	T0_RPMI
300BCG055	24	21.56539081155002	T0_RPMI
300BCG055	24	20.92429004581348	T0_RPMI
300BCG055	24	7.792127857418912	T0_RPMI
300BCG055	24	6.016312839685767	T0_RPMI
300BCG055	24	18.929283975088797	T0_RPMI
300BCG055	24	12.365294445029553	T0_RPMI
300BCG055	24	16.872299971339952	T0_RPMI
300BCG055	24	21.028075237379678	T0_RPMI
300BCG055	24	17.595377324830796	T0_RPMI
300BCG055	24	13.795710800803874	T0_RPMI
300BCG055	24	21.91991148794281	T0_RPMI
300BCG055	24	22.497921375359592	T0_RPMI
300BCG055	24	24.575507185648704	T0_RPMI
300BCG055	24	18.14926510399523	T0_RPMI
300BCG055	24	14.376070424331528	T0_RPMI
300BCG055	24	24.755240600296627	T0_RPMI
300BCG055	24	11.498917916955312	T0_RPMI
300BCG055	24	20.33100369571123	T0_RPMI
300BCG055	24	12.815813872890987	T0_RPMI
300BCG055	24	14.425746505426725	T0_RPMI
300BCG055	24	13.207894040015892	T0_RPMI
300BCG055	24	23.876404144087605	T0_RPMI
300BCG055	24	26.151240285934385	T0_RPMI
300BCG055	24	25.68937944601015	T0_RPMI
300BCG055	24	18.970865722795292	T0_RPMI
300BCG055	24	9.96138797272217	T0_RPMI
300BCG061	23	16.522949505116646	T0_RPMI
300BCG061	23	25.433749892696227	T0_RPMI
300BCG061	23	16.058754777228607	T0_RPMI
300BCG061	23	26.88047962192859	T0_RPMI
300BCG061	23	26.07928135050686	T0_RPMI
300BCG061	23	21.14473621468452	T0_RPMI
300BCG061	23	13.816939620336667	T0_RPMI
300BCG061	23	24.773470420803125	T0_RPMI
300BCG061	23	22.16897429960364	T0_RPMI
300BCG061	23	28.784374655499633	T0_RPMI
300BCG061	23	27.48512807546377	T0_RPMI
300BCG061	23	20.70889155953267	T0_RPMI
300BCG061	23	32.741533920143134	T0_RPMI
300BCG061	23	20.04267803210668	T0_RPMI
300BCG061	23	22.441078357164233	T0_RPMI
300BCG061	23	20.569686890904418	T0_RPMI
300BCG061	23	22.95310881546291	T0_RPMI
300BCG061	23	25.226069828791907	T0_RPMI
300BCG061	23	14.922261414195185	T0_RPMI
300BCG061	23	19.795719918482646	T0_RPMI
300BCG061	23	17.542492033829525	T0_RPMI
300BCG061	23	19.094236038397177	T0_RPMI
300BCG061	23	24.348427727750998	T0_RPMI
300BCG061	23	10.287130222864247	T0_RPMI
300BCG061	23	25.719560861337804	T0_RPMI
300BCG061	23	37.76615969511131	T0_RPMI
300BCG061	23	16.602559457318726	T0_RPMI
300BCG061	23	17.974541064593666	T0_RPMI
300BCG061	23	13.075855733875263	T0_RPMI
300BCG061	23	10.885126373221437	T0_RPMI
300BCG061	23	24.830710159347152	T0_RPMI
300BCG061	23	21.82486164559245	T0_RPMI
300BCG061	23	17.753327439835623	T0_RPMI
300BCG061	23	29.146503724822736	T0_RPMI
300BCG061	23	31.040012291244956	T0_RPMI
300BCG061	23	13.115324969057223	T0_RPMI
300BCG061	23	21.71655293168493	T0_RPMI
300BCG061	23	34.63630374188661	T0_RPMI
300BCG061	23	13.854207470040826	T0_RPMI
300BCG061	23	21.94931488934128	T0_RPMI
300BCG061	23	24.23826917756898	T0_RPMI
300BCG061	23	31.94016852579331	T0_RPMI
300BCG061	23	21.98593776297184	T0_RPMI
300BCG061	23	19.535470228895175	T0_RPMI
300BCG061	23	26.058476752356775	T0_RPMI
300BCG061	23	13.410277976633147	T0_RPMI
300BCG061	23	20.005789111801583	T0_RPMI
300BCG061	23	34.371919635668156	T0_RPMI
300BCG061	23	25.538183405673045	T0_RPMI
300BCG061	23	18.51110092213851	T0_RPMI
300BCG061	23	17.231786826838427	T0_RPMI
300BCG061	23	23.539912901025524	T0_RPMI
300BCG061	23	25.15234884430773	T0_RPMI
300BCG061	23	18.18861522393146	T0_RPMI
300BCG061	23	20.108001964575177	T0_RPMI
300BCG061	23	20.662148103046842	T0_RPMI
300BCG061	23	32.563867768604766	T0_RPMI
300BCG061	23	17.77175481546949	T0_RPMI
300BCG061	23	19.945809835265397	T0_RPMI
300BCG061	23	25.594377418733522	T0_RPMI
300BCG061	23	15.918171071277497	T0_RPMI
300BCG061	23	23.518609476964205	T0_RPMI
300BCG061	23	18.185050375984307	T0_RPMI
300BCG061	23	25.850058811586205	T0_RPMI
300BCG061	23	17.161815139564865	T0_RPMI
300BCG061	23	15.709688022077748	T0_RPMI
300BCG061	23	17.72349427179057	T0_RPMI
300BCG061	23	15.801812360830885	T0_RPMI
300BCG061	23	23.350710019270927	T0_RPMI
300BCG061	23	9.27018311448763	T0_RPMI
300BCG061	23	27.70923291899629	T0_RPMI
300BCG061	23	27.560419801493072	T0_RPMI
300BCG061	23	29.12531707273143	T0_RPMI
300BCG061	23	2.9751114688721723	T0_RPMI
300BCG061	23	18.311811188301927	T0_RPMI
300BCG061	23	18.617304824207483	T0_RPMI
300BCG061	23	22.91815879667949	T0_RPMI
300BCG061	23	18.33449664668049	T0_RPMI
300BCG061	23	23.735383804680907	T0_RPMI
300BCG061	23	15.116370511222632	T0_RPMI
300BCG061	23	23.495847536218342	T0_RPMI
300BCG061	23	31.32397082433213	T0_RPMI
300BCG061	23	20.080394332827442	T0_RPMI
300BCG061	23	15.749682411699618	T0_RPMI
300BCG061	23	14.431283493910474	T0_RPMI
300BCG061	23	26.659710870443902	T0_RPMI
300BCG061	23	30.052213088659947	T0_RPMI
300BCG061	23	12.819989631037094	T0_RPMI
300BCG061	23	20.949972013728697	T0_RPMI
300BCG061	23	23.68420110451364	T0_RPMI
300BCG061	23	28.645617952328838	T0_RPMI
300BCG061	23	16.126068262437357	T0_RPMI
300BCG061	23	29.62156352479204	T0_RPMI
300BCG061	23	33.52178203804951	T0_RPMI
300BCG061	23	19.30655332685487	T0_RPMI
300BCG061	23	22.40823917454546	T0_RPMI
300BCG061	23	29.99635948900406	T0_RPMI
300BCG061	23	20.4432902658172	T0_RPMI
300BCG061	23	10.348995078160097	T0_RPMI
300BCG061	23	28.17484557426443	T0_RPMI
300BCG109	35	25.271080156885816	T0_RPMI
300BCG109	35	28.333407497207006	T0_RPMI
300BCG109	35	28.405539792693933	T0_RPMI
300BCG109	35	32.10356473593593	T0_RPMI
300BCG109	35	34.92247533379536	T0_RPMI
300BCG109	35	28.405539792693933	T0_RPMI
300BCG109	35	26.736906192405502	T0_RPMI
300BCG109	35	26.461889065643064	T0_RPMI
300BCG109	35	30.946344885175485	T0_RPMI
300BCG109	35	28.319944200828516	T0_RPMI
300BCG109	35	31.115132379467266	T0_RPMI
300BCG109	35	28.626695342575704	T0_RPMI
300BCG109	35	26.664558135477055	T0_RPMI
300BCG109	35	34.441781178969364	T0_RPMI
300BCG109	35	29.048490781215914	T0_RPMI
300BCG109	35	29.07482645361156	T0_RPMI
300BCG109	35	29.07482645361156	T0_RPMI
300BCG109	35	36.11200241317466	T0_RPMI
300BCG109	35	28.213354000695688	T0_RPMI
300BCG109	35	30.46565073034951	T0_RPMI
300BCG109	35	36.554138979926144	T0_RPMI
300BCG109	35	30.736434938731843	T0_RPMI
300BCG109	35	25.26748349928349	T0_RPMI
300BCG109	35	30.10314315086592	T0_RPMI
300BCG109	35	26.461889065643064	T0_RPMI
300BCG109	35	28.597728956387908	T0_RPMI
300BCG109	35	30.710086757344694	T0_RPMI
300BCG109	35	29.36978655569028	T0_RPMI
300BCG109	35	29.490627347967433	T0_RPMI
300BCG109	35	30.15602362222488	T0_RPMI
300BCG109	35	28.626695342575704	T0_RPMI
300BCG109	35	27.854085214856354	T0_RPMI
300BCG109	35	29.15077116814235	T0_RPMI
300BCG109	35	29.07482645361156	T0_RPMI
300BCG109	35	34.13215407084475	T0_RPMI
300BCG109	35	25.528068555798733	T0_RPMI
300BCG109	35	24.333662989439183	T0_RPMI
300BCG109	35	27.854085214856354	T0_RPMI
300BCG109	35	30.544249146733595	T0_RPMI
300BCG109	35	30.267950190593186	T0_RPMI
300BCG109	35	31.115132379467266	T0_RPMI
300BCG109	35	28.319944200828516	T0_RPMI
300BCG109	35	34.441781178969364	T0_RPMI
300BCG109	35	31.953344142077814	T0_RPMI
300BCG109	35	26.774357560725694	T0_RPMI
300BCG109	35	31.73377622611285	T0_RPMI
300BCG109	35	28.333407497207006	T0_RPMI
300BCG109	35	26.92909198440376	T0_RPMI
300BCG109	35	29.860518083915785	T0_RPMI
300BCG109	35	31.180734014358425	T0_RPMI
300BCG109	35	29.579696502133974	T0_RPMI
300BCG109	35	29.946113675781223	T0_RPMI
300BCG109	35	29.549270248981948	T0_RPMI
300BCG109	35	35.18700918272202	T0_RPMI
300BCG109	35	28.624558551937596	T0_RPMI
300BCG109	35	26.49231531879509	T0_RPMI
300BCG109	35	34.99482339072378	T0_RPMI
300BCG109	35	26.49231531879509	T0_RPMI
300BCG109	35	33.29309181531524	T0_RPMI
300BCG109	35	31.1252831422368	T0_RPMI
300BCG109	35	30.170145192040422	T0_RPMI
300BCG109	35	30.650839346866402	T0_RPMI
300BCG109	35	25.528068555798733	T0_RPMI
300BCG109	35	29.579696502133974	T0_RPMI
300BCG109	35	26.736906192405502	T0_RPMI
300BCG109	35	33.62356537628307	T0_RPMI
300BCG109	35	28.405539792693933	T0_RPMI
300BCG109	35	25.26748349928349	T0_RPMI
300BCG109	35	27.37826954701064	T0_RPMI
300BCG109	35	29.75392788378296	T0_RPMI
300BCG109	35	30.170145192040422	T0_RPMI
300BCG109	35	25.29790975243552	T0_RPMI
300BCG109	35	27.139001930847428	T0_RPMI
300BCG109	35	28.284505190660937	T0_RPMI
300BCG109	35	29.25736136827517	T0_RPMI
300BCG109	35	32.10356473593593	T0_RPMI
300BCG109	35	28.141005943767222	T0_RPMI
300BCG109	35	29.946113675781223	T0_RPMI
300BCG109	35	28.319944200828516	T0_RPMI
300BCG109	35	29.490627347967433	T0_RPMI
300BCG109	35	31.73377622611285	T0_RPMI
300BCG109	35	29.946113675781223	T0_RPMI
300BCG109	35	31.018692942103936	T0_RPMI
300BCG109	35	26.461889065643064	T0_RPMI
300BCG109	35	34.99482339072378	T0_RPMI
300BCG109	35	25.29790975243552	T0_RPMI
300BCG109	35	26.664558135477055	T0_RPMI
300BCG109	35	35.18700918272202	T0_RPMI
300BCG109	35	28.28810184826327	T0_RPMI
300BCG109	35	34.92247533379536	T0_RPMI
300BCG109	35	31.018692942103936	T0_RPMI
300BCG109	35	29.552866906584278	T0_RPMI
300BCG109	35	29.284190963824877	T0_RPMI
300BCG109	35	28.615449739137603	T0_RPMI
300BCG109	35	31.1252831422368	T0_RPMI
300BCG109	35	31.210878734102195	T0_RPMI
300BCG109	35	29.25736136827517	T0_RPMI
300BCG109	35	26.461889065643064	T0_RPMI
300BCG109	35	29.552866906584278	T0_RPMI
300BCG109	35	31.661428169184422	T0_RPMI
300BCG123	24	28.687978642152085	T0_RPMI
300BCG123	24	22.72401112486668	T0_RPMI
300BCG123	24	23.116547556024496	T0_RPMI
300BCG123	24	26.95018553774285	T0_RPMI
300BCG123	24	33.36721933688039	T0_RPMI
300BCG123	24	29.298866738265435	T0_RPMI
300BCG123	24	26.285022705052885	T0_RPMI
300BCG123	24	18.50120359506047	T0_RPMI
300BCG123	24	24.822370157225354	T0_RPMI
300BCG123	24	34.53806872262086	T0_RPMI
300BCG123	24	19.845359379427535	T0_RPMI
300BCG123	24	21.1797438893721	T0_RPMI
300BCG123	24	26.663888883054362	T0_RPMI
300BCG123	24	22.739249239396347	T0_RPMI
300BCG123	24	22.94122069475002	T0_RPMI
300BCG123	24	28.180801129181894	T0_RPMI
300BCG123	24	18.247534479268204	T0_RPMI
300BCG123	24	24.13950488722694	T0_RPMI
300BCG123	24	20.654913142297683	T0_RPMI
300BCG123	24	25.829688728701473	T0_RPMI
300BCG123	24	27.686358879678412	T0_RPMI
300BCG123	24	23.528324842302567	T0_RPMI
300BCG123	24	13.159875330075275	T0_RPMI
300BCG123	24	38.02420989697773	T0_RPMI
300BCG123	24	28.63663214925125	T0_RPMI
300BCG123	24	32.20954943147478	T0_RPMI
300BCG123	24	20.32679865775053	T0_RPMI
300BCG123	24	30.970530310187957	T0_RPMI
300BCG123	24	22.628698365929722	T0_RPMI
300BCG123	24	19.22388247146934	T0_RPMI
300BCG123	24	24.19899029947253	T0_RPMI
300BCG123	24	33.18584626288881	T0_RPMI
300BCG123	24	33.34783697816551	T0_RPMI
300BCG123	24	22.760476146642237	T0_RPMI
300BCG123	24	29.60635573626952	T0_RPMI
300BCG123	24	23.321699891501414	T0_RPMI
300BCG123	24	25.626666093780823	T0_RPMI
300BCG123	24	19.17540782500504	T0_RPMI
300BCG123	24	27.36951788170017	T0_RPMI
300BCG123	24	24.659775240131744	T0_RPMI
300BCG123	24	30.79225814328547	T0_RPMI
300BCG123	24	26.301514595700173	T0_RPMI
300BCG123	24	19.246228246207288	T0_RPMI
300BCG123	24	25.5862068518605	T0_RPMI
300BCG123	24	29.331510590351883	T0_RPMI
300BCG123	24	29.059988035798714	T0_RPMI
300BCG123	24	33.36286607728784	T0_RPMI
300BCG123	24	22.654396764180962	T0_RPMI
300BCG123	24	29.670693310573547	T0_RPMI
300BCG123	24	25.645811508130258	T0_RPMI
300BCG123	24	19.25928612610296	T0_RPMI
300BCG123	24	18.99060894099826	T0_RPMI
300BCG123	24	31.941716205348516	T0_RPMI
300BCG123	24	28.099846018631194	T0_RPMI
300BCG123	24	36.429489259115854	T0_RPMI
300BCG123	24	30.753698429491266	T0_RPMI
300BCG123	24	16.251881815052425	T0_RPMI
300BCG123	24	25.649344780967322	T0_RPMI
300BCG123	24	14.943555041295031	T0_RPMI
300BCG123	24	38.532115161733735	T0_RPMI
300BCG123	24	26.41794990472627	T0_RPMI
300BCG123	24	20.820309820310577	T0_RPMI
300BCG123	24	26.243562191725523	T0_RPMI
300BCG123	24	25.30352926701614	T0_RPMI
300BCG123	24	13.908573145074067	T0_RPMI
300BCG123	24	11.21425245636491	T0_RPMI
300BCG123	24	27.25957980430167	T0_RPMI
300BCG123	24	28.154951326226005	T0_RPMI
300BCG123	24	33.29206680166266	T0_RPMI
300BCG123	24	30.66271931503259	T0_RPMI
300BCG123	24	30.603833906231067	T0_RPMI
300BCG123	24	32.96591955971095	T0_RPMI
300BCG123	24	30.557064183615175	T0_RPMI
300BCG123	24	29.170985682130855	T0_RPMI
300BCG123	24	25.461130093591745	T0_RPMI
300BCG123	24	35.731642476083884	T0_RPMI
300BCG123	24	26.869357009385762	T0_RPMI
300BCG123	24	27.191705902975915	T0_RPMI
300BCG123	24	32.028128946261525	T0_RPMI
300BCG123	24	32.57558870862849	T0_RPMI
300BCG123	24	21.695428490779854	T0_RPMI
300BCG123	24	27.41150108819934	T0_RPMI
300BCG123	24	38.919173465333905	T0_RPMI
300BCG123	24	31.617509630878917	T0_RPMI
300BCG123	24	26.447472780923928	T0_RPMI
300BCG123	24	26.920450056344084	T0_RPMI
300BCG123	24	24.062438172984436	T0_RPMI
300BCG123	24	24.503061460459477	T0_RPMI
300BCG123	24	29.11601474314076	T0_RPMI
300BCG123	24	31.253915362895125	T0_RPMI
300BCG123	24	15.385460021028143	T0_RPMI
300BCG123	24	23.15483934277383	T0_RPMI
300BCG123	24	23.196332546936272	T0_RPMI
300BCG123	24	22.5017286130912	T0_RPMI
300BCG123	24	19.878091934335952	T0_RPMI
300BCG123	24	26.69276899838623	T0_RPMI
300BCG123	24	29.87982938228418	T0_RPMI
300BCG123	24	32.63108768692246	T0_RPMI
300BCG123	24	24.43127464088221	T0_RPMI
300BCG123	24	22.780267880684775	T0_RPMI
300BCG214	19	25.644163344858264	T0_RPMI
300BCG214	19	11.34831727102376	T0_RPMI
300BCG214	19	30.487950871404273	T0_RPMI
300BCG214	19	25.388823383264885	T0_RPMI
300BCG214	19	7.373487869879365	T0_RPMI
300BCG214	19	13.514983448367843	T0_RPMI
300BCG214	19	32.044182336918425	T0_RPMI
300BCG214	19	35.14486588428946	T0_RPMI
300BCG214	19	25.540557233636704	T0_RPMI
300BCG214	19	26.456077811413483	T0_RPMI
300BCG214	19	19.89029516294012	T0_RPMI
300BCG214	19	22.83849726111597	T0_RPMI
300BCG214	19	18.512072677514595	T0_RPMI
300BCG214	19	22.962523903130496	T0_RPMI
300BCG214	19	24.197601812472453	T0_RPMI
300BCG214	19	13.189574387670444	T0_RPMI
300BCG214	19	27.399424510997115	T0_RPMI
300BCG214	19	17.207251034528156	T0_RPMI
300BCG214	19	24.643855341823258	T0_RPMI
300BCG214	19	22.67013145878525	T0_RPMI
300BCG214	19	17.183524395418917	T0_RPMI
300BCG214	19	11.974310250786878	T0_RPMI
300BCG214	19	25.924488038353235	T0_RPMI
300BCG214	19	24.58484352500844	T0_RPMI
300BCG214	19	29.45152877023165	T0_RPMI
300BCG214	19	14.271236128470248	T0_RPMI
300BCG214	19	27.813097535797088	T0_RPMI
300BCG214	19	-0.5261673701161881	T0_RPMI
300BCG214	19	21.21000315267833	T0_RPMI
300BCG214	19	25.48310310486497	T0_RPMI
300BCG214	19	36.38799817691796	T0_RPMI
300BCG214	19	36.81332778406158	T0_RPMI
300BCG214	19	22.830455395664718	T0_RPMI
300BCG214	19	23.700300827630603	T0_RPMI
300BCG214	19	22.840806816684566	T0_RPMI
300BCG214	19	21.333016648901886	T0_RPMI
300BCG214	19	5.951046884045289	T0_RPMI
300BCG214	19	31.194930795185336	T0_RPMI
300BCG214	19	19.6603505918184	T0_RPMI
300BCG214	19	16.94937036076786	T0_RPMI
300BCG214	19	21.313576317200955	T0_RPMI
300BCG214	19	22.014900395871397	T0_RPMI
300BCG214	19	23.762915757663034	T0_RPMI
300BCG214	19	2.5979592404364764	T0_RPMI
300BCG214	19	15.95520742212763	T0_RPMI
300BCG214	19	27.201193885222448	T0_RPMI
300BCG214	19	27.6407364671854	T0_RPMI
300BCG214	19	17.252877516705066	T0_RPMI
300BCG214	19	34.67711183532982	T0_RPMI
300BCG214	19	18.230456222537626	T0_RPMI
300BCG214	19	26.276706582743902	T0_RPMI
300BCG214	19	21.020341591986778	T0_RPMI
300BCG214	19	23.020914094043864	T0_RPMI
300BCG214	19	25.18529691847676	T0_RPMI
300BCG214	19	17.342029100380742	T0_RPMI
300BCG214	19	21.65947376227334	T0_RPMI
300BCG214	19	18.106984400972433	T0_RPMI
300BCG214	19	24.80956644869806	T0_RPMI
300BCG214	19	15.448607489695833	T0_RPMI
300BCG214	19	16.20218411927284	T0_RPMI
300BCG214	19	24.60549308410223	T0_RPMI
300BCG214	19	31.940163259510896	T0_RPMI
300BCG214	19	19.133342954243968	T0_RPMI
300BCG214	19	25.977517776394848	T0_RPMI
300BCG214	19	31.292650271352336	T0_RPMI
300BCG214	19	22.909312062398993	T0_RPMI
300BCG214	19	18.33496914606917	T0_RPMI
300BCG214	19	17.438058376810897	T0_RPMI
300BCG214	19	34.94581317781392	T0_RPMI
300BCG214	19	28.59523880308535	T0_RPMI
300BCG214	19	13.786934458741298	T0_RPMI
300BCG214	19	16.294256182443597	T0_RPMI
300BCG214	19	21.692692445180786	T0_RPMI
300BCG214	19	31.86339652292203	T0_RPMI
300BCG214	19	18.52364332306147	T0_RPMI
300BCG214	19	22.150100361635147	T0_RPMI
300BCG214	19	23.75879378355219	T0_RPMI
300BCG214	19	25.65676927222657	T0_RPMI
300BCG214	19	27.045623853991255	T0_RPMI
300BCG214	19	28.588281678294493	T0_RPMI
300BCG214	19	22.04175396156045	T0_RPMI
300BCG214	19	10.55396440821451	T0_RPMI
300BCG214	19	27.072964651625963	T0_RPMI
300BCG214	19	34.35252727364764	T0_RPMI
300BCG214	19	22.411846079538154	T0_RPMI
300BCG214	19	11.795423153115602	T0_RPMI
300BCG214	19	21.825989969400446	T0_RPMI
300BCG214	19	25.74985130618086	T0_RPMI
300BCG214	19	18.467026597581004	T0_RPMI
300BCG214	19	29.382001377054365	T0_RPMI
300BCG214	19	10.482852526243429	T0_RPMI
300BCG214	19	10.483089649160856	T0_RPMI
300BCG214	19	22.640088812685736	T0_RPMI
300BCG214	19	21.52599353186913	T0_RPMI
300BCG214	19	22.51687851441724	T0_RPMI
300BCG214	19	22.785020178880504	T0_RPMI
300BCG214	19	33.83239843372747	T0_RPMI
300BCG214	19	16.30376119433439	T0_RPMI
300BCG214	19	25.640839755320854	T0_RPMI
300BCG214	19	14.256089960181107	T0_RPMI
300BCG259	24	35.76346534012367	T0_RPMI
300BCG259	24	31.401326129023904	T0_RPMI
300BCG259	24	22.42546322722469	T0_RPMI
300BCG259	24	26.420841486529053	T0_RPMI
300BCG259	24	29.512589172126315	T0_RPMI
300BCG259	24	33.9859777698642	T0_RPMI
300BCG259	24	33.750830423551434	T0_RPMI
300BCG259	24	25.054389603690883	T0_RPMI
300BCG259	24	31.521325733502543	T0_RPMI
300BCG259	24	32.40129211691493	T0_RPMI
300BCG259	24	29.669188216405093	T0_RPMI
300BCG259	24	35.41450743748578	T0_RPMI
300BCG259	24	41.08319541820936	T0_RPMI
300BCG259	24	26.098575001219903	T0_RPMI
300BCG259	24	31.346865955446276	T0_RPMI
300BCG259	24	43.45391762229934	T0_RPMI
300BCG259	24	22.26546923819271	T0_RPMI
300BCG259	24	29.31906001503724	T0_RPMI
300BCG259	24	37.3143106883746	T0_RPMI
300BCG259	24	31.74292512194146	T0_RPMI
300BCG259	24	35.35813463624611	T0_RPMI
300BCG259	24	29.67159021056503	T0_RPMI
300BCG259	24	19.573217832189943	T0_RPMI
300BCG259	24	28.169005064780958	T0_RPMI
300BCG259	24	36.16188158506823	T0_RPMI
300BCG259	24	25.86761111338503	T0_RPMI
300BCG259	24	21.73961278148798	T0_RPMI
300BCG259	24	44.15762206365743	T0_RPMI
300BCG259	24	32.07006920564179	T0_RPMI
300BCG259	24	35.2631332370222	T0_RPMI
300BCG259	24	28.692346182463393	T0_RPMI
300BCG259	24	34.211351644726996	T0_RPMI
300BCG259	24	33.51891579523323	T0_RPMI
300BCG259	24	29.85492952327897	T0_RPMI
300BCG259	24	27.225194058815266	T0_RPMI
300BCG259	24	31.59964344665478	T0_RPMI
300BCG259	24	31.171894144336296	T0_RPMI
300BCG259	24	26.408106379940477	T0_RPMI
300BCG259	24	35.54691753196237	T0_RPMI
300BCG259	24	44.212462748602086	T0_RPMI
300BCG259	24	37.81009898201204	T0_RPMI
300BCG259	24	30.61707020141148	T0_RPMI
300BCG259	24	34.37666661798728	T0_RPMI
300BCG259	24	18.951466177365596	T0_RPMI
300BCG259	24	35.41813736892801	T0_RPMI
300BCG259	24	35.27566908777718	T0_RPMI
300BCG259	24	30.227319281868386	T0_RPMI
300BCG259	24	29.98423936439147	T0_RPMI
300BCG259	24	35.45115689945831	T0_RPMI
300BCG259	24	28.321066424149063	T0_RPMI
300BCG259	24	26.378958517976418	T0_RPMI
300BCG259	24	39.81892948744581	T0_RPMI
300BCG259	24	36.10090251049081	T0_RPMI
300BCG259	24	18.530027557308003	T0_RPMI
300BCG259	24	29.214360773097493	T0_RPMI
300BCG259	24	34.51217068838613	T0_RPMI
300BCG259	24	34.73077384491362	T0_RPMI
300BCG259	24	23.408201851088712	T0_RPMI
300BCG259	24	34.10533284197433	T0_RPMI
300BCG259	24	15.39773691512237	T0_RPMI
300BCG259	24	24.771067762153088	T0_RPMI
300BCG259	24	36.66642560690048	T0_RPMI
300BCG259	24	27.084447774494045	T0_RPMI
300BCG259	24	33.325912399622204	T0_RPMI
300BCG259	24	38.63355909624614	T0_RPMI
300BCG259	24	28.952606575920978	T0_RPMI
300BCG259	24	35.23697075668991	T0_RPMI
300BCG259	24	25.963435487446375	T0_RPMI
300BCG259	24	19.623582405230625	T0_RPMI
300BCG259	24	26.49886879617802	T0_RPMI
300BCG259	24	25.93282664491564	T0_RPMI
300BCG259	24	27.498422442550606	T0_RPMI
300BCG259	24	28.449683913283273	T0_RPMI
300BCG259	24	35.57900858511783	T0_RPMI
300BCG259	24	25.955579625200755	T0_RPMI
300BCG259	24	25.01746882450351	T0_RPMI
300BCG259	24	37.37273889579866	T0_RPMI
300BCG259	24	25.804127358396723	T0_RPMI
300BCG259	24	40.09329880286124	T0_RPMI
300BCG259	24	34.24302331972138	T0_RPMI
300BCG259	24	32.82436096728318	T0_RPMI
300BCG259	24	26.577026573456624	T0_RPMI
300BCG259	24	27.205626480204945	T0_RPMI
300BCG259	24	23.35459793403774	T0_RPMI
300BCG259	24	33.06027541706263	T0_RPMI
300BCG259	24	32.4145783412078	T0_RPMI
300BCG259	24	42.48889193816941	T0_RPMI
300BCG259	24	26.71777221538703	T0_RPMI
300BCG259	24	41.11489989181837	T0_RPMI
300BCG259	24	33.11579129358179	T0_RPMI
300BCG259	24	29.591931058255536	T0_RPMI
300BCG259	24	33.844578162752946	T0_RPMI
300BCG259	24	24.97050211839813	T0_RPMI
300BCG259	24	40.58148004769484	T0_RPMI
300BCG259	24	27.161054193392463	T0_RPMI
300BCG259	24	27.197381662138017	T0_RPMI
300BCG259	24	31.463947125355077	T0_RPMI
300BCG259	24	30.369668257814222	T0_RPMI
300BCG259	24	41.3717861195327	T0_RPMI
300BCG259	24	28.24655475724687	T0_RPMI
300BCG211	20	22.368313331760575	T0_RPMI
300BCG211	20	21.326768930110006	T0_RPMI
300BCG211	20	28.790421128497172	T0_RPMI
300BCG211	20	30.751194594205646	T0_RPMI
300BCG211	20	21.269838418343436	T0_RPMI
300BCG211	20	23.40478016081699	T0_RPMI
300BCG211	20	21.239782576400597	T0_RPMI
300BCG211	20	16.472011769653975	T0_RPMI
300BCG211	20	22.218012004896657	T0_RPMI
300BCG211	20	14.55353411378719	T0_RPMI
300BCG211	20	16.44670165579212	T0_RPMI
300BCG211	20	29.96466383150441	T0_RPMI
300BCG211	20	15.072579574837807	T0_RPMI
300BCG211	20	30.01129348701311	T0_RPMI
300BCG211	20	23.850779052888843	T0_RPMI
300BCG211	20	28.880987724242452	T0_RPMI
300BCG211	20	24.09688141493978	T0_RPMI
300BCG211	20	31.46441334748012	T0_RPMI
300BCG211	20	22.985986572554232	T0_RPMI
300BCG211	20	33.632044903437205	T0_RPMI
300BCG211	20	11.750304302411367	T0_RPMI
300BCG211	20	30.73968110610707	T0_RPMI
300BCG211	20	20.164594436042115	T0_RPMI
300BCG211	20	21.71664286849045	T0_RPMI
300BCG211	20	31.288103673100085	T0_RPMI
300BCG211	20	14.303590217545887	T0_RPMI
300BCG211	20	23.391808854004385	T0_RPMI
300BCG211	20	18.847208034362534	T0_RPMI
300BCG211	20	26.89180537609205	T0_RPMI
300BCG211	20	20.381401720577372	T0_RPMI
300BCG211	20	33.946767716724715	T0_RPMI
300BCG211	20	32.4079378824471	T0_RPMI
300BCG211	20	31.69913323483989	T0_RPMI
300BCG211	20	37.30191249766154	T0_RPMI
300BCG211	20	25.115192430451604	T0_RPMI
300BCG211	20	35.024944169548114	T0_RPMI
300BCG211	20	23.8584101553233	T0_RPMI
300BCG211	20	24.58972688257703	T0_RPMI
300BCG211	20	28.95297439594075	T0_RPMI
300BCG211	20	34.76120567930687	T0_RPMI
300BCG211	20	28.825134652511984	T0_RPMI
300BCG211	20	29.248577308840066	T0_RPMI
300BCG211	20	19.463810135161346	T0_RPMI
300BCG211	20	33.90630658788093	T0_RPMI
300BCG211	20	13.465075611490276	T0_RPMI
300BCG211	20	19.179706322446325	T0_RPMI
300BCG211	20	17.503570489187762	T0_RPMI
300BCG211	20	20.424682240778694	T0_RPMI
300BCG211	20	32.63908453560016	T0_RPMI
300BCG211	20	18.048225204605412	T0_RPMI
300BCG211	20	29.21272025091254	T0_RPMI
300BCG211	20	26.62429704356612	T0_RPMI
300BCG211	20	20.534400293151396	T0_RPMI
300BCG211	20	26.899636198076745	T0_RPMI
300BCG211	20	21.995114777605572	T0_RPMI
300BCG211	20	23.3789923510286	T0_RPMI
300BCG211	20	29.146458378052166	T0_RPMI
300BCG211	20	21.457283065960947	T0_RPMI
300BCG211	20	28.240119416187127	T0_RPMI
300BCG211	20	21.34042600108029	T0_RPMI
300BCG211	20	13.893141416387152	T0_RPMI
300BCG211	20	9.68742226564259	T0_RPMI
300BCG211	20	21.84129849618948	T0_RPMI
300BCG211	20	35.45073134756454	T0_RPMI
300BCG211	20	21.228921586664164	T0_RPMI
300BCG211	20	20.959116996667124	T0_RPMI
300BCG211	20	26.940044755205655	T0_RPMI
300BCG211	20	31.282373044931347	T0_RPMI
300BCG211	20	18.98261418614099	T0_RPMI
300BCG211	20	31.35026053936616	T0_RPMI
300BCG211	20	21.567474053487377	T0_RPMI
300BCG211	20	5.010465189390625	T0_RPMI
300BCG211	20	25.111805222362065	T0_RPMI
300BCG211	20	16.18170223537143	T0_RPMI
300BCG211	20	24.277909839144648	T0_RPMI
300BCG211	20	20.22653038512354	T0_RPMI
300BCG211	20	23.785290621782266	T0_RPMI
300BCG211	20	28.22021080672524	T0_RPMI
300BCG211	20	29.107801293436747	T0_RPMI
300BCG211	20	18.200460970104356	T0_RPMI
300BCG211	20	19.299629060899093	T0_RPMI
300BCG211	20	28.445717368689003	T0_RPMI
300BCG211	20	28.01807205893411	T0_RPMI
300BCG211	20	16.226032515633968	T0_RPMI
300BCG211	20	27.205498104798803	T0_RPMI
300BCG211	20	16.218198633543004	T0_RPMI
300BCG211	20	31.093885312122197	T0_RPMI
300BCG211	20	24.109267446544223	T0_RPMI
300BCG211	20	31.745713270190517	T0_RPMI
300BCG211	20	16.316547187572503	T0_RPMI
300BCG211	20	28.760265456904058	T0_RPMI
300BCG211	20	13.953868478413325	T0_RPMI
300BCG211	20	19.947236257572413	T0_RPMI
300BCG211	20	27.36547715735083	T0_RPMI
300BCG211	20	30.375272006480518	T0_RPMI
300BCG211	20	15.11624156488777	T0_RPMI
300BCG211	20	41.4048394076236	T0_RPMI
300BCG211	20	29.857879307493384	T0_RPMI
300BCG211	20	35.3948421448747	T0_RPMI
300BCG211	20	27.042579426686686	T0_RPMI
300BCG141	26	33.59025382369594	T0_RPMI
300BCG141	26	17.64347182917052	T0_RPMI
300BCG141	26	15.965070726329381	T0_RPMI
300BCG141	26	21.5642976603456	T0_RPMI
300BCG141	26	24.478292658408833	T0_RPMI
300BCG141	26	26.151046052681	T0_RPMI
300BCG141	26	22.793157342460802	T0_RPMI
300BCG141	26	37.60533896728562	T0_RPMI
300BCG141	26	28.288541153571618	T0_RPMI
300BCG141	26	24.560808322503334	T0_RPMI
300BCG141	26	10.828988034069098	T0_RPMI
300BCG141	26	15.544679452038112	T0_RPMI
300BCG141	26	36.75743765727562	T0_RPMI
300BCG141	26	25.17564404205778	T0_RPMI
300BCG141	26	26.31363080909591	T0_RPMI
300BCG141	26	14.168320755440705	T0_RPMI
300BCG141	26	30.97643461842524	T0_RPMI
300BCG141	26	21.432706422323687	T0_RPMI
300BCG141	26	21.761985508504686	T0_RPMI
300BCG141	26	29.9738485917057	T0_RPMI
300BCG141	26	22.635428274102786	T0_RPMI
300BCG141	26	24.447888391965254	T0_RPMI
300BCG141	26	21.95577085534231	T0_RPMI
300BCG141	26	28.509464387345886	T0_RPMI
300BCG141	26	31.894839943281873	T0_RPMI
300BCG141	26	27.798487361630084	T0_RPMI
300BCG141	26	24.18362413272552	T0_RPMI
300BCG141	26	21.02305779058025	T0_RPMI
300BCG141	26	38.27735785053336	T0_RPMI
300BCG141	26	31.913646510464076	T0_RPMI
300BCG141	26	15.778324316569476	T0_RPMI
300BCG141	26	22.878577881894966	T0_RPMI
300BCG141	26	14.090997569475405	T0_RPMI
300BCG141	26	38.30366582261162	T0_RPMI
300BCG141	26	22.721100584823088	T0_RPMI
300BCG141	26	11.184471365052701	T0_RPMI
300BCG141	26	29.795641295192755	T0_RPMI
300BCG141	26	11.869861154025093	T0_RPMI
300BCG141	26	38.2812430520044	T0_RPMI
300BCG141	26	36.613644299363436	T0_RPMI
300BCG141	26	30.550899387749432	T0_RPMI
300BCG141	26	23.766629561631703	T0_RPMI
300BCG141	26	23.128981182541573	T0_RPMI
300BCG141	26	30.12307890910086	T0_RPMI
300BCG141	26	15.155393791707965	T0_RPMI
300BCG141	26	31.014560046647787	T0_RPMI
300BCG141	26	19.22076436166857	T0_RPMI
300BCG141	26	21.848837573455846	T0_RPMI
300BCG141	26	21.96899065103147	T0_RPMI
300BCG141	26	13.47297749395352	T0_RPMI
300BCG141	26	38.53060317359439	T0_RPMI
300BCG141	26	27.74114840927563	T0_RPMI
300BCG141	26	31.216117678671452	T0_RPMI
300BCG141	26	21.32211272235108	T0_RPMI
300BCG141	26	21.766700122869953	T0_RPMI
300BCG141	26	27.953577199159614	T0_RPMI
300BCG141	26	28.377248160849266	T0_RPMI
300BCG141	26	21.33778058318791	T0_RPMI
300BCG141	26	16.61876655275205	T0_RPMI
300BCG141	26	26.184555482386457	T0_RPMI
300BCG141	26	18.774768766287835	T0_RPMI
300BCG141	26	24.537064340854638	T0_RPMI
300BCG141	26	30.547106703844065	T0_RPMI
300BCG141	26	30.269738703583656	T0_RPMI
300BCG141	26	24.775779656162506	T0_RPMI
300BCG141	26	30.846079678621997	T0_RPMI
300BCG141	26	35.37622652965972	T0_RPMI
300BCG141	26	24.963532507102386	T0_RPMI
300BCG141	26	19.293148572773248	T0_RPMI
300BCG141	26	26.931747367487596	T0_RPMI
300BCG141	26	23.795675408328215	T0_RPMI
300BCG141	26	24.288259757822047	T0_RPMI
300BCG141	26	21.557810892531045	T0_RPMI
300BCG141	26	22.52480799892148	T0_RPMI
300BCG141	26	29.973435376944483	T0_RPMI
300BCG141	26	29.611485213684844	T0_RPMI
300BCG141	26	24.846309311433245	T0_RPMI
300BCG141	26	22.7410177518909	T0_RPMI
300BCG141	26	27.491852554719216	T0_RPMI
300BCG141	26	22.770251959565243	T0_RPMI
300BCG141	26	27.18793008989195	T0_RPMI
300BCG141	26	29.448511709122446	T0_RPMI
300BCG141	26	22.74998405740486	T0_RPMI
300BCG141	26	24.576277641081262	T0_RPMI
300BCG141	26	25.217890771610413	T0_RPMI
300BCG141	26	31.849344273581117	T0_RPMI
300BCG141	26	22.14823496456619	T0_RPMI
300BCG141	26	20.920745030383717	T0_RPMI
300BCG141	26	29.409798543713197	T0_RPMI
300BCG141	26	33.40610340803886	T0_RPMI
300BCG141	26	25.964716877159066	T0_RPMI
300BCG141	26	26.023400634987915	T0_RPMI
300BCG141	26	20.03431361401759	T0_RPMI
300BCG141	26	28.207375277813643	T0_RPMI
300BCG141	26	32.45389648010346	T0_RPMI
300BCG141	26	38.92985182545911	T0_RPMI
300BCG141	26	28.79665368749203	T0_RPMI
300BCG141	26	10.386964857647643	T0_RPMI
300BCG141	26	27.382288934222615	T0_RPMI
300BCG141	26	20.416776954690132	T0_RPMI
300BCG272	20	27.586429077008344	T0_RPMI
300BCG272	20	19.648423648976227	T0_RPMI
300BCG272	20	19.52055433965774	T0_RPMI
300BCG272	20	21.561179005120742	T0_RPMI
300BCG272	20	24.445877711529146	T0_RPMI
300BCG272	20	13.463863787397099	T0_RPMI
300BCG272	20	24.45123576319588	T0_RPMI
300BCG272	20	15.206920441634473	T0_RPMI
300BCG272	20	25.32161686214373	T0_RPMI
300BCG272	20	12.50866003347506	T0_RPMI
300BCG272	20	23.25612686574051	T0_RPMI
300BCG272	20	20.710663997264366	T0_RPMI
300BCG272	20	20.36852104604961	T0_RPMI
300BCG272	20	20.083863968268396	T0_RPMI
300BCG272	20	25.95245583324972	T0_RPMI
300BCG272	20	28.99181731809074	T0_RPMI
300BCG272	20	13.824468149361516	T0_RPMI
300BCG272	20	25.519975131648007	T0_RPMI
300BCG272	20	31.2685648264542	T0_RPMI
300BCG272	20	16.342410317970117	T0_RPMI
300BCG272	20	38.62357108226142	T0_RPMI
300BCG272	20	19.950007802133403	T0_RPMI
300BCG272	20	36.506622774864645	T0_RPMI
300BCG272	20	14.874023562529754	T0_RPMI
300BCG272	20	17.134854995121376	T0_RPMI
300BCG272	20	20.638167202000773	T0_RPMI
300BCG272	20	21.212641179796808	T0_RPMI
300BCG272	20	30.92750506512771	T0_RPMI
300BCG272	20	23.833101963293583	T0_RPMI
300BCG272	20	25.63076544296276	T0_RPMI
300BCG272	20	34.70011435045674	T0_RPMI
300BCG272	20	24.915318065345435	T0_RPMI
300BCG272	20	19.63164109760572	T0_RPMI
300BCG272	20	19.271769388628673	T0_RPMI
300BCG272	20	22.559991153755355	T0_RPMI
300BCG272	20	27.612435604619204	T0_RPMI
300BCG272	20	18.096999621874414	T0_RPMI
300BCG272	20	20.335281854475696	T0_RPMI
300BCG272	20	24.617665982961697	T0_RPMI
300BCG272	20	13.31841261404867	T0_RPMI
300BCG272	20	33.06679615670963	T0_RPMI
300BCG272	20	25.575399584507473	T0_RPMI
300BCG272	20	28.02567751917235	T0_RPMI
300BCG272	20	23.19420296171002	T0_RPMI
300BCG272	20	24.3013514111433	T0_RPMI
300BCG272	20	18.52700408893543	T0_RPMI
300BCG272	20	16.87288912678674	T0_RPMI
300BCG272	20	18.608036447131482	T0_RPMI
300BCG272	20	19.916580676639892	T0_RPMI
300BCG272	20	23.776324180759676	T0_RPMI
300BCG272	20	18.962675313173214	T0_RPMI
300BCG272	20	26.56761945030606	T0_RPMI
300BCG272	20	13.056371462254074	T0_RPMI
300BCG272	20	28.098337360169037	T0_RPMI
300BCG272	20	23.651218897744613	T0_RPMI
300BCG272	20	24.591647792339085	T0_RPMI
300BCG272	20	25.781076209159547	T0_RPMI
300BCG272	20	22.16257674440519	T0_RPMI
300BCG272	20	8.934977257993344	T0_RPMI
300BCG272	20	22.58495631151323	T0_RPMI
300BCG272	20	16.383840471723953	T0_RPMI
300BCG272	20	23.123822160524757	T0_RPMI
300BCG272	20	13.831126737553639	T0_RPMI
300BCG272	20	20.859540803396552	T0_RPMI
300BCG272	20	23.721556537692827	T0_RPMI
300BCG272	20	29.21992483509266	T0_RPMI
300BCG272	20	25.792551478804686	T0_RPMI
300BCG272	20	17.3022569775929	T0_RPMI
300BCG272	20	28.085282907715825	T0_RPMI
300BCG272	20	14.922715145518625	T0_RPMI
300BCG272	20	23.59513577384618	T0_RPMI
300BCG272	20	10.065393509340742	T0_RPMI
300BCG272	20	29.086482799914805	T0_RPMI
300BCG272	20	17.456791127368394	T0_RPMI
300BCG272	20	20.24727971148741	T0_RPMI
300BCG272	20	30.706741770330215	T0_RPMI
300BCG272	20	14.240592380475755	T0_RPMI
300BCG272	20	22.332257948738995	T0_RPMI
300BCG272	20	12.6894127777664	T0_RPMI
300BCG272	20	17.959152644944833	T0_RPMI
300BCG272	20	23.583703227654002	T0_RPMI
300BCG272	20	20.089149830553588	T0_RPMI
300BCG272	20	29.400634429338382	T0_RPMI
300BCG272	20	26.31931354548651	T0_RPMI
300BCG272	20	20.351271147714158	T0_RPMI
300BCG272	20	14.445406115122648	T0_RPMI
300BCG272	20	26.901898253270648	T0_RPMI
300BCG272	20	19.920287594000662	T0_RPMI
300BCG272	20	15.606933789207146	T0_RPMI
300BCG272	20	22.67699455818854	T0_RPMI
300BCG272	20	30.774789967233517	T0_RPMI
300BCG272	20	17.433070585070862	T0_RPMI
300BCG272	20	22.4523025952425	T0_RPMI
300BCG272	20	23.054398708813242	T0_RPMI
300BCG272	20	15.773165161284973	T0_RPMI
300BCG272	20	27.63726463851811	T0_RPMI
300BCG272	20	15.630170784703543	T0_RPMI
300BCG272	20	27.239392354468844	T0_RPMI
300BCG272	20	17.178590136800334	T0_RPMI
300BCG272	20	17.900152255054433	T0_RPMI
300BCG286	20	12.731827095957135	T0_RPMI
300BCG286	20	37.05818989159006	T0_RPMI
300BCG286	20	14.548781747625952	T0_RPMI
300BCG286	20	27.866640108843907	T0_RPMI
300BCG286	20	25.339562374156518	T0_RPMI
300BCG286	20	12.939753942669855	T0_RPMI
300BCG286	20	16.509537769269276	T0_RPMI
300BCG286	20	12.395923400978477	T0_RPMI
300BCG286	20	13.076963130333683	T0_RPMI
300BCG286	20	20.010459695585553	T0_RPMI
300BCG286	20	26.306083366347035	T0_RPMI
300BCG286	20	21.760600832981446	T0_RPMI
300BCG286	20	8.748407056189441	T0_RPMI
300BCG286	20	15.829010026236041	T0_RPMI
300BCG286	20	14.803570850056357	T0_RPMI
300BCG286	20	28.51963891864263	T0_RPMI
300BCG286	20	19.880885648385352	T0_RPMI
300BCG286	20	16.270858424956714	T0_RPMI
300BCG286	20	26.559621114038812	T0_RPMI
300BCG286	20	22.32427075124606	T0_RPMI
300BCG286	20	22.88062922626667	T0_RPMI
300BCG286	20	21.545701826134692	T0_RPMI
300BCG286	20	26.995987706556015	T0_RPMI
300BCG286	20	20.46320318989706	T0_RPMI
300BCG286	20	24.85563130896837	T0_RPMI
300BCG286	20	24.243456863236243	T0_RPMI
300BCG286	20	27.162296521932603	T0_RPMI
300BCG286	20	24.59068847094182	T0_RPMI
300BCG286	20	16.242617055445997	T0_RPMI
300BCG286	20	10.587751651492674	T0_RPMI
300BCG286	20	17.519585097284086	T0_RPMI
300BCG286	20	25.945510482409958	T0_RPMI
300BCG286	20	28.448425234169118	T0_RPMI
300BCG286	20	24.04175776944867	T0_RPMI
300BCG286	20	35.87908999088243	T0_RPMI
300BCG286	20	23.86372480359052	T0_RPMI
300BCG286	20	11.194203200097643	T0_RPMI
300BCG286	20	14.078977812082016	T0_RPMI
300BCG286	20	19.812683011660397	T0_RPMI
300BCG286	20	26.790434198269743	T0_RPMI
300BCG286	20	19.050893478034684	T0_RPMI
300BCG286	20	12.688157143772695	T0_RPMI
300BCG286	20	15.39257851347187	T0_RPMI
300BCG286	20	16.305309293040956	T0_RPMI
300BCG286	20	20.412297259770245	T0_RPMI
300BCG286	20	32.66037792167808	T0_RPMI
300BCG286	20	26.86229028918926	T0_RPMI
300BCG286	20	9.854153367259098	T0_RPMI
300BCG286	20	14.86777503918157	T0_RPMI
300BCG286	20	29.3528505297753	T0_RPMI
300BCG286	20	16.321015855397096	T0_RPMI
300BCG286	20	15.487685967969306	T0_RPMI
300BCG286	20	27.690695138215908	T0_RPMI
300BCG286	20	23.803669167684312	T0_RPMI
300BCG286	20	17.07872217902346	T0_RPMI
300BCG286	20	26.58157483698375	T0_RPMI
300BCG286	20	18.813766876294178	T0_RPMI
300BCG286	20	16.467464656970233	T0_RPMI
300BCG286	20	25.253075564282035	T0_RPMI
300BCG286	20	7.130941610662458	T0_RPMI
300BCG286	20	28.108648290447547	T0_RPMI
300BCG286	20	8.359188167791025	T0_RPMI
300BCG286	20	12.09130855686897	T0_RPMI
300BCG286	20	16.900031761146327	T0_RPMI
300BCG286	20	17.413771717590716	T0_RPMI
300BCG286	20	32.9299000110063	T0_RPMI
300BCG286	20	27.156080306885045	T0_RPMI
300BCG286	20	23.95684203414516	T0_RPMI
300BCG286	20	30.714428918137727	T0_RPMI
300BCG286	20	17.750704033164343	T0_RPMI
300BCG286	20	28.656263268305256	T0_RPMI
300BCG286	20	17.503136744130497	T0_RPMI
300BCG286	20	4.8510367985886065	T0_RPMI
300BCG286	20	31.768206424415983	T0_RPMI
300BCG286	20	27.391548588319818	T0_RPMI
300BCG286	20	11.002097795970517	T0_RPMI
300BCG286	20	20.621737971760002	T0_RPMI
300BCG286	20	14.03532536989444	T0_RPMI
300BCG286	20	28.671317484784147	T0_RPMI
300BCG286	20	34.46241770033552	T0_RPMI
300BCG286	20	12.227950368052142	T0_RPMI
300BCG286	20	12.76409252078669	T0_RPMI
300BCG286	20	18.647528207551982	T0_RPMI
300BCG286	20	19.60490048867391	T0_RPMI
300BCG286	20	13.939858571405885	T0_RPMI
300BCG286	20	10.009354249195829	T0_RPMI
300BCG286	20	24.87102610836328	T0_RPMI
300BCG286	20	25.48824362007928	T0_RPMI
300BCG286	20	21.430719655368023	T0_RPMI
300BCG286	20	26.71987023546207	T0_RPMI
300BCG286	20	18.694669328042107	T0_RPMI
300BCG286	20	19.98950272421352	T0_RPMI
300BCG286	20	27.446095418108907	T0_RPMI
300BCG286	20	12.028607311919249	T0_RPMI
300BCG286	20	21.042294194628337	T0_RPMI
300BCG286	20	14.274130601279559	T0_RPMI
300BCG286	20	25.348669469270725	T0_RPMI
300BCG286	20	22.080988022439698	T0_RPMI
300BCG286	20	13.464513071911508	T0_RPMI
300BCG286	20	17.44153690488776	T0_RPMI
300BCG270	23	16.335654149240305	T0_RPMI
300BCG270	23	-4.574208182451982	T0_RPMI
300BCG270	23	25.205357320181697	T0_RPMI
300BCG270	23	19.875496775317306	T0_RPMI
300BCG270	23	13.261497979085044	T0_RPMI
300BCG270	23	32.50295728278398	T0_RPMI
300BCG270	23	14.00837791414794	T0_RPMI
300BCG270	23	10.478473286681677	T0_RPMI
300BCG270	23	24.133177287108513	T0_RPMI
300BCG270	23	27.109807749024206	T0_RPMI
300BCG270	23	29.748597248494576	T0_RPMI
300BCG270	23	31.458415971108213	T0_RPMI
300BCG270	23	28.956298028504698	T0_RPMI
300BCG270	23	24.521825747969054	T0_RPMI
300BCG270	23	27.35112541394519	T0_RPMI
300BCG270	23	18.205774184703657	T0_RPMI
300BCG270	23	21.075011814684117	T0_RPMI
300BCG270	23	25.67634740868949	T0_RPMI
300BCG270	23	15.622991073486638	T0_RPMI
300BCG270	23	22.6088316278076	T0_RPMI
300BCG270	23	27.068653763511712	T0_RPMI
300BCG270	23	3.604690975020743	T0_RPMI
300BCG270	23	20.51405525055885	T0_RPMI
300BCG270	23	19.96808351461678	T0_RPMI
300BCG270	23	21.747244685539652	T0_RPMI
300BCG270	23	21.991718286297427	T0_RPMI
300BCG270	23	23.637498893981242	T0_RPMI
300BCG270	23	18.554504079843234	T0_RPMI
300BCG270	23	30.328809895052256	T0_RPMI
300BCG270	23	19.143477395184373	T0_RPMI
300BCG270	23	19.75969793250998	T0_RPMI
300BCG270	23	21.1414281997317	T0_RPMI
300BCG270	23	13.829507604424542	T0_RPMI
300BCG270	23	37.104653554832176	T0_RPMI
300BCG270	23	21.47323002134987	T0_RPMI
300BCG270	23	29.169366954219768	T0_RPMI
300BCG270	23	28.197596089249604	T0_RPMI
300BCG270	23	24.41437297127499	T0_RPMI
300BCG270	23	15.824616583944916	T0_RPMI
300BCG270	23	20.32941405773236	T0_RPMI
300BCG270	23	35.751727742955225	T0_RPMI
300BCG270	23	16.006015001122606	T0_RPMI
300BCG270	23	23.65405074784054	T0_RPMI
300BCG270	23	10.88895165976716	T0_RPMI
300BCG270	23	23.47509532781108	T0_RPMI
300BCG270	23	20.11826748960034	T0_RPMI
300BCG270	23	21.84465408390401	T0_RPMI
300BCG270	23	25.46167483550942	T0_RPMI
300BCG270	23	15.676868573950742	T0_RPMI
300BCG270	23	23.722825011775907	T0_RPMI
300BCG270	23	26.16065737655891	T0_RPMI
300BCG270	23	23.068193333331962	T0_RPMI
300BCG270	23	0.8041764019842996	T0_RPMI
300BCG270	23	21.97615906494128	T0_RPMI
300BCG270	23	24.110598221476906	T0_RPMI
300BCG270	23	19.072506471668508	T0_RPMI
300BCG270	23	11.275954216490875	T0_RPMI
300BCG270	23	21.137380405775623	T0_RPMI
300BCG270	23	14.426461283888298	T0_RPMI
300BCG270	23	20.878170355700757	T0_RPMI
300BCG270	23	18.481098906615177	T0_RPMI
300BCG270	23	20.080989767980256	T0_RPMI
300BCG270	23	24.086818560894265	T0_RPMI
300BCG270	23	15.17145295297558	T0_RPMI
300BCG270	23	29.353477886465377	T0_RPMI
300BCG270	23	26.221957061366716	T0_RPMI
300BCG270	23	23.80303074864194	T0_RPMI
300BCG270	23	27.085930797546784	T0_RPMI
300BCG270	23	16.176969233435514	T0_RPMI
300BCG270	23	16.222538446140394	T0_RPMI
300BCG270	23	5.838600945964322	T0_RPMI
300BCG270	23	17.55367096174798	T0_RPMI
300BCG270	23	28.799723783703488	T0_RPMI
300BCG270	23	-0.5574461176133986	T0_RPMI
300BCG270	23	20.295268974552318	T0_RPMI
300BCG270	23	32.31214467671341	T0_RPMI
300BCG270	23	12.955752527496632	T0_RPMI
300BCG270	23	21.271660605187865	T0_RPMI
300BCG270	23	28.68219371536897	T0_RPMI
300BCG270	23	-0.8614874312097959	T0_RPMI
300BCG270	23	19.35647290050807	T0_RPMI
300BCG270	23	24.007326530552362	T0_RPMI
300BCG270	23	21.920274587880805	T0_RPMI
300BCG270	23	27.790671383613926	T0_RPMI
300BCG270	23	18.996628942865147	T0_RPMI
300BCG270	23	19.152441107424107	T0_RPMI
300BCG270	23	19.482207158562105	T0_RPMI
300BCG270	23	18.70328610808254	T0_RPMI
300BCG270	23	12.813828859508742	T0_RPMI
300BCG270	23	19.28558290220261	T0_RPMI
300BCG270	23	30.43732701020844	T0_RPMI
300BCG270	23	25.911844409478018	T0_RPMI
300BCG270	23	13.887218085710126	T0_RPMI
300BCG270	23	21.193318579302527	T0_RPMI
300BCG270	23	19.42921074709388	T0_RPMI
300BCG270	23	17.78045879747439	T0_RPMI
300BCG270	23	30.322603564844542	T0_RPMI
300BCG270	23	10.822479642041083	T0_RPMI
300BCG270	23	34.476794237001286	T0_RPMI
300BCG270	23	22.412937794259864	T0_RPMI
300BCG045	27	26.689470071875654	T0_RPMI
300BCG045	27	16.87174418206958	T0_RPMI
300BCG045	27	19.859054417139458	T0_RPMI
300BCG045	27	28.497888080887567	T0_RPMI
300BCG045	27	26.66142323639527	T0_RPMI
300BCG045	27	16.87570278931376	T0_RPMI
300BCG045	27	13.87797991809861	T0_RPMI
300BCG045	27	12.174297243783156	T0_RPMI
300BCG045	27	19.784577377808578	T0_RPMI
300BCG045	27	26.428440667250435	T0_RPMI
300BCG045	27	38.24762438353937	T0_RPMI
300BCG045	27	22.780191416133576	T0_RPMI
300BCG045	27	37.01552352454994	T0_RPMI
300BCG045	27	15.665037643475307	T0_RPMI
300BCG045	27	19.08411171249115	T0_RPMI
300BCG045	27	21.862378102536987	T0_RPMI
300BCG045	27	32.54823213911954	T0_RPMI
300BCG045	27	18.805349208814974	T0_RPMI
300BCG045	27	27.707047447889163	T0_RPMI
300BCG045	27	16.910907353821102	T0_RPMI
300BCG045	27	30.13947865391733	T0_RPMI
300BCG045	27	22.299122758925602	T0_RPMI
300BCG045	27	14.23957909086074	T0_RPMI
300BCG045	27	29.64384104527449	T0_RPMI
300BCG045	27	33.39975035598573	T0_RPMI
300BCG045	27	23.20916696144466	T0_RPMI
300BCG045	27	25.521579702915254	T0_RPMI
300BCG045	27	24.230038319830015	T0_RPMI
300BCG045	27	11.1279187097275	T0_RPMI
300BCG045	27	19.159135905918653	T0_RPMI
300BCG045	27	34.80278903455319	T0_RPMI
300BCG045	27	22.783875393195054	T0_RPMI
300BCG045	27	10.352435753181323	T0_RPMI
300BCG045	27	28.333769382582815	T0_RPMI
300BCG045	27	28.521965882265746	T0_RPMI
300BCG045	27	20.040149293146023	T0_RPMI
300BCG045	27	17.956806318516534	T0_RPMI
300BCG045	27	20.739603410229194	T0_RPMI
300BCG045	27	21.21120807242476	T0_RPMI
300BCG045	27	23.481036604055678	T0_RPMI
300BCG045	27	35.904354506788685	T0_RPMI
300BCG045	27	24.481941905804355	T0_RPMI
300BCG045	27	25.38857454964752	T0_RPMI
300BCG045	27	20.86721540497586	T0_RPMI
300BCG045	27	25.269348121141388	T0_RPMI
300BCG045	27	33.91238346796156	T0_RPMI
300BCG045	27	21.531746796901935	T0_RPMI
300BCG045	27	26.69558888215653	T0_RPMI
300BCG045	27	16.03331445866254	T0_RPMI
300BCG045	27	16.71573977894885	T0_RPMI
300BCG045	27	30.963553729187776	T0_RPMI
300BCG045	27	26.468057398748055	T0_RPMI
300BCG045	27	24.77577827011024	T0_RPMI
300BCG045	27	27.68990584657085	T0_RPMI
300BCG045	27	22.814084716803	T0_RPMI
300BCG045	27	22.047302274243677	T0_RPMI
300BCG045	27	28.77622254920274	T0_RPMI
300BCG045	27	14.43429064531439	T0_RPMI
300BCG045	27	20.286281459174806	T0_RPMI
300BCG045	27	25.144348030888384	T0_RPMI
300BCG045	27	28.287734921289033	T0_RPMI
300BCG045	27	24.480845268054747	T0_RPMI
300BCG045	27	18.56225423442196	T0_RPMI
300BCG045	27	30.123867461901607	T0_RPMI
300BCG045	27	33.887104113203584	T0_RPMI
300BCG045	27	34.40240768214937	T0_RPMI
300BCG045	27	24.187407303276085	T0_RPMI
300BCG045	27	34.084943504034435	T0_RPMI
300BCG045	27	29.35093940252357	T0_RPMI
300BCG045	27	19.581602590403257	T0_RPMI
300BCG045	27	21.503462631522307	T0_RPMI
300BCG045	27	32.970144137932074	T0_RPMI
300BCG045	27	25.723806279118946	T0_RPMI
300BCG045	27	28.742215533423124	T0_RPMI
300BCG045	27	22.151664495270456	T0_RPMI
300BCG045	27	20.68533631753296	T0_RPMI
300BCG045	27	22.849254197294144	T0_RPMI
300BCG045	27	27.188774919868944	T0_RPMI
300BCG045	27	21.774935070532624	T0_RPMI
300BCG045	27	26.629499364883426	T0_RPMI
300BCG045	27	23.080416427664485	T0_RPMI
300BCG045	27	23.90345446871973	T0_RPMI
300BCG045	27	34.87571235246598	T0_RPMI
300BCG045	27	24.978072063948293	T0_RPMI
300BCG045	27	26.81283090353311	T0_RPMI
300BCG045	27	15.148293633754676	T0_RPMI
300BCG045	27	19.6039957246322	T0_RPMI
300BCG045	27	30.120594968101145	T0_RPMI
300BCG045	27	12.069957398748148	T0_RPMI
300BCG045	27	21.210322117661903	T0_RPMI
300BCG045	27	28.13526077997238	T0_RPMI
300BCG045	27	33.84584539344334	T0_RPMI
300BCG045	27	23.12470029508576	T0_RPMI
300BCG045	27	24.630812358516867	T0_RPMI
300BCG045	27	18.107070431066987	T0_RPMI
300BCG045	27	29.106188886657133	T0_RPMI
300BCG045	27	23.373484980091156	T0_RPMI
300BCG045	27	13.047733586536307	T0_RPMI
300BCG045	27	35.158448591295716	T0_RPMI
300BCG045	27	23.761626484053295	T0_RPMI
300BCG060	20	24.4533481767316	T0_RPMI
300BCG060	20	37.47169934979067	T0_RPMI
300BCG060	20	29.659027104856182	T0_RPMI
300BCG060	20	24.63588542111987	T0_RPMI
300BCG060	20	24.875460735593705	T0_RPMI
300BCG060	20	37.4130803213415	T0_RPMI
300BCG060	20	34.340914546437986	T0_RPMI
300BCG060	20	26.962739985121488	T0_RPMI
300BCG060	20	9.55947365803333	T0_RPMI
300BCG060	20	27.95889267041765	T0_RPMI
300BCG060	20	12.883362507251745	T0_RPMI
300BCG060	20	30.694425015334	T0_RPMI
300BCG060	20	29.377526126560767	T0_RPMI
300BCG060	20	29.080870517085568	T0_RPMI
300BCG060	20	24.70218988866563	T0_RPMI
300BCG060	20	33.8973382903953	T0_RPMI
300BCG060	20	10.765793584629375	T0_RPMI
300BCG060	20	22.857803840053478	T0_RPMI
300BCG060	20	15.295986150030055	T0_RPMI
300BCG060	20	16.798662887702104	T0_RPMI
300BCG060	20	31.093313599216895	T0_RPMI
300BCG060	20	21.68726623449206	T0_RPMI
300BCG060	20	25.743303963857745	T0_RPMI
300BCG060	20	38.90357499323264	T0_RPMI
300BCG060	20	17.94174967373345	T0_RPMI
300BCG060	20	22.483327797693907	T0_RPMI
300BCG060	20	22.906846883343302	T0_RPMI
300BCG060	20	26.45665830134009	T0_RPMI
300BCG060	20	30.005042434721716	T0_RPMI
300BCG060	20	13.368674488366295	T0_RPMI
300BCG060	20	31.89068651057287	T0_RPMI
300BCG060	20	31.2230764495366	T0_RPMI
300BCG060	20	26.233738190262518	T0_RPMI
300BCG060	20	20.60375338377707	T0_RPMI
300BCG060	20	28.184578586518743	T0_RPMI
300BCG060	20	22.904177827476943	T0_RPMI
300BCG060	20	19.08768904488588	T0_RPMI
300BCG060	20	27.740187700102588	T0_RPMI
300BCG060	20	31.942050745571017	T0_RPMI
300BCG060	20	27.66860399120973	T0_RPMI
300BCG060	20	26.40708078734732	T0_RPMI
300BCG060	20	28.071244419041587	T0_RPMI
300BCG060	20	31.706464393901015	T0_RPMI
300BCG060	20	23.449596967652845	T0_RPMI
300BCG060	20	24.213195056391477	T0_RPMI
300BCG060	20	24.082316278548277	T0_RPMI
300BCG060	20	28.112648187048002	T0_RPMI
300BCG060	20	29.409467530710486	T0_RPMI
300BCG060	20	32.05482327793114	T0_RPMI
300BCG060	20	35.050371077607394	T0_RPMI
300BCG060	20	32.80023541358827	T0_RPMI
300BCG060	20	20.376128800711687	T0_RPMI
300BCG060	20	24.973765227318612	T0_RPMI
300BCG060	20	25.30020258804886	T0_RPMI
300BCG060	20	37.49231557773486	T0_RPMI
300BCG060	20	30.63274622887853	T0_RPMI
300BCG060	20	27.188445489397175	T0_RPMI
300BCG060	20	24.399115283356814	T0_RPMI
300BCG060	20	27.636456805032058	T0_RPMI
300BCG060	20	21.389754662570244	T0_RPMI
300BCG060	20	35.94695167398938	T0_RPMI
300BCG060	20	24.675929559260513	T0_RPMI
300BCG060	20	36.43495888031282	T0_RPMI
300BCG060	20	30.266795895720723	T0_RPMI
300BCG060	20	30.115303268573744	T0_RPMI
300BCG060	20	25.521533747055432	T0_RPMI
300BCG060	20	28.556376811150052	T0_RPMI
300BCG060	20	25.011338401841773	T0_RPMI
300BCG060	20	37.02146429970383	T0_RPMI
300BCG060	20	37.53350953070253	T0_RPMI
300BCG060	20	26.67267146897094	T0_RPMI
300BCG060	20	17.213234392181466	T0_RPMI
300BCG060	20	32.260949226908274	T0_RPMI
300BCG060	20	23.90398324971221	T0_RPMI
300BCG060	20	33.846073997396566	T0_RPMI
300BCG060	20	31.28452874931649	T0_RPMI
300BCG060	20	28.77156490555362	T0_RPMI
300BCG060	20	26.616277885896608	T0_RPMI
300BCG060	20	35.49987703105589	T0_RPMI
300BCG060	20	15.809751846139719	T0_RPMI
300BCG060	20	20.723150017864363	T0_RPMI
300BCG060	20	25.878200676802784	T0_RPMI
300BCG060	20	31.199497724158885	T0_RPMI
300BCG060	20	35.6270432248743	T0_RPMI
300BCG060	20	33.32755702930537	T0_RPMI
300BCG060	20	18.28996199624769	T0_RPMI
300BCG060	20	22.935934232560474	T0_RPMI
300BCG060	20	10.890870114576392	T0_RPMI
300BCG060	20	32.64592545725636	T0_RPMI
300BCG060	20	31.15539741873721	T0_RPMI
300BCG060	20	21.525485794726038	T0_RPMI
300BCG060	20	27.84343239310236	T0_RPMI
300BCG060	20	31.894445532297542	T0_RPMI
300BCG060	20	25.657337349292717	T0_RPMI
300BCG060	20	31.47916586969937	T0_RPMI
300BCG060	20	27.934527924956615	T0_RPMI
300BCG060	20	37.08382856623557	T0_RPMI
300BCG060	20	19.598645739882674	T0_RPMI
300BCG060	20	31.478410906540063	T0_RPMI
300BCG060	20	33.758148285277365	T0_RPMI
300BCG084	20	19.537935472829837	T0_RPMI
300BCG084	20	16.04694752502538	T0_RPMI
300BCG084	20	18.173579594327485	T0_RPMI
300BCG084	20	29.94459167557154	T0_RPMI
300BCG084	20	24.00487253703067	T0_RPMI
300BCG084	20	28.184306383547366	T0_RPMI
300BCG084	20	3.399355680218581	T0_RPMI
300BCG084	20	17.436233933707484	T0_RPMI
300BCG084	20	28.083809305439843	T0_RPMI
300BCG084	20	24.066335906651492	T0_RPMI
300BCG084	20	16.072267249932974	T0_RPMI
300BCG084	20	27.385086119507292	T0_RPMI
300BCG084	20	15.742310720405662	T0_RPMI
300BCG084	20	16.295917634753003	T0_RPMI
300BCG084	20	21.702646608055918	T0_RPMI
300BCG084	20	11.809194065589969	T0_RPMI
300BCG084	20	26.766842609627833	T0_RPMI
300BCG084	20	12.907874663424758	T0_RPMI
300BCG084	20	23.702147658556093	T0_RPMI
300BCG084	20	20.93652050495189	T0_RPMI
300BCG084	20	26.27208333172196	T0_RPMI
300BCG084	20	22.175837090258522	T0_RPMI
300BCG084	20	13.485135323616147	T0_RPMI
300BCG084	20	24.96841603546454	T0_RPMI
300BCG084	20	23.40415104097336	T0_RPMI
300BCG084	20	22.836588397474497	T0_RPMI
300BCG084	20	15.432686325479501	T0_RPMI
300BCG084	20	21.505271371865675	T0_RPMI
300BCG084	20	30.844834995316415	T0_RPMI
300BCG084	20	9.920407476796083	T0_RPMI
300BCG084	20	19.03559602818307	T0_RPMI
300BCG084	20	16.330833889424564	T0_RPMI
300BCG084	20	11.46578691189165	T0_RPMI
300BCG084	20	33.491806973779035	T0_RPMI
300BCG084	20	22.830628976558145	T0_RPMI
300BCG084	20	8.056992576165976	T0_RPMI
300BCG084	20	16.67319544372757	T0_RPMI
300BCG084	20	15.712591915712006	T0_RPMI
300BCG084	20	11.745474690710743	T0_RPMI
300BCG084	20	23.14874947072896	T0_RPMI
300BCG084	20	26.924137212289494	T0_RPMI
300BCG084	20	15.734462356515081	T0_RPMI
300BCG084	20	12.920175014806588	T0_RPMI
300BCG084	20	26.45851464898907	T0_RPMI
300BCG084	20	17.648771338722277	T0_RPMI
300BCG084	20	26.871799201597696	T0_RPMI
300BCG084	20	8.599431453945298	T0_RPMI
300BCG084	20	17.266944452509073	T0_RPMI
300BCG084	20	26.00601978841843	T0_RPMI
300BCG084	20	21.049013357314635	T0_RPMI
300BCG084	20	17.78553083188282	T0_RPMI
300BCG084	20	11.88134857465692	T0_RPMI
300BCG084	20	23.131955033043667	T0_RPMI
300BCG084	20	10.479301394697641	T0_RPMI
300BCG084	20	10.737636705312438	T0_RPMI
300BCG084	20	17.218037623152686	T0_RPMI
300BCG084	20	12.744602442531402	T0_RPMI
300BCG084	20	27.159581619832206	T0_RPMI
300BCG084	20	14.134792523904165	T0_RPMI
300BCG084	20	12.457624167797427	T0_RPMI
300BCG084	20	15.480917887618931	T0_RPMI
300BCG084	20	18.673778635894934	T0_RPMI
300BCG084	20	19.841212014083048	T0_RPMI
300BCG084	20	9.711948350392687	T0_RPMI
300BCG084	20	37.42806142201051	T0_RPMI
300BCG084	20	25.491529063436865	T0_RPMI
300BCG084	20	16.296636328140035	T0_RPMI
300BCG084	20	12.746865916084348	T0_RPMI
300BCG084	20	26.804854284403508	T0_RPMI
300BCG084	20	21.89037772370654	T0_RPMI
300BCG084	20	27.998823324112788	T0_RPMI
300BCG084	20	16.35416989136479	T0_RPMI
300BCG084	20	13.147470735049763	T0_RPMI
300BCG084	20	23.426913688441793	T0_RPMI
300BCG084	20	17.171967206827926	T0_RPMI
300BCG084	20	15.082049717580208	T0_RPMI
300BCG084	20	11.060456736860589	T0_RPMI
300BCG084	20	23.07603210163918	T0_RPMI
300BCG084	20	25.1810245478554	T0_RPMI
300BCG084	20	23.54726904683158	T0_RPMI
300BCG084	20	3.1653878298336826	T0_RPMI
300BCG084	20	17.080878936300106	T0_RPMI
300BCG084	20	11.301570374430488	T0_RPMI
300BCG084	20	25.868351007028156	T0_RPMI
300BCG084	20	19.319472678267815	T0_RPMI
300BCG084	20	20.22233723496388	T0_RPMI
300BCG084	20	32.76009545706579	T0_RPMI
300BCG084	20	12.75379909543833	T0_RPMI
300BCG084	20	17.06190560385783	T0_RPMI
300BCG084	20	21.52196967683566	T0_RPMI
300BCG084	20	18.620459237402958	T0_RPMI
300BCG084	20	10.49400643746886	T0_RPMI
300BCG084	20	30.114411670192776	T0_RPMI
300BCG084	20	20.061867720480272	T0_RPMI
300BCG084	20	19.794654202798313	T0_RPMI
300BCG084	20	16.105590372396183	T0_RPMI
300BCG084	20	29.18682360476537	T0_RPMI
300BCG084	20	11.70021023257482	T0_RPMI
300BCG084	20	15.66568598790715	T0_RPMI
300BCG084	20	20.02986333101849	T0_RPMI
300BCG093	29	32.49096923637098	T0_RPMI
300BCG093	29	41.16429882025276	T0_RPMI
300BCG093	29	27.80580917615894	T0_RPMI
300BCG093	29	30.353110933249607	T0_RPMI
300BCG093	29	25.559851657254956	T0_RPMI
300BCG093	29	27.442031434135753	T0_RPMI
300BCG093	29	31.882192112260274	T0_RPMI
300BCG093	29	39.184302404229854	T0_RPMI
300BCG093	29	29.28495052463983	T0_RPMI
300BCG093	29	41.06958319167193	T0_RPMI
300BCG093	29	41.4992788052063	T0_RPMI
300BCG093	29	36.86838402243123	T0_RPMI
300BCG093	29	24.538974547529026	T0_RPMI
300BCG093	29	32.16715158402031	T0_RPMI
300BCG093	29	29.937490841949845	T0_RPMI
300BCG093	29	32.76147071581439	T0_RPMI
300BCG093	29	37.10463722109176	T0_RPMI
300BCG093	29	31.359927566494537	T0_RPMI
300BCG093	29	31.186322223445583	T0_RPMI
300BCG093	29	29.626261223168985	T0_RPMI
300BCG093	29	10.707172793500261	T0_RPMI
300BCG093	29	27.924692278120457	T0_RPMI
300BCG093	29	25.930235880221097	T0_RPMI
300BCG093	29	29.501796570921442	T0_RPMI
300BCG093	29	25.19403611926727	T0_RPMI
300BCG093	29	23.822091789540387	T0_RPMI
300BCG093	29	28.791574369761765	T0_RPMI
300BCG093	29	30.543472491277857	T0_RPMI
300BCG093	29	32.03924450668962	T0_RPMI
300BCG093	29	29.889555913038947	T0_RPMI
300BCG093	29	26.271618923076556	T0_RPMI
300BCG093	29	32.7711020672755	T0_RPMI
300BCG093	29	28.586957647418274	T0_RPMI
300BCG093	29	28.645416207890097	T0_RPMI
300BCG093	29	33.734938220612214	T0_RPMI
300BCG093	29	21.903094205115227	T0_RPMI
300BCG093	29	23.22562979789583	T0_RPMI
300BCG093	29	26.611208805962246	T0_RPMI
300BCG093	29	28.72805359196363	T0_RPMI
300BCG093	29	31.139902403518345	T0_RPMI
300BCG093	29	41.88728836392745	T0_RPMI
300BCG093	29	19.195089864249763	T0_RPMI
300BCG093	29	26.65842308988234	T0_RPMI
300BCG093	29	26.411734418905525	T0_RPMI
300BCG093	29	36.86116027809128	T0_RPMI
300BCG093	29	21.988872751895595	T0_RPMI
300BCG093	29	30.012571169513976	T0_RPMI
300BCG093	29	20.19932284973322	T0_RPMI
300BCG093	29	36.478009929908254	T0_RPMI
300BCG093	29	33.20750401351054	T0_RPMI
300BCG093	29	22.598489124738542	T0_RPMI
300BCG093	29	32.62619089702547	T0_RPMI
300BCG093	29	22.10413307589535	T0_RPMI
300BCG093	29	29.497250717652424	T0_RPMI
300BCG093	29	16.76041157022723	T0_RPMI
300BCG093	29	26.318785025558018	T0_RPMI
300BCG093	29	23.77753605302707	T0_RPMI
300BCG093	29	28.671547815095355	T0_RPMI
300BCG093	29	32.19066484104594	T0_RPMI
300BCG093	29	31.68724671898017	T0_RPMI
300BCG093	29	32.42118089913692	T0_RPMI
300BCG093	29	31.513484912416864	T0_RPMI
300BCG093	29	14.878056280078646	T0_RPMI
300BCG093	29	33.09168844468641	T0_RPMI
300BCG093	29	34.44102791929967	T0_RPMI
300BCG093	29	27.342612866562746	T0_RPMI
300BCG093	29	20.225424170613962	T0_RPMI
300BCG093	29	31.561531046752705	T0_RPMI
300BCG093	29	25.90987292592621	T0_RPMI
300BCG093	29	30.424360277729896	T0_RPMI
300BCG093	29	25.709597383261954	T0_RPMI
300BCG093	29	33.796198248731976	T0_RPMI
300BCG093	29	27.106593437893288	T0_RPMI
300BCG093	29	26.830261439032732	T0_RPMI
300BCG093	29	29.597823502094382	T0_RPMI
300BCG093	29	37.55360672942607	T0_RPMI
300BCG093	29	27.536681391313135	T0_RPMI
300BCG093	29	28.966006345541693	T0_RPMI
300BCG093	29	25.305939458774564	T0_RPMI
300BCG093	29	29.009186956207476	T0_RPMI
300BCG093	29	25.573327428604888	T0_RPMI
300BCG093	29	23.031140550967258	T0_RPMI
300BCG093	29	34.903657860723314	T0_RPMI
300BCG093	29	26.77285498265187	T0_RPMI
300BCG093	29	24.540260694852243	T0_RPMI
300BCG093	29	24.91337896613493	T0_RPMI
300BCG093	29	24.76662999843384	T0_RPMI
300BCG093	29	29.370244280688453	T0_RPMI
300BCG093	29	33.85826437579306	T0_RPMI
300BCG093	29	24.78645314164815	T0_RPMI
300BCG093	29	39.454056964360376	T0_RPMI
300BCG093	29	20.87504993809111	T0_RPMI
300BCG093	29	28.73547404843399	T0_RPMI
300BCG093	29	32.698893876072646	T0_RPMI
300BCG093	29	16.97040153697364	T0_RPMI
300BCG093	29	22.34403263600843	T0_RPMI
300BCG093	29	30.762467276310097	T0_RPMI
300BCG093	29	31.804997558110415	T0_RPMI
300BCG093	29	34.60095535214076	T0_RPMI
300BCG093	29	24.871983739069446	T0_RPMI
300BCG097	23	35.34066834086375	T0_RPMI
300BCG097	23	28.7891020437549	T0_RPMI
300BCG097	23	29.675020466854487	T0_RPMI
300BCG097	23	36.568946022986786	T0_RPMI
300BCG097	23	24.291314759898235	T0_RPMI
300BCG097	23	29.279930392206197	T0_RPMI
300BCG097	23	36.85241625537816	T0_RPMI
300BCG097	23	28.580437067079966	T0_RPMI
300BCG097	23	25.85200932995835	T0_RPMI
300BCG097	23	38.45047971084789	T0_RPMI
300BCG097	23	38.23404433766585	T0_RPMI
300BCG097	23	35.22293783618241	T0_RPMI
300BCG097	23	21.08473340501494	T0_RPMI
300BCG097	23	20.71169880200282	T0_RPMI
300BCG097	23	22.09716350765625	T0_RPMI
300BCG097	23	33.05582232967892	T0_RPMI
300BCG097	23	25.377921724911584	T0_RPMI
300BCG097	23	33.16533360121263	T0_RPMI
300BCG097	23	28.54472540740188	T0_RPMI
300BCG097	23	36.00224235889954	T0_RPMI
300BCG097	23	19.688003999350634	T0_RPMI
300BCG097	23	10.062663129506898	T0_RPMI
300BCG097	23	24.79804748299351	T0_RPMI
300BCG097	23	16.538732314060944	T0_RPMI
300BCG097	23	24.31634178921684	T0_RPMI
300BCG097	23	21.793123183639082	T0_RPMI
300BCG097	23	30.346323746169222	T0_RPMI
300BCG097	23	24.43449711258213	T0_RPMI
300BCG097	23	22.94455730189738	T0_RPMI
300BCG097	23	31.34869040078166	T0_RPMI
300BCG097	23	35.91561083515232	T0_RPMI
300BCG097	23	24.8377810076867	T0_RPMI
300BCG097	23	32.67598217416108	T0_RPMI
300BCG097	23	23.796059846985063	T0_RPMI
300BCG097	23	30.129221566138945	T0_RPMI
300BCG097	23	28.646775527707426	T0_RPMI
300BCG097	23	32.89371866440458	T0_RPMI
300BCG097	23	17.096901043585923	T0_RPMI
300BCG097	23	27.768379404015775	T0_RPMI
300BCG097	23	35.50801791526573	T0_RPMI
300BCG097	23	25.73256119875582	T0_RPMI
300BCG097	23	24.45191477045771	T0_RPMI
300BCG097	23	26.465864260141156	T0_RPMI
300BCG097	23	25.1785006140885	T0_RPMI
300BCG097	23	26.271940370770924	T0_RPMI
300BCG097	23	24.956670892393777	T0_RPMI
300BCG097	23	22.936076877231567	T0_RPMI
300BCG097	23	29.19497463037045	T0_RPMI
300BCG097	23	32.090766028818805	T0_RPMI
300BCG097	23	24.706107993990038	T0_RPMI
300BCG097	23	15.19062982321517	T0_RPMI
300BCG097	23	29.774114262099985	T0_RPMI
300BCG097	23	17.326788647859278	T0_RPMI
300BCG097	23	20.412911710614555	T0_RPMI
300BCG097	23	29.31291130444772	T0_RPMI
300BCG097	23	17.44790864337713	T0_RPMI
300BCG097	23	23.227315148712503	T0_RPMI
300BCG097	23	25.151096486299657	T0_RPMI
300BCG097	23	30.926361025745116	T0_RPMI
300BCG097	23	30.50267390436178	T0_RPMI
300BCG097	23	32.49957111067085	T0_RPMI
300BCG097	23	20.42672887142276	T0_RPMI
300BCG097	23	43.15709866810569	T0_RPMI
300BCG097	23	25.430566781162405	T0_RPMI
300BCG097	23	14.697287267090804	T0_RPMI
300BCG097	23	36.152145894287635	T0_RPMI
300BCG097	23	26.72742721108379	T0_RPMI
300BCG097	23	29.737539200834977	T0_RPMI
300BCG097	23	33.12703033878298	T0_RPMI
300BCG097	23	22.782890117627225	T0_RPMI
300BCG097	23	36.12467029835803	T0_RPMI
300BCG097	23	16.739910864441555	T0_RPMI
300BCG097	23	39.203589106019855	T0_RPMI
300BCG097	23	16.708797483799277	T0_RPMI
300BCG097	23	23.67248879656046	T0_RPMI
300BCG097	23	28.171030640165284	T0_RPMI
300BCG097	23	29.527050945619433	T0_RPMI
300BCG097	23	24.80662802225877	T0_RPMI
300BCG097	23	27.430227768365548	T0_RPMI
300BCG097	23	26.223508828759137	T0_RPMI
300BCG097	23	21.222392113988082	T0_RPMI
300BCG097	23	29.941290692947657	T0_RPMI
300BCG097	23	33.172391485328866	T0_RPMI
300BCG097	23	26.81524480913489	T0_RPMI
300BCG097	23	24.397068315034602	T0_RPMI
300BCG097	23	25.08015468412486	T0_RPMI
300BCG097	23	31.431008925525823	T0_RPMI
300BCG097	23	35.22544637603277	T0_RPMI
300BCG097	23	34.570418144881884	T0_RPMI
300BCG097	23	14.886532866001165	T0_RPMI
300BCG097	23	21.265935356759655	T0_RPMI
300BCG097	23	30.62580960275493	T0_RPMI
300BCG097	23	36.11032153095869	T0_RPMI
300BCG097	23	37.25781690133094	T0_RPMI
300BCG097	23	28.571569642578496	T0_RPMI
300BCG097	23	33.25044386332127	T0_RPMI
300BCG097	23	24.753172837131956	T0_RPMI
300BCG097	23	25.438521214482513	T0_RPMI
300BCG097	23	33.90640635413756	T0_RPMI
300BCG097	23	26.57388862861503	T0_RPMI
300BCG134	21	25.047906949858064	T0_RPMI
300BCG134	21	25.167086759432046	T0_RPMI
300BCG134	21	17.051108166020725	T0_RPMI
300BCG134	21	23.224026435380036	T0_RPMI
300BCG134	21	22.254214012959476	T0_RPMI
300BCG134	21	32.340716827881394	T0_RPMI
300BCG134	21	30.428036783637733	T0_RPMI
300BCG134	21	29.636405417354222	T0_RPMI
300BCG134	21	35.736472409084676	T0_RPMI
300BCG134	21	18.882811654793073	T0_RPMI
300BCG134	21	15.225968987385773	T0_RPMI
300BCG134	21	26.286514752965612	T0_RPMI
300BCG134	21	30.092684151970346	T0_RPMI
300BCG134	21	28.268643164296048	T0_RPMI
300BCG134	21	16.013447917691355	T0_RPMI
300BCG134	21	16.687157363088357	T0_RPMI
300BCG134	21	25.98222152945647	T0_RPMI
300BCG134	21	11.740876507509567	T0_RPMI
300BCG134	21	21.437131003825225	T0_RPMI
300BCG134	21	19.24271566208723	T0_RPMI
300BCG134	21	24.317006780721737	T0_RPMI
300BCG134	21	21.95852013227194	T0_RPMI
300BCG134	21	24.648524349865195	T0_RPMI
300BCG134	21	12.79311233144427	T0_RPMI
300BCG134	21	19.694782260333916	T0_RPMI
300BCG134	21	24.71552900799556	T0_RPMI
300BCG134	21	27.437244652349364	T0_RPMI
300BCG134	21	30.74780697734178	T0_RPMI
300BCG134	21	14.137400683537429	T0_RPMI
300BCG134	21	21.633734779095832	T0_RPMI
300BCG134	21	26.043016899576067	T0_RPMI
300BCG134	21	14.13849266809143	T0_RPMI
300BCG134	21	14.808231620527582	T0_RPMI
300BCG134	21	18.613830102834736	T0_RPMI
300BCG134	21	16.27397594075677	T0_RPMI
300BCG134	21	19.750882599770843	T0_RPMI
300BCG134	21	22.173594594826543	T0_RPMI
300BCG134	21	19.772257970756282	T0_RPMI
300BCG134	21	19.569776160458137	T0_RPMI
300BCG134	21	31.440580757557743	T0_RPMI
300BCG134	21	20.49806596293224	T0_RPMI
300BCG134	21	13.397661321933962	T0_RPMI
300BCG134	21	15.046915659534152	T0_RPMI
300BCG134	21	21.46743935121734	T0_RPMI
300BCG134	21	18.767774720799203	T0_RPMI
300BCG134	21	15.857895782800242	T0_RPMI
300BCG134	21	17.626888007719458	T0_RPMI
300BCG134	21	19.82370856998883	T0_RPMI
300BCG134	21	24.958074569775015	T0_RPMI
300BCG134	21	25.665781904336928	T0_RPMI
300BCG134	21	27.733707367652613	T0_RPMI
300BCG134	21	10.95245686880782	T0_RPMI
300BCG134	21	23.30801625517283	T0_RPMI
300BCG134	21	22.7324081823963	T0_RPMI
300BCG134	21	23.465090595138303	T0_RPMI
300BCG134	21	21.21883686675565	T0_RPMI
300BCG134	21	25.86143921546478	T0_RPMI
300BCG134	21	25.367981179505243	T0_RPMI
300BCG134	21	26.048651822120092	T0_RPMI
300BCG134	21	29.64288188105822	T0_RPMI
300BCG134	21	21.91717523380607	T0_RPMI
300BCG134	21	18.775952262133018	T0_RPMI
300BCG134	21	27.352288643088098	T0_RPMI
300BCG134	21	17.374391765689793	T0_RPMI
300BCG134	21	21.137164153479805	T0_RPMI
300BCG134	21	21.41520250106367	T0_RPMI
300BCG134	21	23.81510014063298	T0_RPMI
300BCG134	21	15.510857430664093	T0_RPMI
300BCG134	21	24.142796237768938	T0_RPMI
300BCG134	21	26.82232097757147	T0_RPMI
300BCG134	21	31.24716876870391	T0_RPMI
300BCG134	21	20.32085176035732	T0_RPMI
300BCG134	21	24.42830807777292	T0_RPMI
300BCG134	21	26.89191296195051	T0_RPMI
300BCG134	21	23.619962357398173	T0_RPMI
300BCG134	21	16.339005723218698	T0_RPMI
300BCG134	21	28.93493368713487	T0_RPMI
300BCG134	21	20.479734625555	T0_RPMI
300BCG134	21	20.455934182228596	T0_RPMI
300BCG134	21	16.446164756639813	T0_RPMI
300BCG134	21	19.582601965781432	T0_RPMI
300BCG134	21	21.248753134861428	T0_RPMI
300BCG134	21	22.918044582364825	T0_RPMI
300BCG134	21	29.69212706711693	T0_RPMI
300BCG134	21	10.10453194021568	T0_RPMI
300BCG134	21	15.278823152839244	T0_RPMI
300BCG134	21	34.39123827154598	T0_RPMI
300BCG134	21	21.630863039610237	T0_RPMI
300BCG134	21	12.27406393127584	T0_RPMI
300BCG134	21	18.10069094745469	T0_RPMI
300BCG134	21	13.277282159512694	T0_RPMI
300BCG134	21	37.483106782084185	T0_RPMI
300BCG134	21	22.822442161506157	T0_RPMI
300BCG134	21	20.077892898613175	T0_RPMI
300BCG134	21	15.054591936953525	T0_RPMI
300BCG134	21	20.458206582990048	T0_RPMI
300BCG134	21	20.30246108814144	T0_RPMI
300BCG134	21	30.167105258145966	T0_RPMI
300BCG134	21	20.945570172373554	T0_RPMI
300BCG134	21	23.41677765520715	T0_RPMI
300BCG268	25	16.914141095952022	T0_RPMI
300BCG268	25	17.128154868144698	T0_RPMI
300BCG268	25	9.753372358907315	T0_RPMI
300BCG268	25	22.019619533607163	T0_RPMI
300BCG268	25	12.416965066995106	T0_RPMI
300BCG268	25	19.757915300215327	T0_RPMI
300BCG268	25	25.24171487587373	T0_RPMI
300BCG268	25	25.35385883037587	T0_RPMI
300BCG268	25	22.49193319569501	T0_RPMI
300BCG268	25	17.93889525839697	T0_RPMI
300BCG268	25	19.36542178472828	T0_RPMI
300BCG268	25	17.119727165214428	T0_RPMI
300BCG268	25	20.54877806812244	T0_RPMI
300BCG268	25	23.194117652086497	T0_RPMI
300BCG268	25	28.808088348859304	T0_RPMI
300BCG268	25	33.467954960817615	T0_RPMI
300BCG268	25	11.28179785621676	T0_RPMI
300BCG268	25	15.100736219433628	T0_RPMI
300BCG268	25	22.462661905639624	T0_RPMI
300BCG268	25	17.584134554547003	T0_RPMI
300BCG268	25	23.48133304401696	T0_RPMI
300BCG268	25	16.101772809971195	T0_RPMI
300BCG268	25	20.22099478415162	T0_RPMI
300BCG268	25	31.243326508628044	T0_RPMI
300BCG268	25	19.30084059037235	T0_RPMI
300BCG268	25	26.224912355247145	T0_RPMI
300BCG268	25	22.75422757309025	T0_RPMI
300BCG268	25	22.626945047245762	T0_RPMI
300BCG268	25	12.352016606320726	T0_RPMI
300BCG268	25	16.21725712967602	T0_RPMI
300BCG268	25	19.036362639086562	T0_RPMI
300BCG268	25	15.308728417410908	T0_RPMI
300BCG268	25	33.86896638064958	T0_RPMI
300BCG268	25	19.04639825952177	T0_RPMI
300BCG268	25	21.367270489076645	T0_RPMI
300BCG268	25	9.537356451414325	T0_RPMI
300BCG268	25	21.853727284315347	T0_RPMI
300BCG268	25	32.78322068729855	T0_RPMI
300BCG268	25	23.891128551810073	T0_RPMI
300BCG268	25	34.620943291285805	T0_RPMI
300BCG268	25	14.11433567256921	T0_RPMI
300BCG268	25	13.020406405042705	T0_RPMI
300BCG268	25	15.434036718835987	T0_RPMI
300BCG268	25	30.68508188437784	T0_RPMI
300BCG268	25	12.216895401434922	T0_RPMI
300BCG268	25	31.979054312459667	T0_RPMI
300BCG268	25	13.370260175281993	T0_RPMI
300BCG268	25	32.618417567023414	T0_RPMI
300BCG268	25	26.40806504513201	T0_RPMI
300BCG268	25	21.20936485648616	T0_RPMI
300BCG268	25	9.521424961339429	T0_RPMI
300BCG268	25	29.720485214413173	T0_RPMI
300BCG268	25	23.218668795086256	T0_RPMI
300BCG268	25	27.71778335691253	T0_RPMI
300BCG268	25	15.77503406415899	T0_RPMI
300BCG268	25	25.957794170313335	T0_RPMI
300BCG268	25	6.434003614200215	T0_RPMI
300BCG268	25	17.08112546795702	T0_RPMI
300BCG268	25	25.73174085885513	T0_RPMI
300BCG268	25	18.187749439568123	T0_RPMI
300BCG268	25	27.25108252828629	T0_RPMI
300BCG268	25	29.376921954640753	T0_RPMI
300BCG268	25	23.80042975642303	T0_RPMI
300BCG268	25	27.441636859021816	T0_RPMI
300BCG268	25	17.876961467775335	T0_RPMI
300BCG268	25	21.772861221590475	T0_RPMI
300BCG268	25	17.17156924013801	T0_RPMI
300BCG268	25	25.117365513356706	T0_RPMI
300BCG268	25	21.483361929298837	T0_RPMI
300BCG268	25	20.11474914965973	T0_RPMI
300BCG268	25	24.665457441545424	T0_RPMI
300BCG268	25	28.059198315386315	T0_RPMI
300BCG268	25	26.728348857724264	T0_RPMI
300BCG268	25	22.081313023915477	T0_RPMI
300BCG268	25	21.11513012035135	T0_RPMI
300BCG268	25	30.79391115555413	T0_RPMI
300BCG268	25	17.47055661620996	T0_RPMI
300BCG268	25	22.568996545310387	T0_RPMI
300BCG268	25	14.04869104831267	T0_RPMI
300BCG268	25	21.180054941035653	T0_RPMI
300BCG268	25	10.68161017028032	T0_RPMI
300BCG268	25	26.660752235158863	T0_RPMI
300BCG268	25	18.59848390722754	T0_RPMI
300BCG268	25	25.004269519023524	T0_RPMI
300BCG268	25	19.117747486105475	T0_RPMI
300BCG268	25	22.666246918934366	T0_RPMI
300BCG268	25	18.627002805886402	T0_RPMI
300BCG268	25	26.25882466410852	T0_RPMI
300BCG268	25	17.98246310492309	T0_RPMI
300BCG268	25	23.55542616009301	T0_RPMI
300BCG268	25	29.660732329491115	T0_RPMI
300BCG268	25	22.56779916979471	T0_RPMI
300BCG268	25	22.0350534411204	T0_RPMI
300BCG268	25	27.610047860724524	T0_RPMI
300BCG268	25	29.781529732099134	T0_RPMI
300BCG268	25	42.85487715110221	T0_RPMI
300BCG268	25	14.372006904751002	T0_RPMI
300BCG268	25	35.095458980943185	T0_RPMI
300BCG268	25	21.90645924743256	T0_RPMI
300BCG268	25	29.778013717291078	T0_RPMI
300BCG110	54	33.704425228734955	T0_RPMI
300BCG110	54	42.76744386105238	T0_RPMI
300BCG110	54	47.64914442806228	T0_RPMI
300BCG110	54	46.69788088100181	T0_RPMI
300BCG110	54	24.320603156310824	T0_RPMI
300BCG110	54	46.67983291450012	T0_RPMI
300BCG110	54	48.138266027762064	T0_RPMI
300BCG110	54	37.039980247830414	T0_RPMI
300BCG110	54	40.652586251860455	T0_RPMI
300BCG110	54	34.84246783313309	T0_RPMI
300BCG110	54	45.97848360727497	T0_RPMI
300BCG110	54	53.60260665056825	T0_RPMI
300BCG110	54	43.61779319471278	T0_RPMI
300BCG110	54	48.6928723611768	T0_RPMI
300BCG110	54	42.719311606006755	T0_RPMI
300BCG110	54	56.925124342203404	T0_RPMI
300BCG110	54	48.503535977257165	T0_RPMI
300BCG110	54	40.18829222042429	T0_RPMI
300BCG110	54	37.95755357735936	T0_RPMI
300BCG110	54	33.314122088672704	T0_RPMI
300BCG110	54	26.420200548077492	T0_RPMI
300BCG110	54	37.150393737538074	T0_RPMI
300BCG110	54	38.550964964045626	T0_RPMI
300BCG110	54	34.867506033123995	T0_RPMI
300BCG110	54	39.13942199058956	T0_RPMI
300BCG110	54	34.78775162480929	T0_RPMI
300BCG110	54	31.245517895982704	T0_RPMI
300BCG110	54	34.71277897521776	T0_RPMI
300BCG110	54	46.21997859515522	T0_RPMI
300BCG110	54	34.33687494692904	T0_RPMI
300BCG110	54	40.25479906778472	T0_RPMI
300BCG110	54	38.6172872935257	T0_RPMI
300BCG110	54	38.231523489484545	T0_RPMI
300BCG110	54	56.34676137751439	T0_RPMI
300BCG110	54	43.12477775275516	T0_RPMI
300BCG110	54	29.560048999082507	T0_RPMI
300BCG110	54	42.85602079365401	T0_RPMI
300BCG110	54	48.25101162090758	T0_RPMI
300BCG110	54	47.44631288114664	T0_RPMI
300BCG110	54	44.86161470661728	T0_RPMI
300BCG110	54	47.69793511853947	T0_RPMI
300BCG110	54	42.711667347620946	T0_RPMI
300BCG110	54	42.67442952867119	T0_RPMI
300BCG110	54	42.55781663510431	T0_RPMI
300BCG110	54	41.12671641294014	T0_RPMI
300BCG110	54	35.399975015314986	T0_RPMI
300BCG110	54	26.003795959802584	T0_RPMI
300BCG110	54	42.26534695207943	T0_RPMI
300BCG110	54	36.76367670326096	T0_RPMI
300BCG110	54	47.168714629535444	T0_RPMI
300BCG110	54	40.3598461087163	T0_RPMI
300BCG110	54	53.246037592873165	T0_RPMI
300BCG110	54	38.120538372366546	T0_RPMI
300BCG110	54	48.790049740931984	T0_RPMI
300BCG110	54	41.9075217130944	T0_RPMI
300BCG110	54	45.78145983418453	T0_RPMI
300BCG110	54	34.27078107850222	T0_RPMI
300BCG110	54	43.76284068535294	T0_RPMI
300BCG110	54	44.163453038080085	T0_RPMI
300BCG110	54	33.03502454204255	T0_RPMI
300BCG110	54	30.86088860545152	T0_RPMI
300BCG110	54	29.415083393946684	T0_RPMI
300BCG110	54	35.784106283926135	T0_RPMI
300BCG110	54	35.22350467442259	T0_RPMI
300BCG110	54	40.30078815844511	T0_RPMI
300BCG110	54	49.67777033379491	T0_RPMI
300BCG110	54	53.94593904667891	T0_RPMI
300BCG110	54	37.113670899743546	T0_RPMI
300BCG110	54	49.768036014275715	T0_RPMI
300BCG110	54	42.65181606190501	T0_RPMI
300BCG110	54	33.684290247238025	T0_RPMI
300BCG110	54	33.2351473359304	T0_RPMI
300BCG110	54	45.95015844380559	T0_RPMI
300BCG110	54	42.53867295544632	T0_RPMI
300BCG110	54	35.79763460121853	T0_RPMI
300BCG110	54	31.69364714577422	T0_RPMI
300BCG110	54	38.07382189512046	T0_RPMI
300BCG110	54	31.99146762386034	T0_RPMI
300BCG110	54	34.95125777079029	T0_RPMI
300BCG110	54	49.0150956201073	T0_RPMI
300BCG110	54	41.87085954239132	T0_RPMI
300BCG110	54	49.49115266426732	T0_RPMI
300BCG110	54	44.015177203286925	T0_RPMI
300BCG110	54	35.51615985786181	T0_RPMI
300BCG110	54	25.827903231182198	T0_RPMI
300BCG110	54	48.52714092657456	T0_RPMI
300BCG110	54	42.7130985480005	T0_RPMI
300BCG110	54	42.59393577976454	T0_RPMI
300BCG110	54	49.86575720556992	T0_RPMI
300BCG110	54	35.99792894590598	T0_RPMI
300BCG110	54	39.622381741509635	T0_RPMI
300BCG110	54	43.884427413401475	T0_RPMI
300BCG110	54	48.56407727111385	T0_RPMI
300BCG110	54	43.940211370772126	T0_RPMI
300BCG110	54	41.18964980296695	T0_RPMI
300BCG110	54	47.49186980636156	T0_RPMI
300BCG110	54	43.19996303834652	T0_RPMI
300BCG110	54	40.57967998309532	T0_RPMI
300BCG110	54	22.509427145162984	T0_RPMI
[truncated: 13,201 more rows]
