# Supplementary material for: Single-cell immune aging clocks reveal inter-individual heterogeneity during infection and vaccination
Source: Nat Aging. 2025 Mar 5;5(4):607–21. doi: 10.1038/s43587-025-00819-z (PMC12003178; doi:10.1038/s43587-025-00819-z)
Supplement: Supplementary file 6 — Statistical source data. [file 43587_2025_819_MOESM6_ESM.zip › SD_F5/MONO.txt]

donor_id	age	Prediction	condition
300BCG055	24	26.789848576125653	T0_RPMI
300BCG055	24	17.94692228542101	T0_RPMI
300BCG055	24	14.321935033026394	T0_RPMI
300BCG055	24	19.869889738658348	T0_RPMI
300BCG055	24	15.933867540374466	T0_RPMI
300BCG055	24	25.547772027963436	T0_RPMI
300BCG055	24	19.59995714258197	T0_RPMI
300BCG055	24	28.939801096866915	T0_RPMI
300BCG055	24	17.16909006038412	T0_RPMI
300BCG055	24	19.2040502245289	T0_RPMI
300BCG055	24	31.538124469304446	T0_RPMI
300BCG055	24	36.2131449315414	T0_RPMI
300BCG055	24	35.416432496813975	T0_RPMI
300BCG055	24	37.90105423360946	T0_RPMI
300BCG055	24	21.031379120931927	T0_RPMI
300BCG055	24	18.976890360830332	T0_RPMI
300BCG055	24	27.67481304229937	T0_RPMI
300BCG055	24	33.23692315448648	T0_RPMI
300BCG055	24	11.44964006295916	T0_RPMI
300BCG055	24	21.78893424424519	T0_RPMI
300BCG055	24	43.96958055255703	T0_RPMI
300BCG055	24	19.240484307204525	T0_RPMI
300BCG055	24	10.575554167163062	T0_RPMI
300BCG055	24	28.66578357704318	T0_RPMI
300BCG055	24	35.15569815506824	T0_RPMI
300BCG055	24	28.554356311758422	T0_RPMI
300BCG055	24	17.370018732097353	T0_RPMI
300BCG055	24	36.48580654419115	T0_RPMI
300BCG055	24	31.87623985227378	T0_RPMI
300BCG055	24	33.02771662191992	T0_RPMI
300BCG055	24	48.9975790809145	T0_RPMI
300BCG055	24	34.34643130266895	T0_RPMI
300BCG055	24	23.454109888903083	T0_RPMI
300BCG055	24	39.68187293250136	T0_RPMI
300BCG055	24	26.232249222444835	T0_RPMI
300BCG055	24	21.642071092654824	T0_RPMI
300BCG055	24	31.574583623917025	T0_RPMI
300BCG055	24	16.135930045467827	T0_RPMI
300BCG055	24	28.557180486510905	T0_RPMI
300BCG055	24	21.75178137861851	T0_RPMI
300BCG055	24	23.227925043343465	T0_RPMI
300BCG055	24	34.521230836446705	T0_RPMI
300BCG055	24	9.450471661142561	T0_RPMI
300BCG055	24	7.098532857882377	T0_RPMI
300BCG055	24	10.334438182770823	T0_RPMI
300BCG055	24	35.16126647633361	T0_RPMI
300BCG055	24	35.395197563392706	T0_RPMI
300BCG055	24	38.20686528755471	T0_RPMI
300BCG055	24	24.94787943539244	T0_RPMI
300BCG055	24	33.905898253400494	T0_RPMI
300BCG055	24	23.125644527081626	T0_RPMI
300BCG055	24	31.379398046180246	T0_RPMI
300BCG055	24	15.557175538604325	T0_RPMI
300BCG055	24	26.971617507653722	T0_RPMI
300BCG055	24	27.215164423919724	T0_RPMI
300BCG055	24	15.643380195021264	T0_RPMI
300BCG055	24	29.923254623133218	T0_RPMI
300BCG055	24	21.010406288365886	T0_RPMI
300BCG055	24	39.47876408108445	T0_RPMI
300BCG055	24	-1.4767791775565942	T0_RPMI
300BCG055	24	17.73441973664195	T0_RPMI
300BCG055	24	24.939876528930114	T0_RPMI
300BCG055	24	42.12740960354423	T0_RPMI
300BCG055	24	54.963928588379645	T0_RPMI
300BCG055	24	22.062866682339646	T0_RPMI
300BCG055	24	24.498687962590804	T0_RPMI
300BCG055	24	44.68917573491626	T0_RPMI
300BCG055	24	39.75962185613863	T0_RPMI
300BCG055	24	20.469487249611596	T0_RPMI
300BCG055	24	25.599187676750322	T0_RPMI
300BCG055	24	15.664119062934152	T0_RPMI
300BCG055	24	34.82729658280537	T0_RPMI
300BCG055	24	39.54713530378809	T0_RPMI
300BCG055	24	23.946867954696113	T0_RPMI
300BCG055	24	18.17132586052616	T0_RPMI
300BCG055	24	20.9878606572927	T0_RPMI
300BCG055	24	12.064357929640362	T0_RPMI
300BCG055	24	38.33197559663374	T0_RPMI
300BCG055	24	37.36503049245378	T0_RPMI
300BCG055	24	25.42186062349634	T0_RPMI
300BCG055	24	41.734524930567105	T0_RPMI
300BCG055	24	25.907280330390503	T0_RPMI
300BCG055	24	35.73656549608933	T0_RPMI
300BCG055	24	13.156604615584063	T0_RPMI
300BCG055	24	11.7284697764018	T0_RPMI
300BCG055	24	29.933228003502048	T0_RPMI
300BCG055	24	30.76975957645802	T0_RPMI
300BCG055	24	27.391532287372023	T0_RPMI
300BCG055	24	31.97244370985722	T0_RPMI
300BCG055	24	21.110646389769432	T0_RPMI
300BCG055	24	14.280468672514731	T0_RPMI
300BCG055	24	4.134087104076467	T0_RPMI
300BCG055	24	24.911607237970628	T0_RPMI
300BCG055	24	33.073687879021605	T0_RPMI
300BCG055	24	32.45607447751712	T0_RPMI
300BCG055	24	26.155018613026677	T0_RPMI
300BCG055	24	20.42185454810725	T0_RPMI
300BCG055	24	33.424777034631454	T0_RPMI
300BCG055	24	30.82878945876735	T0_RPMI
300BCG055	24	20.515496917151328	T0_RPMI
300BCG044	23	22.34491164741813	T0_RPMI
300BCG044	23	16.88646343132518	T0_RPMI
300BCG044	23	6.93297356717154	T0_RPMI
300BCG044	23	19.0691944887976	T0_RPMI
300BCG044	23	15.835008246582701	T0_RPMI
300BCG044	23	23.94430566694594	T0_RPMI
300BCG044	23	30.72169743031495	T0_RPMI
300BCG044	23	17.709462421116545	T0_RPMI
300BCG044	23	31.949710473377348	T0_RPMI
300BCG044	23	34.65917412104092	T0_RPMI
300BCG044	23	33.46041379482566	T0_RPMI
300BCG044	23	28.45757422022516	T0_RPMI
300BCG044	23	36.00577912599544	T0_RPMI
300BCG044	23	17.69533176036704	T0_RPMI
300BCG044	23	17.6850868179605	T0_RPMI
300BCG044	23	22.012105900682865	T0_RPMI
300BCG044	23	33.76616604785119	T0_RPMI
300BCG044	23	37.017349879742106	T0_RPMI
300BCG044	23	13.566731791958205	T0_RPMI
300BCG044	23	16.297043710682992	T0_RPMI
300BCG044	23	32.484205069794044	T0_RPMI
300BCG044	23	14.557544139399663	T0_RPMI
300BCG044	23	43.73760763285227	T0_RPMI
300BCG044	23	32.88578891766189	T0_RPMI
300BCG044	23	31.889093383447037	T0_RPMI
300BCG044	23	33.701415902699125	T0_RPMI
300BCG044	23	7.303013101333473	T0_RPMI
300BCG044	23	27.089549321980602	T0_RPMI
300BCG044	23	31.417944168585144	T0_RPMI
300BCG044	23	30.504213356735804	T0_RPMI
300BCG044	23	22.30765873345978	T0_RPMI
300BCG044	23	26.664350649559154	T0_RPMI
300BCG044	23	39.809718630637796	T0_RPMI
300BCG044	23	21.448629224947492	T0_RPMI
300BCG044	23	22.28144120820186	T0_RPMI
300BCG044	23	26.68475605552878	T0_RPMI
300BCG044	23	13.33471352147735	T0_RPMI
300BCG044	23	20.592220475840847	T0_RPMI
300BCG044	23	24.892370813352773	T0_RPMI
300BCG044	23	33.22155599119441	T0_RPMI
300BCG044	23	16.737098254020246	T0_RPMI
300BCG044	23	31.772153602863963	T0_RPMI
300BCG044	23	28.661093518055882	T0_RPMI
300BCG044	23	18.22257904410315	T0_RPMI
300BCG044	23	22.92998556587844	T0_RPMI
300BCG044	23	36.18839222771832	T0_RPMI
300BCG044	23	39.57717631006197	T0_RPMI
300BCG044	23	24.293479486018057	T0_RPMI
300BCG044	23	31.11534058300268	T0_RPMI
300BCG044	23	32.10080200000533	T0_RPMI
300BCG044	23	22.201684867821243	T0_RPMI
300BCG044	23	31.50874158675643	T0_RPMI
300BCG044	23	29.557753193405663	T0_RPMI
300BCG044	23	34.22631326726564	T0_RPMI
300BCG044	23	25.254076997570998	T0_RPMI
300BCG044	23	20.442151303695756	T0_RPMI
300BCG044	23	21.680641973244406	T0_RPMI
300BCG044	23	18.62994609636622	T0_RPMI
300BCG044	23	47.888038905268424	T0_RPMI
300BCG044	23	14.474234198885066	T0_RPMI
300BCG044	23	15.645593333180983	T0_RPMI
300BCG044	23	5.991320652326226	T0_RPMI
300BCG044	23	24.52286845506667	T0_RPMI
300BCG044	23	28.013761291204997	T0_RPMI
300BCG044	23	20.022807936459593	T0_RPMI
300BCG044	23	33.49018411632124	T0_RPMI
300BCG044	23	22.11901106519404	T0_RPMI
300BCG044	23	8.07562454022628	T0_RPMI
300BCG044	23	30.8802546922186	T0_RPMI
300BCG044	23	8.496262998058807	T0_RPMI
300BCG044	23	27.94807767691671	T0_RPMI
300BCG044	23	21.41262868968232	T0_RPMI
300BCG044	23	30.079711471451326	T0_RPMI
300BCG044	23	15.040574246459673	T0_RPMI
300BCG044	23	-1.2991787590036898	T0_RPMI
300BCG044	23	20.649318879402237	T0_RPMI
300BCG044	23	24.645501382337464	T0_RPMI
300BCG044	23	30.33858002721611	T0_RPMI
300BCG044	23	20.142178848173504	T0_RPMI
300BCG044	23	26.128166672523296	T0_RPMI
300BCG044	23	26.503959682260973	T0_RPMI
300BCG044	23	16.437094052226684	T0_RPMI
300BCG044	23	15.03274569417462	T0_RPMI
300BCG044	23	10.107818584789754	T0_RPMI
300BCG044	23	25.989075748425517	T0_RPMI
300BCG044	23	11.316192494457216	T0_RPMI
300BCG044	23	20.928281933378162	T0_RPMI
300BCG044	23	44.76603661334012	T0_RPMI
300BCG044	23	21.12507886080151	T0_RPMI
300BCG044	23	22.896354320682324	T0_RPMI
300BCG044	23	20.831221373869727	T0_RPMI
300BCG044	23	19.336034271951164	T0_RPMI
300BCG044	23	9.917082872315959	T0_RPMI
300BCG044	23	21.32649663021874	T0_RPMI
300BCG044	23	14.589506150943208	T0_RPMI
300BCG044	23	21.277653970647034	T0_RPMI
300BCG044	23	35.693852930059386	T0_RPMI
300BCG044	23	24.413879508655043	T0_RPMI
300BCG044	23	23.33188377030353	T0_RPMI
300BCG044	23	47.260533654518724	T0_RPMI
300BCG061	23	31.815033527555922	T0_RPMI
300BCG061	23	39.3218977918403	T0_RPMI
300BCG061	23	31.586115660990806	T0_RPMI
300BCG061	23	29.193591283761094	T0_RPMI
300BCG061	23	29.96283045799766	T0_RPMI
300BCG061	23	30.352479670819857	T0_RPMI
300BCG061	23	27.091297181562645	T0_RPMI
300BCG061	23	36.41935029204951	T0_RPMI
300BCG061	23	27.96652109807365	T0_RPMI
300BCG061	23	35.4754134172437	T0_RPMI
300BCG061	23	29.384108816865464	T0_RPMI
300BCG061	23	27.850968169545297	T0_RPMI
300BCG061	23	24.181962298692188	T0_RPMI
300BCG061	23	37.71217363069326	T0_RPMI
300BCG061	23	37.52719852368301	T0_RPMI
300BCG061	23	28.78764996948096	T0_RPMI
300BCG061	23	32.83605253348826	T0_RPMI
300BCG061	23	28.7594767203156	T0_RPMI
300BCG061	23	32.22057875691338	T0_RPMI
300BCG061	23	22.907479172751867	T0_RPMI
300BCG061	23	30.281427243933862	T0_RPMI
300BCG061	23	29.390544995017706	T0_RPMI
300BCG061	23	40.51639211195149	T0_RPMI
300BCG061	23	27.62997316204196	T0_RPMI
300BCG061	23	25.842472699873117	T0_RPMI
300BCG061	23	25.99144449607714	T0_RPMI
300BCG061	23	31.194839304795604	T0_RPMI
300BCG061	23	43.346834645003106	T0_RPMI
300BCG061	23	20.332956766102072	T0_RPMI
300BCG061	23	31.369429059686578	T0_RPMI
300BCG061	23	22.309054607014023	T0_RPMI
300BCG061	23	19.442603139709195	T0_RPMI
300BCG061	23	19.47499475487389	T0_RPMI
300BCG061	23	37.876758091741834	T0_RPMI
300BCG061	23	20.499892980467777	T0_RPMI
300BCG061	23	18.173532124295285	T0_RPMI
300BCG061	23	28.64842910699424	T0_RPMI
300BCG061	23	27.63709591087856	T0_RPMI
300BCG061	23	30.99420035555232	T0_RPMI
300BCG061	23	36.279097965550996	T0_RPMI
300BCG061	23	35.54897650269762	T0_RPMI
300BCG061	23	20.35921094803044	T0_RPMI
300BCG061	23	29.69680018502326	T0_RPMI
300BCG061	23	23.402910568297543	T0_RPMI
300BCG061	23	34.64243468638206	T0_RPMI
300BCG061	23	33.78981010507527	T0_RPMI
300BCG061	23	21.895475877553423	T0_RPMI
300BCG061	23	31.617605738102775	T0_RPMI
300BCG061	23	18.8738308787769	T0_RPMI
300BCG061	23	33.09552678176726	T0_RPMI
300BCG061	23	21.558428085344108	T0_RPMI
300BCG061	23	29.006198194631153	T0_RPMI
300BCG061	23	37.78774857645988	T0_RPMI
300BCG061	23	22.85851103518227	T0_RPMI
300BCG061	23	17.89944432005925	T0_RPMI
300BCG061	23	22.926373509391524	T0_RPMI
300BCG061	23	29.010004669077126	T0_RPMI
300BCG061	23	25.540686257996434	T0_RPMI
300BCG061	23	31.665322656251707	T0_RPMI
300BCG061	23	35.093562620865484	T0_RPMI
300BCG061	23	25.392676891446637	T0_RPMI
300BCG061	23	33.197284206299706	T0_RPMI
300BCG061	23	30.259037255739546	T0_RPMI
300BCG061	23	27.57242723467936	T0_RPMI
300BCG061	23	35.43379475453203	T0_RPMI
300BCG061	23	31.06579478821028	T0_RPMI
300BCG061	23	39.3219117267679	T0_RPMI
300BCG061	23	39.17324677748528	T0_RPMI
300BCG061	23	32.05829743683531	T0_RPMI
300BCG061	23	35.805436468274856	T0_RPMI
300BCG061	23	24.605820712456453	T0_RPMI
300BCG061	23	15.825430330615935	T0_RPMI
300BCG061	23	25.474040459299847	T0_RPMI
300BCG061	23	26.55351264952375	T0_RPMI
300BCG061	23	39.326537974519994	T0_RPMI
300BCG061	23	25.528387596016906	T0_RPMI
300BCG061	23	27.06694109992398	T0_RPMI
300BCG061	23	27.428949114241618	T0_RPMI
300BCG061	23	32.484582533311155	T0_RPMI
300BCG061	23	19.59387999300728	T0_RPMI
300BCG061	23	30.031802875420592	T0_RPMI
300BCG061	23	25.325937392555996	T0_RPMI
300BCG061	23	21.405243432200294	T0_RPMI
300BCG061	23	29.80699802078978	T0_RPMI
300BCG061	23	17.22429233760408	T0_RPMI
300BCG061	23	34.043971208383525	T0_RPMI
300BCG061	23	21.404930716496956	T0_RPMI
300BCG061	23	23.730273805205584	T0_RPMI
300BCG061	23	30.202563990222572	T0_RPMI
300BCG061	23	31.80076707490793	T0_RPMI
300BCG061	23	22.093124719785127	T0_RPMI
300BCG061	23	30.29109297821479	T0_RPMI
300BCG061	23	32.160915383579486	T0_RPMI
300BCG061	23	18.326033965857548	T0_RPMI
300BCG061	23	26.542933171819723	T0_RPMI
300BCG061	23	16.463397466319847	T0_RPMI
300BCG061	23	30.552172811550548	T0_RPMI
300BCG061	23	40.68386565059205	T0_RPMI
300BCG061	23	34.87331405532269	T0_RPMI
300BCG061	23	25.454515645636565	T0_RPMI
300BCG123	24	42.765528337515846	T0_RPMI
300BCG123	24	34.378375151472675	T0_RPMI
300BCG123	24	37.93619203596727	T0_RPMI
300BCG123	24	17.409623741239752	T0_RPMI
300BCG123	24	46.65318674605253	T0_RPMI
300BCG123	24	18.342097824922558	T0_RPMI
300BCG123	24	28.722881006010514	T0_RPMI
300BCG123	24	28.68425247325592	T0_RPMI
300BCG123	24	34.119489792353185	T0_RPMI
300BCG123	24	43.213417557813976	T0_RPMI
300BCG123	24	53.700895276289934	T0_RPMI
300BCG123	24	18.517761237012934	T0_RPMI
300BCG123	24	16.12865537829903	T0_RPMI
300BCG123	24	31.803888516555084	T0_RPMI
300BCG123	24	52.328856123740024	T0_RPMI
300BCG123	24	41.14103748674549	T0_RPMI
300BCG123	24	32.44398105899276	T0_RPMI
300BCG123	24	33.21973791902142	T0_RPMI
300BCG123	24	32.689880726449886	T0_RPMI
300BCG123	24	30.084594880277244	T0_RPMI
300BCG123	24	59.920666218893075	T0_RPMI
300BCG123	24	30.8728136834825	T0_RPMI
300BCG123	24	25.563723708524826	T0_RPMI
300BCG123	24	22.428309489387434	T0_RPMI
300BCG123	24	37.79164956242094	T0_RPMI
300BCG123	24	24.77023182088906	T0_RPMI
300BCG123	24	42.54673779555232	T0_RPMI
300BCG123	24	34.618677981444314	T0_RPMI
300BCG123	24	53.82877545359038	T0_RPMI
300BCG123	24	45.32005610663723	T0_RPMI
300BCG123	24	22.985040027842384	T0_RPMI
300BCG123	24	27.744510572068545	T0_RPMI
300BCG123	24	39.662295053122904	T0_RPMI
300BCG123	24	31.361329018551235	T0_RPMI
300BCG123	24	28.861502517570017	T0_RPMI
300BCG123	24	40.1988934683731	T0_RPMI
300BCG123	24	49.94764269982276	T0_RPMI
300BCG123	24	30.91376863979665	T0_RPMI
300BCG123	24	29.868922694301585	T0_RPMI
300BCG123	24	41.487458936855894	T0_RPMI
300BCG123	24	33.92406960597967	T0_RPMI
300BCG123	24	22.914826626574314	T0_RPMI
300BCG123	24	48.618526324452574	T0_RPMI
300BCG123	24	34.44264670315152	T0_RPMI
300BCG123	24	46.92218095998806	T0_RPMI
300BCG123	24	51.16451043770643	T0_RPMI
300BCG123	24	42.056366839856274	T0_RPMI
300BCG123	24	42.27227066194388	T0_RPMI
300BCG123	24	49.14553187487023	T0_RPMI
300BCG123	24	28.559927776713184	T0_RPMI
300BCG123	24	24.2900274345667	T0_RPMI
300BCG123	24	42.48479567465195	T0_RPMI
300BCG123	24	46.97540014567318	T0_RPMI
300BCG123	24	30.283272127983558	T0_RPMI
300BCG123	24	18.257747263382328	T0_RPMI
300BCG123	24	32.95336165749999	T0_RPMI
300BCG123	24	35.568175303169625	T0_RPMI
300BCG123	24	30.459939860353586	T0_RPMI
300BCG123	24	21.527793411576983	T0_RPMI
300BCG123	24	41.722711827907496	T0_RPMI
300BCG123	24	34.006022465454144	T0_RPMI
300BCG123	24	44.63915716976829	T0_RPMI
300BCG123	24	55.00331073315247	T0_RPMI
300BCG123	24	52.92713368120699	T0_RPMI
300BCG123	24	38.42907746476176	T0_RPMI
300BCG123	24	45.737689888644	T0_RPMI
300BCG123	24	42.85151145170033	T0_RPMI
300BCG123	24	49.49515904023121	T0_RPMI
300BCG123	24	37.5896180640644	T0_RPMI
300BCG123	24	37.254515175461044	T0_RPMI
300BCG123	24	41.12716391490044	T0_RPMI
300BCG123	24	33.10871781138505	T0_RPMI
300BCG123	24	36.322798605650405	T0_RPMI
300BCG123	24	41.19430127804425	T0_RPMI
300BCG123	24	31.50699973572195	T0_RPMI
300BCG123	24	34.207786257195245	T0_RPMI
300BCG123	24	26.95897277623269	T0_RPMI
300BCG123	24	25.878501491132546	T0_RPMI
300BCG123	24	30.491013909727723	T0_RPMI
300BCG123	24	19.10471152299029	T0_RPMI
300BCG123	24	46.52849200599619	T0_RPMI
300BCG123	24	16.011325738666066	T0_RPMI
300BCG123	24	40.831064609246496	T0_RPMI
300BCG123	24	53.400629699446355	T0_RPMI
300BCG123	24	20.507662943330153	T0_RPMI
300BCG123	24	30.5400088222581	T0_RPMI
300BCG123	24	30.02503592748188	T0_RPMI
300BCG123	24	19.138204445962238	T0_RPMI
300BCG123	24	45.71813244331339	T0_RPMI
300BCG123	24	24.994981674751042	T0_RPMI
300BCG123	24	41.00712628639438	T0_RPMI
300BCG123	24	23.83168856721955	T0_RPMI
300BCG123	24	36.25344414848383	T0_RPMI
300BCG123	24	28.08318459387734	T0_RPMI
300BCG123	24	39.119494410150224	T0_RPMI
300BCG123	24	17.89903826362135	T0_RPMI
300BCG123	24	39.10063627038899	T0_RPMI
300BCG123	24	43.704180175476765	T0_RPMI
300BCG123	24	46.65815653103231	T0_RPMI
300BCG123	24	24.14554485874409	T0_RPMI
300BCG109	35	37.23972511270311	T0_RPMI
300BCG109	35	14.524472412342977	T0_RPMI
300BCG109	35	49.362023649962204	T0_RPMI
300BCG109	35	44.33572762184607	T0_RPMI
300BCG109	35	28.932095393127774	T0_RPMI
300BCG109	35	49.58906575201959	T0_RPMI
300BCG109	35	26.445949708797524	T0_RPMI
300BCG109	35	39.60305707102061	T0_RPMI
300BCG109	35	42.21577605288269	T0_RPMI
300BCG109	35	38.04986663781944	T0_RPMI
300BCG109	35	39.38034390533637	T0_RPMI
300BCG109	35	39.39542067205221	T0_RPMI
300BCG109	35	33.33841021910572	T0_RPMI
300BCG109	35	45.22648405728761	T0_RPMI
300BCG109	35	46.995210200113206	T0_RPMI
300BCG109	35	26.454996537993438	T0_RPMI
300BCG109	35	35.106115360390255	T0_RPMI
300BCG109	35	44.63485891717554	T0_RPMI
300BCG109	35	37.662272892523845	T0_RPMI
300BCG109	35	25.030338110931982	T0_RPMI
300BCG109	35	33.638807912231435	T0_RPMI
300BCG109	35	46.48093159987107	T0_RPMI
300BCG109	35	29.340985063247775	T0_RPMI
300BCG109	35	31.141067689899256	T0_RPMI
300BCG109	35	25.650273295213765	T0_RPMI
300BCG109	35	48.06188901086547	T0_RPMI
300BCG109	35	36.23512789207645	T0_RPMI
300BCG109	35	47.43650029465308	T0_RPMI
300BCG109	35	38.259677414081786	T0_RPMI
300BCG109	35	35.01139550966128	T0_RPMI
300BCG109	35	41.69286936650051	T0_RPMI
300BCG109	35	52.01785312495967	T0_RPMI
300BCG109	35	25.408336583817885	T0_RPMI
300BCG109	35	37.771450786608085	T0_RPMI
300BCG109	35	37.18043294801638	T0_RPMI
300BCG109	35	54.69349185427583	T0_RPMI
300BCG109	35	41.13623813102712	T0_RPMI
300BCG109	35	24.309453340200253	T0_RPMI
300BCG109	35	36.09296975710914	T0_RPMI
300BCG109	35	40.25040737237077	T0_RPMI
300BCG109	35	36.73112130251605	T0_RPMI
300BCG109	35	47.55153669264591	T0_RPMI
300BCG109	35	51.04564432269171	T0_RPMI
300BCG109	35	42.97639703767332	T0_RPMI
300BCG109	35	31.114022338032203	T0_RPMI
300BCG109	35	46.65983436746874	T0_RPMI
300BCG109	35	32.5664957530158	T0_RPMI
300BCG109	35	36.144184454453764	T0_RPMI
300BCG109	35	34.26675062285407	T0_RPMI
300BCG109	35	53.44548985103973	T0_RPMI
300BCG109	35	29.892181728824728	T0_RPMI
300BCG109	35	32.97499594778096	T0_RPMI
300BCG109	35	30.654838375924133	T0_RPMI
300BCG109	35	38.67641389103638	T0_RPMI
300BCG109	35	39.0365948004527	T0_RPMI
300BCG109	35	29.14794730954971	T0_RPMI
300BCG109	35	43.02623140666892	T0_RPMI
300BCG109	35	40.49034291680382	T0_RPMI
300BCG109	35	39.086831585891666	T0_RPMI
300BCG109	35	38.02147412578437	T0_RPMI
300BCG109	35	51.08032588802033	T0_RPMI
300BCG109	35	33.444263352397584	T0_RPMI
300BCG109	35	39.42492693478863	T0_RPMI
300BCG109	35	43.0751587530791	T0_RPMI
300BCG109	35	39.65560751227908	T0_RPMI
300BCG109	35	36.08626571026639	T0_RPMI
300BCG109	35	57.21914836274654	T0_RPMI
300BCG109	35	34.21449352886428	T0_RPMI
300BCG109	35	34.45042046806691	T0_RPMI
300BCG109	35	30.298837480209148	T0_RPMI
300BCG109	35	29.80972329445654	T0_RPMI
300BCG109	35	46.023009910057034	T0_RPMI
300BCG109	35	26.35116722995421	T0_RPMI
300BCG109	35	51.6749628592965	T0_RPMI
300BCG109	35	36.02395381067808	T0_RPMI
300BCG109	35	37.50646349640808	T0_RPMI
300BCG109	35	31.852212816061943	T0_RPMI
300BCG109	35	38.346680329623084	T0_RPMI
300BCG109	35	37.94042244616999	T0_RPMI
300BCG109	35	51.68485926740849	T0_RPMI
300BCG109	35	33.22910153860905	T0_RPMI
300BCG109	35	47.61351103066412	T0_RPMI
300BCG109	35	46.53270116832021	T0_RPMI
300BCG109	35	35.17205362451191	T0_RPMI
300BCG109	35	39.5965695743967	T0_RPMI
300BCG109	35	29.417902271885307	T0_RPMI
300BCG109	35	35.482696850997755	T0_RPMI
300BCG109	35	38.78187440215498	T0_RPMI
300BCG109	35	28.609154318446688	T0_RPMI
300BCG109	35	33.52372712226767	T0_RPMI
300BCG109	35	41.087603409814086	T0_RPMI
300BCG109	35	22.835630123056227	T0_RPMI
300BCG109	35	46.98112510654624	T0_RPMI
300BCG109	35	50.02723513980827	T0_RPMI
300BCG109	35	34.64539583162056	T0_RPMI
300BCG109	35	37.62064932800621	T0_RPMI
300BCG109	35	34.16904706504485	T0_RPMI
300BCG109	35	42.4655101707078	T0_RPMI
300BCG109	35	31.862120481248404	T0_RPMI
300BCG109	35	38.00953954450236	T0_RPMI
300BCG259	24	29.550778369906638	T0_RPMI
300BCG259	24	21.328232013244058	T0_RPMI
300BCG259	24	29.651829913190273	T0_RPMI
300BCG259	24	40.511506258859505	T0_RPMI
300BCG259	24	25.97364883218648	T0_RPMI
300BCG259	24	34.99545214711764	T0_RPMI
300BCG259	24	21.188839683797966	T0_RPMI
300BCG259	24	29.77213194322962	T0_RPMI
300BCG259	24	31.88009185871237	T0_RPMI
300BCG259	24	38.27380924898417	T0_RPMI
300BCG259	24	31.871109538266104	T0_RPMI
300BCG259	24	23.544352696379587	T0_RPMI
300BCG259	24	48.36725938376224	T0_RPMI
300BCG259	24	25.360361116965652	T0_RPMI
300BCG259	24	21.164130737375032	T0_RPMI
300BCG259	24	42.88092604654069	T0_RPMI
300BCG259	24	37.86722365008717	T0_RPMI
300BCG259	24	32.10735626911886	T0_RPMI
300BCG259	24	26.4886648662824	T0_RPMI
300BCG259	24	34.65824252014472	T0_RPMI
300BCG259	24	43.522649413434124	T0_RPMI
300BCG259	24	-2.7117388831921336	T0_RPMI
300BCG259	24	22.497226362596297	T0_RPMI
300BCG259	24	27.983942415808727	T0_RPMI
300BCG259	24	26.545034407927314	T0_RPMI
300BCG259	24	14.323359237108097	T0_RPMI
300BCG259	24	39.611901281217456	T0_RPMI
300BCG259	24	25.051729412748106	T0_RPMI
300BCG259	24	21.280453354948452	T0_RPMI
300BCG259	24	40.466072214420656	T0_RPMI
300BCG259	24	44.00045127788878	T0_RPMI
300BCG259	24	36.33782773464096	T0_RPMI
300BCG259	24	21.143227361132244	T0_RPMI
300BCG259	24	48.277676581915706	T0_RPMI
300BCG259	24	33.24793797189022	T0_RPMI
300BCG259	24	38.873653646863	T0_RPMI
300BCG259	24	33.60767064579253	T0_RPMI
300BCG259	24	13.203131934429539	T0_RPMI
300BCG259	24	37.12247651339599	T0_RPMI
300BCG259	24	10.977679453417515	T0_RPMI
300BCG259	24	33.168049676343756	T0_RPMI
300BCG259	24	26.866840755105287	T0_RPMI
300BCG259	24	19.71475302850223	T0_RPMI
300BCG259	24	20.352348214943383	T0_RPMI
300BCG259	24	27.53283841822719	T0_RPMI
300BCG259	24	23.12513967488552	T0_RPMI
300BCG259	24	21.42771448747536	T0_RPMI
300BCG259	24	27.02199590361769	T0_RPMI
300BCG259	24	28.767900477288414	T0_RPMI
300BCG259	24	38.278947204853	T0_RPMI
300BCG259	24	26.65878030398458	T0_RPMI
300BCG259	24	14.69093280552309	T0_RPMI
300BCG259	24	14.16176689341355	T0_RPMI
300BCG259	24	22.637881663465436	T0_RPMI
300BCG259	24	52.39232922323708	T0_RPMI
300BCG259	24	29.37987991047062	T0_RPMI
300BCG259	24	10.229216451562495	T0_RPMI
300BCG259	24	54.55151406533346	T0_RPMI
300BCG259	24	33.54330443320196	T0_RPMI
300BCG259	24	30.756251486829857	T0_RPMI
300BCG259	24	47.86610667106004	T0_RPMI
300BCG259	24	32.064361949627305	T0_RPMI
300BCG259	24	33.26692186451319	T0_RPMI
300BCG259	24	30.219512392749444	T0_RPMI
300BCG259	24	46.631581242249396	T0_RPMI
300BCG259	24	29.260458932812625	T0_RPMI
300BCG259	24	16.739829212377327	T0_RPMI
300BCG259	24	40.3997771913326	T0_RPMI
300BCG259	24	17.5429800951895	T0_RPMI
300BCG259	24	44.95979464141786	T0_RPMI
300BCG259	24	26.304460397801094	T0_RPMI
300BCG259	24	47.16336837396657	T0_RPMI
300BCG259	24	38.19121848970184	T0_RPMI
300BCG259	24	24.54603570405047	T0_RPMI
300BCG259	24	36.89520496304291	T0_RPMI
300BCG259	24	23.561165810755792	T0_RPMI
300BCG259	24	34.19109390369013	T0_RPMI
300BCG259	24	44.818501893964104	T0_RPMI
300BCG259	24	28.064761425169465	T0_RPMI
300BCG259	24	22.008674734041175	T0_RPMI
300BCG259	24	11.513627097969668	T0_RPMI
300BCG259	24	10.70991750246762	T0_RPMI
300BCG259	24	24.215716448650962	T0_RPMI
300BCG259	24	22.464891655316773	T0_RPMI
300BCG259	24	46.439845376297384	T0_RPMI
300BCG259	24	32.75881715755838	T0_RPMI
300BCG259	24	33.40257581363005	T0_RPMI
300BCG259	24	36.807783190495826	T0_RPMI
300BCG259	24	29.64234346011775	T0_RPMI
300BCG259	24	23.775348082332584	T0_RPMI
300BCG259	24	45.59318640992318	T0_RPMI
300BCG259	24	22.060304781255837	T0_RPMI
300BCG259	24	23.78971571384892	T0_RPMI
300BCG259	24	31.354226790810664	T0_RPMI
300BCG259	24	20.850604322442166	T0_RPMI
300BCG259	24	38.61813422690414	T0_RPMI
300BCG259	24	42.79098313521494	T0_RPMI
300BCG259	24	34.82317895599684	T0_RPMI
300BCG259	24	33.256206728521406	T0_RPMI
300BCG259	24	33.29717878608511	T0_RPMI
300BCG214	19	38.770184529767356	T0_RPMI
300BCG214	19	20.621186653215034	T0_RPMI
300BCG214	19	35.241002914482955	T0_RPMI
300BCG214	19	26.489578451987676	T0_RPMI
300BCG214	19	20.228984757451205	T0_RPMI
300BCG214	19	25.834542405537206	T0_RPMI
300BCG214	19	36.98912963487715	T0_RPMI
300BCG214	19	44.287328825043225	T0_RPMI
300BCG214	19	34.82133794940414	T0_RPMI
300BCG214	19	34.42936430571036	T0_RPMI
300BCG214	19	36.98623929770682	T0_RPMI
300BCG214	19	36.34790799754302	T0_RPMI
300BCG214	19	21.032377622087257	T0_RPMI
300BCG214	19	38.157572858639064	T0_RPMI
300BCG214	19	36.71825100814355	T0_RPMI
300BCG214	19	38.945236763333405	T0_RPMI
300BCG214	19	21.115663072378812	T0_RPMI
300BCG214	19	26.565990366647203	T0_RPMI
300BCG214	19	22.512588188494696	T0_RPMI
300BCG214	19	33.365377006309814	T0_RPMI
300BCG214	19	27.08271263828945	T0_RPMI
300BCG214	19	26.371591810791614	T0_RPMI
300BCG214	19	36.55149648283293	T0_RPMI
300BCG214	19	22.462998028104078	T0_RPMI
300BCG214	19	31.974771094971363	T0_RPMI
300BCG214	19	22.772526919490804	T0_RPMI
300BCG214	19	30.313746294758648	T0_RPMI
300BCG214	19	32.700092126188046	T0_RPMI
300BCG214	19	35.53613958382165	T0_RPMI
300BCG214	19	30.811331113349745	T0_RPMI
300BCG214	19	27.55770032628333	T0_RPMI
300BCG214	19	38.84113106983934	T0_RPMI
300BCG214	19	43.335173507358625	T0_RPMI
300BCG214	19	31.349734941158886	T0_RPMI
300BCG214	19	20.270207853234396	T0_RPMI
300BCG214	19	19.880414203535242	T0_RPMI
300BCG214	19	19.029562052221145	T0_RPMI
300BCG214	19	36.53111919541958	T0_RPMI
300BCG214	19	33.69229303591701	T0_RPMI
300BCG214	19	32.37678656679417	T0_RPMI
300BCG214	19	32.472562023559234	T0_RPMI
300BCG214	19	40.082496600387685	T0_RPMI
300BCG214	19	17.29704348544653	T0_RPMI
300BCG214	19	17.268441267216353	T0_RPMI
300BCG214	19	24.48944629257907	T0_RPMI
300BCG214	19	31.065491502110177	T0_RPMI
300BCG214	19	37.20295064166159	T0_RPMI
300BCG214	19	25.626377469653125	T0_RPMI
300BCG214	19	21.240578086880227	T0_RPMI
300BCG214	19	32.38220458526725	T0_RPMI
300BCG214	19	38.783632003744195	T0_RPMI
300BCG214	19	29.06032593125273	T0_RPMI
300BCG214	19	16.59096568244101	T0_RPMI
300BCG214	19	34.728610524102	T0_RPMI
300BCG214	19	23.918337710062943	T0_RPMI
300BCG214	19	26.777917620948763	T0_RPMI
300BCG214	19	25.800056622733294	T0_RPMI
300BCG214	19	29.565503108384352	T0_RPMI
300BCG214	19	26.981593017118552	T0_RPMI
300BCG214	19	19.978397528186267	T0_RPMI
300BCG214	19	27.1026504860125	T0_RPMI
300BCG214	19	36.9882642803853	T0_RPMI
300BCG214	19	25.757297193602135	T0_RPMI
300BCG214	19	29.164294358560717	T0_RPMI
300BCG214	19	38.62405721866782	T0_RPMI
300BCG214	19	21.870588159005642	T0_RPMI
300BCG214	19	38.18121336101004	T0_RPMI
300BCG214	19	23.131431945590005	T0_RPMI
300BCG214	19	37.720343224664205	T0_RPMI
300BCG214	19	45.633113802861565	T0_RPMI
300BCG214	19	35.60576988162487	T0_RPMI
300BCG214	19	29.038401638885848	T0_RPMI
300BCG214	19	28.49145733020238	T0_RPMI
300BCG214	19	24.03345505238415	T0_RPMI
300BCG214	19	23.8480264965251	T0_RPMI
300BCG214	19	33.81376239834079	T0_RPMI
300BCG214	19	43.88687004065951	T0_RPMI
300BCG214	19	30.74906118880125	T0_RPMI
300BCG214	19	37.34685602530815	T0_RPMI
300BCG214	19	52.75004342354676	T0_RPMI
300BCG214	19	20.404650014669794	T0_RPMI
300BCG214	19	31.70128727560557	T0_RPMI
300BCG214	19	14.367664010356865	T0_RPMI
300BCG214	19	18.52152787903328	T0_RPMI
300BCG214	19	31.33941279540258	T0_RPMI
300BCG214	19	37.40576200070393	T0_RPMI
300BCG214	19	21.260574427905986	T0_RPMI
300BCG214	19	29.620143984298295	T0_RPMI
300BCG214	19	30.446187614308162	T0_RPMI
300BCG214	19	35.53000046173106	T0_RPMI
300BCG214	19	35.48889070483865	T0_RPMI
300BCG214	19	39.50216908165976	T0_RPMI
300BCG214	19	31.080938005635026	T0_RPMI
300BCG214	19	27.462821573557456	T0_RPMI
300BCG214	19	24.16052510137638	T0_RPMI
300BCG214	19	23.956404305272876	T0_RPMI
300BCG214	19	30.176911917985276	T0_RPMI
300BCG214	19	24.746788779194446	T0_RPMI
300BCG214	19	38.36194793460595	T0_RPMI
300BCG214	19	21.413111371851414	T0_RPMI
300BCG141	26	6.616057430448651	T0_RPMI
300BCG141	26	27.586591565226055	T0_RPMI
300BCG141	26	27.597680399142074	T0_RPMI
300BCG141	26	34.40414756445276	T0_RPMI
300BCG141	26	36.341936222763906	T0_RPMI
300BCG141	26	20.15617415762335	T0_RPMI
300BCG141	26	4.425599410239202	T0_RPMI
300BCG141	26	36.52554044022424	T0_RPMI
300BCG141	26	26.92240940982294	T0_RPMI
300BCG141	26	17.42187214816672	T0_RPMI
300BCG141	26	37.28979516334376	T0_RPMI
300BCG141	26	31.59502754983639	T0_RPMI
300BCG141	26	30.293888304378147	T0_RPMI
300BCG141	26	35.53679153955485	T0_RPMI
300BCG141	26	27.717835593414073	T0_RPMI
300BCG141	26	11.751678296229757	T0_RPMI
300BCG141	26	22.45786701391398	T0_RPMI
300BCG141	26	16.4612472664455	T0_RPMI
300BCG141	26	24.098711380153006	T0_RPMI
300BCG141	26	24.13475096655242	T0_RPMI
300BCG141	26	32.34368633297648	T0_RPMI
300BCG141	26	31.86475724660816	T0_RPMI
300BCG141	26	29.52231500554941	T0_RPMI
300BCG141	26	35.618079668332584	T0_RPMI
300BCG141	26	26.71923483997994	T0_RPMI
300BCG141	26	34.530899990334646	T0_RPMI
300BCG141	26	30.474292780093588	T0_RPMI
300BCG141	26	13.011847582246606	T0_RPMI
300BCG141	26	48.60529386842873	T0_RPMI
300BCG141	26	31.345682738607067	T0_RPMI
300BCG141	26	27.346986258617527	T0_RPMI
300BCG141	26	37.97937806235655	T0_RPMI
300BCG141	26	36.46499073279817	T0_RPMI
300BCG141	26	18.94288758323579	T0_RPMI
300BCG141	26	25.152229681657754	T0_RPMI
300BCG141	26	30.571218870456036	T0_RPMI
300BCG141	26	28.180507051687613	T0_RPMI
300BCG141	26	42.12334556894648	T0_RPMI
300BCG141	26	30.261973518503698	T0_RPMI
300BCG141	26	33.153862093115734	T0_RPMI
300BCG141	26	22.130225864240387	T0_RPMI
300BCG141	26	31.052753229847898	T0_RPMI
300BCG141	26	21.67758323120489	T0_RPMI
300BCG141	26	30.28580071970564	T0_RPMI
300BCG141	26	42.992633575109544	T0_RPMI
300BCG141	26	23.125710700117235	T0_RPMI
300BCG141	26	10.553136597578575	T0_RPMI
300BCG141	26	-0.7028878819353104	T0_RPMI
300BCG141	26	34.133513478528656	T0_RPMI
300BCG141	26	25.93946790865217	T0_RPMI
300BCG141	26	14.842338102746915	T0_RPMI
300BCG141	26	26.64958863166167	T0_RPMI
300BCG141	26	26.8179769870476	T0_RPMI
300BCG141	26	45.18655344750489	T0_RPMI
300BCG141	26	35.637795173749275	T0_RPMI
300BCG141	26	34.497374986449316	T0_RPMI
300BCG141	26	50.51328960607288	T0_RPMI
300BCG141	26	25.329073904197564	T0_RPMI
300BCG141	26	41.1440285644265	T0_RPMI
300BCG141	26	15.45039331022591	T0_RPMI
300BCG141	26	13.55727607259967	T0_RPMI
300BCG141	26	21.892351265696625	T0_RPMI
300BCG141	26	32.146936022093605	T0_RPMI
300BCG141	26	27.336249547106842	T0_RPMI
300BCG141	26	11.115815345629674	T0_RPMI
300BCG141	26	22.710029602819578	T0_RPMI
300BCG141	26	32.56855497602033	T0_RPMI
300BCG141	26	29.886869901677468	T0_RPMI
300BCG141	26	34.08384287290452	T0_RPMI
300BCG141	26	33.65061237936967	T0_RPMI
300BCG141	26	21.56242889077939	T0_RPMI
300BCG141	26	21.531005460238127	T0_RPMI
300BCG141	26	34.74795641407709	T0_RPMI
300BCG141	26	26.965967696489802	T0_RPMI
300BCG141	26	27.16827816081211	T0_RPMI
300BCG141	26	30.42914938395455	T0_RPMI
300BCG141	26	28.757190150092814	T0_RPMI
300BCG141	26	19.0733315205514	T0_RPMI
300BCG141	26	36.86897416511392	T0_RPMI
300BCG141	26	27.161673164503803	T0_RPMI
300BCG141	26	36.071060613789726	T0_RPMI
300BCG141	26	23.961192627520948	T0_RPMI
300BCG141	26	29.524362341083524	T0_RPMI
300BCG141	26	27.54791762518259	T0_RPMI
300BCG141	26	18.527922283476105	T0_RPMI
300BCG141	26	25.242467954840038	T0_RPMI
300BCG141	26	17.44653411098144	T0_RPMI
300BCG141	26	30.769548226954797	T0_RPMI
300BCG141	26	25.199401551925323	T0_RPMI
300BCG141	26	22.729105665982924	T0_RPMI
300BCG141	26	22.497967896140608	T0_RPMI
300BCG141	26	7.026259904878547	T0_RPMI
300BCG141	26	49.1383057894005	T0_RPMI
300BCG141	26	36.558541311738075	T0_RPMI
300BCG141	26	34.9478209536181	T0_RPMI
300BCG141	26	34.29669800253702	T0_RPMI
300BCG141	26	28.499871175531197	T0_RPMI
300BCG141	26	39.904060747404394	T0_RPMI
300BCG141	26	22.049214497652173	T0_RPMI
300BCG141	26	32.29464677731855	T0_RPMI
300BCG211	20	28.741218206506407	T0_RPMI
300BCG211	20	14.535898363328243	T0_RPMI
300BCG211	20	13.628442995841652	T0_RPMI
300BCG211	20	23.93276580654917	T0_RPMI
300BCG211	20	24.578491796273042	T0_RPMI
300BCG211	20	13.258567033119542	T0_RPMI
300BCG211	20	33.86556430451087	T0_RPMI
300BCG211	20	24.72041779039337	T0_RPMI
300BCG211	20	5.440932566181714	T0_RPMI
300BCG211	20	20.756860882523213	T0_RPMI
300BCG211	20	10.501133097585205	T0_RPMI
300BCG211	20	13.07568659477724	T0_RPMI
300BCG211	20	21.065652116429344	T0_RPMI
300BCG211	20	13.378327852581316	T0_RPMI
300BCG211	20	14.48104598867787	T0_RPMI
300BCG211	20	21.667246165768347	T0_RPMI
300BCG211	20	24.91431628004773	T0_RPMI
300BCG211	20	19.06754788738833	T0_RPMI
300BCG211	20	27.489383407274268	T0_RPMI
300BCG211	20	6.714177240894447	T0_RPMI
300BCG211	20	25.187814836647863	T0_RPMI
300BCG211	20	24.66184304231869	T0_RPMI
300BCG211	20	24.926641625417822	T0_RPMI
300BCG211	20	14.267404544757037	T0_RPMI
300BCG211	20	19.79921582674078	T0_RPMI
300BCG211	20	20.676211635098166	T0_RPMI
300BCG211	20	18.700659000751674	T0_RPMI
300BCG211	20	32.127223810739984	T0_RPMI
300BCG211	20	25.09993826236575	T0_RPMI
300BCG211	20	11.46237759580369	T0_RPMI
300BCG211	20	21.28047622201348	T0_RPMI
300BCG211	20	27.13250681421806	T0_RPMI
300BCG211	20	11.375981574484772	T0_RPMI
300BCG211	20	27.26481982685166	T0_RPMI
300BCG211	20	27.516008352071317	T0_RPMI
300BCG211	20	31.21064776407137	T0_RPMI
300BCG211	20	30.782857642322277	T0_RPMI
300BCG211	20	27.182821303091732	T0_RPMI
300BCG211	20	28.721381244737632	T0_RPMI
300BCG211	20	18.907029179218213	T0_RPMI
300BCG211	20	20.7637688275678	T0_RPMI
300BCG211	20	7.06754800130458	T0_RPMI
300BCG211	20	23.8156288904151	T0_RPMI
300BCG211	20	22.576632772940666	T0_RPMI
300BCG211	20	8.754747914127659	T0_RPMI
300BCG211	20	6.972424258582242	T0_RPMI
300BCG211	20	31.592224528239413	T0_RPMI
300BCG211	20	12.760593558438858	T0_RPMI
300BCG211	20	26.573864173518032	T0_RPMI
300BCG211	20	21.690029903423103	T0_RPMI
300BCG211	20	27.29689809289112	T0_RPMI
300BCG211	20	26.99152234024923	T0_RPMI
300BCG211	20	16.97925157424295	T0_RPMI
300BCG211	20	19.338936830564926	T0_RPMI
300BCG211	20	8.534574123669532	T0_RPMI
300BCG211	20	18.219085282231067	T0_RPMI
300BCG211	20	23.47171310529968	T0_RPMI
300BCG211	20	22.354286166702945	T0_RPMI
300BCG211	20	27.22731564451304	T0_RPMI
300BCG211	20	22.959390499894774	T0_RPMI
300BCG211	20	21.231246481810956	T0_RPMI
300BCG211	20	16.642568133042662	T0_RPMI
300BCG211	20	16.952996916244977	T0_RPMI
300BCG211	20	26.810682655500322	T0_RPMI
300BCG211	20	18.070419416399258	T0_RPMI
300BCG211	20	29.570159845273782	T0_RPMI
300BCG211	20	12.623928347426506	T0_RPMI
300BCG211	20	23.651591056234608	T0_RPMI
300BCG211	20	30.891119597851162	T0_RPMI
300BCG211	20	37.69950218767806	T0_RPMI
300BCG211	20	2.7240046656736716	T0_RPMI
300BCG211	20	14.238675471674771	T0_RPMI
300BCG211	20	26.917836154649432	T0_RPMI
300BCG211	20	11.49639586965323	T0_RPMI
300BCG211	20	16.982611703464023	T0_RPMI
300BCG211	20	20.71692461351656	T0_RPMI
300BCG211	20	10.913901529971412	T0_RPMI
300BCG211	20	26.031365485238332	T0_RPMI
300BCG211	20	39.206939615030606	T0_RPMI
300BCG211	20	-0.5278880622441797	T0_RPMI
300BCG211	20	27.736874498973194	T0_RPMI
300BCG211	20	27.74734965309007	T0_RPMI
300BCG211	20	31.504803400607823	T0_RPMI
300BCG211	20	14.81714815947866	T0_RPMI
300BCG211	20	17.305768363237064	T0_RPMI
300BCG211	20	14.084903758014754	T0_RPMI
300BCG211	20	18.159086815864292	T0_RPMI
300BCG211	20	14.59463415163599	T0_RPMI
300BCG211	20	17.771936400751777	T0_RPMI
300BCG211	20	32.982469626572765	T0_RPMI
300BCG211	20	39.35760988034942	T0_RPMI
300BCG211	20	21.260074423977965	T0_RPMI
300BCG211	20	19.76566829442176	T0_RPMI
300BCG211	20	31.659637632182726	T0_RPMI
300BCG211	20	5.719043016992335	T0_RPMI
300BCG211	20	23.829092771071032	T0_RPMI
300BCG211	20	5.405856034364623	T0_RPMI
300BCG211	20	33.94212384134895	T0_RPMI
300BCG211	20	10.875077498994559	T0_RPMI
300BCG211	20	11.14798230151698	T0_RPMI
300BCG272	20	15.145024781829708	T0_RPMI
300BCG272	20	27.79595284502579	T0_RPMI
300BCG272	20	22.696823841410104	T0_RPMI
300BCG272	20	18.05664292660064	T0_RPMI
300BCG272	20	29.84714796981402	T0_RPMI
300BCG272	20	28.400985108220357	T0_RPMI
300BCG272	20	31.143033770352215	T0_RPMI
300BCG272	20	30.544580930679544	T0_RPMI
300BCG272	20	20.916494655511617	T0_RPMI
300BCG272	20	19.27701152591802	T0_RPMI
300BCG272	20	0.6891791134717242	T0_RPMI
300BCG272	20	3.24397929445804	T0_RPMI
300BCG272	20	29.0400615650253	T0_RPMI
300BCG272	20	17.576669335456305	T0_RPMI
300BCG272	20	30.723032701283127	T0_RPMI
300BCG272	20	26.74874348998418	T0_RPMI
300BCG272	20	20.694491026984124	T0_RPMI
300BCG272	20	13.695119033336766	T0_RPMI
300BCG272	20	46.13592291025352	T0_RPMI
300BCG272	20	21.914694848060623	T0_RPMI
300BCG272	20	5.3142044673209945	T0_RPMI
300BCG272	20	23.709365599433834	T0_RPMI
300BCG272	20	32.37923500249079	T0_RPMI
300BCG272	20	31.165070296705387	T0_RPMI
300BCG272	20	11.115648468847803	T0_RPMI
300BCG272	20	29.952346895760876	T0_RPMI
300BCG272	20	20.00120219138045	T0_RPMI
300BCG272	20	38.07241868542576	T0_RPMI
300BCG272	20	28.264000938115124	T0_RPMI
300BCG272	20	37.856679262337245	T0_RPMI
300BCG272	20	18.02053004206736	T0_RPMI
300BCG272	20	24.164164294952048	T0_RPMI
300BCG272	20	26.81046144461526	T0_RPMI
300BCG272	20	9.834350500797326	T0_RPMI
300BCG272	20	29.532719648705367	T0_RPMI
300BCG272	20	18.618288804355682	T0_RPMI
300BCG272	20	24.309069677559428	T0_RPMI
300BCG272	20	6.828294143832354	T0_RPMI
300BCG272	20	20.16286756521791	T0_RPMI
300BCG272	20	13.516697837918914	T0_RPMI
300BCG272	20	31.23911965441188	T0_RPMI
300BCG272	20	27.080382854839993	T0_RPMI
300BCG272	20	35.72355038077932	T0_RPMI
300BCG272	20	11.104094371072769	T0_RPMI
300BCG272	20	29.797234491650443	T0_RPMI
300BCG272	20	20.001532475295726	T0_RPMI
300BCG272	20	30.231578590279938	T0_RPMI
300BCG272	20	21.521543614000873	T0_RPMI
300BCG272	20	23.85243941825393	T0_RPMI
300BCG272	20	18.218800347931236	T0_RPMI
300BCG272	20	27.58985859195769	T0_RPMI
300BCG272	20	46.28425101798083	T0_RPMI
300BCG272	20	15.428482721598964	T0_RPMI
300BCG272	20	25.769780413343153	T0_RPMI
300BCG272	20	18.52341559702421	T0_RPMI
300BCG272	20	12.977263577910602	T0_RPMI
300BCG272	20	30.139347853620556	T0_RPMI
300BCG272	20	17.036384449393477	T0_RPMI
300BCG272	20	10.198588061207925	T0_RPMI
300BCG272	20	8.050071306433486	T0_RPMI
300BCG272	20	18.882657426398705	T0_RPMI
300BCG272	20	20.34457198177672	T0_RPMI
300BCG272	20	20.027301251260727	T0_RPMI
300BCG272	20	29.311729824405038	T0_RPMI
300BCG272	20	12.76585702125433	T0_RPMI
300BCG272	20	38.410545646518	T0_RPMI
300BCG272	20	32.79490732876752	T0_RPMI
300BCG272	20	13.42097426408385	T0_RPMI
300BCG272	20	38.60188022660997	T0_RPMI
300BCG272	20	4.791526965305793	T0_RPMI
300BCG272	20	16.144127321793174	T0_RPMI
300BCG272	20	11.555260467492747	T0_RPMI
300BCG272	20	15.793943782034109	T0_RPMI
300BCG272	20	26.679908770394203	T0_RPMI
300BCG272	20	18.360588761321935	T0_RPMI
300BCG272	20	11.120685791725231	T0_RPMI
300BCG272	20	16.028723314986237	T0_RPMI
300BCG272	20	24.881688675945856	T0_RPMI
300BCG272	20	20.85344208979218	T0_RPMI
300BCG272	20	39.960021521852475	T0_RPMI
300BCG272	20	25.64969736058283	T0_RPMI
300BCG272	20	21.565620314081617	T0_RPMI
300BCG272	20	32.46105510312151	T0_RPMI
300BCG272	20	19.823742306972182	T0_RPMI
300BCG272	20	12.719010119720355	T0_RPMI
300BCG272	20	36.56115471756012	T0_RPMI
300BCG272	20	32.421144139758105	T0_RPMI
300BCG272	20	15.921467904772989	T0_RPMI
300BCG272	20	18.899749009435038	T0_RPMI
300BCG272	20	44.65042241134761	T0_RPMI
300BCG272	20	21.820869326931902	T0_RPMI
300BCG272	20	24.049989837147255	T0_RPMI
300BCG272	20	35.34233939297015	T0_RPMI
300BCG272	20	26.03893316797714	T0_RPMI
300BCG272	20	32.18458659242723	T0_RPMI
300BCG272	20	20.694811845831993	T0_RPMI
300BCG272	20	26.628932208382782	T0_RPMI
300BCG272	20	8.662793460812276	T0_RPMI
300BCG272	20	26.155747664977422	T0_RPMI
300BCG272	20	24.270607883570896	T0_RPMI
300BCG270	23	22.418983022681424	T0_RPMI
300BCG270	23	16.301622048160063	T0_RPMI
300BCG270	23	-1.9142461824292	T0_RPMI
300BCG270	23	31.350923971291746	T0_RPMI
300BCG270	23	-7.824620486468463	T0_RPMI
300BCG270	23	20.060923065569	T0_RPMI
300BCG270	23	40.22030459924526	T0_RPMI
300BCG270	23	27.48972459409039	T0_RPMI
300BCG270	23	28.257009857249862	T0_RPMI
300BCG270	23	40.85671718186481	T0_RPMI
300BCG270	23	7.307539069700121	T0_RPMI
300BCG270	23	8.819378259913202	T0_RPMI
300BCG270	23	29.399613001520915	T0_RPMI
300BCG270	23	51.2702306010692	T0_RPMI
300BCG270	23	4.378449459243909	T0_RPMI
300BCG270	23	15.208154980062988	T0_RPMI
300BCG270	23	48.77188460970517	T0_RPMI
300BCG270	23	12.186825725590216	T0_RPMI
300BCG270	23	13.88422984921377	T0_RPMI
300BCG270	23	16.164846077165677	T0_RPMI
300BCG270	23	14.55218714260769	T0_RPMI
300BCG270	23	30.56206266617722	T0_RPMI
300BCG270	23	10.887312926172635	T0_RPMI
300BCG270	23	21.451961075298584	T0_RPMI
300BCG270	23	29.35584994412133	T0_RPMI
300BCG270	23	16.603169124637645	T0_RPMI
300BCG270	23	17.947834653423605	T0_RPMI
300BCG270	23	22.05496198655308	T0_RPMI
300BCG270	23	34.21001051486805	T0_RPMI
300BCG270	23	29.164811452161505	T0_RPMI
300BCG270	23	43.081506284637534	T0_RPMI
300BCG270	23	32.66480528267041	T0_RPMI
300BCG270	23	12.75287589078359	T0_RPMI
300BCG270	23	11.041975702894003	T0_RPMI
300BCG270	23	35.479139539758	T0_RPMI
300BCG270	23	15.829569749550831	T0_RPMI
300BCG270	23	10.950686999368529	T0_RPMI
300BCG270	23	23.181244719381407	T0_RPMI
300BCG270	23	23.537214307540598	T0_RPMI
300BCG270	23	9.093950942846137	T0_RPMI
300BCG270	23	29.133694295436577	T0_RPMI
300BCG270	23	25.749762753869824	T0_RPMI
300BCG270	23	16.205484881792657	T0_RPMI
300BCG270	23	22.50243023056079	T0_RPMI
300BCG270	23	31.003828102252843	T0_RPMI
300BCG270	23	30.81608817840785	T0_RPMI
300BCG270	23	28.99428240180858	T0_RPMI
300BCG270	23	29.52460205054498	T0_RPMI
300BCG270	23	11.544204150638683	T0_RPMI
300BCG270	23	8.09670134402403	T0_RPMI
300BCG270	23	21.46914684466709	T0_RPMI
300BCG270	23	17.2612038948016	T0_RPMI
300BCG270	23	43.077039670551834	T0_RPMI
300BCG270	23	12.962598805312556	T0_RPMI
300BCG270	23	19.275501752847305	T0_RPMI
300BCG270	23	27.98552989006584	T0_RPMI
300BCG270	23	16.203137400518898	T0_RPMI
300BCG270	23	26.392829652246533	T0_RPMI
300BCG270	23	14.627771763469593	T0_RPMI
300BCG270	23	24.973443537754928	T0_RPMI
300BCG270	23	24.046714059718845	T0_RPMI
300BCG270	23	35.49679558058797	T0_RPMI
300BCG270	23	11.358067371773677	T0_RPMI
300BCG270	23	6.324151884132366	T0_RPMI
300BCG270	23	10.227435386248384	T0_RPMI
300BCG270	23	12.919278716457258	T0_RPMI
300BCG270	23	4.9202828868615365	T0_RPMI
300BCG270	23	-5.905913646308857	T0_RPMI
300BCG270	23	1.6001499946627065	T0_RPMI
300BCG270	23	28.77506760256738	T0_RPMI
300BCG270	23	9.63647086952902	T0_RPMI
300BCG270	23	6.386439160109491	T0_RPMI
300BCG270	23	19.106632376207223	T0_RPMI
300BCG270	23	32.98894411794485	T0_RPMI
300BCG270	23	25.569386995813904	T0_RPMI
300BCG270	23	29.849574919538878	T0_RPMI
300BCG270	23	37.13975551352597	T0_RPMI
300BCG270	23	37.83723958868049	T0_RPMI
300BCG270	23	20.131802678491447	T0_RPMI
300BCG270	23	10.400956688791595	T0_RPMI
300BCG270	23	25.087155771799917	T0_RPMI
300BCG270	23	8.496787167760612	T0_RPMI
300BCG270	23	29.089455298402452	T0_RPMI
300BCG270	23	24.48130618546326	T0_RPMI
300BCG270	23	23.242983725583287	T0_RPMI
300BCG270	23	11.441096960882629	T0_RPMI
300BCG270	23	12.874137002708853	T0_RPMI
300BCG270	23	38.34580749411716	T0_RPMI
300BCG270	23	28.83646802786821	T0_RPMI
300BCG270	23	14.699046905425229	T0_RPMI
300BCG270	23	33.83694051202299	T0_RPMI
300BCG270	23	31.900305821408487	T0_RPMI
300BCG270	23	19.79946470773335	T0_RPMI
300BCG270	23	21.180669528372196	T0_RPMI
300BCG270	23	28.806793417021293	T0_RPMI
300BCG270	23	11.103091155988354	T0_RPMI
300BCG270	23	5.217139140032906	T0_RPMI
300BCG270	23	15.07770391114109	T0_RPMI
300BCG270	23	18.3201517285956	T0_RPMI
300BCG270	23	18.98120322584377	T0_RPMI
300BCG286	20	14.665383032301266	T0_RPMI
300BCG286	20	20.6862397750179	T0_RPMI
300BCG286	20	39.763548710662945	T0_RPMI
300BCG286	20	37.60608449008537	T0_RPMI
300BCG286	20	24.872870802447032	T0_RPMI
300BCG286	20	30.920893830762335	T0_RPMI
300BCG286	20	18.162198645875435	T0_RPMI
300BCG286	20	28.34542743300705	T0_RPMI
300BCG286	20	4.465537397041354	T0_RPMI
300BCG286	20	16.32994557626733	T0_RPMI
300BCG286	20	22.919100495230452	T0_RPMI
300BCG286	20	29.217707088860248	T0_RPMI
300BCG286	20	31.341356579626478	T0_RPMI
300BCG286	20	23.947343852775116	T0_RPMI
300BCG286	20	18.816792136546653	T0_RPMI
300BCG286	20	24.322731325782016	T0_RPMI
300BCG286	20	14.268956129076116	T0_RPMI
300BCG286	20	22.929708386999902	T0_RPMI
300BCG286	20	33.11968999382634	T0_RPMI
300BCG286	20	22.287622696685755	T0_RPMI
300BCG286	20	33.315475940617574	T0_RPMI
300BCG286	20	17.35827214868466	T0_RPMI
300BCG286	20	37.62367891582373	T0_RPMI
300BCG286	20	21.670800172185615	T0_RPMI
300BCG286	20	4.689328385539031	T0_RPMI
300BCG286	20	16.33655419774923	T0_RPMI
300BCG286	20	23.145166563454726	T0_RPMI
300BCG286	20	18.494834180716055	T0_RPMI
300BCG286	20	19.436345388006963	T0_RPMI
300BCG286	20	15.149168287768946	T0_RPMI
300BCG286	20	13.091196214769184	T0_RPMI
300BCG286	20	25.291764187819027	T0_RPMI
300BCG286	20	14.407232970215052	T0_RPMI
300BCG286	20	28.560423897103252	T0_RPMI
300BCG286	20	18.53457715892327	T0_RPMI
300BCG286	20	42.56673068232218	T0_RPMI
300BCG286	20	22.985580910405954	T0_RPMI
300BCG286	20	12.932144926561508	T0_RPMI
300BCG286	20	24.306268975698643	T0_RPMI
300BCG286	20	7.036899256710599	T0_RPMI
300BCG286	20	14.801655789776929	T0_RPMI
300BCG286	20	32.94650863623436	T0_RPMI
300BCG286	20	38.309932613114775	T0_RPMI
300BCG286	20	40.77471764750114	T0_RPMI
300BCG286	20	18.410567705406443	T0_RPMI
300BCG286	20	33.00716398079296	T0_RPMI
300BCG286	20	45.011584901352606	T0_RPMI
300BCG286	20	21.04204529756984	T0_RPMI
300BCG286	20	13.861277251288351	T0_RPMI
300BCG286	20	30.223984000483433	T0_RPMI
300BCG286	20	13.475985411853792	T0_RPMI
300BCG286	20	11.957705794526552	T0_RPMI
300BCG286	20	18.54359075999577	T0_RPMI
300BCG286	20	24.523589871773872	T0_RPMI
300BCG286	20	22.373286853378058	T0_RPMI
300BCG286	20	30.744960380556662	T0_RPMI
300BCG286	20	16.7176765177242	T0_RPMI
300BCG286	20	23.4571590588775	T0_RPMI
300BCG286	20	20.46994175753403	T0_RPMI
300BCG286	20	36.44351274954951	T0_RPMI
300BCG286	20	19.098480615198913	T0_RPMI
300BCG286	20	32.90868333177958	T0_RPMI
300BCG286	20	24.666185356320373	T0_RPMI
300BCG286	20	41.98091203291266	T0_RPMI
300BCG286	20	19.49170631609613	T0_RPMI
300BCG286	20	24.145181153450537	T0_RPMI
300BCG286	20	28.17855292631445	T0_RPMI
300BCG286	20	13.136490542801804	T0_RPMI
300BCG286	20	20.432124390115554	T0_RPMI
300BCG286	20	20.203830226825737	T0_RPMI
300BCG286	20	27.747944712919406	T0_RPMI
300BCG286	20	27.793631873076848	T0_RPMI
300BCG286	20	-1.819723852474222	T0_RPMI
300BCG286	20	41.24257647727383	T0_RPMI
300BCG286	20	18.68931307146721	T0_RPMI
300BCG286	20	26.38347707614158	T0_RPMI
300BCG286	20	1.8053087800529861	T0_RPMI
300BCG286	20	29.245387464323333	T0_RPMI
300BCG286	20	14.256890864312654	T0_RPMI
300BCG286	20	28.632628821254507	T0_RPMI
300BCG286	20	53.692835719688304	T0_RPMI
300BCG286	20	19.337072428417642	T0_RPMI
300BCG286	20	5.3504878130007265	T0_RPMI
300BCG286	20	37.772727950746436	T0_RPMI
300BCG286	20	12.425035251357684	T0_RPMI
300BCG286	20	1.730403928150857	T0_RPMI
300BCG286	20	3.7094284388405043	T0_RPMI
300BCG286	20	31.043158506363344	T0_RPMI
300BCG286	20	11.622703616541834	T0_RPMI
300BCG286	20	42.91275181025264	T0_RPMI
300BCG286	20	30.747967932539805	T0_RPMI
300BCG286	20	24.515761975330502	T0_RPMI
300BCG286	20	21.113877430683957	T0_RPMI
300BCG286	20	36.772698258411	T0_RPMI
300BCG286	20	5.922711616417929	T0_RPMI
300BCG286	20	23.495983912009848	T0_RPMI
300BCG286	20	36.01546457142431	T0_RPMI
300BCG286	20	34.53095416129559	T0_RPMI
300BCG286	20	28.852656392529592	T0_RPMI
300BCG286	20	29.61779755117896	T0_RPMI
300BCG060	20	23.48281261867863	T0_RPMI
300BCG060	20	19.69874336019354	T0_RPMI
300BCG060	20	22.963051208577852	T0_RPMI
300BCG060	20	37.295046239247874	T0_RPMI
300BCG060	20	12.91693018828119	T0_RPMI
300BCG060	20	17.447853612023106	T0_RPMI
300BCG060	20	28.786657310094785	T0_RPMI
300BCG060	20	5.116490764441928	T0_RPMI
300BCG060	20	10.891488924120614	T0_RPMI
300BCG060	20	28.534278406167868	T0_RPMI
300BCG060	20	1.6183000344104659	T0_RPMI
300BCG060	20	20.76480550647491	T0_RPMI
300BCG060	20	10.205798027685475	T0_RPMI
300BCG060	20	19.710105901137574	T0_RPMI
300BCG060	20	6.655386957211432	T0_RPMI
300BCG060	20	14.525913219972523	T0_RPMI
300BCG060	20	29.54767251072465	T0_RPMI
300BCG060	20	14.149901449316175	T0_RPMI
300BCG060	20	15.800954364546932	T0_RPMI
300BCG060	20	37.15495001461062	T0_RPMI
300BCG060	20	21.271645787381185	T0_RPMI
300BCG060	20	18.71771531868465	T0_RPMI
300BCG060	20	30.22773403958419	T0_RPMI
300BCG060	20	31.59009963558415	T0_RPMI
300BCG060	20	1.686208117596827	T0_RPMI
300BCG060	20	21.853486423853983	T0_RPMI
300BCG060	20	19.44161313020218	T0_RPMI
300BCG060	20	10.03644696924389	T0_RPMI
300BCG060	20	9.954204300995482	T0_RPMI
300BCG060	20	14.868502892446312	T0_RPMI
300BCG060	20	6.5858376623159085	T0_RPMI
300BCG060	20	29.057467927861715	T0_RPMI
300BCG060	20	21.94153529029179	T0_RPMI
300BCG060	20	16.663596881575813	T0_RPMI
300BCG060	20	10.95666853792632	T0_RPMI
300BCG060	20	19.799527668240227	T0_RPMI
300BCG060	20	24.13501074804096	T0_RPMI
300BCG060	20	5.040799961211505	T0_RPMI
300BCG060	20	-1.2885978762447459	T0_RPMI
300BCG060	20	32.10793315607705	T0_RPMI
300BCG060	20	38.69226607685463	T0_RPMI
300BCG060	20	17.407388476100063	T0_RPMI
300BCG060	20	25.54515667090182	T0_RPMI
300BCG060	20	13.58174475251034	T0_RPMI
300BCG060	20	30.058700541361237	T0_RPMI
300BCG060	20	3.627807798714765	T0_RPMI
300BCG060	20	18.254034855794625	T0_RPMI
300BCG060	20	23.145897426810855	T0_RPMI
300BCG060	20	23.754998812454883	T0_RPMI
300BCG060	20	25.39591956446131	T0_RPMI
300BCG060	20	17.59242390944471	T0_RPMI
300BCG060	20	17.554413041605898	T0_RPMI
300BCG060	20	9.282498222122515	T0_RPMI
300BCG060	20	25.968119313697503	T0_RPMI
300BCG060	20	7.649101744269579	T0_RPMI
300BCG060	20	16.14573245770817	T0_RPMI
300BCG060	20	21.610112003904653	T0_RPMI
300BCG060	20	15.742593289518727	T0_RPMI
300BCG060	20	28.643468617558547	T0_RPMI
300BCG060	20	8.181803729230406	T0_RPMI
300BCG060	20	19.491251657838095	T0_RPMI
300BCG060	20	-2.4014414350088797	T0_RPMI
300BCG060	20	8.880318453376521	T0_RPMI
300BCG060	20	16.619912064821385	T0_RPMI
300BCG060	20	21.64281748637025	T0_RPMI
300BCG060	20	26.023730332058125	T0_RPMI
300BCG060	20	20.829401581345977	T0_RPMI
300BCG060	20	36.270349629864455	T0_RPMI
300BCG060	20	17.830013706837732	T0_RPMI
300BCG060	20	11.025889891962992	T0_RPMI
300BCG060	20	25.44955742403146	T0_RPMI
300BCG060	20	19.823518217769184	T0_RPMI
300BCG060	20	23.69825560586658	T0_RPMI
300BCG060	20	6.551784180243433	T0_RPMI
300BCG060	20	12.554009662735618	T0_RPMI
300BCG060	20	19.668698155924258	T0_RPMI
300BCG060	20	18.477431375750477	T0_RPMI
300BCG060	20	29.45701786992662	T0_RPMI
300BCG060	20	28.701691036750532	T0_RPMI
300BCG060	20	15.47776293383226	T0_RPMI
300BCG060	20	28.69851582604977	T0_RPMI
300BCG060	20	12.64262609769974	T0_RPMI
300BCG060	20	23.91883214153369	T0_RPMI
300BCG060	20	14.737317869566475	T0_RPMI
300BCG060	20	16.756276287305102	T0_RPMI
300BCG060	20	40.164704064840684	T0_RPMI
300BCG060	20	3.6870522778102517	T0_RPMI
300BCG060	20	37.27646243395796	T0_RPMI
300BCG060	20	19.58392158151338	T0_RPMI
300BCG060	20	17.414671692940857	T0_RPMI
300BCG060	20	0.6395332215478009	T0_RPMI
300BCG060	20	33.513825349680694	T0_RPMI
300BCG060	20	17.027381751264777	T0_RPMI
300BCG060	20	15.168038240702849	T0_RPMI
300BCG060	20	12.425288490401323	T0_RPMI
300BCG060	20	7.73610816073774	T0_RPMI
300BCG060	20	29.511022475290652	T0_RPMI
300BCG060	20	-1.3070368416355636	T0_RPMI
300BCG060	20	25.84678011423853	T0_RPMI
300BCG060	20	25.67904489473664	T0_RPMI
300BCG045	27	21.835639116539205	T0_RPMI
300BCG045	27	33.20997195415102	T0_RPMI
300BCG045	27	32.34942153627668	T0_RPMI
300BCG045	27	40.02887012427812	T0_RPMI
300BCG045	27	37.38642119322263	T0_RPMI
300BCG045	27	33.01555836046628	T0_RPMI
300BCG045	27	35.39894183370782	T0_RPMI
300BCG045	27	46.49342474946469	T0_RPMI
300BCG045	27	11.271336602975403	T0_RPMI
300BCG045	27	42.354906392805994	T0_RPMI
300BCG045	27	36.22307847763036	T0_RPMI
300BCG045	27	37.525005738553865	T0_RPMI
300BCG045	27	28.08083220682505	T0_RPMI
300BCG045	27	31.638163623913705	T0_RPMI
300BCG045	27	32.913419976331866	T0_RPMI
300BCG045	27	29.617209773049254	T0_RPMI
300BCG045	27	36.68430313442895	T0_RPMI
300BCG045	27	32.98250993940294	T0_RPMI
300BCG045	27	33.57184300041845	T0_RPMI
300BCG045	27	31.243821364330323	T0_RPMI
300BCG045	27	51.09190884291245	T0_RPMI
300BCG045	27	49.09957287181284	T0_RPMI
300BCG045	27	26.27119353286633	T0_RPMI
300BCG045	27	5.8693073551138815	T0_RPMI
300BCG045	27	34.52942094126057	T0_RPMI
300BCG045	27	51.791787116900046	T0_RPMI
300BCG045	27	35.95691756140145	T0_RPMI
300BCG045	27	50.161074038479924	T0_RPMI
300BCG045	27	16.80331587520946	T0_RPMI
300BCG045	27	24.381451756661942	T0_RPMI
300BCG045	27	27.869180627710648	T0_RPMI
300BCG045	27	18.436853095745505	T0_RPMI
300BCG045	27	37.28223164837479	T0_RPMI
300BCG045	27	38.332566227268586	T0_RPMI
300BCG045	27	30.747301648482765	T0_RPMI
300BCG045	27	35.25528785597762	T0_RPMI
300BCG045	27	37.82971262282424	T0_RPMI
300BCG045	27	48.54360292312515	T0_RPMI
300BCG045	27	20.937896622661352	T0_RPMI
300BCG045	27	34.46347697840711	T0_RPMI
300BCG045	27	26.530345406433053	T0_RPMI
300BCG045	27	28.19083516653177	T0_RPMI
300BCG045	27	44.81618827218305	T0_RPMI
300BCG045	27	30.026423451916315	T0_RPMI
300BCG045	27	25.51035841600911	T0_RPMI
300BCG045	27	23.28639846841235	T0_RPMI
300BCG045	27	32.56266921748609	T0_RPMI
300BCG045	27	24.603507055377488	T0_RPMI
300BCG045	27	38.22290200676596	T0_RPMI
300BCG045	27	24.046574849842095	T0_RPMI
300BCG045	27	33.33207435368823	T0_RPMI
300BCG045	27	23.689036078128094	T0_RPMI
300BCG045	27	48.38387549554071	T0_RPMI
300BCG045	27	28.32588336314488	T0_RPMI
300BCG045	27	32.31743818132051	T0_RPMI
300BCG045	27	14.279060990501971	T0_RPMI
300BCG045	27	47.99802484326137	T0_RPMI
300BCG045	27	34.89436321533896	T0_RPMI
300BCG045	27	19.81321526652475	T0_RPMI
300BCG045	27	20.141789717152932	T0_RPMI
300BCG045	27	45.068897011168744	T0_RPMI
300BCG045	27	26.37952045765158	T0_RPMI
300BCG045	27	25.771672011739195	T0_RPMI
300BCG045	27	15.334112021625389	T0_RPMI
300BCG045	27	23.26780816633023	T0_RPMI
300BCG045	27	25.986123349075775	T0_RPMI
300BCG045	27	39.8307169154033	T0_RPMI
300BCG045	27	35.11352715548061	T0_RPMI
300BCG045	27	54.92257267304186	T0_RPMI
300BCG045	27	25.933098978054424	T0_RPMI
300BCG045	27	31.238946799857235	T0_RPMI
300BCG045	27	31.624405810022765	T0_RPMI
300BCG045	27	34.8676162121775	T0_RPMI
300BCG045	27	22.98283148151868	T0_RPMI
300BCG045	27	28.052088268652987	T0_RPMI
300BCG045	27	22.866565615309717	T0_RPMI
300BCG045	27	20.005374113515387	T0_RPMI
300BCG045	27	32.24666532729237	T0_RPMI
300BCG045	27	28.695335557241986	T0_RPMI
300BCG045	27	33.83865045029176	T0_RPMI
300BCG045	27	10.269187635749411	T0_RPMI
300BCG045	27	46.150252248679536	T0_RPMI
300BCG045	27	42.544924154752366	T0_RPMI
300BCG045	27	19.932534131775345	T0_RPMI
300BCG045	27	35.72188137489545	T0_RPMI
300BCG045	27	37.09771540048151	T0_RPMI
300BCG045	27	19.22338923386888	T0_RPMI
300BCG045	27	38.194920243228374	T0_RPMI
300BCG045	27	31.077621151365893	T0_RPMI
300BCG045	27	9.369894029942927	T0_RPMI
300BCG045	27	42.36041649780826	T0_RPMI
300BCG045	27	22.59622290738404	T0_RPMI
300BCG045	27	36.63365276032075	T0_RPMI
300BCG045	27	29.818883578784153	T0_RPMI
300BCG045	27	27.033352162811703	T0_RPMI
300BCG045	27	35.77604848770959	T0_RPMI
300BCG045	27	31.09205705196208	T0_RPMI
300BCG045	27	37.71253086586527	T0_RPMI
300BCG045	27	41.95846486516491	T0_RPMI
300BCG045	27	42.40204515084668	T0_RPMI
300BCG084	20	26.23394254949344	T0_RPMI
300BCG084	20	27.79645406927023	T0_RPMI
300BCG084	20	28.731936677594994	T0_RPMI
300BCG084	20	18.829287169237013	T0_RPMI
300BCG084	20	13.160370194001578	T0_RPMI
300BCG084	20	16.41256027702965	T0_RPMI
300BCG084	20	10.35181484620174	T0_RPMI
300BCG084	20	6.97557191394483	T0_RPMI
300BCG084	20	25.280800578556036	T0_RPMI
300BCG084	20	37.4263393351318	T0_RPMI
300BCG084	20	16.475025160220778	T0_RPMI
300BCG084	20	34.84384822378818	T0_RPMI
300BCG084	20	26.84531720822115	T0_RPMI
300BCG084	20	11.63392209488808	T0_RPMI
300BCG084	20	21.559968079127092	T0_RPMI
300BCG084	20	17.670552016154048	T0_RPMI
300BCG084	20	20.702416670001387	T0_RPMI
300BCG084	20	25.039223002177867	T0_RPMI
300BCG084	20	26.674640918985023	T0_RPMI
300BCG084	20	10.567369380053858	T0_RPMI
300BCG084	20	32.73342235666813	T0_RPMI
300BCG084	20	-23.50395041733945	T0_RPMI
300BCG084	20	14.37771714039032	T0_RPMI
300BCG084	20	49.051651846803544	T0_RPMI
300BCG084	20	13.312956287735537	T0_RPMI
300BCG084	20	33.00297245681432	T0_RPMI
300BCG084	20	19.262568585227598	T0_RPMI
300BCG084	20	16.203029458011596	T0_RPMI
300BCG084	20	29.48698566204424	T0_RPMI
300BCG084	20	7.797905090006264	T0_RPMI
300BCG084	20	6.108944148077286	T0_RPMI
300BCG084	20	32.44183463322088	T0_RPMI
300BCG084	20	25.43770141562521	T0_RPMI
300BCG084	20	9.538589801247145	T0_RPMI
300BCG084	20	-12.290028411869262	T0_RPMI
300BCG084	20	25.674002245979928	T0_RPMI
300BCG084	20	14.71353027693414	T0_RPMI
300BCG084	20	19.73178964147046	T0_RPMI
300BCG084	20	36.261012358246035	T0_RPMI
300BCG084	20	16.425285305896118	T0_RPMI
300BCG084	20	5.341699716364254	T0_RPMI
300BCG084	20	34.62040722959739	T0_RPMI
300BCG084	20	34.12445053435682	T0_RPMI
300BCG084	20	21.30714965243386	T0_RPMI
300BCG084	20	30.92470761992313	T0_RPMI
300BCG084	20	23.50414523400962	T0_RPMI
300BCG084	20	23.880164933633896	T0_RPMI
300BCG084	20	29.878246952047324	T0_RPMI
300BCG084	20	15.491363741569497	T0_RPMI
300BCG084	20	22.635737653658513	T0_RPMI
300BCG084	20	24.24848554332477	T0_RPMI
300BCG084	20	27.80039772140763	T0_RPMI
300BCG084	20	7.165063483168712	T0_RPMI
300BCG084	20	13.33532849167397	T0_RPMI
300BCG084	20	24.639186541474412	T0_RPMI
300BCG084	20	37.0885139719965	T0_RPMI
300BCG084	20	26.090948960454117	T0_RPMI
300BCG084	20	29.47829375831962	T0_RPMI
300BCG084	20	17.06753627851056	T0_RPMI
300BCG084	20	18.728101068924676	T0_RPMI
300BCG084	20	16.947499749407218	T0_RPMI
300BCG084	20	45.243209113954755	T0_RPMI
300BCG084	20	27.28472282141573	T0_RPMI
300BCG084	20	46.045112878377246	T0_RPMI
300BCG084	20	15.919583011666235	T0_RPMI
300BCG084	20	27.681880148884957	T0_RPMI
300BCG084	20	31.04231282036417	T0_RPMI
300BCG084	20	42.514183983104246	T0_RPMI
300BCG084	20	23.328804245985097	T0_RPMI
300BCG084	20	48.608182356914405	T0_RPMI
300BCG084	20	26.88373553617783	T0_RPMI
300BCG084	20	43.6104066330602	T0_RPMI
300BCG084	20	33.184138155410686	T0_RPMI
300BCG084	20	22.57289883889858	T0_RPMI
300BCG084	20	17.121659319719882	T0_RPMI
300BCG084	20	24.412717331090473	T0_RPMI
300BCG084	20	20.09616628610734	T0_RPMI
300BCG084	20	26.225437126776583	T0_RPMI
300BCG084	20	10.201511614509274	T0_RPMI
300BCG084	20	15.443152458667718	T0_RPMI
300BCG084	20	26.82613602132481	T0_RPMI
300BCG084	20	8.490775921698226	T0_RPMI
300BCG084	20	24.218472456725127	T0_RPMI
300BCG084	20	38.04370306733477	T0_RPMI
300BCG084	20	33.733872992142516	T0_RPMI
300BCG084	20	24.27914828882432	T0_RPMI
300BCG084	20	7.585330081581119	T0_RPMI
300BCG084	20	12.01848870523911	T0_RPMI
300BCG084	20	25.753482904936476	T0_RPMI
300BCG084	20	23.68482171862423	T0_RPMI
300BCG084	20	14.30564085259629	T0_RPMI
300BCG084	20	12.951435874954779	T0_RPMI
300BCG084	20	36.47104153199355	T0_RPMI
300BCG084	20	25.81841509525157	T0_RPMI
300BCG084	20	14.913735159620447	T0_RPMI
300BCG084	20	21.212996301726555	T0_RPMI
300BCG084	20	11.183586424044332	T0_RPMI
300BCG084	20	24.28594591588254	T0_RPMI
300BCG084	20	44.123927441994184	T0_RPMI
300BCG084	20	42.40347314549932	T0_RPMI
300BCG093	29	42.164168250014725	T0_RPMI
300BCG093	29	17.113188685487007	T0_RPMI
300BCG093	29	45.449834358166726	T0_RPMI
300BCG093	29	11.515615860369737	T0_RPMI
300BCG093	29	33.25304171041896	T0_RPMI
300BCG093	29	31.502250959964442	T0_RPMI
300BCG093	29	13.102391533885905	T0_RPMI
300BCG093	29	26.13750037887039	T0_RPMI
300BCG093	29	22.148719038130924	T0_RPMI
300BCG093	29	23.728249712146567	T0_RPMI
300BCG093	29	30.335824099008356	T0_RPMI
300BCG093	29	27.28465177759598	T0_RPMI
300BCG093	29	40.70081416362339	T0_RPMI
300BCG093	29	33.06656807424855	T0_RPMI
300BCG093	29	26.090351588592846	T0_RPMI
300BCG093	29	21.2833160413808	T0_RPMI
300BCG093	29	21.640614558670794	T0_RPMI
300BCG093	29	41.24060362085173	T0_RPMI
300BCG093	29	22.653472049416017	T0_RPMI
300BCG093	29	21.253935813243196	T0_RPMI
300BCG093	29	18.593662679839262	T0_RPMI
300BCG093	29	34.77109265455294	T0_RPMI
300BCG093	29	42.91606227273014	T0_RPMI
300BCG093	29	25.89621854416368	T0_RPMI
300BCG093	29	23.811945119172947	T0_RPMI
300BCG093	29	19.20974887698707	T0_RPMI
300BCG093	29	36.484849650197155	T0_RPMI
300BCG093	29	11.826409631834737	T0_RPMI
300BCG093	29	48.7373057006117	T0_RPMI
300BCG093	29	19.131544407267363	T0_RPMI
300BCG093	29	16.340741683949048	T0_RPMI
300BCG093	29	34.372792520827964	T0_RPMI
300BCG093	29	30.60688766612663	T0_RPMI
300BCG093	29	41.50393132169149	T0_RPMI
300BCG093	29	22.076264880922036	T0_RPMI
300BCG093	29	35.41612364429896	T0_RPMI
300BCG093	29	29.882340409150814	T0_RPMI
300BCG093	29	23.86381409957234	T0_RPMI
300BCG093	29	37.436112973159695	T0_RPMI
300BCG093	29	32.34025826555981	T0_RPMI
300BCG093	29	37.805163745489985	T0_RPMI
300BCG093	29	30.460598102979127	T0_RPMI
300BCG093	29	42.017783601509656	T0_RPMI
300BCG093	29	41.87670216173028	T0_RPMI
300BCG093	29	43.071689917834476	T0_RPMI
300BCG093	29	34.47319172723811	T0_RPMI
300BCG093	29	45.695435571021555	T0_RPMI
300BCG093	29	21.934875666983352	T0_RPMI
300BCG093	29	6.644014487513922	T0_RPMI
300BCG093	29	38.63623962122558	T0_RPMI
300BCG093	29	24.053089366614543	T0_RPMI
300BCG093	29	25.39793321119606	T0_RPMI
300BCG093	29	33.20688791585181	T0_RPMI
300BCG093	29	37.26537503637897	T0_RPMI
300BCG093	29	33.51110189316123	T0_RPMI
300BCG093	29	25.08012209969186	T0_RPMI
300BCG093	29	30.003536167898314	T0_RPMI
300BCG093	29	40.142702668157504	T0_RPMI
300BCG093	29	35.29196552509697	T0_RPMI
300BCG093	29	22.84288753164183	T0_RPMI
300BCG093	29	36.433441161712224	T0_RPMI
300BCG093	29	33.59956046127405	T0_RPMI
300BCG093	29	0.20737823953405576	T0_RPMI
300BCG093	29	20.46687634542392	T0_RPMI
300BCG093	29	52.58162819881323	T0_RPMI
300BCG093	29	24.437028703948126	T0_RPMI
300BCG093	29	49.337851184656266	T0_RPMI
300BCG093	29	40.166133066107655	T0_RPMI
300BCG093	29	27.393844954217993	T0_RPMI
300BCG093	29	29.789960163064148	T0_RPMI
300BCG093	29	42.79385886184213	T0_RPMI
300BCG093	29	33.593746996311474	T0_RPMI
300BCG093	29	28.81450200611444	T0_RPMI
300BCG093	29	26.443232820379404	T0_RPMI
300BCG093	29	14.277865238314993	T0_RPMI
300BCG093	29	6.209646781028888	T0_RPMI
300BCG093	29	33.273219043327146	T0_RPMI
300BCG093	29	33.177963687125384	T0_RPMI
300BCG093	29	10.341567358075126	T0_RPMI
300BCG093	29	56.26748358394022	T0_RPMI
300BCG093	29	19.65092600114107	T0_RPMI
300BCG093	29	41.80210607408267	T0_RPMI
300BCG093	29	19.332204306499328	T0_RPMI
300BCG093	29	33.080311643100615	T0_RPMI
300BCG093	29	33.22039174259309	T0_RPMI
300BCG093	29	37.16690514985881	T0_RPMI
300BCG093	29	42.44935044816732	T0_RPMI
300BCG093	29	24.95558903223792	T0_RPMI
300BCG093	29	24.792158668801555	T0_RPMI
300BCG093	29	32.81099532950939	T0_RPMI
300BCG093	29	32.70656406207308	T0_RPMI
300BCG093	29	19.149558812121494	T0_RPMI
300BCG093	29	21.717789776626766	T0_RPMI
300BCG093	29	44.65525145042755	T0_RPMI
300BCG093	29	39.006439503985106	T0_RPMI
300BCG093	29	30.028982244879494	T0_RPMI
300BCG093	29	29.612072328024887	T0_RPMI
300BCG093	29	34.53907046527213	T0_RPMI
300BCG093	29	41.87031851918641	T0_RPMI
300BCG093	29	28.691979638377834	T0_RPMI
300BCG097	23	16.149587769960565	T0_RPMI
300BCG097	23	13.579651680724442	T0_RPMI
300BCG097	23	30.312309526521183	T0_RPMI
300BCG097	23	23.263011764458664	T0_RPMI
300BCG097	23	25.491497184698353	T0_RPMI
300BCG097	23	18.76426085734043	T0_RPMI
300BCG097	23	32.359546416441106	T0_RPMI
300BCG097	23	18.407623268564908	T0_RPMI
300BCG097	23	17.140761569370873	T0_RPMI
300BCG097	23	27.90318875464522	T0_RPMI
300BCG097	23	28.776704456115347	T0_RPMI
300BCG097	23	21.434136173881164	T0_RPMI
300BCG097	23	38.43321393462778	T0_RPMI
300BCG097	23	20.1252637294926	T0_RPMI
300BCG097	23	39.03938094614281	T0_RPMI
300BCG097	23	29.628012477762844	T0_RPMI
300BCG097	23	23.587268264017176	T0_RPMI
300BCG097	23	21.703039620599302	T0_RPMI
300BCG097	23	25.922602767544937	T0_RPMI
300BCG097	23	45.296210038383364	T0_RPMI
300BCG097	23	23.40735209511668	T0_RPMI
300BCG097	23	19.029430716431705	T0_RPMI
300BCG097	23	28.206727849961577	T0_RPMI
300BCG097	23	29.57420749771554	T0_RPMI
300BCG097	23	18.287608960465032	T0_RPMI
300BCG097	23	42.045736155456005	T0_RPMI
300BCG097	23	34.74161703038569	T0_RPMI
300BCG097	23	22.467735045238935	T0_RPMI
300BCG097	23	26.5954075490083	T0_RPMI
300BCG097	23	22.132974297100006	T0_RPMI
300BCG097	23	26.918916839398165	T0_RPMI
300BCG097	23	26.516179884833377	T0_RPMI
300BCG097	23	40.14094878943227	T0_RPMI
300BCG097	23	27.571364331892834	T0_RPMI
300BCG097	23	42.81212484654711	T0_RPMI
300BCG097	23	22.090295892860244	T0_RPMI
300BCG097	23	29.676238098760898	T0_RPMI
300BCG097	23	27.69790944878272	T0_RPMI
300BCG097	23	23.500575158550525	T0_RPMI
300BCG097	23	13.17439716675313	T0_RPMI
300BCG097	23	26.17286689167391	T0_RPMI
300BCG097	23	31.65617323782656	T0_RPMI
300BCG097	23	29.488772335699085	T0_RPMI
300BCG097	23	30.65502265598548	T0_RPMI
300BCG097	23	19.751060251252156	T0_RPMI
300BCG097	23	21.08338064576948	T0_RPMI
300BCG097	23	25.286398584638988	T0_RPMI
300BCG097	23	16.077004176711817	T0_RPMI
300BCG097	23	21.466406484291642	T0_RPMI
300BCG097	23	14.453014148784789	T0_RPMI
300BCG097	23	22.666344897147663	T0_RPMI
300BCG097	23	28.59482679260611	T0_RPMI
300BCG097	23	28.422427748435705	T0_RPMI
300BCG097	23	29.694158943208805	T0_RPMI
300BCG097	23	30.987617202659003	T0_RPMI
300BCG097	23	27.458226203572888	T0_RPMI
300BCG097	23	28.724397677692306	T0_RPMI
300BCG097	23	24.058620038171423	T0_RPMI
300BCG097	23	31.513071133092325	T0_RPMI
300BCG097	23	22.464735125198366	T0_RPMI
300BCG097	23	37.676020888407486	T0_RPMI
300BCG097	23	23.039092477142386	T0_RPMI
300BCG097	23	22.929113431427368	T0_RPMI
300BCG097	23	29.1319420439917	T0_RPMI
300BCG097	23	20.138987460180793	T0_RPMI
300BCG097	23	18.13249637571672	T0_RPMI
300BCG097	23	25.447213423934237	T0_RPMI
300BCG097	23	39.362469543101405	T0_RPMI
300BCG097	23	35.00194636891269	T0_RPMI
300BCG097	23	29.321013154924042	T0_RPMI
300BCG097	23	20.473591454733896	T0_RPMI
300BCG097	23	34.13065149428071	T0_RPMI
300BCG097	23	26.784484776315296	T0_RPMI
300BCG097	23	27.495280341935043	T0_RPMI
300BCG097	23	19.153588841893757	T0_RPMI
300BCG097	23	24.81396146021273	T0_RPMI
300BCG097	23	30.203912964993	T0_RPMI
300BCG097	23	30.650420447639995	T0_RPMI
300BCG097	23	8.865412538553159	T0_RPMI
300BCG097	23	41.204457898743655	T0_RPMI
300BCG097	23	36.863729142676974	T0_RPMI
300BCG097	23	13.943715481813179	T0_RPMI
300BCG097	23	27.336238903263865	T0_RPMI
300BCG097	23	34.822210232256	T0_RPMI
300BCG097	23	22.14797694630534	T0_RPMI
300BCG097	23	29.58730060449542	T0_RPMI
300BCG097	23	19.78316430683667	T0_RPMI
300BCG097	23	27.367763490905475	T0_RPMI
300BCG097	23	27.55371685049844	T0_RPMI
300BCG097	23	20.504144045493945	T0_RPMI
300BCG097	23	39.17026501508056	T0_RPMI
300BCG097	23	40.3049478046435	T0_RPMI
300BCG097	23	18.398377619102884	T0_RPMI
300BCG097	23	35.11002415811763	T0_RPMI
300BCG097	23	46.812868375126826	T0_RPMI
300BCG097	23	34.197178079311044	T0_RPMI
300BCG097	23	18.929257717367513	T0_RPMI
300BCG097	23	27.14079272304758	T0_RPMI
300BCG097	23	19.237987478925	T0_RPMI
300BCG097	23	19.461667415083713	T0_RPMI
300BCG134	21	37.15837301284623	T0_RPMI
300BCG134	21	33.01395903142129	T0_RPMI
300BCG134	21	31.87388594471355	T0_RPMI
300BCG134	21	35.45012883711281	T0_RPMI
300BCG134	21	40.96734968227833	T0_RPMI
300BCG134	21	13.384664576242246	T0_RPMI
300BCG134	21	20.325168235547956	T0_RPMI
300BCG134	21	17.9030206420892	T0_RPMI
300BCG134	21	30.454544678914104	T0_RPMI
300BCG134	21	52.291221557035136	T0_RPMI
300BCG134	21	36.380852040149406	T0_RPMI
300BCG134	21	36.072154616647076	T0_RPMI
300BCG134	21	21.673049772967193	T0_RPMI
300BCG134	21	40.14444754666358	T0_RPMI
300BCG134	21	49.31484258686207	T0_RPMI
300BCG134	21	31.079939663268362	T0_RPMI
300BCG134	21	30.06869380417058	T0_RPMI
300BCG134	21	22.57574592159472	T0_RPMI
300BCG134	21	45.649790882616706	T0_RPMI
300BCG134	21	45.250370276559615	T0_RPMI
300BCG134	21	39.324564610527574	T0_RPMI
300BCG134	21	38.594637627490926	T0_RPMI
300BCG134	21	12.163685899325484	T0_RPMI
300BCG134	21	43.32785787121987	T0_RPMI
300BCG134	21	21.742573038184826	T0_RPMI
300BCG134	21	33.72817019115051	T0_RPMI
300BCG134	21	47.18039193940812	T0_RPMI
300BCG134	21	32.03854899843245	T0_RPMI
300BCG134	21	20.31027663072293	T0_RPMI
300BCG134	21	50.12187050882742	T0_RPMI
300BCG134	21	38.36659044635446	T0_RPMI
300BCG134	21	38.90594493201389	T0_RPMI
300BCG134	21	18.836383019212214	T0_RPMI
300BCG134	21	32.86953214270606	T0_RPMI
300BCG134	21	32.37400751018815	T0_RPMI
300BCG134	21	42.269000840122054	T0_RPMI
300BCG134	21	33.21783738213696	T0_RPMI
300BCG134	21	32.80170824543203	T0_RPMI
300BCG134	21	42.49457120710837	T0_RPMI
300BCG134	21	44.83601808118649	T0_RPMI
300BCG134	21	30.71805244543326	T0_RPMI
300BCG134	21	38.588003942282704	T0_RPMI
300BCG134	21	33.50160674668775	T0_RPMI
300BCG134	21	17.591667792549142	T0_RPMI
300BCG134	21	28.394637733517975	T0_RPMI
300BCG134	21	32.08989191573947	T0_RPMI
300BCG134	21	33.895578557947324	T0_RPMI
300BCG134	21	28.829256750415983	T0_RPMI
300BCG134	21	46.44063409106835	T0_RPMI
300BCG134	21	37.68826532964455	T0_RPMI
300BCG134	21	39.13912298428447	T0_RPMI
300BCG134	21	19.497943105492205	T0_RPMI
300BCG134	21	41.47436861954669	T0_RPMI
300BCG134	21	1.7085991075831986	T0_RPMI
300BCG134	21	36.48823634372519	T0_RPMI
300BCG134	21	22.43393198564283	T0_RPMI
300BCG134	21	35.25060214457381	T0_RPMI
300BCG134	21	27.65957724057208	T0_RPMI
300BCG134	21	38.28689092721246	T0_RPMI
300BCG134	21	51.74513738520425	T0_RPMI
300BCG134	21	37.203921181379826	T0_RPMI
300BCG134	21	43.24518091043609	T0_RPMI
300BCG134	21	41.723744703935196	T0_RPMI
300BCG134	21	16.004643507736773	T0_RPMI
300BCG134	21	43.041406678696326	T0_RPMI
300BCG134	21	33.62817004379118	T0_RPMI
300BCG134	21	42.80455592492538	T0_RPMI
300BCG134	21	36.4873300970365	T0_RPMI
300BCG134	21	33.248650180296146	T0_RPMI
300BCG134	21	28.982583915991604	T0_RPMI
300BCG134	21	46.40308017195621	T0_RPMI
300BCG134	21	34.1088654303471	T0_RPMI
300BCG134	21	21.790381836918996	T0_RPMI
300BCG134	21	45.57993031020327	T0_RPMI
300BCG134	21	16.241775334731535	T0_RPMI
300BCG134	21	40.06042229152788	T0_RPMI
300BCG134	21	22.680882123608544	T0_RPMI
300BCG134	21	25.589553726073998	T0_RPMI
300BCG134	21	52.85372039732616	T0_RPMI
300BCG134	21	62.10730615775343	T0_RPMI
300BCG134	21	36.67088362523832	T0_RPMI
300BCG134	21	42.15388825549463	T0_RPMI
300BCG134	21	40.8722709455564	T0_RPMI
300BCG134	21	29.375067637321422	T0_RPMI
300BCG134	21	40.004424299835286	T0_RPMI
300BCG134	21	24.158323426811865	T0_RPMI
300BCG134	21	24.561991283543716	T0_RPMI
300BCG134	21	27.655665354471235	T0_RPMI
300BCG134	21	26.541192068427954	T0_RPMI
300BCG134	21	35.13057513086843	T0_RPMI
300BCG134	21	26.07843622118912	T0_RPMI
300BCG134	21	16.743566162257878	T0_RPMI
300BCG134	21	40.17342887622144	T0_RPMI
300BCG134	21	24.783177207914296	T0_RPMI
300BCG134	21	38.44071590856323	T0_RPMI
300BCG134	21	19.127721947393624	T0_RPMI
300BCG134	21	33.9865057860564	T0_RPMI
300BCG134	21	40.89314854539062	T0_RPMI
300BCG134	21	37.117952986031874	T0_RPMI
300BCG134	21	45.66042108805658	T0_RPMI
300BCG268	25	39.82570233511537	T0_RPMI
300BCG268	25	36.0635513877833	T0_RPMI
300BCG268	25	10.356826702863058	T0_RPMI
300BCG268	25	39.955594573758994	T0_RPMI
300BCG268	25	28.559690442055672	T0_RPMI
300BCG268	25	37.821235927530644	T0_RPMI
300BCG268	25	28.189301848090146	T0_RPMI
300BCG268	25	29.30391211576293	T0_RPMI
300BCG268	25	20.87556318247178	T0_RPMI
300BCG268	25	25.902946714495243	T0_RPMI
300BCG268	25	31.585009952911427	T0_RPMI
300BCG268	25	34.9572976477241	T0_RPMI
300BCG268	25	17.62684574162983	T0_RPMI
300BCG268	25	26.959175587762964	T0_RPMI
300BCG268	25	40.935091861985015	T0_RPMI
300BCG268	25	35.45059358275166	T0_RPMI
300BCG268	25	14.168302811172268	T0_RPMI
300BCG268	25	14.161342285505699	T0_RPMI
300BCG268	25	32.34063941364795	T0_RPMI
300BCG268	25	25.11601517226181	T0_RPMI
300BCG268	25	39.96211354308628	T0_RPMI
300BCG268	25	28.178407650090374	T0_RPMI
300BCG268	25	33.452250102864	T0_RPMI
300BCG268	25	36.917809632999024	T0_RPMI
300BCG268	25	20.02680119311991	T0_RPMI
300BCG268	25	29.920915767050463	T0_RPMI
300BCG268	25	21.17779099824597	T0_RPMI
300BCG268	25	7.555970282134211	T0_RPMI
300BCG268	25	21.90391034191456	T0_RPMI
300BCG268	25	29.608467848617714	T0_RPMI
300BCG268	25	19.745118558119234	T0_RPMI
300BCG268	25	17.312111391672115	T0_RPMI
300BCG268	25	21.658115340830665	T0_RPMI
300BCG268	25	48.147287349796905	T0_RPMI
300BCG268	25	21.814244993657184	T0_RPMI
300BCG268	25	31.50092951711267	T0_RPMI
300BCG268	25	11.245512485494817	T0_RPMI
300BCG268	25	28.233189715531445	T0_RPMI
300BCG268	25	30.91898143935187	T0_RPMI
300BCG268	25	8.353776983441975	T0_RPMI
300BCG268	25	18.7833835615683	T0_RPMI
300BCG268	25	26.438658001634213	T0_RPMI
300BCG268	25	32.59224330269209	T0_RPMI
300BCG268	25	37.26716508550239	T0_RPMI
300BCG268	25	31.512379090791267	T0_RPMI
300BCG268	25	30.679133965473778	T0_RPMI
300BCG268	25	18.286782116335246	T0_RPMI
300BCG268	25	26.55855055226982	T0_RPMI
300BCG268	25	20.558136793907995	T0_RPMI
300BCG268	25	22.419007089964964	T0_RPMI
300BCG268	25	19.68497417624538	T0_RPMI
300BCG268	25	34.700612234504	T0_RPMI
300BCG268	25	31.854569782454348	T0_RPMI
300BCG268	25	37.22864697913821	T0_RPMI
300BCG268	25	26.450099810565032	T0_RPMI
300BCG268	25	19.998783908183047	T0_RPMI
300BCG268	25	37.2503636101858	T0_RPMI
300BCG268	25	33.958162821985326	T0_RPMI
300BCG268	25	19.136660093039552	T0_RPMI
300BCG268	25	37.07776100814032	T0_RPMI
300BCG268	25	47.233216004158365	T0_RPMI
300BCG268	25	25.53550548551785	T0_RPMI
300BCG268	25	21.475642861707037	T0_RPMI
300BCG268	25	31.322664169220747	T0_RPMI
300BCG268	25	23.549750315790767	T0_RPMI
300BCG268	25	29.059650595651128	T0_RPMI
300BCG268	25	29.220635631525443	T0_RPMI
300BCG268	25	33.25549192147594	T0_RPMI
300BCG268	25	20.426580148370395	T0_RPMI
300BCG268	25	15.058938541241456	T0_RPMI
300BCG268	25	44.53426319226906	T0_RPMI
300BCG268	25	25.843807848544728	T0_RPMI
300BCG268	25	15.414685066429465	T0_RPMI
300BCG268	25	26.27742011260451	T0_RPMI
300BCG268	25	34.15624951842857	T0_RPMI
300BCG268	25	35.19502588910394	T0_RPMI
300BCG268	25	31.195334499397017	T0_RPMI
300BCG268	25	-1.216300403520787	T0_RPMI
300BCG268	25	16.623316520852907	T0_RPMI
300BCG268	25	32.95105299920465	T0_RPMI
300BCG268	25	27.33819028694063	T0_RPMI
300BCG268	25	31.896160412425587	T0_RPMI
300BCG268	25	16.756068792393005	T0_RPMI
300BCG268	25	21.40213641884972	T0_RPMI
300BCG268	25	22.182553177555153	T0_RPMI
300BCG268	25	33.767309956939044	T0_RPMI
300BCG268	25	10.920043565613748	T0_RPMI
300BCG268	25	37.51600721389742	T0_RPMI
300BCG268	25	25.00500815277486	T0_RPMI
300BCG268	25	29.97097329614435	T0_RPMI
300BCG268	25	30.46043624937346	T0_RPMI
300BCG268	25	31.150306259944458	T0_RPMI
300BCG268	25	35.132401039896244	T0_RPMI
300BCG268	25	33.01719951501171	T0_RPMI
300BCG268	25	27.611764801309576	T0_RPMI
300BCG268	25	33.911976252326646	T0_RPMI
300BCG268	25	40.87505299971389	T0_RPMI
300BCG268	25	24.51011309311306	T0_RPMI
300BCG268	25	35.00237653068903	T0_RPMI
300BCG268	25	28.22629211123179	T0_RPMI
300BCG110	54	43.48556392752358	T0_RPMI
300BCG110	54	36.419693338413	T0_RPMI
300BCG110	54	42.52000371809071	T0_RPMI
300BCG110	54	30.638348671099287	T0_RPMI
300BCG110	54	30.11996803121599	T0_RPMI
300BCG110	54	43.914004740967144	T0_RPMI
300BCG110	54	33.756423294912196	T0_RPMI
300BCG110	54	33.18326491579527	T0_RPMI
300BCG110	54	51.61673007631325	T0_RPMI
300BCG110	54	37.69876784038018	T0_RPMI
300BCG110	54	29.80830378682583	T0_RPMI
300BCG110	54	36.125969618060594	T0_RPMI
300BCG110	54	27.715689294771735	T0_RPMI
300BCG110	54	38.92713639370821	T0_RPMI
300BCG110	54	39.73893761188725	T0_RPMI
300BCG110	54	37.97448660478065	T0_RPMI
300BCG110	54	27.674253909163728	T0_RPMI
300BCG110	54	25.715199349482365	T0_RPMI
300BCG110	54	34.52259589797613	T0_RPMI
300BCG110	54	43.692426301214994	T0_RPMI
300BCG110	54	32.568724902171404	T0_RPMI
300BCG110	54	30.19891924830666	T0_RPMI
300BCG110	54	41.08974600415924	T0_RPMI
300BCG110	54	33.63644244537788	T0_RPMI
300BCG110	54	32.082526807408684	T0_RPMI
300BCG110	54	42.5091634458571	T0_RPMI
300BCG110	54	50.54711569825962	T0_RPMI
300BCG110	54	38.85944885745165	T0_RPMI
300BCG110	54	23.470622294720574	T0_RPMI
300BCG110	54	38.19538530182053	T0_RPMI
300BCG110	54	37.7607116018862	T0_RPMI
300BCG110	54	23.92761715925202	T0_RPMI
300BCG110	54	27.711671252711138	T0_RPMI
300BCG110	54	37.409610965711984	T0_RPMI
300BCG110	54	35.43005972553214	T0_RPMI
300BCG110	54	35.24538207371289	T0_RPMI
300BCG110	54	49.07531264317982	T0_RPMI
300BCG110	54	38.07170080933673	T0_RPMI
300BCG110	54	53.7587630300379	T0_RPMI
300BCG110	54	52.69362421252113	T0_RPMI
300BCG110	54	26.95930233689996	T0_RPMI
300BCG110	54	32.70494762697729	T0_RPMI
300BCG110	54	45.15236386788129	T0_RPMI
300BCG110	54	37.69400430810788	T0_RPMI
300BCG110	54	49.52188375164175	T0_RPMI
300BCG110	54	58.355701243148815	T0_RPMI
300BCG110	54	38.693265935552844	T0_RPMI
300BCG110	54	27.877802889471997	T0_RPMI
300BCG110	54	32.86293085976469	T0_RPMI
300BCG110	54	52.99462618906879	T0_RPMI
300BCG110	54	35.21449167420663	T0_RPMI
300BCG110	54	51.439918178059656	T0_RPMI
300BCG110	54	40.83005678533587	T0_RPMI
300BCG110	54	30.676134363060182	T0_RPMI
300BCG110	54	39.66869159876602	T0_RPMI
300BCG110	54	61.36780572840516	T0_RPMI
300BCG110	54	7.074088617772749	T0_RPMI
300BCG110	54	32.81337992345532	T0_RPMI
300BCG110	54	36.98371572106017	T0_RPMI
300BCG110	54	24.351808644540455	T0_RPMI
300BCG110	54	47.03038817620345	T0_RPMI
300BCG110	54	36.08048858850778	T0_RPMI
300BCG110	54	42.01157458832661	T0_RPMI
300BCG110	54	45.743304244093444	T0_RPMI
300BCG110	54	56.8225138777947	T0_RPMI
300BCG110	54	41.258861521948326	T0_RPMI
300BCG110	54	22.632530330051555	T0_RPMI
300BCG110	54	52.99041296655113	T0_RPMI
300BCG110	54	32.58617851492355	T0_RPMI
300BCG110	54	34.114848003630016	T0_RPMI
300BCG110	54	45.94699283733015	T0_RPMI
300BCG110	54	19.66845173095584	T0_RPMI
300BCG110	54	19.90160939207387	T0_RPMI
300BCG110	54	24.965827596042494	T0_RPMI
300BCG110	54	27.356399288298938	T0_RPMI
300BCG110	54	49.956920398159035	T0_RPMI
300BCG110	54	32.772614701419094	T0_RPMI
300BCG110	54	33.73649192060328	T0_RPMI
300BCG110	54	19.472737303919498	T0_RPMI
300BCG110	54	41.521543741108346	T0_RPMI
300BCG110	54	37.79906631222258	T0_RPMI
300BCG110	54	46.70994849896553	T0_RPMI
300BCG110	54	49.87231854799977	T0_RPMI
300BCG110	54	45.92449122188967	T0_RPMI
300BCG110	54	39.78588801558562	T0_RPMI
300BCG110	54	50.226486235040376	T0_RPMI
300BCG110	54	24.20234568827675	T0_RPMI
300BCG110	54	40.52061746413527	T0_RPMI
300BCG110	54	44.94829781614817	T0_RPMI
300BCG110	54	33.74373612574724	T0_RPMI
300BCG110	54	54.96607156559075	T0_RPMI
300BCG110	54	32.632588787793516	T0_RPMI
300BCG110	54	29.06594231532583	T0_RPMI
300BCG110	54	46.71940353783909	T0_RPMI
300BCG110	54	34.28374779247118	T0_RPMI
300BCG110	54	40.51269388629637	T0_RPMI
300BCG110	54	35.83056120307524	T0_RPMI
300BCG110	54	34.93576402321252	T0_RPMI
300BCG110	54	40.1062896456662	T0_RPMI
[truncated: 13,101 more rows]
