# Supplementary material for: Single-cell immune aging clocks reveal inter-individual heterogeneity during infection and vaccination
Source: Nat Aging. 2025 Mar 5;5(4):607–21. doi: 10.1038/s43587-025-00819-z (PMC12003178; doi:10.1038/s43587-025-00819-z)
Supplement: Supplementary file 7 — Statistical source data. [file 43587_2025_819_MOESM7_ESM.zip]

Archive with 7 entries (6 files):
- SD_EF2/
- SD_EF2/external_B.txt
- SD_EF2/external_CD8T.txt
- SD_EF2/external_CD4T.txt
- __MACOSX/SD_EF2/._external_CD4T.txt
- SD_EF2/external_NK.txt
- SD_EF2/external_MONO.txt
