# Supplementary material for: Single-cell immune aging clocks reveal inter-individual heterogeneity during infection and vaccination
Source: Nat Aging. 2025 Mar 5;5(4):607–21. doi: 10.1038/s43587-025-00819-z (PMC12003178; doi:10.1038/s43587-025-00819-z)
Supplement: Supplementary file 8 — Statistical source data. [file 43587_2025_819_MOESM8_ESM.zip]

Archive with 40 entries (39 files):
- SD_EF3/
- SD_EF3/NK_data3_fordistribution.txt
- __MACOSX/SD_EF3/._NK_data3_fordistribution.txt
- SD_EF3/._NK_data3_fordistribution.txt
- SD_EF3/CD4T_data3_fordistribution.txt
- __MACOSX/SD_EF3/._CD4T_data3_fordistribution.txt
- SD_EF3/._CD4T_data3_fordistribution.txt
- SD_EF3/CD8T_data3_fordistribution.txt
- __MACOSX/SD_EF3/._CD8T_data3_fordistribution.txt
- SD_EF3/._CD8T_data3_fordistribution.txt
- SD_EF3/.DS_Store
- __MACOSX/SD_EF3/._.DS_Store
- SD_EF3/._.DS_Store
- SD_EF3/CD8T_post_fordistribution.txt
- __MACOSX/SD_EF3/._CD8T_post_fordistribution.txt
- SD_EF3/._CD8T_post_fordistribution.txt
- SD_EF3/B_mhh_fordistribution.txt
- __MACOSX/SD_EF3/._B_mhh_fordistribution.txt
- SD_EF3/._B_mhh_fordistribution.txt
- SD_EF3/NK_post_fordistribution.txt
- __MACOSX/SD_EF3/._NK_post_fordistribution.txt
- SD_EF3/._NK_post_fordistribution.txt
- SD_EF3/NK_mhh_fordistribution.txt
- __MACOSX/SD_EF3/._NK_mhh_fordistribution.txt
- SD_EF3/._NK_mhh_fordistribution.txt
- SD_EF3/CD8T_mhh_fordistribution.txt
- __MACOSX/SD_EF3/._CD8T_mhh_fordistribution.txt
- SD_EF3/._CD8T_mhh_fordistribution.txt
- SD_EF3/B_data3_fordistribution.txt
- __MACOSX/SD_EF3/._B_data3_fordistribution.txt
- SD_EF3/._B_data3_fordistribution.txt
- SD_EF3/CD4T_mhh_fordistribution.txt
- __MACOSX/SD_EF3/._CD4T_mhh_fordistribution.txt
- SD_EF3/._CD4T_mhh_fordistribution.txt
- SD_EF3/MONO_mhh_fordistribution.txt
- __MACOSX/SD_EF3/._MONO_mhh_fordistribution.txt
- SD_EF3/._MONO_mhh_fordistribution.txt
- SD_EF3/MONO_data3_fordistribution.txt
- __MACOSX/SD_EF3/._MONO_data3_fordistribution.txt
- SD_EF3/._MONO_data3_fordistribution.txt
