# Supplementary material for: Single-cell immune aging clocks reveal inter-individual heterogeneity during infection and vaccination
Source: Nat Aging. 2025 Mar 5;5(4):607–21. doi: 10.1038/s43587-025-00819-z (PMC12003178; doi:10.1038/s43587-025-00819-z)
Supplement: Supplementary file 8 — Statistical source data. [file 43587_2025_819_MOESM8_ESM.zip › SD_EF3/NK_data3_fordistribution.txt]

donor_id	age	Prediction	condition
CV0904	38	36.090005254910324	Healthy
CV0904	38	37.491343831932106	Healthy
CV0904	38	42.37833676920087	Healthy
CV0904	38	44.474575191052026	Healthy
CV0904	38	44.2721422753708	Healthy
CV0904	38	33.02736733995114	Healthy
CV0904	38	37.66903499472908	Healthy
CV0904	38	44.950066375727545	Healthy
CV0904	38	40.54540831336506	Healthy
CV0904	38	39.57883092970678	Healthy
CV0904	38	35.863243482770805	Healthy
CV0904	38	36.672002162663695	Healthy
CV0904	38	34.908700234225684	Healthy
CV0904	38	42.25328557334425	Healthy
CV0904	38	37.344640320235975	Healthy
CV0904	38	33.73411927357789	Healthy
CV0904	38	45.04842750782192	Healthy
CV0904	38	35.53166233570801	Healthy
CV0904	38	43.561241234977366	Healthy
CV0904	38	34.66306394407036	Healthy
CV0904	38	36.65989959530251	Healthy
CV0904	38	36.95916246966137	Healthy
CV0904	38	36.652342964574274	Healthy
CV0904	38	38.29668341502256	Healthy
CV0904	38	50.15704991587182	Healthy
CV0904	38	35.42173789817969	Healthy
CV0904	38	48.260692500708664	Healthy
CV0904	38	45.618822742129574	Healthy
CV0904	38	47.2312118779299	Healthy
CV0904	38	50.1432924462474	Healthy
CV0904	38	39.85765242869847	Healthy
CV0904	38	33.44199594388762	Healthy
CV0904	38	35.17986112096188	Healthy
CV0904	38	51.23976416113743	Healthy
CV0904	38	34.5183567617838	Healthy
CV0904	38	43.900142844870075	Healthy
CV0904	38	37.41607686682152	Healthy
CV0904	38	41.78418199006587	Healthy
CV0904	38	39.495390234330706	Healthy
CV0904	38	40.92267191877622	Healthy
CV0904	38	30.402316301358244	Healthy
CV0904	38	41.13242311145148	Healthy
CV0904	38	37.552262631937076	Healthy
CV0904	38	49.53847237144494	Healthy
CV0904	38	40.21331812813526	Healthy
CV0904	38	40.457572061464084	Healthy
CV0904	38	32.385005885435305	Healthy
CV0904	38	44.07577928136018	Healthy
CV0904	38	42.132047569504536	Healthy
CV0904	38	40.79477673996708	Healthy
CV0904	38	37.914633441321335	Healthy
CV0904	38	42.96640130519334	Healthy
CV0904	38	34.02632479627291	Healthy
CV0904	38	42.02090027819596	Healthy
CV0904	38	40.713700172034784	Healthy
CV0904	38	37.04257640947793	Healthy
CV0904	38	40.544364289560285	Healthy
CV0904	38	52.10732603719248	Healthy
CV0904	38	20.178395200588746	Healthy
CV0904	38	23.42139561456102	Healthy
CV0904	38	39.206835384817076	Healthy
CV0904	38	42.460278521906076	Healthy
CV0904	38	35.982540166686874	Healthy
CV0904	38	27.3478582434861	Healthy
CV0904	38	35.92864129159239	Healthy
CV0904	38	40.82173869630656	Healthy
CV0904	38	40.68297088099832	Healthy
CV0904	38	47.45493601126012	Healthy
CV0904	38	46.58956332066047	Healthy
CV0904	38	39.56301409263411	Healthy
CV0904	38	39.40915807363339	Healthy
CV0904	38	49.73703864863439	Healthy
CV0904	38	42.29193854981883	Healthy
CV0904	38	39.04800838258692	Healthy
CV0904	38	35.61216025456199	Healthy
CV0904	38	47.813905226745675	Healthy
CV0904	38	43.059183210332606	Healthy
CV0904	38	44.93335280383488	Healthy
CV0904	38	41.80740497510145	Healthy
CV0904	38	30.688055329585218	Healthy
CV0904	38	44.446981107216274	Healthy
CV0904	38	31.689526863020536	Healthy
CV0904	38	45.79042359772774	Healthy
CV0904	38	37.68907141645135	Healthy
CV0904	38	37.85277580787788	Healthy
CV0904	38	41.18955870562936	Healthy
CV0904	38	40.56001624498496	Healthy
CV0904	38	46.99789014227942	Healthy
CV0904	38	41.935223583100395	Healthy
CV0904	38	47.19189055637161	Healthy
CV0904	38	32.94821235559624	Healthy
CV0904	38	41.578394488134855	Healthy
CV0904	38	41.03037245116583	Healthy
CV0904	38	53.80220589685653	Healthy
CV0904	38	33.729173139915154	Healthy
CV0904	38	36.48525578253923	Healthy
CV0904	38	50.007444320137346	Healthy
CV0904	38	41.319267214331425	Healthy
CV0904	38	37.27768213998343	Healthy
CV0904	38	41.194437333606906	Healthy
CV0902	57	36.974213044670094	Healthy
CV0902	57	63.35593069507041	Healthy
CV0902	57	34.63620792696512	Healthy
CV0902	57	47.16409486066588	Healthy
CV0902	57	41.037762767692804	Healthy
CV0902	57	36.754891049904856	Healthy
CV0902	57	42.687920016545235	Healthy
CV0902	57	51.06609489592353	Healthy
CV0902	57	48.394524286102886	Healthy
CV0902	57	39.83834767237708	Healthy
CV0902	57	41.17901093194175	Healthy
CV0902	57	49.49202824955573	Healthy
CV0902	57	38.19647273500303	Healthy
CV0902	57	31.52131324853092	Healthy
CV0902	57	42.14751554207772	Healthy
CV0902	57	44.67755911085622	Healthy
CV0902	57	42.12383531489185	Healthy
CV0902	57	48.235763086779926	Healthy
CV0902	57	32.88234490239108	Healthy
CV0902	57	42.056505899122186	Healthy
CV0902	57	30.306309796187858	Healthy
CV0902	57	46.79184571221721	Healthy
CV0902	57	42.526774883022966	Healthy
CV0902	57	49.34561575478273	Healthy
CV0902	57	40.61396453337281	Healthy
CV0902	57	44.60315568911859	Healthy
CV0902	57	35.243012432860155	Healthy
CV0902	57	48.44834350276284	Healthy
CV0902	57	46.05747093322459	Healthy
CV0902	57	40.01226747619748	Healthy
CV0902	57	32.92426632212227	Healthy
CV0902	57	39.70843769405792	Healthy
CV0902	57	46.2871688386292	Healthy
CV0902	57	45.46117910470928	Healthy
CV0902	57	48.10407660239463	Healthy
CV0902	57	44.68335528556839	Healthy
CV0902	57	36.24304181704145	Healthy
CV0902	57	41.69941732437228	Healthy
CV0902	57	31.110865082572214	Healthy
CV0902	57	45.410279846806326	Healthy
CV0902	57	32.37743472290406	Healthy
CV0902	57	53.2216384159737	Healthy
CV0902	57	27.796369868425643	Healthy
CV0902	57	39.12278136347611	Healthy
CV0902	57	43.70906032716928	Healthy
CV0902	57	55.07713021942595	Healthy
CV0902	57	41.36281764175457	Healthy
CV0902	57	46.88092175202803	Healthy
CV0902	57	43.90162505561608	Healthy
CV0902	57	46.476632807630224	Healthy
CV0902	57	51.09213951538538	Healthy
CV0902	57	37.8303907359304	Healthy
CV0902	57	44.42690724741888	Healthy
CV0902	57	45.230765819872566	Healthy
CV0902	57	33.12028166162206	Healthy
CV0902	57	60.75410415043736	Healthy
CV0902	57	47.52028942671722	Healthy
CV0902	57	41.79563892870263	Healthy
CV0902	57	33.06855972308067	Healthy
CV0902	57	44.2821341753927	Healthy
CV0902	57	53.381665767188025	Healthy
CV0902	57	46.78927678765269	Healthy
CV0902	57	38.82525099249337	Healthy
CV0902	57	45.53579165359727	Healthy
CV0902	57	38.541150639547	Healthy
CV0902	57	31.033570240554067	Healthy
CV0902	57	38.97397843288406	Healthy
CV0902	57	47.096073021848106	Healthy
CV0902	57	25.549008065529986	Healthy
CV0902	57	39.3557290266864	Healthy
CV0902	57	40.51449963730741	Healthy
CV0902	57	43.27826386643114	Healthy
CV0902	57	35.692180996717454	Healthy
CV0902	57	48.137058354219654	Healthy
CV0902	57	44.89923186561377	Healthy
CV0902	57	44.342579558753314	Healthy
CV0902	57	44.23920965824504	Healthy
CV0902	57	46.11929711372785	Healthy
CV0902	57	28.492094348355312	Healthy
CV0902	57	30.987264356523763	Healthy
CV0902	57	44.445684359341556	Healthy
CV0902	57	35.64942996533732	Healthy
CV0902	57	36.50862835861939	Healthy
CV0902	57	31.72820132605426	Healthy
CV0902	57	44.4196881615561	Healthy
CV0902	57	46.41498743350731	Healthy
CV0902	57	35.479521202690584	Healthy
CV0902	57	32.27135190112501	Healthy
CV0902	57	41.556130041866425	Healthy
CV0902	57	46.85301296066024	Healthy
CV0902	57	54.406230492933474	Healthy
CV0902	57	39.1956635174407	Healthy
CV0902	57	37.72868404398618	Healthy
CV0902	57	41.10812139531747	Healthy
CV0902	57	36.25762684461943	Healthy
CV0902	57	35.52081920045567	Healthy
CV0902	57	44.12933965239674	Healthy
CV0902	57	40.66790517199054	Healthy
CV0902	57	48.83913465477404	Healthy
CV0902	57	46.10628150727587	Healthy
CV0911	40	56.06993464975712	Healthy
CV0911	40	38.35170720321184	Healthy
CV0911	40	39.7638469639663	Healthy
CV0911	40	40.634076211173124	Healthy
CV0911	40	46.5694199891745	Healthy
CV0911	40	41.914986305382584	Healthy
CV0911	40	38.98708491969557	Healthy
CV0911	40	27.546395912989233	Healthy
CV0911	40	38.53892844154669	Healthy
CV0911	40	34.139197331234804	Healthy
CV0911	40	55.992816231146676	Healthy
CV0911	40	45.43681286755782	Healthy
CV0911	40	56.120149833238614	Healthy
CV0911	40	45.246886769940645	Healthy
CV0911	40	39.27353466805814	Healthy
CV0911	40	54.21454969051727	Healthy
CV0911	40	54.380784280929895	Healthy
CV0911	40	42.34262711265283	Healthy
CV0911	40	36.10226819353991	Healthy
CV0911	40	34.687116062630096	Healthy
CV0911	40	53.10363339479454	Healthy
CV0911	40	43.81005591203093	Healthy
CV0911	40	49.83078135509675	Healthy
CV0911	40	50.64385081624602	Healthy
CV0911	40	51.138696285891854	Healthy
CV0911	40	47.65539905781317	Healthy
CV0911	40	27.31752436020103	Healthy
CV0911	40	42.47881731807337	Healthy
CV0911	40	45.018415912190356	Healthy
CV0911	40	48.11679968010851	Healthy
CV0911	40	45.80557402240108	Healthy
CV0911	40	31.609396214367177	Healthy
CV0911	40	42.52921991786712	Healthy
CV0911	40	39.3117016809673	Healthy
CV0911	40	60.67266269378409	Healthy
CV0911	40	45.23382024912324	Healthy
CV0911	40	36.48368686909117	Healthy
CV0911	40	34.41741559154368	Healthy
CV0911	40	41.18620296453035	Healthy
CV0911	40	38.05198566109237	Healthy
CV0911	40	40.03192770956698	Healthy
CV0911	40	49.80665190539241	Healthy
CV0911	40	49.02700016595453	Healthy
CV0911	40	33.31385686868471	Healthy
CV0911	40	44.835100170952266	Healthy
CV0911	40	34.08586338533957	Healthy
CV0911	40	44.569710842100804	Healthy
CV0911	40	27.634951031039453	Healthy
CV0911	40	35.422515252000004	Healthy
CV0911	40	48.5109212813291	Healthy
CV0911	40	53.70789984844106	Healthy
CV0911	40	44.69173996195195	Healthy
CV0911	40	27.251531326909937	Healthy
CV0911	40	41.70927120199864	Healthy
CV0911	40	55.050392911707085	Healthy
CV0911	40	46.52906541204269	Healthy
CV0911	40	46.76895070207363	Healthy
CV0911	40	34.93526916376629	Healthy
CV0911	40	33.23188927567213	Healthy
CV0911	40	41.40812244073705	Healthy
CV0911	40	27.74640900204615	Healthy
CV0911	40	45.23539498503561	Healthy
CV0911	40	43.281439356891006	Healthy
CV0911	40	53.233821549170635	Healthy
CV0911	40	41.923781040008414	Healthy
CV0911	40	42.55257334449825	Healthy
CV0911	40	42.659726958183924	Healthy
CV0911	40	52.03036976552785	Healthy
CV0911	40	50.880248890531625	Healthy
CV0911	40	50.082364963921016	Healthy
CV0911	40	47.974331512953256	Healthy
CV0911	40	50.30412170233436	Healthy
CV0911	40	38.41129650200301	Healthy
CV0911	40	39.1299455371933	Healthy
CV0911	40	46.46758947132953	Healthy
CV0911	40	33.4776421508776	Healthy
CV0911	40	39.531343043061256	Healthy
CV0911	40	38.610475481150566	Healthy
CV0911	40	44.871965634532536	Healthy
CV0911	40	28.86948392528569	Healthy
CV0911	40	49.60622786596997	Healthy
CV0911	40	55.85764635061219	Healthy
CV0911	40	62.7379955456889	Healthy
CV0911	40	34.50354293168737	Healthy
CV0911	40	33.979085501092364	Healthy
CV0911	40	41.840884039154076	Healthy
CV0911	40	41.0781140425039	Healthy
CV0911	40	32.4938791767351	Healthy
CV0911	40	60.3571137973215	Healthy
CV0911	40	58.032101775738845	Healthy
CV0911	40	39.23239688329456	Healthy
CV0911	40	37.768298873960056	Healthy
CV0911	40	33.15112003740115	Healthy
CV0911	40	40.17830524187006	Healthy
CV0911	40	51.187812362541685	Healthy
CV0911	40	39.51806000271324	Healthy
CV0911	40	38.11548619197352	Healthy
CV0911	40	46.334873264337936	Healthy
CV0911	40	48.630429846449026	Healthy
CV0911	40	38.13019457045985	Healthy
CV0929	64	66.98697250977317	Healthy
CV0929	64	44.80741416194511	Healthy
CV0929	64	46.24567651665888	Healthy
CV0929	64	54.29655989665041	Healthy
CV0929	64	40.98611145326414	Healthy
CV0929	64	46.96969396238875	Healthy
CV0929	64	57.53303611062892	Healthy
CV0929	64	56.030078995926026	Healthy
CV0929	64	61.02772916740769	Healthy
CV0929	64	58.32917184174419	Healthy
CV0929	64	48.455127362677075	Healthy
CV0929	64	60.099572265113665	Healthy
CV0929	64	60.401778025358055	Healthy
CV0929	64	51.647038321209095	Healthy
CV0929	64	39.48249865997055	Healthy
CV0929	64	44.79361578610962	Healthy
CV0929	64	53.35403983341432	Healthy
CV0929	64	58.296667454468974	Healthy
CV0929	64	53.4729172930839	Healthy
CV0929	64	54.157759585901736	Healthy
CV0929	64	58.048502795697395	Healthy
CV0929	64	47.463983423438044	Healthy
CV0929	64	50.989028472340785	Healthy
CV0929	64	61.90346571253892	Healthy
CV0929	64	36.84429666217878	Healthy
CV0929	64	62.17148458676194	Healthy
CV0929	64	42.998089366009985	Healthy
CV0929	64	57.92546524922842	Healthy
CV0929	64	44.127126304392604	Healthy
CV0929	64	53.54676704840425	Healthy
CV0929	64	63.831986453407126	Healthy
CV0929	64	46.847265610567014	Healthy
CV0929	64	55.95831354129964	Healthy
CV0929	64	64.71385672307112	Healthy
CV0929	64	53.06127913893894	Healthy
CV0929	64	47.37367390566005	Healthy
CV0929	64	57.99680524435202	Healthy
CV0929	64	59.867350464772585	Healthy
CV0929	64	54.68301826579112	Healthy
CV0929	64	54.319768496761924	Healthy
CV0929	64	49.497955405997686	Healthy
CV0929	64	58.27960079062361	Healthy
CV0929	64	49.69022767763149	Healthy
CV0929	64	47.18818986755178	Healthy
CV0929	64	63.62082070657409	Healthy
CV0929	64	44.09488790558425	Healthy
CV0929	64	54.15892704670171	Healthy
CV0929	64	74.94781973135315	Healthy
CV0929	64	64.33774774536306	Healthy
CV0929	64	53.907752701129276	Healthy
CV0929	64	47.48964380503006	Healthy
CV0929	64	49.72171424661196	Healthy
CV0929	64	48.223645473553155	Healthy
CV0929	64	53.55924839692573	Healthy
CV0929	64	51.98573802322882	Healthy
CV0929	64	41.30884042934187	Healthy
CV0929	64	59.179709764736025	Healthy
CV0929	64	43.814453205330224	Healthy
CV0929	64	49.47787921602494	Healthy
CV0929	64	64.46315763622081	Healthy
CV0929	64	49.59798135616993	Healthy
CV0929	64	43.09139422860554	Healthy
CV0929	64	66.71521091339096	Healthy
CV0929	64	58.23903641669655	Healthy
CV0929	64	49.1261425447577	Healthy
CV0929	64	57.09508508817482	Healthy
CV0929	64	53.98818568336955	Healthy
CV0929	64	59.58030430644376	Healthy
CV0929	64	35.24971927385496	Healthy
CV0929	64	59.835008286439034	Healthy
CV0929	64	60.11516627574097	Healthy
CV0929	64	58.50724531443203	Healthy
CV0929	64	58.22691532585655	Healthy
CV0929	64	57.429696538415755	Healthy
CV0929	64	52.01529614313421	Healthy
CV0929	64	62.89175774605962	Healthy
CV0929	64	57.206741844463295	Healthy
CV0929	64	61.75323779171481	Healthy
CV0929	64	55.72489379459524	Healthy
CV0929	64	40.038007286709856	Healthy
CV0929	64	70.9877113143872	Healthy
CV0929	64	50.191468559827	Healthy
CV0929	64	49.63785198724297	Healthy
CV0929	64	41.794272234723756	Healthy
CV0929	64	56.126771339914534	Healthy
CV0929	64	51.23250415465461	Healthy
CV0929	64	63.13374443370378	Healthy
CV0929	64	51.972486670490596	Healthy
CV0929	64	61.06369005253025	Healthy
CV0929	64	61.528171574554534	Healthy
CV0929	64	55.32956098806647	Healthy
CV0929	64	48.64801012612535	Healthy
CV0929	64	57.74264314278944	Healthy
CV0929	64	58.616292322633385	Healthy
CV0929	64	47.588104078191506	Healthy
CV0929	64	63.25840948665966	Healthy
CV0929	64	41.593111383922775	Healthy
CV0929	64	58.2766195627471	Healthy
CV0929	64	69.81243418069083	Healthy
CV0929	64	73.64675234385604	Healthy
CV0915	44	37.78286824729194	Healthy
CV0915	44	40.56633273341961	Healthy
CV0915	44	50.22537633030147	Healthy
CV0915	44	45.44496018337657	Healthy
CV0915	44	42.74223976055288	Healthy
CV0915	44	50.96935014250195	Healthy
CV0915	44	58.567811548473166	Healthy
CV0915	44	36.08990526457466	Healthy
CV0915	44	43.39833843106099	Healthy
CV0915	44	51.58682065891125	Healthy
CV0915	44	39.62915367591395	Healthy
CV0915	44	33.591989846543996	Healthy
CV0915	44	37.17514328437631	Healthy
CV0915	44	48.36518937813866	Healthy
CV0915	44	41.80873621302642	Healthy
CV0915	44	30.63387899582346	Healthy
CV0915	44	48.60001670337107	Healthy
CV0915	44	42.013693763933404	Healthy
CV0915	44	50.41251431983897	Healthy
CV0915	44	47.55527438508108	Healthy
CV0915	44	44.70063625518274	Healthy
CV0915	44	46.626223088970946	Healthy
CV0915	44	39.64466133150635	Healthy
CV0915	44	55.57408008574209	Healthy
CV0915	44	56.54161655746946	Healthy
CV0915	44	37.29148838532116	Healthy
CV0915	44	54.24387153261911	Healthy
CV0915	44	31.559631920351507	Healthy
CV0915	44	30.317786904874534	Healthy
CV0915	44	30.302573825129087	Healthy
CV0915	44	49.74942468666263	Healthy
CV0915	44	52.602700691381244	Healthy
CV0915	44	51.176426025099744	Healthy
CV0915	44	39.97893475796587	Healthy
CV0915	44	43.21228118923434	Healthy
CV0915	44	38.09164266306796	Healthy
CV0915	44	54.96913306230107	Healthy
CV0915	44	41.339559099883914	Healthy
CV0915	44	43.73666993119684	Healthy
CV0915	44	39.31387231386138	Healthy
CV0915	44	50.33662326429095	Healthy
CV0915	44	51.66081518147893	Healthy
CV0915	44	41.88039818814422	Healthy
CV0915	44	42.80907203987061	Healthy
CV0915	44	46.52835872096726	Healthy
CV0915	44	62.273091886534054	Healthy
CV0915	44	39.80282032066833	Healthy
CV0915	44	36.186980829439136	Healthy
CV0915	44	51.21577515515569	Healthy
CV0915	44	48.4271419204936	Healthy
CV0915	44	41.23321614988887	Healthy
CV0915	44	48.12068308967285	Healthy
CV0915	44	39.48324696604257	Healthy
CV0915	44	34.65318279263333	Healthy
CV0915	44	45.46082786602498	Healthy
CV0915	44	40.78103368149513	Healthy
CV0915	44	48.85513338373766	Healthy
CV0915	44	35.227088112640054	Healthy
CV0915	44	50.330081510006295	Healthy
CV0915	44	48.15941358456696	Healthy
CV0915	44	45.454013584663706	Healthy
CV0915	44	44.75460949643389	Healthy
CV0915	44	53.7244889165435	Healthy
CV0915	44	43.67774340446256	Healthy
CV0915	44	33.59376765825205	Healthy
CV0915	44	36.05860001044441	Healthy
CV0915	44	47.94752198531653	Healthy
CV0915	44	34.945242241742726	Healthy
CV0915	44	37.554181360769654	Healthy
CV0915	44	43.09533943063526	Healthy
CV0915	44	51.97062109259606	Healthy
CV0915	44	47.08038891324201	Healthy
CV0915	44	41.20178252596727	Healthy
CV0915	44	52.05626501337232	Healthy
CV0915	44	43.797898816517716	Healthy
CV0915	44	43.61651468755985	Healthy
CV0915	44	46.103306207282145	Healthy
CV0915	44	36.60786079297554	Healthy
CV0915	44	33.85001534922856	Healthy
CV0915	44	36.492217146046784	Healthy
CV0915	44	48.137165912114185	Healthy
CV0915	44	29.96126536524679	Healthy
CV0915	44	43.98741238532576	Healthy
CV0915	44	39.752972285121885	Healthy
CV0915	44	54.83564775607501	Healthy
CV0915	44	37.62135447796543	Healthy
CV0915	44	50.657921044315906	Healthy
CV0915	44	41.77844672661362	Healthy
CV0915	44	57.218499822186054	Healthy
CV0915	44	50.85091274430127	Healthy
CV0915	44	49.97671423810927	Healthy
CV0915	44	39.510938416627965	Healthy
CV0915	44	30.36439251489766	Healthy
CV0915	44	45.1507069632517	Healthy
CV0915	44	47.18358473306206	Healthy
CV0915	44	36.376501109423586	Healthy
CV0915	44	51.851331806248005	Healthy
CV0915	44	44.09947882657233	Healthy
CV0915	44	40.299343062646976	Healthy
CV0915	44	44.29650275975896	Healthy
CV0917	62	49.72033327356018	Healthy
CV0917	62	53.24273710514832	Healthy
CV0917	62	58.14967296363646	Healthy
CV0917	62	43.28432512246805	Healthy
CV0917	62	67.99073479306006	Healthy
CV0917	62	53.852848083793596	Healthy
CV0917	62	62.24695967886729	Healthy
CV0917	62	49.35128797199542	Healthy
CV0917	62	52.044966665950334	Healthy
CV0917	62	59.94837453814864	Healthy
CV0917	62	46.88634974948522	Healthy
CV0917	62	58.17274778752497	Healthy
CV0917	62	57.002582484250794	Healthy
CV0917	62	51.779882227096984	Healthy
CV0917	62	55.86307758678583	Healthy
CV0917	62	42.02501222100364	Healthy
CV0917	62	59.99617791812567	Healthy
CV0917	62	53.789671050914805	Healthy
CV0917	62	63.569239240582924	Healthy
CV0917	62	61.3688808900805	Healthy
CV0917	62	50.28879732151778	Healthy
CV0917	62	47.99353232969147	Healthy
CV0917	62	51.6656379606227	Healthy
CV0917	62	52.83482101301724	Healthy
CV0917	62	60.164706973535495	Healthy
CV0917	62	58.6564228743755	Healthy
CV0917	62	63.28716960902099	Healthy
CV0917	62	41.73408984386264	Healthy
CV0917	62	43.10480272702444	Healthy
CV0917	62	54.10028911545744	Healthy
CV0917	62	70.17864513348232	Healthy
CV0917	62	57.29179171119492	Healthy
CV0917	62	62.945356808498396	Healthy
CV0917	62	56.944002228980814	Healthy
CV0917	62	71.80584853843888	Healthy
CV0917	62	55.63085405382406	Healthy
CV0917	62	60.36512520156104	Healthy
CV0917	62	52.18117626152001	Healthy
CV0917	62	58.48337656521737	Healthy
CV0917	62	61.63047497675137	Healthy
CV0917	62	61.45550333700707	Healthy
CV0917	62	46.41539930881363	Healthy
CV0917	62	56.32766898530677	Healthy
CV0917	62	57.03472884030741	Healthy
CV0917	62	55.654001177537715	Healthy
CV0917	62	47.43934546752401	Healthy
CV0917	62	46.40058732084536	Healthy
CV0917	62	45.47551655203206	Healthy
CV0917	62	32.8323315066922	Healthy
CV0917	62	60.13856816770274	Healthy
CV0917	62	66.13792388689608	Healthy
CV0917	62	49.767336777358025	Healthy
CV0917	62	49.74364425812003	Healthy
CV0917	62	58.53623257882554	Healthy
CV0917	62	61.15772142892621	Healthy
CV0917	62	54.08568813226277	Healthy
CV0917	62	46.74583517211908	Healthy
CV0917	62	56.22147670519898	Healthy
CV0917	62	42.75033740589071	Healthy
CV0917	62	60.52984329119975	Healthy
CV0917	62	45.62337352743595	Healthy
CV0917	62	58.50455683481626	Healthy
CV0917	62	45.302314054155644	Healthy
CV0917	62	48.930515341860534	Healthy
CV0917	62	53.65821156515038	Healthy
CV0917	62	74.81044912389869	Healthy
CV0917	62	63.05600819748473	Healthy
CV0917	62	56.803295453913066	Healthy
CV0917	62	54.688334403513636	Healthy
CV0917	62	53.55207330844228	Healthy
CV0917	62	58.99323406664026	Healthy
CV0917	62	56.58822719316246	Healthy
CV0917	62	53.94416602415089	Healthy
CV0917	62	53.33856917624345	Healthy
CV0917	62	64.80161152893442	Healthy
CV0917	62	44.79595998599313	Healthy
CV0917	62	58.579530393069476	Healthy
CV0917	62	63.61241104656182	Healthy
CV0917	62	50.02686361518442	Healthy
CV0917	62	63.43880438661842	Healthy
CV0917	62	64.32513230146185	Healthy
CV0917	62	44.89352742682608	Healthy
CV0917	62	58.40153589275164	Healthy
CV0917	62	60.23772030502072	Healthy
CV0917	62	49.76750703003236	Healthy
CV0917	62	50.787966194197246	Healthy
CV0917	62	62.82393747000344	Healthy
CV0917	62	63.46402121073173	Healthy
CV0917	62	51.368745309774546	Healthy
CV0917	62	62.38365812854029	Healthy
CV0917	62	52.38602254781207	Healthy
CV0917	62	51.19449112989802	Healthy
CV0917	62	57.127772002072234	Healthy
CV0917	62	49.399678629141896	Healthy
CV0917	62	62.67298814439013	Healthy
CV0917	62	50.74900538950518	Healthy
CV0917	62	58.303810050832126	Healthy
CV0917	62	58.65217471938449	Healthy
CV0917	62	55.160131561890125	Healthy
CV0917	62	59.89145235586864	Healthy
CV0939	73	50.34305775988522	Healthy
CV0939	73	50.3067731827216	Healthy
CV0939	73	45.113460956375896	Healthy
CV0939	73	59.308129623844856	Healthy
CV0939	73	51.611920550450584	Healthy
CV0939	73	55.874862587124746	Healthy
CV0939	73	60.32072759851951	Healthy
CV0939	73	47.034345313352844	Healthy
CV0939	73	43.61740903207559	Healthy
CV0939	73	48.22332736258156	Healthy
CV0939	73	57.868788892704	Healthy
CV0939	73	55.62686954268276	Healthy
CV0939	73	70.95771779315483	Healthy
CV0939	73	55.64391120817821	Healthy
CV0939	73	58.05969788690198	Healthy
CV0939	73	64.35025095829978	Healthy
CV0939	73	53.43770340687402	Healthy
CV0939	73	58.17774304329386	Healthy
CV0939	73	69.27424445606087	Healthy
CV0939	73	57.59581687483469	Healthy
CV0939	73	49.544589379490034	Healthy
CV0939	73	43.690060127325324	Healthy
CV0939	73	52.62148367257412	Healthy
CV0939	73	44.049852732040186	Healthy
CV0939	73	65.10984136547617	Healthy
CV0939	73	40.71188813066813	Healthy
CV0939	73	66.48907894896074	Healthy
CV0939	73	62.74999195822548	Healthy
CV0939	73	56.532254916786435	Healthy
CV0939	73	57.75303024731729	Healthy
CV0939	73	47.51298160523555	Healthy
CV0939	73	61.74387484832324	Healthy
CV0939	73	41.06637210642572	Healthy
CV0939	73	51.94215667381803	Healthy
CV0939	73	45.94202085449498	Healthy
CV0939	73	56.59594232338271	Healthy
CV0939	73	63.240463116872	Healthy
CV0939	73	54.23006816530651	Healthy
CV0939	73	51.52493672194845	Healthy
CV0939	73	41.96843205644197	Healthy
CV0939	73	53.451585870849456	Healthy
CV0939	73	57.21563263603443	Healthy
CV0939	73	55.08139320345044	Healthy
CV0939	73	48.87444900063732	Healthy
CV0939	73	54.9544503085662	Healthy
CV0939	73	58.1531028698915	Healthy
CV0939	73	66.09912710592063	Healthy
CV0939	73	45.19714609530862	Healthy
CV0939	73	54.894925374607126	Healthy
CV0939	73	44.08726575534973	Healthy
CV0939	73	52.178400631184964	Healthy
CV0939	73	56.872496438110254	Healthy
CV0939	73	52.318285195363316	Healthy
CV0939	73	45.18437967226529	Healthy
CV0939	73	51.51806942676672	Healthy
CV0939	73	56.769805128207466	Healthy
CV0939	73	56.975881533589664	Healthy
CV0939	73	50.157171907493726	Healthy
CV0939	73	44.851709545670126	Healthy
CV0939	73	47.841354482465384	Healthy
CV0939	73	52.51177515206961	Healthy
CV0939	73	54.5901886003202	Healthy
CV0939	73	60.52168309457975	Healthy
CV0939	73	53.054845040985484	Healthy
CV0939	73	64.92736343632696	Healthy
CV0939	73	45.28345231439343	Healthy
CV0939	73	58.5437120946985	Healthy
CV0939	73	32.9320587710131	Healthy
CV0939	73	54.659270120576736	Healthy
CV0939	73	42.658524004001826	Healthy
CV0939	73	71.75204777872676	Healthy
CV0939	73	50.0760143676216	Healthy
CV0939	73	66.94795014399833	Healthy
CV0939	73	55.38304727322286	Healthy
CV0939	73	61.74626714598852	Healthy
CV0939	73	59.344558046929926	Healthy
CV0939	73	35.118967287294886	Healthy
CV0939	73	52.5431276545597	Healthy
CV0939	73	47.057062296427404	Healthy
CV0939	73	56.18973641372808	Healthy
CV0939	73	51.90539584027627	Healthy
CV0939	73	48.30213230197132	Healthy
CV0939	73	59.8779484592012	Healthy
CV0939	73	44.9489128979631	Healthy
CV0939	73	53.0779210998529	Healthy
CV0939	73	52.64094115664506	Healthy
CV0939	73	61.78823050420062	Healthy
CV0939	73	43.66373460626764	Healthy
CV0939	73	56.079563559953414	Healthy
CV0939	73	51.5910618550128	Healthy
CV0939	73	51.19587882998878	Healthy
CV0939	73	46.08396060494821	Healthy
CV0939	73	56.674969765386564	Healthy
CV0939	73	66.51511768998563	Healthy
CV0939	73	64.68055717028771	Healthy
CV0939	73	49.146582356903785	Healthy
CV0939	73	63.63901441786306	Healthy
CV0939	73	53.55398741972611	Healthy
CV0939	73	56.49183567739598	Healthy
CV0939	73	39.107080403864465	Healthy
CV0926	70	62.36762443941557	Healthy
CV0926	70	54.793177799438084	Healthy
CV0926	70	52.10167579560467	Healthy
CV0926	70	52.113460788760165	Healthy
CV0926	70	57.620445497035725	Healthy
CV0926	70	53.6644654161795	Healthy
CV0926	70	54.65215629009082	Healthy
CV0926	70	54.880661627775524	Healthy
CV0926	70	54.22868506584313	Healthy
CV0926	70	64.217344552502	Healthy
CV0926	70	59.90224983059595	Healthy
CV0926	70	51.90222268906543	Healthy
CV0926	70	65.36178013375162	Healthy
CV0926	70	57.370198278540265	Healthy
CV0926	70	48.00592470667379	Healthy
CV0926	70	48.22343457746091	Healthy
CV0926	70	56.64599903085516	Healthy
CV0926	70	57.64224443975391	Healthy
CV0926	70	62.51144677808615	Healthy
CV0926	70	63.268680488072576	Healthy
CV0926	70	46.05818704334255	Healthy
CV0926	70	48.82532423399197	Healthy
CV0926	70	56.5653416919602	Healthy
CV0926	70	57.3891865944413	Healthy
CV0926	70	52.59227530858156	Healthy
CV0926	70	60.46930084563719	Healthy
CV0926	70	54.0433667785612	Healthy
CV0926	70	58.42759277729441	Healthy
CV0926	70	59.66750573785189	Healthy
CV0926	70	65.75125694042427	Healthy
CV0926	70	50.80919234332021	Healthy
CV0926	70	47.98763642722659	Healthy
CV0926	70	50.97614665375322	Healthy
CV0926	70	61.14643397946908	Healthy
CV0926	70	51.22905986723431	Healthy
CV0926	70	49.667411836417415	Healthy
CV0926	70	62.05075062675318	Healthy
CV0926	70	47.4875600825431	Healthy
CV0926	70	37.56350270649267	Healthy
CV0926	70	54.120303843179634	Healthy
CV0926	70	54.21949082059058	Healthy
CV0926	70	63.40463741747389	Healthy
CV0926	70	56.14856987553955	Healthy
CV0926	70	45.84040507028756	Healthy
CV0926	70	52.45037427592425	Healthy
CV0926	70	57.390025102231135	Healthy
CV0926	70	47.53509117462602	Healthy
CV0926	70	56.64264777170708	Healthy
CV0926	70	49.37165705679304	Healthy
CV0926	70	50.778929249229684	Healthy
CV0926	70	56.68359001041117	Healthy
CV0926	70	55.03011777175103	Healthy
CV0926	70	55.97665799772919	Healthy
CV0926	70	54.491603527150595	Healthy
CV0926	70	46.621810254327904	Healthy
CV0926	70	51.7300764198833	Healthy
CV0926	70	52.05199849505226	Healthy
CV0926	70	50.862469555640914	Healthy
CV0926	70	52.14606583434277	Healthy
CV0926	70	45.049491477119574	Healthy
CV0926	70	48.71941049465748	Healthy
CV0926	70	52.98534864633723	Healthy
CV0926	70	50.09031344466598	Healthy
CV0926	70	55.242619716522555	Healthy
CV0926	70	50.04467607803339	Healthy
CV0926	70	48.67805715337156	Healthy
CV0926	70	70.16754139340975	Healthy
CV0926	70	54.41687321654865	Healthy
CV0926	70	50.246900624916684	Healthy
CV0926	70	65.62103083361949	Healthy
CV0926	70	63.13502896226884	Healthy
CV0926	70	52.87696553585172	Healthy
CV0926	70	59.61708483271925	Healthy
CV0926	70	56.29034787369442	Healthy
CV0926	70	60.92477972664639	Healthy
CV0926	70	55.41106154649562	Healthy
CV0926	70	49.16276178209504	Healthy
CV0926	70	62.98180390316537	Healthy
CV0926	70	59.380374751966755	Healthy
CV0926	70	57.79072534054089	Healthy
CV0926	70	50.48923964494819	Healthy
CV0926	70	62.42232425885536	Healthy
CV0926	70	55.318524387730996	Healthy
CV0926	70	50.93898488925974	Healthy
CV0926	70	70.27285614686917	Healthy
CV0926	70	46.564826914347904	Healthy
CV0926	70	52.28860046841687	Healthy
CV0926	70	48.22529390823193	Healthy
CV0926	70	55.19593003783983	Healthy
CV0926	70	51.49590677460461	Healthy
CV0926	70	56.24940022639199	Healthy
CV0926	70	55.50671113096726	Healthy
CV0926	70	56.843924098469145	Healthy
CV0926	70	58.1362192980538	Healthy
CV0926	70	59.01870348052422	Healthy
CV0926	70	62.98066561368738	Healthy
CV0926	70	51.06482752483663	Healthy
CV0926	70	55.01919905250215	Healthy
CV0926	70	54.456091114154766	Healthy
CV0926	70	51.76539674660117	Healthy
CV0934	21	31.061909210076998	Healthy
CV0934	21	35.0132827481306	Healthy
CV0934	21	29.991584047857156	Healthy
CV0934	21	36.49723435469998	Healthy
CV0934	21	36.53266032475982	Healthy
CV0934	21	47.11060587285331	Healthy
CV0934	21	45.86744141112651	Healthy
CV0934	21	43.85127550350318	Healthy
CV0934	21	39.36694155100541	Healthy
CV0934	21	40.02275782136517	Healthy
CV0934	21	35.89148808562511	Healthy
CV0934	21	41.50197915718534	Healthy
CV0934	21	31.349032523177378	Healthy
CV0934	21	35.54841847507349	Healthy
CV0934	21	40.889809637205275	Healthy
CV0934	21	28.68571192740337	Healthy
CV0934	21	39.861138729957084	Healthy
CV0934	21	46.545865044035466	Healthy
CV0934	21	40.04813676868262	Healthy
CV0934	21	37.23014040357563	Healthy
CV0934	21	41.561414482609926	Healthy
CV0934	21	33.73084813674907	Healthy
CV0934	21	49.415995645698594	Healthy
CV0934	21	35.121646129449324	Healthy
CV0934	21	28.035327289584192	Healthy
CV0934	21	31.582203047738336	Healthy
CV0934	21	38.48018391292233	Healthy
CV0934	21	28.08388400668059	Healthy
CV0934	21	45.671324542022	Healthy
CV0934	21	27.678272476220783	Healthy
CV0934	21	48.37639035955867	Healthy
CV0934	21	40.77309812743737	Healthy
CV0934	21	40.26681638861843	Healthy
CV0934	21	31.790183599397608	Healthy
CV0934	21	51.86924806745234	Healthy
CV0934	21	36.40685917886458	Healthy
CV0934	21	53.38447678583741	Healthy
CV0934	21	29.30916260629004	Healthy
CV0934	21	41.92309611362961	Healthy
CV0934	21	37.56786826784891	Healthy
CV0934	21	33.32750016526367	Healthy
CV0934	21	48.3340008166897	Healthy
CV0934	21	36.17594963378548	Healthy
CV0934	21	47.21811826187089	Healthy
CV0934	21	36.35418972388853	Healthy
CV0934	21	42.8607878391241	Healthy
CV0934	21	39.27773990629896	Healthy
CV0934	21	47.567383987575326	Healthy
CV0934	21	42.439013560724604	Healthy
CV0934	21	32.909554126610914	Healthy
CV0934	21	45.69816869214019	Healthy
CV0934	21	41.76961007938565	Healthy
CV0934	21	51.15684176362279	Healthy
CV0934	21	32.47220289980902	Healthy
CV0934	21	52.53364754350207	Healthy
CV0934	21	43.276960885369476	Healthy
CV0934	21	45.443211562037995	Healthy
CV0934	21	41.99638095342699	Healthy
CV0934	21	25.660956409365223	Healthy
CV0934	21	35.46446169778512	Healthy
CV0934	21	41.95379164475346	Healthy
CV0934	21	41.508487462989194	Healthy
CV0934	21	49.20716379080429	Healthy
CV0934	21	42.45775392378787	Healthy
CV0934	21	35.52501512583072	Healthy
CV0934	21	43.08015469306734	Healthy
CV0934	21	36.1055905505223	Healthy
CV0934	21	37.419425908687806	Healthy
CV0934	21	29.27165259202614	Healthy
CV0934	21	34.0780097965904	Healthy
CV0934	21	34.50782439619998	Healthy
CV0934	21	36.10214457099463	Healthy
CV0934	21	43.26457727220998	Healthy
CV0934	21	40.91913429396972	Healthy
CV0934	21	42.08365440434823	Healthy
CV0934	21	55.317846119490945	Healthy
CV0934	21	35.49624430844938	Healthy
CV0934	21	39.52139180299275	Healthy
CV0934	21	37.338442658611406	Healthy
CV0934	21	36.986026504589766	Healthy
CV0934	21	36.14961363804937	Healthy
CV0934	21	38.892116312685786	Healthy
CV0934	21	30.498428362537314	Healthy
CV0934	21	47.412569128095384	Healthy
CV0934	21	32.07139646337613	Healthy
CV0934	21	41.19563846743402	Healthy
CV0934	21	44.29117260531688	Healthy
CV0934	21	37.4443063399814	Healthy
CV0934	21	35.054605424772404	Healthy
CV0934	21	38.912817392642154	Healthy
CV0934	21	38.59978046290044	Healthy
CV0934	21	45.02483961939186	Healthy
CV0934	21	42.485829230495014	Healthy
CV0934	21	52.459582147078514	Healthy
CV0934	21	48.07357353390665	Healthy
CV0934	21	39.98907470074757	Healthy
CV0934	21	41.973439518310045	Healthy
CV0934	21	40.361715067086664	Healthy
CV0934	21	46.43957085623422	Healthy
CV0934	21	44.50427911208322	Healthy
CV0940	63	47.08961320714101	Healthy
CV0940	63	46.85910454194551	Healthy
CV0940	63	53.393416233286786	Healthy
CV0940	63	52.159496571227095	Healthy
CV0940	63	58.65649728633674	Healthy
CV0940	63	54.969768286929025	Healthy
CV0940	63	47.43297365393268	Healthy
CV0940	63	53.489345508588904	Healthy
CV0940	63	43.515326250593745	Healthy
CV0940	63	41.36584613189988	Healthy
CV0940	63	39.27658517724326	Healthy
CV0940	63	50.057289503485286	Healthy
CV0940	63	52.67458048271873	Healthy
CV0940	63	57.67636438751015	Healthy
CV0940	63	50.56594674466175	Healthy
CV0940	63	52.81434675186465	Healthy
CV0940	63	34.213124341262976	Healthy
CV0940	63	55.76693524208843	Healthy
CV0940	63	38.20204783574082	Healthy
CV0940	63	73.92189036956982	Healthy
CV0940	63	42.369954637019745	Healthy
CV0940	63	38.42284421226895	Healthy
CV0940	63	55.71010594745722	Healthy
CV0940	63	57.26280587522405	Healthy
CV0940	63	49.31413814930291	Healthy
CV0940	63	55.40754887520612	Healthy
CV0940	63	53.014619627931516	Healthy
CV0940	63	50.03389589434027	Healthy
CV0940	63	55.77993510086151	Healthy
CV0940	63	50.584923227596775	Healthy
CV0940	63	53.33389279458099	Healthy
CV0940	63	52.544905943070674	Healthy
CV0940	63	53.32028456133591	Healthy
CV0940	63	45.293417018128004	Healthy
CV0940	63	55.38271572804593	Healthy
CV0940	63	40.20361700230754	Healthy
CV0940	63	50.70783242014119	Healthy
CV0940	63	57.547387385307196	Healthy
CV0940	63	67.18618509998903	Healthy
CV0940	63	43.08829419631907	Healthy
CV0940	63	55.40271815719009	Healthy
CV0940	63	47.674414590225595	Healthy
CV0940	63	44.92773399139069	Healthy
CV0940	63	54.66292882138314	Healthy
CV0940	63	59.93932805400246	Healthy
CV0940	63	59.83089252094339	Healthy
CV0940	63	45.417617123110915	Healthy
CV0940	63	52.15478753245663	Healthy
CV0940	63	49.29984564922431	Healthy
CV0940	63	55.845358091000286	Healthy
CV0940	63	43.78980381769039	Healthy
CV0940	63	57.66990091747031	Healthy
CV0940	63	52.50396137746628	Healthy
CV0940	63	60.379600877330525	Healthy
CV0940	63	46.41051346064953	Healthy
CV0940	63	38.93995930428162	Healthy
CV0940	63	49.70997443327066	Healthy
CV0940	63	47.54974264918476	Healthy
CV0940	63	49.07083044891467	Healthy
CV0940	63	58.60791107116763	Healthy
CV0940	63	40.71139978755721	Healthy
CV0940	63	46.92251494601912	Healthy
CV0940	63	44.60009780082758	Healthy
CV0940	63	56.56079232164088	Healthy
CV0940	63	38.433783360610214	Healthy
CV0940	63	52.97960216089349	Healthy
CV0940	63	55.025107105055596	Healthy
CV0940	63	58.47087345882588	Healthy
CV0940	63	42.4994090543566	Healthy
CV0940	63	36.59064226646114	Healthy
CV0940	63	52.57512394332738	Healthy
CV0940	63	54.91919591334817	Healthy
CV0940	63	58.14294938894952	Healthy
CV0940	63	34.57254213273894	Healthy
CV0940	63	58.89511553057991	Healthy
CV0940	63	41.28881283784529	Healthy
CV0940	63	55.10395003704221	Healthy
CV0940	63	50.39897375693414	Healthy
CV0940	63	49.87126548511465	Healthy
CV0940	63	51.694973306811896	Healthy
CV0940	63	49.312815188143425	Healthy
CV0940	63	47.74486396472525	Healthy
CV0940	63	48.70320726263389	Healthy
CV0940	63	41.36448203115868	Healthy
CV0940	63	50.997553162711824	Healthy
CV0940	63	41.1145839850592	Healthy
CV0940	63	47.913798873865986	Healthy
CV0940	63	55.383621118712256	Healthy
CV0940	63	41.74508887344631	Healthy
CV0940	63	52.87726169368919	Healthy
CV0940	63	49.369337631091476	Healthy
CV0940	63	55.548541151496295	Healthy
CV0940	63	34.210610674623965	Healthy
CV0940	63	41.582667177767675	Healthy
CV0940	63	42.51460100175095	Healthy
CV0940	63	51.780211037884584	Healthy
CV0940	63	51.46314608552489	Healthy
CV0940	63	46.50564071956686	Healthy
CV0940	63	54.494827687605294	Healthy
CV0940	63	59.44502721045629	Healthy
CV0944	58	46.596872390913745	Healthy
CV0944	58	43.97098870634983	Healthy
CV0944	58	43.92662227907807	Healthy
CV0944	58	45.77321121957628	Healthy
CV0944	58	48.94050788755957	Healthy
CV0944	58	44.02364753614234	Healthy
CV0944	58	56.611243351175645	Healthy
CV0944	58	51.13633501663764	Healthy
CV0944	58	61.46031314667313	Healthy
CV0944	58	46.984682763490774	Healthy
CV0944	58	56.46442405024445	Healthy
CV0944	58	47.45932573298216	Healthy
CV0944	58	61.6529064423999	Healthy
CV0944	58	58.71857153692012	Healthy
CV0944	58	58.38528520735631	Healthy
CV0944	58	51.611329026271825	Healthy
CV0944	58	49.46973036674833	Healthy
CV0944	58	43.86270051189293	Healthy
CV0944	58	49.68667053072519	Healthy
CV0944	58	63.16893323345118	Healthy
CV0944	58	51.233153186871945	Healthy
CV0944	58	43.159711167315024	Healthy
CV0944	58	53.37097537594259	Healthy
CV0944	58	52.440660347904284	Healthy
CV0944	58	55.1651177712168	Healthy
CV0944	58	48.01135384093647	Healthy
CV0944	58	54.87160766937901	Healthy
CV0944	58	48.71046498497817	Healthy
CV0944	58	56.63605392688271	Healthy
CV0944	58	51.07044187240987	Healthy
CV0944	58	47.33885510176926	Healthy
CV0944	58	42.03848832610325	Healthy
CV0944	58	52.80023746958076	Healthy
CV0944	58	51.89018309578821	Healthy
CV0944	58	48.04597940125752	Healthy
CV0944	58	35.164681513274644	Healthy
CV0944	58	57.23908623638418	Healthy
CV0944	58	48.89584475059622	Healthy
CV0944	58	62.0344592181947	Healthy
CV0944	58	50.61858438337558	Healthy
CV0944	58	46.70859271891196	Healthy
CV0944	58	39.58643202423215	Healthy
CV0944	58	43.75376222918394	Healthy
CV0944	58	53.71224426871688	Healthy
CV0944	58	58.34042897037348	Healthy
CV0944	58	59.27615746910887	Healthy
CV0944	58	44.41725663657478	Healthy
CV0944	58	39.51703708548417	Healthy
CV0944	58	33.237482917307304	Healthy
CV0944	58	52.05517526252372	Healthy
CV0944	58	49.40136460958911	Healthy
CV0944	58	55.41212475555813	Healthy
CV0944	58	39.3301689181286	Healthy
CV0944	58	50.55037673023211	Healthy
CV0944	58	47.87137615551405	Healthy
CV0944	58	60.74234709189733	Healthy
CV0944	58	60.551791709407446	Healthy
CV0944	58	56.9244711827714	Healthy
CV0944	58	47.79089412583918	Healthy
CV0944	58	49.83467715174548	Healthy
CV0944	58	45.044181516651456	Healthy
CV0944	58	46.852182052085304	Healthy
CV0944	58	61.4831462608094	Healthy
CV0944	58	46.07331677358772	Healthy
CV0944	58	51.278796689378154	Healthy
CV0944	58	39.10352929268968	Healthy
CV0944	58	51.477654843018705	Healthy
CV0944	58	48.422883135497834	Healthy
CV0944	58	42.12261980714124	Healthy
CV0944	58	55.79226267568606	Healthy
CV0944	58	52.49555045352012	Healthy
CV0944	58	57.943822172564644	Healthy
CV0944	58	47.64653220614177	Healthy
CV0944	58	56.41853420109061	Healthy
CV0944	58	45.49394346689156	Healthy
CV0944	58	42.64661021829514	Healthy
CV0944	58	41.95659293793442	Healthy
CV0944	58	51.38464106213052	Healthy
CV0944	58	43.14897676170624	Healthy
CV0944	58	61.796101709693886	Healthy
CV0944	58	39.12157547772544	Healthy
CV0944	58	41.633243200962994	Healthy
CV0944	58	45.63052440758313	Healthy
CV0944	58	57.080377461144025	Healthy
CV0944	58	50.95307872626271	Healthy
CV0944	58	56.23765916251185	Healthy
CV0944	58	48.45580078655784	Healthy
CV0944	58	43.960750447186065	Healthy
CV0944	58	45.66488968704293	Healthy
CV0944	58	45.75772328918001	Healthy
CV0944	58	58.56115841247429	Healthy
CV0944	58	41.54923984363352	Healthy
CV0944	58	55.28979256802779	Healthy
CV0944	58	64.21135811924141	Healthy
CV0944	58	45.37622626730456	Healthy
CV0944	58	57.911467480204855	Healthy
CV0944	58	39.393704207388865	Healthy
CV0944	58	52.24948183271304	Healthy
CV0944	58	56.490032907711395	Healthy
CV0944	58	51.58158529282599	Healthy
AP10	70	66.4298957569298	Mild
AP10	70	65.61969829928442	Mild
AP10	70	74.88813438273554	Mild
AP10	70	53.60384656599697	Mild
AP10	70	70.0741033578248	Mild
AP10	70	66.10726480618864	Mild
AP10	70	77.67419458991534	Mild
AP10	70	64.53893913876256	Mild
AP10	70	76.76007864110551	Mild
AP10	70	63.39652964513505	Mild
AP10	70	58.90031024688789	Mild
AP10	70	61.96398431625707	Mild
AP10	70	65.90949724466702	Mild
AP10	70	56.88480536536438	Mild
AP10	70	57.301248236124124	Mild
AP10	70	53.82688873110357	Mild
AP10	70	68.9867098375184	Mild
AP10	70	59.09552788938935	Mild
AP10	70	61.360455608453506	Mild
AP10	70	58.02776245513568	Mild
AP10	70	54.87211236299383	Mild
AP10	70	51.748870058734155	Mild
AP10	70	51.110781341576356	Mild
AP10	70	61.36221968565789	Mild
AP10	70	66.45058702086978	Mild
AP10	70	68.19468447312505	Mild
AP10	70	66.81019706454154	Mild
AP10	70	67.32430615853764	Mild
AP10	70	71.28970688983927	Mild
AP10	70	60.42213967373448	Mild
AP10	70	56.38020000823135	Mild
AP10	70	58.366660703485785	Mild
AP10	70	60.648852345443466	Mild
AP10	70	46.74661985851967	Mild
AP10	70	65.04418635261959	Mild
AP10	70	74.42997666410741	Mild
AP10	70	49.83363129409915	Mild
AP10	70	77.16315006639087	Mild
AP10	70	74.65827113613352	Mild
AP10	70	71.64131940452046	Mild
AP10	70	72.93291255769479	Mild
AP10	70	70.69176162485988	Mild
AP10	70	53.58105745583536	Mild
AP10	70	56.8574926586999	Mild
AP10	70	69.9757656962297	Mild
AP10	70	66.85051582671917	Mild
AP10	70	52.392756624964065	Mild
AP10	70	77.59143989160522	Mild
AP10	70	47.72679066565667	Mild
AP10	70	62.494518079031195	Mild
AP10	70	55.16536614335396	Mild
AP10	70	56.6106308684706	Mild
AP10	70	74.07110210507993	Mild
AP10	70	57.10533328431438	Mild
AP10	70	49.32436934000073	Mild
AP10	70	55.541797961041716	Mild
AP10	70	77.78150033646095	Mild
AP10	70	57.019604233914215	Mild
AP10	70	67.08638458960208	Mild
AP10	70	70.74719386239471	Mild
AP10	70	58.558242717792076	Mild
AP10	70	62.81035647223061	Mild
AP10	70	62.14850952719526	Mild
AP10	70	45.989274842828955	Mild
AP10	70	72.13522371613674	Mild
AP10	70	65.99990731291706	Mild
AP10	70	73.23623557759537	Mild
AP10	70	61.64039404721964	Mild
AP10	70	75.06416576753084	Mild
AP10	70	70.84291656120092	Mild
AP10	70	72.63931541031825	Mild
AP10	70	60.51488414589473	Mild
AP10	70	52.455114184424346	Mild
AP10	70	74.29074280192503	Mild
AP10	70	65.37388190180337	Mild
AP10	70	69.44653451668427	Mild
AP10	70	58.560995038833276	Mild
AP10	70	63.28850943525046	Mild
AP10	70	49.06460314089826	Mild
AP10	70	63.898531996641566	Mild
AP10	70	60.38712809316723	Mild
AP10	70	56.354650171383575	Mild
AP10	70	63.835234095906266	Mild
AP10	70	41.98758018566552	Mild
AP10	70	53.65499788891895	Mild
AP10	70	75.48375258889777	Mild
AP10	70	61.3129312940475	Mild
AP10	70	62.683790320578346	Mild
AP10	70	76.09977996353233	Mild
AP10	70	72.12669713175603	Mild
AP10	70	55.994214391729656	Mild
AP10	70	63.59284395114664	Mild
AP10	70	55.49493197894702	Mild
AP10	70	59.47378711343547	Mild
AP10	70	76.43968740001253	Mild
AP10	70	60.19715312238717	Mild
AP10	70	55.83396506456661	Mild
AP10	70	68.82992225870439	Mild
AP10	70	56.05897822672297	Mild
AP10	70	74.72259656102977	Mild
AP4	25	58.52928174152734	Mild
AP4	25	73.46074903362639	Mild
AP4	25	50.59628348931354	Mild
AP4	25	73.38621824069683	Mild
AP4	25	51.428959058891735	Mild
AP4	25	61.13737304386123	Mild
AP4	25	53.66137503371985	Mild
AP4	25	58.16749764554477	Mild
AP4	25	49.63713979963033	Mild
AP4	25	44.1341410331719	Mild
AP4	25	55.853163757058	Mild
AP4	25	49.72089010519605	Mild
AP4	25	57.154855629566846	Mild
AP4	25	60.09121061094907	Mild
AP4	25	50.03407900596465	Mild
AP4	25	50.5690630495606	Mild
AP4	25	52.978967163977195	Mild
AP4	25	46.751078674293964	Mild
AP4	25	55.249172532755075	Mild
AP4	25	49.625838316307885	Mild
AP4	25	61.498777140905666	Mild
AP4	25	57.77879480249495	Mild
AP4	25	42.37576558335778	Mild
AP4	25	59.64055925338878	Mild
AP4	25	54.99807355537431	Mild
AP4	25	59.591840480604	Mild
AP4	25	39.299257637143796	Mild
AP4	25	60.7799402409882	Mild
AP4	25	66.312919593639	Mild
AP4	25	67.4770269011164	Mild
AP4	25	53.87787275793548	Mild
AP4	25	40.3339891452753	Mild
AP4	25	66.4090550182264	Mild
AP4	25	60.41107255471118	Mild
AP4	25	35.753576965786884	Mild
AP4	25	62.25572393351372	Mild
AP4	25	41.863602408011076	Mild
AP4	25	61.69654760245274	Mild
AP4	25	40.88143381504006	Mild
AP4	25	67.47291415900253	Mild
AP4	25	55.981693917128176	Mild
AP4	25	58.035581508372445	Mild
AP4	25	67.31080766401826	Mild
AP4	25	52.58334584798196	Mild
AP4	25	56.092355487883395	Mild
AP4	25	58.154490923988256	Mild
AP4	25	46.327924653282196	Mild
AP4	25	56.94431498176795	Mild
AP4	25	60.377833807281846	Mild
AP4	25	54.8377085569105	Mild
AP4	25	45.08041784383311	Mild
AP4	25	62.854691765158854	Mild
AP4	25	50.30158962959214	Mild
AP4	25	57.082052178019886	Mild
AP4	25	47.32497661785222	Mild
AP4	25	37.86747007279769	Mild
AP4	25	51.91220942043583	Mild
AP4	25	58.258460577815946	Mild
AP4	25	56.77440914712605	Mild
AP4	25	56.19020864718776	Mild
AP4	25	51.74928965337491	Mild
AP4	25	42.46438722242607	Mild
AP4	25	51.63265018655396	Mild
AP4	25	58.02676006826753	Mild
AP4	25	47.905206219262716	Mild
AP4	25	62.50878334006464	Mild
AP4	25	56.386071097319885	Mild
AP4	25	40.91918753795028	Mild
AP4	25	62.3890168674993	Mild
AP4	25	46.86293897252365	Mild
AP4	25	51.11351591478078	Mild
AP4	25	54.361177906316804	Mild
AP4	25	57.131547376477265	Mild
AP4	25	66.9674044061875	Mild
AP4	25	56.48339837746193	Mild
AP4	25	38.21645187058364	Mild
AP4	25	50.55354601571325	Mild
AP4	25	41.18733253435445	Mild
AP4	25	54.905836118270884	Mild
AP4	25	46.00494916958071	Mild
AP4	25	60.57608123813998	Mild
AP4	25	52.910206270255244	Mild
AP4	25	63.21663617352732	Mild
AP4	25	68.55059346492904	Mild
AP4	25	63.72455277410798	Mild
AP4	25	67.53312053511317	Mild
AP4	25	60.5286214134546	Mild
AP4	25	54.75825325377269	Mild
AP4	25	49.220337388757684	Mild
AP4	25	55.54235658867554	Mild
AP4	25	39.050709894856965	Mild
AP4	25	33.03682654891625	Mild
AP4	25	43.29560877631026	Mild
AP4	25	45.31990088512625	Mild
AP4	25	59.31183417326457	Mild
AP4	25	58.60026682895269	Mild
AP4	25	47.95730977406926	Mild
AP4	25	57.557240047697746	Mild
AP4	25	48.77640573351956	Mild
AP4	25	71.35083503239674	Mild
AP11	70	68.3001682509489	Mild
AP11	70	73.89233836736022	Mild
AP11	70	53.52040199104836	Mild
AP11	70	52.480851815320236	Mild
AP11	70	39.30674287378705	Mild
AP11	70	56.59514207858081	Mild
AP11	70	72.45676372817584	Mild
AP11	70	65.95635867836985	Mild
AP11	70	71.32847753942754	Mild
AP11	70	59.882428833988236	Mild
AP11	70	73.89213658538736	Mild
AP11	70	68.87444531298304	Mild
AP11	70	81.69567728432781	Mild
AP11	70	73.4313512733799	Mild
AP11	70	76.00556949302548	Mild
AP11	70	71.1471062976674	Mild
AP11	70	61.52351537630783	Mild
AP11	70	58.171325008926985	Mild
AP11	70	61.154379096761694	Mild
AP11	70	70.24817712782097	Mild
AP11	70	56.379332062461636	Mild
AP11	70	67.44678483235133	Mild
AP11	70	60.8169907670252	Mild
AP11	70	64.67066359643312	Mild
AP11	70	76.49768874233536	Mild
AP11	70	72.24832597697335	Mild
AP11	70	52.17665276821969	Mild
AP11	70	79.90903171509989	Mild
AP11	70	65.6151457943907	Mild
AP11	70	61.87744791420139	Mild
AP11	70	52.179433175047684	Mild
AP11	70	72.34974614689082	Mild
AP11	70	72.95298397882767	Mild
AP11	70	52.59443940017521	Mild
AP11	70	71.72298660851015	Mild
AP11	70	68.06474756343755	Mild
AP11	70	80.72095624922574	Mild
AP11	70	43.58365331745368	Mild
AP11	70	68.45771212455217	Mild
AP11	70	72.65461853759784	Mild
AP11	70	67.60442349515752	Mild
AP11	70	45.65776883046946	Mild
AP11	70	55.95880473147674	Mild
AP11	70	66.44547092706719	Mild
AP11	70	62.02580958307386	Mild
AP11	70	60.21215940880324	Mild
AP11	70	74.23335754277022	Mild
AP11	70	72.96531585290239	Mild
AP11	70	67.56690042956699	Mild
AP11	70	65.18684379479477	Mild
AP11	70	65.50494893276608	Mild
AP11	70	61.05862916943807	Mild
AP11	70	50.13663335976415	Mild
AP11	70	67.19232486827681	Mild
AP11	70	51.14517781104416	Mild
AP11	70	70.98576601233272	Mild
AP11	70	66.87499933239104	Mild
AP11	70	78.84740075989838	Mild
AP11	70	46.51115378883671	Mild
AP11	70	64.91729866539036	Mild
AP11	70	50.573432321903695	Mild
AP11	70	80.17262989399205	Mild
AP11	70	60.744681399793315	Mild
AP11	70	67.55540885906956	Mild
AP11	70	72.78383146800219	Mild
AP11	70	57.760522809790636	Mild
AP11	70	70.45446695237432	Mild
AP11	70	78.62453181748984	Mild
AP11	70	66.61528553516224	Mild
AP11	70	50.53297350753075	Mild
AP11	70	62.401725268235225	Mild
AP11	70	65.39325930469818	Mild
AP11	70	72.95763138511606	Mild
AP11	70	77.28272805486942	Mild
AP11	70	59.203560295291716	Mild
AP11	70	71.16588909779163	Mild
AP11	70	57.77860776024081	Mild
AP11	70	68.38503722262506	Mild
AP11	70	58.56142369147058	Mild
AP11	70	72.01347588867529	Mild
AP11	70	63.149875203249536	Mild
AP11	70	62.70542174501324	Mild
AP11	70	78.51101480288236	Mild
AP11	70	52.460343893007895	Mild
AP11	70	55.60070837733933	Mild
AP11	70	53.40377438800415	Mild
AP11	70	65.69159084675849	Mild
AP11	70	70.29605203208182	Mild
AP11	70	61.24600620506845	Mild
AP11	70	82.46444479984295	Mild
AP11	70	81.70327281928384	Mild
AP11	70	67.21941105459493	Mild
AP11	70	62.28083194216807	Mild
AP11	70	60.77288974452508	Mild
AP11	70	73.53898583103808	Mild
AP11	70	74.22199492553835	Mild
AP11	70	62.651110796486876	Mild
AP11	70	77.88200461502669	Mild
AP11	70	62.87967588075526	Mild
AP11	70	64.87817251191376	Mild
CV0074	59	45.3526030545582	Mild
CV0074	59	48.27344300915977	Mild
CV0074	59	38.55224054369563	Mild
CV0074	59	37.7052180493235	Mild
CV0074	59	45.821025937279344	Mild
CV0074	59	49.94381360802077	Mild
CV0074	59	51.302770365462514	Mild
CV0074	59	40.95101580081418	Mild
CV0074	59	40.784420045907346	Mild
CV0074	59	45.75945308660756	Mild
CV0074	59	55.84861315949996	Mild
CV0074	59	52.13437652681048	Mild
CV0074	59	46.56425072279983	Mild
CV0074	59	62.355959795450225	Mild
CV0074	59	44.78179513783819	Mild
CV0074	59	51.17120994202878	Mild
CV0074	59	46.43641334410796	Mild
CV0074	59	40.51242623735598	Mild
CV0074	59	47.680023129247054	Mild
CV0074	59	47.020225070856526	Mild
CV0074	59	47.05882562878955	Mild
CV0074	59	39.74113631810266	Mild
CV0074	59	46.77006958959737	Mild
CV0074	59	36.117170345750004	Mild
CV0074	59	44.17551964676168	Mild
CV0074	59	41.11709891899588	Mild
CV0074	59	52.96082243468515	Mild
CV0074	59	43.27960574202002	Mild
CV0074	59	53.678309934595	Mild
CV0074	59	48.39097962540076	Mild
CV0074	59	44.409199574247175	Mild
CV0074	59	49.611298687063595	Mild
CV0074	59	47.18574876463383	Mild
CV0074	59	49.51424992376122	Mild
CV0074	59	55.29067711749679	Mild
CV0074	59	40.56053656285162	Mild
CV0074	59	37.05250892498303	Mild
CV0074	59	51.21734968219877	Mild
CV0074	59	43.00635188313889	Mild
CV0074	59	54.78912601170827	Mild
CV0074	59	46.56669267286911	Mild
CV0074	59	46.23394925758812	Mild
CV0074	59	48.758155571601954	Mild
CV0074	59	51.6334513321416	Mild
CV0074	59	44.88404225849057	Mild
CV0074	59	47.380547364178945	Mild
CV0074	59	47.6161729802489	Mild
CV0074	59	52.13947970857778	Mild
CV0074	59	59.44608037907078	Mild
CV0074	59	54.16680961046308	Mild
CV0074	59	46.19423032214957	Mild
CV0074	59	42.83532380556581	Mild
CV0074	59	35.127261244944435	Mild
CV0074	59	42.222228831994286	Mild
CV0074	59	52.13179118458794	Mild
CV0074	59	48.38216459157283	Mild
CV0074	59	43.661427301455035	Mild
CV0074	59	37.38699019811259	Mild
CV0074	59	37.52984204322172	Mild
CV0074	59	35.668131313343835	Mild
CV0074	59	45.2676849302047	Mild
CV0074	59	56.75364572480579	Mild
CV0074	59	44.49808113804994	Mild
CV0074	59	58.585000287747015	Mild
CV0074	59	48.98311166418969	Mild
CV0074	59	49.57900957768383	Mild
CV0074	59	38.65636368060771	Mild
CV0074	59	41.149059360481736	Mild
CV0074	59	48.59849088816279	Mild
CV0074	59	47.489848780970604	Mild
CV0074	59	45.42330306750224	Mild
CV0074	59	44.97638238742266	Mild
CV0074	59	50.86724587564606	Mild
CV0074	59	39.44119281346103	Mild
CV0074	59	43.507953055052226	Mild
CV0074	59	39.171881130041186	Mild
CV0074	59	47.40316954830141	Mild
CV0074	59	48.97890738514066	Mild
CV0074	59	48.63092242887118	Mild
CV0074	59	52.17744981589779	Mild
CV0074	59	41.6216427626712	Mild
CV0074	59	47.54175593419429	Mild
CV0074	59	48.48369773079733	Mild
CV0074	59	45.72539914870537	Mild
CV0074	59	45.288393095498414	Mild
CV0074	59	41.041552383389195	Mild
CV0074	59	39.70294919387514	Mild
CV0074	59	43.015346768282	Mild
CV0074	59	47.9161479042436	Mild
CV0074	59	45.72984690314782	Mild
CV0074	59	40.390660223571416	Mild
CV0074	59	56.21530830837023	Mild
CV0074	59	46.347763546599964	Mild
CV0074	59	55.42016412811429	Mild
CV0074	59	45.79575896565851	Mild
CV0074	59	34.6889867598204	Mild
CV0074	59	49.143296341263316	Mild
CV0074	59	58.88407966871487	Mild
CV0074	59	44.46752211415554	Mild
CV0074	59	40.2633308851879	Mild
CV0100	30	29.526011151644276	Mild
CV0100	30	49.38852935270291	Mild
CV0100	30	40.990125919479155	Mild
CV0100	30	34.38581088282666	Mild
CV0100	30	41.95308843810583	Mild
CV0100	30	59.272507727352085	Mild
CV0100	30	42.21880342316492	Mild
CV0100	30	31.482930900059536	Mild
CV0100	30	44.647512024476335	Mild
CV0100	30	36.41965609660333	Mild
CV0100	30	40.845646055062915	Mild
CV0100	30	24.021924544395365	Mild
CV0100	30	41.79220583921231	Mild
CV0100	30	44.3921590522222	Mild
CV0100	30	40.20621363040467	Mild
CV0100	30	51.496475687793144	Mild
CV0100	30	30.310605351138886	Mild
CV0100	30	25.612110308571403	Mild
CV0100	30	27.879956219955332	Mild
CV0100	30	45.98252982774786	Mild
CV0100	30	36.43282229560424	Mild
CV0100	30	37.947565433035884	Mild
CV0100	30	48.10126755741887	Mild
CV0100	30	40.50199660290221	Mild
CV0100	30	40.1874947053024	Mild
CV0100	30	24.18439234537759	Mild
CV0100	30	38.19255207663316	Mild
CV0100	30	40.07581426267454	Mild
CV0100	30	36.9946049602275	Mild
CV0100	30	39.11092569285214	Mild
CV0100	30	28.672319761006293	Mild
CV0100	30	41.31602794045073	Mild
CV0100	30	20.57787521075738	Mild
CV0100	30	42.94911830600453	Mild
CV0100	30	35.31834421370361	Mild
CV0100	30	41.98397710799761	Mild
CV0100	30	47.44324531353753	Mild
CV0100	30	23.539177181746677	Mild
CV0100	30	33.56466732693665	Mild
CV0100	30	59.90228979496745	Mild
CV0100	30	31.508158346898494	Mild
CV0100	30	52.17193094260861	Mild
CV0100	30	41.64911943837175	Mild
CV0100	30	40.031561203325936	Mild
CV0100	30	37.05176010599722	Mild
CV0100	30	38.61444563227738	Mild
CV0100	30	32.521791213109	Mild
CV0100	30	47.185297481846106	Mild
CV0100	30	44.666580912919926	Mild
CV0100	30	32.625475809455274	Mild
CV0100	30	34.967215361572535	Mild
CV0100	30	30.45393012079657	Mild
CV0100	30	27.598905326701633	Mild
CV0100	30	20.341890804567743	Mild
CV0100	30	35.93977188037011	Mild
CV0100	30	29.13023247840732	Mild
CV0100	30	40.9832793789407	Mild
CV0100	30	35.579705965326376	Mild
CV0100	30	34.09708943370896	Mild
CV0100	30	29.54632860161371	Mild
CV0100	30	43.575575463158515	Mild
CV0100	30	27.125756647997516	Mild
CV0100	30	48.592832282711164	Mild
CV0100	30	27.002652583372658	Mild
CV0100	30	33.34865102590768	Mild
CV0100	30	33.192602309029276	Mild
CV0100	30	43.7950312483306	Mild
CV0100	30	29.18655960748939	Mild
CV0100	30	34.00142380139637	Mild
CV0100	30	25.36342733765902	Mild
CV0100	30	53.17512434101696	Mild
CV0100	30	42.16684868400812	Mild
CV0100	30	45.60236821963299	Mild
CV0100	30	32.71358290214213	Mild
CV0100	30	41.15799540952773	Mild
CV0100	30	37.65320412485988	Mild
CV0100	30	40.521062594454826	Mild
CV0100	30	38.41458609253041	Mild
CV0100	30	42.418833292622985	Mild
CV0100	30	37.56203408262815	Mild
CV0100	30	37.21197191739193	Mild
CV0100	30	44.042576680184276	Mild
CV0100	30	38.07014827875639	Mild
CV0100	30	42.61579131109254	Mild
CV0100	30	43.05888998909249	Mild
CV0100	30	36.128985435823715	Mild
CV0100	30	47.56763094962585	Mild
CV0100	30	44.88529841036177	Mild
CV0100	30	35.196793585502945	Mild
CV0100	30	30.7940161202871	Mild
CV0100	30	37.85375356268225	Mild
CV0100	30	36.392810899427566	Mild
CV0100	30	53.56449587286843	Mild
CV0100	30	29.843206904272684	Mild
CV0100	30	44.76448984650348	Mild
CV0100	30	36.83787317565848	Mild
CV0100	30	26.326419547157396	Mild
CV0100	30	41.79775267630419	Mild
CV0100	30	37.69205923086244	Mild
CV0100	30	35.8969072635722	Mild
CV0128	31	49.964942565878204	Mild
CV0128	31	35.76458085721424	Mild
CV0128	31	40.71934784651122	Mild
CV0128	31	46.31148096686666	Mild
CV0128	31	50.0444532841645	Mild
CV0128	31	55.771405461181324	Mild
CV0128	31	40.65376170036844	Mild
CV0128	31	49.27739384911788	Mild
CV0128	31	55.95515905538819	Mild
CV0128	31	62.30482391520959	Mild
CV0128	31	32.762676041372245	Mild
CV0128	31	44.63842622793802	Mild
CV0128	31	34.35505924606858	Mild
CV0128	31	57.96546436528304	Mild
CV0128	31	50.1019028358409	Mild
CV0128	31	43.745238766433395	Mild
CV0128	31	47.2074386754106	Mild
CV0128	31	39.30850935515908	Mild
CV0128	31	64.72192338846712	Mild
CV0128	31	46.681646311678215	Mild
CV0128	31	60.7369546730956	Mild
CV0128	31	49.50896069349315	Mild
CV0128	31	39.98335228587602	Mild
CV0128	31	49.47920685180392	Mild
CV0128	31	64.24649414617618	Mild
CV0128	31	49.34146728145621	Mild
CV0128	31	40.29654663891752	Mild
CV0128	31	44.61703039868114	Mild
CV0128	31	35.82757701639428	Mild
CV0128	31	51.78862337834901	Mild
CV0128	31	38.09847031741323	Mild
CV0128	31	40.59428856215271	Mild
CV0128	31	50.570741687190264	Mild
CV0128	31	51.58272584116268	Mild
CV0128	31	44.29607468757569	Mild
CV0128	31	45.73393499602317	Mild
CV0128	31	48.52886728392146	Mild
CV0128	31	47.3337508802673	Mild
CV0128	31	44.75858315386825	Mild
CV0128	31	55.38453831141529	Mild
CV0128	31	43.54296610146103	Mild
CV0128	31	55.662251201519	Mild
CV0128	31	32.66835185945157	Mild
CV0128	31	49.0143585018264	Mild
CV0128	31	39.227560486912125	Mild
CV0128	31	42.80761805345855	Mild
CV0128	31	52.91750885689348	Mild
CV0128	31	37.596325765613926	Mild
CV0128	31	43.28308537235617	Mild
CV0128	31	36.85334239998252	Mild
CV0128	31	51.2710971677975	Mild
CV0128	31	45.18763250573841	Mild
CV0128	31	61.829700665494805	Mild
CV0128	31	39.61303067152154	Mild
CV0128	31	44.30658739559681	Mild
CV0128	31	41.70331612816578	Mild
CV0128	31	55.40098884708845	Mild
CV0128	31	40.931028493075104	Mild
CV0128	31	49.705718990651036	Mild
CV0128	31	35.84953691644555	Mild
CV0128	31	59.42033212819673	Mild
CV0128	31	43.04204789173471	Mild
CV0128	31	44.86603263486687	Mild
CV0128	31	44.930873805077745	Mild
CV0128	31	58.80118632437295	Mild
CV0128	31	35.058407911538666	Mild
CV0128	31	40.167986808801366	Mild
CV0128	31	32.921222942516614	Mild
CV0128	31	42.32506762064816	Mild
CV0128	31	54.64921532875972	Mild
CV0128	31	58.40325574426759	Mild
CV0128	31	37.25690330987477	Mild
CV0128	31	46.254083890925216	Mild
CV0128	31	22.916826602216496	Mild
CV0128	31	37.939037295620786	Mild
CV0128	31	46.619296278775465	Mild
CV0128	31	40.01939574118068	Mild
CV0128	31	40.78237002889104	Mild
CV0128	31	41.901744543669736	Mild
CV0128	31	42.889883470390544	Mild
CV0128	31	50.98081136432831	Mild
CV0128	31	47.20377938508706	Mild
CV0128	31	69.94927171004252	Mild
CV0128	31	56.05594027042536	Mild
CV0128	31	46.77181869261015	Mild
CV0128	31	47.976642302108615	Mild
CV0128	31	57.12639890581719	Mild
CV0128	31	54.36693232269822	Mild
CV0128	31	47.10271980436278	Mild
CV0128	31	38.75422623414624	Mild
CV0128	31	32.47538694598415	Mild
CV0128	31	50.82897527913655	Mild
CV0128	31	48.101644465058705	Mild
CV0128	31	43.2878868091337	Mild
CV0128	31	38.11614241303468	Mild
CV0128	31	45.06981565764936	Mild
CV0128	31	37.258291285137666	Mild
CV0128	31	35.616927192477235	Mild
CV0128	31	52.34819416358986	Mild
CV0128	31	49.083533603926945	Mild
CV0104	84	55.75368966555893	Mild
CV0104	84	47.70991054703755	Mild
CV0104	84	53.415923968902376	Mild
CV0104	84	64.96669912096104	Mild
CV0104	84	55.7400165590739	Mild
CV0104	84	51.993551703672075	Mild
CV0104	84	56.92657187861295	Mild
CV0104	84	68.5676679937127	Mild
CV0104	84	56.75024894503516	Mild
CV0104	84	68.33892691330068	Mild
CV0104	84	56.6140974429474	Mild
CV0104	84	57.197166894374334	Mild
CV0104	84	51.011532760170454	Mild
CV0104	84	42.75313063266727	Mild
CV0104	84	72.35224668735286	Mild
CV0104	84	55.24842270872991	Mild
CV0104	84	62.97967409309894	Mild
CV0104	84	47.55944158277601	Mild
CV0104	84	68.43648029068339	Mild
CV0104	84	56.81211780821444	Mild
CV0104	84	63.25973275706726	Mild
CV0104	84	71.13113560183034	Mild
CV0104	84	70.77220645434959	Mild
CV0104	84	44.86143031090788	Mild
CV0104	84	53.19895897431475	Mild
CV0104	84	64.23288001768098	Mild
CV0104	84	68.9243749699299	Mild
CV0104	84	53.91744961152604	Mild
CV0104	84	51.49159827483473	Mild
CV0104	84	55.46043170372553	Mild
CV0104	84	41.100524414881434	Mild
CV0104	84	64.80926824967645	Mild
CV0104	84	60.209015163880885	Mild
CV0104	84	70.57260677934792	Mild
CV0104	84	63.27593310853973	Mild
CV0104	84	49.548486376712205	Mild
CV0104	84	52.77389674735387	Mild
CV0104	84	51.418586961662264	Mild
CV0104	84	57.37727575555494	Mild
CV0104	84	42.24758201066342	Mild
CV0104	84	64.63201173853793	Mild
CV0104	84	66.27291659179045	Mild
CV0104	84	55.29652043968012	Mild
CV0104	84	60.53962714711815	Mild
CV0104	84	52.33908548404766	Mild
CV0104	84	59.731088314931306	Mild
CV0104	84	72.33702311280267	Mild
CV0104	84	62.86768958774473	Mild
CV0104	84	54.482800877654554	Mild
CV0104	84	55.049236895753324	Mild
CV0104	84	44.842110778618924	Mild
CV0104	84	54.468217097686484	Mild
CV0104	84	60.33995339006509	Mild
CV0104	84	73.52376241179431	Mild
CV0104	84	51.61247890055362	Mild
CV0104	84	55.65192103666833	Mild
CV0104	84	46.4157563132219	Mild
CV0104	84	67.6852655559922	Mild
CV0104	84	62.52802988259133	Mild
CV0104	84	60.01043968769602	Mild
CV0104	84	38.47522281585084	Mild
CV0104	84	60.25960733238495	Mild
CV0104	84	47.24200621307031	Mild
CV0104	84	50.0529162458878	Mild
CV0104	84	59.71598965292503	Mild
CV0104	84	63.98147444820135	Mild
CV0104	84	52.04552969488156	Mild
CV0104	84	56.21659294132948	Mild
CV0104	84	65.49931771076574	Mild
CV0104	84	63.07117368420821	Mild
CV0104	84	57.06504578448039	Mild
CV0104	84	44.4411890364456	Mild
CV0104	84	57.95550586654312	Mild
CV0104	84	50.50604956884511	Mild
CV0104	84	70.65663252103295	Mild
CV0104	84	48.39202321801847	Mild
CV0104	84	76.53245047513501	Mild
CV0104	84	62.1839307736818	Mild
CV0104	84	60.65306650748901	Mild
CV0104	84	55.74165945305548	Mild
CV0104	84	56.721806984565674	Mild
CV0104	84	67.7074688346589	Mild
CV0104	84	53.21077686395232	Mild
CV0104	84	52.172757427755066	Mild
CV0104	84	71.75388448418207	Mild
CV0104	84	62.960999437074484	Mild
CV0104	84	44.87399564723847	Mild
CV0104	84	69.1359402319354	Mild
CV0104	84	77.2436669997052	Mild
CV0104	84	53.014744666717796	Mild
CV0104	84	49.12692333459633	Mild
CV0104	84	64.07405782440097	Mild
CV0104	84	49.85917654764306	Mild
CV0104	84	63.27477721650449	Mild
CV0104	84	52.05699599375251	Mild
CV0104	84	69.10928096147657	Mild
CV0104	84	54.8762093671294	Mild
CV0104	84	49.894942914075436	Mild
CV0104	84	50.862624658573964	Mild
CV0104	84	56.646467032421384	Mild
CV0073	55	28.67206803151891	Mild
CV0073	55	33.834837349791826	Mild
CV0073	55	33.27821149867826	Mild
CV0073	55	39.97481047074643	Mild
CV0073	55	42.761907849381835	Mild
CV0073	55	38.559479456232964	Mild
CV0073	55	36.03230977677554	Mild
CV0073	55	38.88667100256874	Mild
CV0073	55	46.498404536820864	Mild
CV0073	55	47.535376995942705	Mild
CV0073	55	46.30228230179566	Mild
CV0073	55	41.38450485934999	Mild
CV0073	55	35.07688909431531	Mild
CV0073	55	37.42979427301935	Mild
CV0073	55	32.933741308523	Mild
CV0073	55	48.61663075251697	Mild
CV0073	55	44.09676121505266	Mild
CV0073	55	49.17872592342488	Mild
CV0073	55	41.3325341368379	Mild
CV0073	55	36.4829367485671	Mild
CV0073	55	37.16956758488652	Mild
CV0073	55	28.745382323512807	Mild
CV0073	55	46.56672029283438	Mild
CV0073	55	33.83690401355746	Mild
CV0073	55	41.04423327253622	Mild
CV0073	55	54.47077878727564	Mild
CV0073	55	35.93147117093661	Mild
CV0073	55	52.6944158075909	Mild
CV0073	55	44.88311839205039	Mild
CV0073	55	48.77321300591147	Mild
CV0073	55	38.22152059995089	Mild
CV0073	55	45.47410966879551	Mild
CV0073	55	31.950708177711928	Mild
CV0073	55	31.32522182370034	Mild
CV0073	55	40.16657520673954	Mild
CV0073	55	37.836098687258975	Mild
CV0073	55	40.73990792249602	Mild
CV0073	55	41.73939407721908	Mild
CV0073	55	48.574077178902165	Mild
CV0073	55	45.32443790055463	Mild
CV0073	55	34.615128138755615	Mild
CV0073	55	48.333241411884416	Mild
CV0073	55	34.84253050469071	Mild
CV0073	55	34.849552374238186	Mild
CV0073	55	51.492512778216394	Mild
CV0073	55	33.558999157430925	Mild
CV0073	55	31.896336362646586	Mild
CV0073	55	45.008377792668725	Mild
CV0073	55	44.24611564886602	Mild
CV0073	55	46.040780287604264	Mild
CV0073	55	31.17314399941621	Mild
CV0073	55	49.06079258365386	Mild
CV0073	55	46.88611351013257	Mild
CV0073	55	41.06824746983133	Mild
CV0073	55	41.874162761697335	Mild
CV0073	55	40.45957972718327	Mild
CV0073	55	49.83572416248703	Mild
CV0073	55	31.654263758507046	Mild
CV0073	55	35.604385222828164	Mild
CV0073	55	38.40022896966026	Mild
CV0073	55	48.75613676032946	Mild
CV0073	55	33.57343556340544	Mild
CV0073	55	41.09550830252644	Mild
CV0073	55	44.44904960408336	Mild
CV0073	55	35.16177731587217	Mild
CV0073	55	48.10694092661944	Mild
CV0073	55	35.19670088419489	Mild
CV0073	55	45.44932085770072	Mild
CV0073	55	34.176582954889724	Mild
CV0073	55	45.02978312238231	Mild
CV0073	55	34.205184501345414	Mild
CV0073	55	46.63180817272293	Mild
CV0073	55	44.01165754382942	Mild
CV0073	55	50.673206389907556	Mild
CV0073	55	38.3393064499557	Mild
CV0073	55	40.543883306997834	Mild
CV0073	55	48.30338376417261	Mild
CV0073	55	40.08091914440557	Mild
CV0073	55	45.82671453649024	Mild
CV0073	55	50.32277583103156	Mild
CV0073	55	36.067145290146534	Mild
CV0073	55	41.711386518403565	Mild
CV0073	55	37.47631893113081	Mild
CV0073	55	48.238716758100814	Mild
CV0073	55	52.10572586547868	Mild
CV0073	55	36.95843086733349	Mild
CV0073	55	43.043832370764044	Mild
CV0073	55	39.10738576996169	Mild
CV0073	55	42.10013153997409	Mild
CV0073	55	41.26131027644961	Mild
CV0073	55	46.98522123214016	Mild
CV0073	55	42.3217553815903	Mild
CV0073	55	32.76205719287503	Mild
CV0073	55	43.3695467789981	Mild
CV0073	55	57.71668814461507	Mild
CV0073	55	40.10690227667385	Mild
CV0073	55	46.23277590600506	Mild
CV0073	55	31.392257773776496	Mild
CV0073	55	43.47889326458845	Mild
CV0073	55	54.56729014934397	Mild
CV0062	49	53.59150984307425	Mild
CV0062	49	43.43405262473691	Mild
CV0062	49	54.095910277521746	Mild
CV0062	49	58.99216335605946	Mild
CV0062	49	58.34599344753107	Mild
CV0062	49	55.19810177099375	Mild
CV0062	49	51.98604647395343	Mild
CV0062	49	67.04511004670493	Mild
CV0062	49	50.74833410205204	Mild
CV0062	49	59.580396327319626	Mild
CV0062	49	42.214317917027415	Mild
CV0062	49	58.9146796565302	Mild
CV0062	49	60.45371737171115	Mild
CV0062	49	53.99247833093282	Mild
CV0062	49	51.00846918348378	Mild
CV0062	49	59.49126376325606	Mild
CV0062	49	54.000591903425025	Mild
CV0062	49	49.98077494236924	Mild
CV0062	49	53.84872235173789	Mild
CV0062	49	43.39565894039764	Mild
CV0062	49	59.9603724917004	Mild
CV0062	49	45.365327016116474	Mild
CV0062	49	59.580652816966804	Mild
CV0062	49	53.86815326755871	Mild
CV0062	49	57.45898348312855	Mild
CV0062	49	47.75912626913238	Mild
CV0062	49	55.131335204714226	Mild
CV0062	49	58.297189095165365	Mild
CV0062	49	43.978206680820634	Mild
CV0062	49	43.496278326695496	Mild
CV0062	49	49.89547048703949	Mild
CV0062	49	64.16230030731678	Mild
CV0062	49	45.02688258090247	Mild
CV0062	49	47.95965149339893	Mild
CV0062	49	48.459621595203465	Mild
CV0062	49	51.98913692062821	Mild
CV0062	49	58.74172968324482	Mild
CV0062	49	66.65393498327323	Mild
CV0062	49	47.48782909549323	Mild
CV0062	49	54.15569279551271	Mild
CV0062	49	52.8460118678513	Mild
CV0062	49	46.92164030034067	Mild
CV0062	49	61.0763987406617	Mild
CV0062	49	61.040589874830864	Mild
CV0062	49	76.45888928991532	Mild
CV0062	49	51.11331081708246	Mild
CV0062	49	56.86005785359203	Mild
CV0062	49	52.70914170129106	Mild
CV0062	49	54.15370866519987	Mild
CV0062	49	57.56928498527026	Mild
CV0062	49	48.92497520530241	Mild
CV0062	49	53.94678825409858	Mild
CV0062	49	50.916337068658976	Mild
CV0062	49	62.62273372554329	Mild
CV0062	49	48.05114489173011	Mild
CV0062	49	60.321508912829785	Mild
CV0062	49	50.08920230330486	Mild
CV0062	49	66.91551902571368	Mild
CV0062	49	47.73992540362199	Mild
CV0062	49	50.02505199228144	Mild
CV0062	49	60.360158891328524	Mild
CV0062	49	46.399053410221114	Mild
CV0062	49	47.22137155765783	Mild
CV0062	49	51.28833729360008	Mild
CV0062	49	53.99129644910639	Mild
CV0062	49	50.716009260728214	Mild
CV0062	49	40.45366949474301	Mild
CV0062	49	58.83725978039651	Mild
CV0062	49	50.903916267342886	Mild
CV0062	49	59.54147382505144	Mild
CV0062	49	47.5661046841234	Mild
CV0062	49	49.955747059290225	Mild
CV0062	49	51.29962443494981	Mild
CV0062	49	39.1502195023861	Mild
CV0062	49	54.900227860787155	Mild
CV0062	49	46.71691482584012	Mild
CV0062	49	48.75029334754506	Mild
CV0062	49	48.250318435513925	Mild
CV0062	49	59.692405579260395	Mild
CV0062	49	55.26288577289332	Mild
CV0062	49	45.43022722762238	Mild
CV0062	49	41.338374501538915	Mild
CV0062	49	58.40159080762179	Mild
CV0062	49	67.29663356242614	Mild
CV0062	49	47.22604216833745	Mild
CV0062	49	50.59573881940453	Mild
CV0062	49	45.43331457130941	Mild
CV0062	49	64.28872640232854	Mild
CV0062	49	50.89739989608807	Mild
CV0062	49	50.08595439166785	Mild
CV0062	49	56.90064672783566	Mild
CV0062	49	52.66117745036449	Mild
CV0062	49	43.200962137760904	Mild
CV0062	49	44.400232201258014	Mild
CV0062	49	55.08723971925678	Mild
CV0062	49	50.27620740573077	Mild
CV0062	49	56.97174184571422	Mild
CV0062	49	53.16886670890731	Mild
CV0062	49	61.89408531272459	Mild
[truncated: 3,001 more rows]
