# Supplementary material for: Single-cell immune aging clocks reveal inter-individual heterogeneity during infection and vaccination
Source: Nat Aging. 2025 Mar 5;5(4):607–21. doi: 10.1038/s43587-025-00819-z (PMC12003178; doi:10.1038/s43587-025-00819-z)
Supplement: Supplementary file 8 — Statistical source data. [file 43587_2025_819_MOESM8_ESM.zip › SD_EF3/CD4T_data3_fordistribution.txt]

donor_id	age	Prediction	condition
CV0904	38	56.974517240326314	Healthy
CV0904	38	43.87557345390226	Healthy
CV0904	38	56.68179496637237	Healthy
CV0904	38	41.22357517988627	Healthy
CV0904	38	46.813391037624676	Healthy
CV0904	38	36.96934056671227	Healthy
CV0904	38	42.08893376374166	Healthy
CV0904	38	51.02102732400741	Healthy
CV0904	38	46.691592358509354	Healthy
CV0904	38	54.34699821813145	Healthy
CV0904	38	34.154583052808974	Healthy
CV0904	38	41.85618649690819	Healthy
CV0904	38	38.354027044371385	Healthy
CV0904	38	49.78936941351638	Healthy
CV0904	38	42.910646852486174	Healthy
CV0904	38	41.44143848910219	Healthy
CV0904	38	65.84174846775025	Healthy
CV0904	38	42.79206444857906	Healthy
CV0904	38	46.16113563649324	Healthy
CV0904	38	53.05519144972392	Healthy
CV0904	38	46.84804229520379	Healthy
CV0904	38	43.6128853825772	Healthy
CV0904	38	42.70677767439542	Healthy
CV0904	38	35.322038132779056	Healthy
CV0904	38	46.05888951733894	Healthy
CV0904	38	43.833560615450764	Healthy
CV0904	38	50.4521540747782	Healthy
CV0904	38	46.91411458574225	Healthy
CV0904	38	59.891345603362815	Healthy
CV0904	38	47.652812660090106	Healthy
CV0904	38	35.00933393960448	Healthy
CV0904	38	57.15419025202516	Healthy
CV0904	38	48.36786130195576	Healthy
CV0904	38	57.523676028611945	Healthy
CV0904	38	48.85870476151641	Healthy
CV0904	38	69.40439059750162	Healthy
CV0904	38	47.925096537879945	Healthy
CV0904	38	36.14903951286358	Healthy
CV0904	38	67.44321189443279	Healthy
CV0904	38	55.20524094523925	Healthy
CV0904	38	50.110642859066914	Healthy
CV0904	38	45.42840668554545	Healthy
CV0904	38	47.97591543985128	Healthy
CV0904	38	38.42411345229768	Healthy
CV0904	38	38.75239258483329	Healthy
CV0904	38	64.64432020922135	Healthy
CV0904	38	40.51109745004652	Healthy
CV0904	38	52.50730854112239	Healthy
CV0904	38	49.76606141988299	Healthy
CV0904	38	50.10279542008215	Healthy
CV0904	38	46.72742149058997	Healthy
CV0904	38	21.54991231217131	Healthy
CV0904	38	53.80658477498256	Healthy
CV0904	38	58.83541120344872	Healthy
CV0904	38	51.04130769045424	Healthy
CV0904	38	33.673226825696425	Healthy
CV0904	38	49.75776130101732	Healthy
CV0904	38	58.25812590836272	Healthy
CV0904	38	42.95655767618973	Healthy
CV0904	38	31.509029369482196	Healthy
CV0904	38	46.87973366163869	Healthy
CV0904	38	53.52015779408302	Healthy
CV0904	38	58.84450050264015	Healthy
CV0904	38	35.2473297480083	Healthy
CV0904	38	49.86094142501273	Healthy
CV0904	38	57.54676628415104	Healthy
CV0904	38	55.57290549529902	Healthy
CV0904	38	38.959591077457986	Healthy
CV0904	38	53.02631917780981	Healthy
CV0904	38	61.13911414047369	Healthy
CV0904	38	23.964460561948748	Healthy
CV0904	38	55.93946523735194	Healthy
CV0904	38	49.85533373476819	Healthy
CV0904	38	49.45215884621837	Healthy
CV0904	38	57.93398752343411	Healthy
CV0904	38	34.01011393528925	Healthy
CV0904	38	48.37420364833117	Healthy
CV0904	38	52.19117547768218	Healthy
CV0904	38	66.61206533697619	Healthy
CV0904	38	42.54873470434043	Healthy
CV0904	38	53.729468670564295	Healthy
CV0904	38	50.776574984593786	Healthy
CV0904	38	58.22523777966314	Healthy
CV0904	38	40.89329513681043	Healthy
CV0904	38	59.08681712740173	Healthy
CV0904	38	53.165991516206226	Healthy
CV0904	38	52.45802640805797	Healthy
CV0904	38	62.69748976684148	Healthy
CV0904	38	30.28866185192797	Healthy
CV0904	38	45.66251374153815	Healthy
CV0904	38	50.092540962631674	Healthy
CV0904	38	45.189303348959655	Healthy
CV0904	38	53.115149085330835	Healthy
CV0904	38	36.86556714280491	Healthy
CV0904	38	38.53852765425927	Healthy
CV0904	38	63.224171576976076	Healthy
CV0904	38	46.261909169741735	Healthy
CV0904	38	47.262678793568504	Healthy
CV0904	38	51.44853646157123	Healthy
CV0904	38	54.1002044192044	Healthy
CV0902	57	45.65534639496866	Healthy
CV0902	57	61.06393248938622	Healthy
CV0902	57	35.74778218629556	Healthy
CV0902	57	31.510393160635346	Healthy
CV0902	57	44.869639661531345	Healthy
CV0902	57	34.84689169992653	Healthy
CV0902	57	39.58087802972678	Healthy
CV0902	57	45.104918665686085	Healthy
CV0902	57	25.182218918079773	Healthy
CV0902	57	41.34192579868016	Healthy
CV0902	57	36.31393034713588	Healthy
CV0902	57	36.01548198478579	Healthy
CV0902	57	32.16160270439252	Healthy
CV0902	57	35.224630944836896	Healthy
CV0902	57	28.21457621618603	Healthy
CV0902	57	42.20144057336168	Healthy
CV0902	57	32.42208328133055	Healthy
CV0902	57	33.395494314615725	Healthy
CV0902	57	28.10948430926254	Healthy
CV0902	57	53.242245613106455	Healthy
CV0902	57	53.62784728349779	Healthy
CV0902	57	33.018130188941406	Healthy
CV0902	57	44.105931615945046	Healthy
CV0902	57	24.6972657410208	Healthy
CV0902	57	42.57696193752031	Healthy
CV0902	57	35.23192569193651	Healthy
CV0902	57	38.151914479064935	Healthy
CV0902	57	21.146292173675587	Healthy
CV0902	57	54.15053584424487	Healthy
CV0902	57	44.81714290712883	Healthy
CV0902	57	57.58439215796782	Healthy
CV0902	57	37.08918699095833	Healthy
CV0902	57	29.383176549936508	Healthy
CV0902	57	30.96454649016186	Healthy
CV0902	57	40.503190571762595	Healthy
CV0902	57	35.817871198227394	Healthy
CV0902	57	52.56018473280569	Healthy
CV0902	57	34.706056430426614	Healthy
CV0902	57	32.01864911032675	Healthy
CV0902	57	63.261853067342116	Healthy
CV0902	57	32.28256529631259	Healthy
CV0902	57	37.35423654469769	Healthy
CV0902	57	30.808863192117727	Healthy
CV0902	57	41.70586908763592	Healthy
CV0902	57	30.07054156388619	Healthy
CV0902	57	40.91285441313455	Healthy
CV0902	57	38.049249525199215	Healthy
CV0902	57	41.835165319549795	Healthy
CV0902	57	43.402682417921824	Healthy
CV0902	57	29.96725057381143	Healthy
CV0902	57	26.930948041929643	Healthy
CV0902	57	41.78570525461045	Healthy
CV0902	57	44.62735277837202	Healthy
CV0902	57	52.99196664687896	Healthy
CV0902	57	53.13005738911891	Healthy
CV0902	57	35.35477359477914	Healthy
CV0902	57	34.048446323397926	Healthy
CV0902	57	41.72055728154974	Healthy
CV0902	57	41.846619914291765	Healthy
CV0902	57	33.69349528652617	Healthy
CV0902	57	22.033414166190248	Healthy
CV0902	57	47.76132047651482	Healthy
CV0902	57	40.44305860950562	Healthy
CV0902	57	52.99608747047813	Healthy
CV0902	57	27.515433043621652	Healthy
CV0902	57	33.35574816001731	Healthy
CV0902	57	54.3166407196582	Healthy
CV0902	57	45.101198858680974	Healthy
CV0902	57	26.386462919444572	Healthy
CV0902	57	50.71399039992878	Healthy
CV0902	57	35.833569101414575	Healthy
CV0902	57	39.868685414287036	Healthy
CV0902	57	46.54127352435532	Healthy
CV0902	57	46.97343079230164	Healthy
CV0902	57	43.368825711366206	Healthy
CV0902	57	38.84413825354605	Healthy
CV0902	57	9.436811512726264	Healthy
CV0902	57	59.30710521448674	Healthy
CV0902	57	42.363258506162886	Healthy
CV0902	57	32.88941427991537	Healthy
CV0902	57	36.446976029383755	Healthy
CV0902	57	46.08923003494056	Healthy
CV0902	57	35.78908787736216	Healthy
CV0902	57	44.90313966431037	Healthy
CV0902	57	58.80429968854151	Healthy
CV0902	57	27.390469885624672	Healthy
CV0902	57	35.2315167870664	Healthy
CV0902	57	31.580194423242162	Healthy
CV0902	57	40.776179108680545	Healthy
CV0902	57	35.724538765016334	Healthy
CV0902	57	54.78543478203361	Healthy
CV0902	57	50.160536148624985	Healthy
CV0902	57	51.80964941415003	Healthy
CV0902	57	51.79480976512369	Healthy
CV0902	57	30.964470945292454	Healthy
CV0902	57	40.42322554373373	Healthy
CV0902	57	38.15122177136732	Healthy
CV0902	57	42.09580053933156	Healthy
CV0902	57	36.51690626242977	Healthy
CV0902	57	61.6044826488343	Healthy
CV0911	40	63.4617995427644	Healthy
CV0911	40	44.580790125612616	Healthy
CV0911	40	45.54428951028408	Healthy
CV0911	40	57.147208019905285	Healthy
CV0911	40	68.6962730533997	Healthy
CV0911	40	46.494333420157886	Healthy
CV0911	40	36.36313385437638	Healthy
CV0911	40	67.56431353775815	Healthy
CV0911	40	54.4650805030008	Healthy
CV0911	40	46.75604254860462	Healthy
CV0911	40	46.65058656605962	Healthy
CV0911	40	53.85359365570678	Healthy
CV0911	40	38.330697414504876	Healthy
CV0911	40	56.09553462538023	Healthy
CV0911	40	37.54353159045564	Healthy
CV0911	40	39.55092635678781	Healthy
CV0911	40	58.178905473069044	Healthy
CV0911	40	49.55453085725166	Healthy
CV0911	40	34.487682445987595	Healthy
CV0911	40	67.00651744623023	Healthy
CV0911	40	38.77746643123362	Healthy
CV0911	40	49.140164759564094	Healthy
CV0911	40	40.25305520640356	Healthy
CV0911	40	32.451366596539245	Healthy
CV0911	40	52.65246987604011	Healthy
CV0911	40	50.366019781675654	Healthy
CV0911	40	39.19629344039001	Healthy
CV0911	40	35.81518532161685	Healthy
CV0911	40	40.801973346924036	Healthy
CV0911	40	53.88857757412145	Healthy
CV0911	40	38.83509974826078	Healthy
CV0911	40	44.85736813870181	Healthy
CV0911	40	32.32026444849446	Healthy
CV0911	40	34.23047166461938	Healthy
CV0911	40	60.8966609258801	Healthy
CV0911	40	36.69777412014981	Healthy
CV0911	40	28.557052557734274	Healthy
CV0911	40	26.474920896580635	Healthy
CV0911	40	49.12775381063815	Healthy
CV0911	40	29.66911415936435	Healthy
CV0911	40	46.833167483604086	Healthy
CV0911	40	75.71592932625646	Healthy
CV0911	40	52.17968776792204	Healthy
CV0911	40	41.1646447242572	Healthy
CV0911	40	35.670415422768095	Healthy
CV0911	40	35.99239658120747	Healthy
CV0911	40	51.91748516244377	Healthy
CV0911	40	54.500379937490095	Healthy
CV0911	40	41.78093207800011	Healthy
CV0911	40	46.782313573782496	Healthy
CV0911	40	45.81597810098811	Healthy
CV0911	40	42.67423134978251	Healthy
CV0911	40	56.70202443302578	Healthy
CV0911	40	33.64758925964508	Healthy
CV0911	40	64.12920506684884	Healthy
CV0911	40	59.49733286407343	Healthy
CV0911	40	58.60586858373437	Healthy
CV0911	40	51.48842339465567	Healthy
CV0911	40	42.76252269755088	Healthy
CV0911	40	24.765445322296564	Healthy
CV0911	40	30.5123923871551	Healthy
CV0911	40	44.224624843484044	Healthy
CV0911	40	59.47834006421905	Healthy
CV0911	40	48.58170131267317	Healthy
CV0911	40	42.83084559015581	Healthy
CV0911	40	49.706051222228226	Healthy
CV0911	40	50.39502714360013	Healthy
CV0911	40	43.37310888902291	Healthy
CV0911	40	60.119469696196596	Healthy
CV0911	40	52.06280719191037	Healthy
CV0911	40	51.03126827613518	Healthy
CV0911	40	50.9280070272595	Healthy
CV0911	40	39.27222247139177	Healthy
CV0911	40	48.897618934191584	Healthy
CV0911	40	31.868197982138398	Healthy
CV0911	40	30.768493631945464	Healthy
CV0911	40	50.80941184252532	Healthy
CV0911	40	48.32018147906402	Healthy
CV0911	40	52.70453808872447	Healthy
CV0911	40	53.3782553571009	Healthy
CV0911	40	65.43925376339907	Healthy
CV0911	40	35.07104022007835	Healthy
CV0911	40	52.68612798427694	Healthy
CV0911	40	53.30262360655297	Healthy
CV0911	40	54.12848030314703	Healthy
CV0911	40	49.63388637880539	Healthy
CV0911	40	43.17164270428557	Healthy
CV0911	40	53.987144258388525	Healthy
CV0911	40	52.5114935624197	Healthy
CV0911	40	45.64313671848071	Healthy
CV0911	40	34.04349242485679	Healthy
CV0911	40	34.74990324212457	Healthy
CV0911	40	39.72063416349306	Healthy
CV0911	40	62.8831764148405	Healthy
CV0911	40	34.204300749858916	Healthy
CV0911	40	41.934904315993755	Healthy
CV0911	40	29.27079015786353	Healthy
CV0911	40	56.67570831387331	Healthy
CV0911	40	55.656576475323305	Healthy
CV0911	40	30.780237627102856	Healthy
CV0929	64	65.32813636428453	Healthy
CV0929	64	71.92919659323098	Healthy
CV0929	64	69.77346358065735	Healthy
CV0929	64	42.042581883416155	Healthy
CV0929	64	61.94526498943374	Healthy
CV0929	64	59.50508645401854	Healthy
CV0929	64	49.51676573995098	Healthy
CV0929	64	57.25138690623904	Healthy
CV0929	64	54.464623439363976	Healthy
CV0929	64	52.73404596151649	Healthy
CV0929	64	47.948091387482044	Healthy
CV0929	64	67.82375553282147	Healthy
CV0929	64	66.2545639176734	Healthy
CV0929	64	70.50604735561087	Healthy
CV0929	64	57.249500056600525	Healthy
CV0929	64	52.818576922248084	Healthy
CV0929	64	61.241747649193314	Healthy
CV0929	64	73.43533673304593	Healthy
CV0929	64	63.444311434975155	Healthy
CV0929	64	61.637479543710526	Healthy
CV0929	64	45.60931846433327	Healthy
CV0929	64	63.21250702903836	Healthy
CV0929	64	55.37529230363934	Healthy
CV0929	64	51.35849166567297	Healthy
CV0929	64	51.83408706016745	Healthy
CV0929	64	61.76408444913831	Healthy
CV0929	64	62.59128200519904	Healthy
CV0929	64	69.63061485259696	Healthy
CV0929	64	54.50500896252578	Healthy
CV0929	64	63.26941738104819	Healthy
CV0929	64	60.378390753335104	Healthy
CV0929	64	66.52031958836457	Healthy
CV0929	64	55.76304858458852	Healthy
CV0929	64	55.14489512275258	Healthy
CV0929	64	65.33132393352932	Healthy
CV0929	64	47.768870924874044	Healthy
CV0929	64	61.938892614670095	Healthy
CV0929	64	56.47908921948736	Healthy
CV0929	64	58.85370629571924	Healthy
CV0929	64	61.28204746565441	Healthy
CV0929	64	71.77620985688628	Healthy
CV0929	64	70.76128004203181	Healthy
CV0929	64	44.420764967523304	Healthy
CV0929	64	55.07079335458587	Healthy
CV0929	64	50.70375762545519	Healthy
CV0929	64	61.655412454266255	Healthy
CV0929	64	49.633522039234364	Healthy
CV0929	64	61.30119229677835	Healthy
CV0929	64	63.7410996827778	Healthy
CV0929	64	71.1820900456044	Healthy
CV0929	64	55.57681014647445	Healthy
CV0929	64	60.65038085527099	Healthy
CV0929	64	64.73583006533943	Healthy
CV0929	64	50.45625070004583	Healthy
CV0929	64	65.90976837106605	Healthy
CV0929	64	49.95501181546782	Healthy
CV0929	64	61.69894383007668	Healthy
CV0929	64	67.48066289281411	Healthy
CV0929	64	56.28749515681132	Healthy
CV0929	64	72.08636714566778	Healthy
CV0929	64	68.90863870442804	Healthy
CV0929	64	52.03132221816323	Healthy
CV0929	64	61.184469154395735	Healthy
CV0929	64	52.07272903690781	Healthy
CV0929	64	60.688242892621425	Healthy
CV0929	64	64.8559028785392	Healthy
CV0929	64	56.38513074103149	Healthy
CV0929	64	45.52805406769136	Healthy
CV0929	64	64.48687644109732	Healthy
CV0929	64	47.531724988388945	Healthy
CV0929	64	47.34380039361388	Healthy
CV0929	64	53.55483416047647	Healthy
CV0929	64	38.381709740075664	Healthy
CV0929	64	69.6936468356224	Healthy
CV0929	64	56.398499305734724	Healthy
CV0929	64	56.39890958184925	Healthy
CV0929	64	67.48537696294692	Healthy
CV0929	64	49.261268287003425	Healthy
CV0929	64	66.69135730901206	Healthy
CV0929	64	51.76367507614495	Healthy
CV0929	64	68.85206254918006	Healthy
CV0929	64	60.363327311952354	Healthy
CV0929	64	78.35814382733642	Healthy
CV0929	64	54.25709332824215	Healthy
CV0929	64	56.30932845375582	Healthy
CV0929	64	62.416828644462825	Healthy
CV0929	64	57.26711379919685	Healthy
CV0929	64	63.18331553087731	Healthy
CV0929	64	59.84547597472582	Healthy
CV0929	64	39.7393311488844	Healthy
CV0929	64	59.453277501100665	Healthy
CV0929	64	69.25909498345229	Healthy
CV0929	64	50.09229980261745	Healthy
CV0929	64	49.65176690752882	Healthy
CV0929	64	72.53806604792868	Healthy
CV0929	64	60.14359651416367	Healthy
CV0929	64	64.07529931299138	Healthy
CV0929	64	72.01066635516872	Healthy
CV0929	64	71.60629461248803	Healthy
CV0929	64	68.62734425593831	Healthy
CV0915	44	51.191247212167774	Healthy
CV0915	44	49.20953075586975	Healthy
CV0915	44	34.92383303163295	Healthy
CV0915	44	51.461330561302006	Healthy
CV0915	44	48.015211538466964	Healthy
CV0915	44	33.84324217718893	Healthy
CV0915	44	66.36797622788106	Healthy
CV0915	44	56.58722864431848	Healthy
CV0915	44	48.9776011943598	Healthy
CV0915	44	53.608650455276205	Healthy
CV0915	44	54.88570688165456	Healthy
CV0915	44	39.89936148157252	Healthy
CV0915	44	54.360770036005384	Healthy
CV0915	44	43.49164650409935	Healthy
CV0915	44	42.83259366547038	Healthy
CV0915	44	52.46379891771748	Healthy
CV0915	44	44.24555762138801	Healthy
CV0915	44	70.27815436984078	Healthy
CV0915	44	39.99379103192427	Healthy
CV0915	44	64.7645416828516	Healthy
CV0915	44	48.93679880040675	Healthy
CV0915	44	28.364968533616775	Healthy
CV0915	44	56.98294365835753	Healthy
CV0915	44	53.589667580227456	Healthy
CV0915	44	38.65947091137901	Healthy
CV0915	44	47.12620778293834	Healthy
CV0915	44	45.080348644418706	Healthy
CV0915	44	49.02537514860743	Healthy
CV0915	44	51.94580777060252	Healthy
CV0915	44	47.511458091498554	Healthy
CV0915	44	45.20115293340611	Healthy
CV0915	44	50.316568386221064	Healthy
CV0915	44	51.027984865263065	Healthy
CV0915	44	48.725461683066115	Healthy
CV0915	44	59.823529071053684	Healthy
CV0915	44	43.87836351965023	Healthy
CV0915	44	48.747072899996994	Healthy
CV0915	44	56.147089610251676	Healthy
CV0915	44	62.68315682277297	Healthy
CV0915	44	42.09779390484332	Healthy
CV0915	44	50.518510930898856	Healthy
CV0915	44	38.21765493885564	Healthy
CV0915	44	37.45546035942584	Healthy
CV0915	44	37.57698783641355	Healthy
CV0915	44	58.796753656455934	Healthy
CV0915	44	54.74704206428737	Healthy
CV0915	44	59.331374814517325	Healthy
CV0915	44	62.51169752781917	Healthy
CV0915	44	56.43882228555364	Healthy
CV0915	44	59.753610642576135	Healthy
CV0915	44	44.16954761499487	Healthy
CV0915	44	68.60089473882661	Healthy
CV0915	44	66.55064680377087	Healthy
CV0915	44	36.824326812369094	Healthy
CV0915	44	41.75117026823702	Healthy
CV0915	44	46.09237962274707	Healthy
CV0915	44	66.23328268295529	Healthy
CV0915	44	56.09605899112939	Healthy
CV0915	44	41.672089607154085	Healthy
CV0915	44	52.48533006508096	Healthy
CV0915	44	36.973985565553576	Healthy
CV0915	44	48.56850472851486	Healthy
CV0915	44	48.187802746942204	Healthy
CV0915	44	57.050521167335845	Healthy
CV0915	44	57.709320602650656	Healthy
CV0915	44	53.89387634823801	Healthy
CV0915	44	56.30869487999362	Healthy
CV0915	44	45.923603179688065	Healthy
CV0915	44	47.394448830097204	Healthy
CV0915	44	57.67984170302812	Healthy
CV0915	44	44.40841581186118	Healthy
CV0915	44	49.725721897785114	Healthy
CV0915	44	50.152444957577764	Healthy
CV0915	44	58.089229455963135	Healthy
CV0915	44	44.515140435689275	Healthy
CV0915	44	44.533787565211455	Healthy
CV0915	44	63.0696095750841	Healthy
CV0915	44	59.3076720871829	Healthy
CV0915	44	52.08906619491471	Healthy
CV0915	44	44.00900013976976	Healthy
CV0915	44	60.439300257486906	Healthy
CV0915	44	48.2298316793924	Healthy
CV0915	44	50.655234343076884	Healthy
CV0915	44	40.17788293029705	Healthy
CV0915	44	67.93438754446792	Healthy
CV0915	44	38.95171205384482	Healthy
CV0915	44	52.90582727039324	Healthy
CV0915	44	70.39046016308278	Healthy
CV0915	44	59.29968424893959	Healthy
CV0915	44	39.232565293838064	Healthy
CV0915	44	55.09351873225403	Healthy
CV0915	44	72.78808454162579	Healthy
CV0915	44	43.84823003770824	Healthy
CV0915	44	47.582042187999676	Healthy
CV0915	44	47.67185239605742	Healthy
CV0915	44	50.78029412512801	Healthy
CV0915	44	63.523301180479955	Healthy
CV0915	44	56.70014293260913	Healthy
CV0915	44	61.67028526814802	Healthy
CV0915	44	61.76643356332096	Healthy
CV0917	62	45.729312731775046	Healthy
CV0917	62	49.95852939485927	Healthy
CV0917	62	60.6446381552884	Healthy
CV0917	62	61.85041795810778	Healthy
CV0917	62	32.4429006779667	Healthy
CV0917	62	61.14944382270812	Healthy
CV0917	62	57.50334575209925	Healthy
CV0917	62	59.08747316863534	Healthy
CV0917	62	56.67533594382735	Healthy
CV0917	62	59.0476032572213	Healthy
CV0917	62	50.76566123861182	Healthy
CV0917	62	49.725686296647446	Healthy
CV0917	62	44.11486201616856	Healthy
CV0917	62	57.059073928368086	Healthy
CV0917	62	48.99561840501485	Healthy
CV0917	62	53.479423935755946	Healthy
CV0917	62	47.54113503982922	Healthy
CV0917	62	41.577914693979466	Healthy
CV0917	62	52.867276742549855	Healthy
CV0917	62	49.15394582813645	Healthy
CV0917	62	47.03089331273242	Healthy
CV0917	62	46.00126967797529	Healthy
CV0917	62	49.86722203441237	Healthy
CV0917	62	61.383210010541085	Healthy
CV0917	62	67.21846894259333	Healthy
CV0917	62	50.091340123413936	Healthy
CV0917	62	66.44640073053745	Healthy
CV0917	62	56.790127974911655	Healthy
CV0917	62	53.62166558348766	Healthy
CV0917	62	60.720595521069555	Healthy
CV0917	62	52.729283460855925	Healthy
CV0917	62	62.921507522569264	Healthy
CV0917	62	50.90892364882457	Healthy
CV0917	62	46.79363463194389	Healthy
CV0917	62	47.162618867384424	Healthy
CV0917	62	58.24491841080585	Healthy
CV0917	62	50.18741989498669	Healthy
CV0917	62	52.657216594144806	Healthy
CV0917	62	57.71827396210988	Healthy
CV0917	62	61.133753441005915	Healthy
CV0917	62	41.15074968209872	Healthy
CV0917	62	65.40591900776936	Healthy
CV0917	62	56.15402937419354	Healthy
CV0917	62	44.936889811188955	Healthy
CV0917	62	61.31428807273234	Healthy
CV0917	62	60.911862654290346	Healthy
CV0917	62	48.4065403292534	Healthy
CV0917	62	59.111561474549276	Healthy
CV0917	62	61.12064632235693	Healthy
CV0917	62	58.03285493968869	Healthy
CV0917	62	56.456285940057654	Healthy
CV0917	62	51.47295608814743	Healthy
CV0917	62	57.39706665877543	Healthy
CV0917	62	66.62826637899263	Healthy
CV0917	62	55.14523109028283	Healthy
CV0917	62	43.380521895825915	Healthy
CV0917	62	55.7909094785358	Healthy
CV0917	62	46.93346983630514	Healthy
CV0917	62	43.162704604617545	Healthy
CV0917	62	42.23971624337885	Healthy
CV0917	62	54.44248078247334	Healthy
CV0917	62	49.660165096417074	Healthy
CV0917	62	52.38683056791061	Healthy
CV0917	62	49.33198766042667	Healthy
CV0917	62	64.49419828411759	Healthy
CV0917	62	52.583055836718806	Healthy
CV0917	62	53.442778082669996	Healthy
CV0917	62	42.81087325442679	Healthy
CV0917	62	49.73855847509311	Healthy
CV0917	62	63.06480334316795	Healthy
CV0917	62	48.62830416176856	Healthy
CV0917	62	52.69157048307784	Healthy
CV0917	62	59.064352052615725	Healthy
CV0917	62	48.243051525380885	Healthy
CV0917	62	34.579793824211265	Healthy
CV0917	62	59.22888512868441	Healthy
CV0917	62	57.40709449403687	Healthy
CV0917	62	60.401010290774344	Healthy
CV0917	62	60.211945507740474	Healthy
CV0917	62	47.614015979406425	Healthy
CV0917	62	55.92748546012294	Healthy
CV0917	62	36.722981218553656	Healthy
CV0917	62	58.70879563756848	Healthy
CV0917	62	55.61360695113959	Healthy
CV0917	62	55.81234175854623	Healthy
CV0917	62	56.17097546206358	Healthy
CV0917	62	59.392290543547915	Healthy
CV0917	62	61.084759876135436	Healthy
CV0917	62	51.09329086097594	Healthy
CV0917	62	34.441292153297475	Healthy
CV0917	62	41.33209101275879	Healthy
CV0917	62	47.26760660791331	Healthy
CV0917	62	39.95936458323918	Healthy
CV0917	62	67.58630815349962	Healthy
CV0917	62	55.899843736510654	Healthy
CV0917	62	58.15057990902877	Healthy
CV0917	62	50.76061165161413	Healthy
CV0917	62	48.04369384198723	Healthy
CV0917	62	56.309917559622114	Healthy
CV0917	62	60.1121811484116	Healthy
CV0939	73	58.547329644438534	Healthy
CV0939	73	62.16488813252533	Healthy
CV0939	73	55.455472826847654	Healthy
CV0939	73	50.343876496018666	Healthy
CV0939	73	47.16471129908017	Healthy
CV0939	73	43.44710356173029	Healthy
CV0939	73	66.64224651861817	Healthy
CV0939	73	72.19910664661941	Healthy
CV0939	73	65.66895850599732	Healthy
CV0939	73	60.41624784890908	Healthy
CV0939	73	44.33908813832926	Healthy
CV0939	73	60.52462379545451	Healthy
CV0939	73	69.43658146838247	Healthy
CV0939	73	69.80619592350104	Healthy
CV0939	73	46.30372199886871	Healthy
CV0939	73	50.62618213845933	Healthy
CV0939	73	59.31809452652759	Healthy
CV0939	73	52.31242847301738	Healthy
CV0939	73	62.40657361137595	Healthy
CV0939	73	68.91729583003055	Healthy
CV0939	73	68.099355465536	Healthy
CV0939	73	48.097257880515734	Healthy
CV0939	73	58.464160624627624	Healthy
CV0939	73	64.39708662577902	Healthy
CV0939	73	62.56642944928002	Healthy
CV0939	73	57.08779466233734	Healthy
CV0939	73	44.78664982410348	Healthy
CV0939	73	47.203606394103005	Healthy
CV0939	73	53.570694555523616	Healthy
CV0939	73	64.41166604017234	Healthy
CV0939	73	64.39684651771815	Healthy
CV0939	73	56.43181678607132	Healthy
CV0939	73	52.05578672454134	Healthy
CV0939	73	63.88122200501921	Healthy
CV0939	73	51.62247484929982	Healthy
CV0939	73	51.20153609813291	Healthy
CV0939	73	63.99165190656963	Healthy
CV0939	73	80.08496556633773	Healthy
CV0939	73	52.41071614073594	Healthy
CV0939	73	59.389443110282954	Healthy
CV0939	73	52.91449707979286	Healthy
CV0939	73	54.66159446199688	Healthy
CV0939	73	55.25719239313472	Healthy
CV0939	73	53.83043207405569	Healthy
CV0939	73	55.935751466899255	Healthy
CV0939	73	61.74036280432275	Healthy
CV0939	73	58.96895870436932	Healthy
CV0939	73	46.63106798382336	Healthy
CV0939	73	70.28817806627649	Healthy
CV0939	73	68.90277699874574	Healthy
CV0939	73	63.13088056564166	Healthy
CV0939	73	59.561034600059784	Healthy
CV0939	73	63.81575175815299	Healthy
CV0939	73	70.24157170285355	Healthy
CV0939	73	59.289342396758215	Healthy
CV0939	73	53.46233724256468	Healthy
CV0939	73	68.90352174130808	Healthy
CV0939	73	53.82245122431019	Healthy
CV0939	73	56.51800698264564	Healthy
CV0939	73	50.59567350299753	Healthy
CV0939	73	46.03096867463753	Healthy
CV0939	73	56.302937666982984	Healthy
CV0939	73	57.013277917254015	Healthy
CV0939	73	44.99290163334842	Healthy
CV0939	73	48.339984865553674	Healthy
CV0939	73	54.54185429292039	Healthy
CV0939	73	65.8352501615717	Healthy
CV0939	73	46.65479060351707	Healthy
CV0939	73	59.27950421757246	Healthy
CV0939	73	45.68629918879389	Healthy
CV0939	73	41.903485501266495	Healthy
CV0939	73	66.33371147736558	Healthy
CV0939	73	46.57728837694872	Healthy
CV0939	73	71.22624227016874	Healthy
CV0939	73	48.013905603111546	Healthy
CV0939	73	57.244492823040275	Healthy
CV0939	73	52.706767621078754	Healthy
CV0939	73	47.13026852535801	Healthy
CV0939	73	48.18937341526787	Healthy
CV0939	73	74.01531154062516	Healthy
CV0939	73	76.69596919522233	Healthy
CV0939	73	64.67086018853996	Healthy
CV0939	73	66.31321117564687	Healthy
CV0939	73	53.54406987828958	Healthy
CV0939	73	47.764993064985816	Healthy
CV0939	73	52.52001795567103	Healthy
CV0939	73	49.034757745847784	Healthy
CV0939	73	62.45802900475093	Healthy
CV0939	73	71.34531216898002	Healthy
CV0939	73	60.52211239321667	Healthy
CV0939	73	65.31893204086602	Healthy
CV0939	73	48.51917424060203	Healthy
CV0939	73	62.47609531043003	Healthy
CV0939	73	65.84720060843998	Healthy
CV0939	73	43.71221727324584	Healthy
CV0939	73	71.87655754931276	Healthy
CV0939	73	59.306093576796435	Healthy
CV0939	73	53.44166151084904	Healthy
CV0939	73	56.92180493539306	Healthy
CV0939	73	51.06559319567654	Healthy
CV0926	70	82.24656718784803	Healthy
CV0926	70	68.78566661912862	Healthy
CV0926	70	70.97621682425039	Healthy
CV0926	70	61.39118849791262	Healthy
CV0926	70	79.48573269078297	Healthy
CV0926	70	74.20901556998557	Healthy
CV0926	70	58.53427128323864	Healthy
CV0926	70	76.1095951455821	Healthy
CV0926	70	83.13456859301641	Healthy
CV0926	70	82.64230937181433	Healthy
CV0926	70	77.84457956093956	Healthy
CV0926	70	74.51649892388417	Healthy
CV0926	70	77.56891819915235	Healthy
CV0926	70	71.28496265909136	Healthy
CV0926	70	84.47787978060524	Healthy
CV0926	70	86.05657570612341	Healthy
CV0926	70	68.32788622615338	Healthy
CV0926	70	71.54336213498728	Healthy
CV0926	70	69.06809762851242	Healthy
CV0926	70	73.56306158238809	Healthy
CV0926	70	64.3392354796686	Healthy
CV0926	70	72.76989411571931	Healthy
CV0926	70	81.40859434946312	Healthy
CV0926	70	69.32180549203761	Healthy
CV0926	70	84.71248827454772	Healthy
CV0926	70	66.6181640082111	Healthy
CV0926	70	83.35544824956042	Healthy
CV0926	70	68.24170378196128	Healthy
CV0926	70	77.40249168152735	Healthy
CV0926	70	66.66304758035302	Healthy
CV0926	70	69.30775569128113	Healthy
CV0926	70	77.08201059279465	Healthy
CV0926	70	73.12128204221493	Healthy
CV0926	70	70.91189905501382	Healthy
CV0926	70	77.16205852807127	Healthy
CV0926	70	89.77896272774635	Healthy
CV0926	70	77.1848750462323	Healthy
CV0926	70	65.48450773109218	Healthy
CV0926	70	73.89184294515762	Healthy
CV0926	70	76.31615216402383	Healthy
CV0926	70	71.95190988926004	Healthy
CV0926	70	68.48651517954936	Healthy
CV0926	70	72.85672617942734	Healthy
CV0926	70	84.17004162951851	Healthy
CV0926	70	77.47699328973971	Healthy
CV0926	70	70.69812414080045	Healthy
CV0926	70	81.83246840039835	Healthy
CV0926	70	83.59141747798674	Healthy
CV0926	70	65.55590658883341	Healthy
CV0926	70	88.86722133571256	Healthy
CV0926	70	54.56296038089324	Healthy
CV0926	70	85.57428897119601	Healthy
CV0926	70	80.40325203692883	Healthy
CV0926	70	70.70678471820352	Healthy
CV0926	70	86.94580999674673	Healthy
CV0926	70	66.20444989374154	Healthy
CV0926	70	71.77850034461812	Healthy
CV0926	70	84.85988271267723	Healthy
CV0926	70	71.93272046830802	Healthy
CV0926	70	63.373260475272296	Healthy
CV0926	70	60.172092597452966	Healthy
CV0926	70	79.44549113305541	Healthy
CV0926	70	68.90566590194149	Healthy
CV0926	70	76.9183484397088	Healthy
CV0926	70	67.09294319776669	Healthy
CV0926	70	64.83902760088596	Healthy
CV0926	70	77.61062127056834	Healthy
CV0926	70	54.10133188850251	Healthy
CV0926	70	74.7319940697582	Healthy
CV0926	70	75.82916367242784	Healthy
CV0926	70	68.2991714387278	Healthy
CV0926	70	77.75737462329766	Healthy
CV0926	70	77.49722820854574	Healthy
CV0926	70	78.34679454454053	Healthy
CV0926	70	82.40152928589599	Healthy
CV0926	70	77.40712113124015	Healthy
CV0926	70	77.61513998181691	Healthy
CV0926	70	72.00952720135155	Healthy
CV0926	70	71.50632124241469	Healthy
CV0926	70	65.62407849238929	Healthy
CV0926	70	59.5987017142424	Healthy
CV0926	70	73.84916670664987	Healthy
CV0926	70	70.00654224386514	Healthy
CV0926	70	62.73531231481487	Healthy
CV0926	70	75.26961005885424	Healthy
CV0926	70	64.368494470853	Healthy
CV0926	70	73.48774235232288	Healthy
CV0926	70	77.73088123427738	Healthy
CV0926	70	68.16133660281503	Healthy
CV0926	70	75.79834530770717	Healthy
CV0926	70	69.05508594380011	Healthy
CV0926	70	79.44758607818231	Healthy
CV0926	70	76.63777066113353	Healthy
CV0926	70	73.13158837777236	Healthy
CV0926	70	69.69580277213245	Healthy
CV0926	70	78.46917335263399	Healthy
CV0926	70	93.31709358120672	Healthy
CV0926	70	75.95157890805214	Healthy
CV0926	70	76.9386911605979	Healthy
CV0926	70	70.98817269286178	Healthy
CV0934	21	24.4245064685878	Healthy
CV0934	21	15.860561962271095	Healthy
CV0934	21	20.502507660445275	Healthy
CV0934	21	11.840901259980768	Healthy
CV0934	21	31.396173028414992	Healthy
CV0934	21	25.78659750568243	Healthy
CV0934	21	5.202864868373782	Healthy
CV0934	21	17.399605019393604	Healthy
CV0934	21	6.965008644447305	Healthy
CV0934	21	23.643794600661316	Healthy
CV0934	21	38.03479952834711	Healthy
CV0934	21	21.498554214660636	Healthy
CV0934	21	11.917105445930673	Healthy
CV0934	21	13.461280557011317	Healthy
CV0934	21	34.76952443447101	Healthy
CV0934	21	34.39458283517394	Healthy
CV0934	21	24.835713566163893	Healthy
CV0934	21	3.63901786529729	Healthy
CV0934	21	3.485069962467434	Healthy
CV0934	21	24.619798234197912	Healthy
CV0934	21	6.195180914369786	Healthy
CV0934	21	17.46493603136829	Healthy
CV0934	21	17.30626378197241	Healthy
CV0934	21	9.049400088548483	Healthy
CV0934	21	13.069643641158958	Healthy
CV0934	21	5.996052925749624	Healthy
CV0934	21	15.375667552288087	Healthy
CV0934	21	11.411693720940578	Healthy
CV0934	21	12.894601952495625	Healthy
CV0934	21	17.633678760868545	Healthy
CV0934	21	13.865501778316702	Healthy
CV0934	21	14.450587521679262	Healthy
CV0934	21	13.340321631006526	Healthy
CV0934	21	-4.868424139859192	Healthy
CV0934	21	28.18936408809163	Healthy
CV0934	21	13.890429557214638	Healthy
CV0934	21	19.932871272434493	Healthy
CV0934	21	25.680601413633525	Healthy
CV0934	21	3.9938189953162198	Healthy
CV0934	21	17.736464838822403	Healthy
CV0934	21	24.064145823821132	Healthy
CV0934	21	26.156498536438992	Healthy
CV0934	21	17.182045709395098	Healthy
CV0934	21	12.829806446160436	Healthy
CV0934	21	3.1943444831748558	Healthy
CV0934	21	23.231682309368832	Healthy
CV0934	21	9.178766080767982	Healthy
CV0934	21	33.39431396059359	Healthy
CV0934	21	9.2635210874737	Healthy
CV0934	21	11.81133140462178	Healthy
CV0934	21	3.8101364915894305	Healthy
CV0934	21	31.225675454995375	Healthy
CV0934	21	6.483228315166464	Healthy
CV0934	21	21.065534726110226	Healthy
CV0934	21	46.15658987345049	Healthy
CV0934	21	19.402415726244683	Healthy
CV0934	21	16.261406326204987	Healthy
CV0934	21	25.97122361718346	Healthy
CV0934	21	22.376549506739448	Healthy
CV0934	21	4.491022263904878	Healthy
CV0934	21	23.25178690380093	Healthy
CV0934	21	3.086346326005274	Healthy
CV0934	21	8.079194939584742	Healthy
CV0934	21	32.031139282734266	Healthy
CV0934	21	26.299869097875533	Healthy
CV0934	21	23.236188873228986	Healthy
CV0934	21	28.78664151688407	Healthy
CV0934	21	26.425711645293767	Healthy
CV0934	21	4.498047678685486	Healthy
CV0934	21	27.31645555040405	Healthy
CV0934	21	31.25811693466523	Healthy
CV0934	21	12.574825718719612	Healthy
CV0934	21	11.746108678360644	Healthy
CV0934	21	7.681884101193137	Healthy
CV0934	21	15.03469601206929	Healthy
CV0934	21	18.417292263637634	Healthy
CV0934	21	16.89162700909473	Healthy
CV0934	21	26.77833576405409	Healthy
CV0934	21	6.633439693534052	Healthy
CV0934	21	34.15681463734024	Healthy
CV0934	21	10.58436342531026	Healthy
CV0934	21	21.543864038607744	Healthy
CV0934	21	4.508321698442333	Healthy
CV0934	21	13.778153378683669	Healthy
CV0934	21	22.72507304385665	Healthy
CV0934	21	22.189138115448632	Healthy
CV0934	21	15.191159562165524	Healthy
CV0934	21	25.50274869214339	Healthy
CV0934	21	29.38755497598685	Healthy
CV0934	21	6.994730338306903	Healthy
CV0934	21	35.763513067650095	Healthy
CV0934	21	13.78915226783443	Healthy
CV0934	21	17.418758940743242	Healthy
CV0934	21	8.4929693723503	Healthy
CV0934	21	34.87075386143653	Healthy
CV0934	21	42.3810752494888	Healthy
CV0934	21	15.421145839516731	Healthy
CV0934	21	23.412969659999284	Healthy
CV0934	21	30.06775791231787	Healthy
CV0934	21	25.165134491683258	Healthy
CV0940	63	55.15376920674898	Healthy
CV0940	63	57.137424939422495	Healthy
CV0940	63	54.82396017479779	Healthy
CV0940	63	47.620326593847025	Healthy
CV0940	63	61.05016145710582	Healthy
CV0940	63	53.34107472272186	Healthy
CV0940	63	52.07705523304358	Healthy
CV0940	63	57.02134036933218	Healthy
CV0940	63	54.75871176798749	Healthy
CV0940	63	57.78183280219428	Healthy
CV0940	63	49.930780849657936	Healthy
CV0940	63	62.17761257314379	Healthy
CV0940	63	54.05253458416794	Healthy
CV0940	63	59.679732869689204	Healthy
CV0940	63	67.49521705171108	Healthy
CV0940	63	51.11099841223776	Healthy
CV0940	63	76.50975373011056	Healthy
CV0940	63	63.76288295773764	Healthy
CV0940	63	53.84666901753785	Healthy
CV0940	63	68.01628645717513	Healthy
CV0940	63	58.14306546938864	Healthy
CV0940	63	66.17259115711357	Healthy
CV0940	63	54.686864290980566	Healthy
CV0940	63	40.63330378532397	Healthy
CV0940	63	49.678418937079755	Healthy
CV0940	63	72.52114921089886	Healthy
CV0940	63	46.41606854885757	Healthy
CV0940	63	60.06006653613588	Healthy
CV0940	63	61.592734570922104	Healthy
CV0940	63	46.682672422624144	Healthy
CV0940	63	48.76198196509717	Healthy
CV0940	63	44.49532604395526	Healthy
CV0940	63	69.8811949460625	Healthy
CV0940	63	59.30166613156807	Healthy
CV0940	63	59.62255101622622	Healthy
CV0940	63	47.47430841981297	Healthy
CV0940	63	51.78155333219472	Healthy
CV0940	63	60.67550528393099	Healthy
CV0940	63	53.97891532331673	Healthy
CV0940	63	62.48749472974478	Healthy
CV0940	63	40.59702114589071	Healthy
CV0940	63	52.444502308517826	Healthy
CV0940	63	74.14490632602667	Healthy
CV0940	63	54.25434273781075	Healthy
CV0940	63	51.1172443616571	Healthy
CV0940	63	49.58671628575499	Healthy
CV0940	63	58.45948446728509	Healthy
CV0940	63	62.52218784718688	Healthy
CV0940	63	61.11578926904071	Healthy
CV0940	63	67.29764910351916	Healthy
CV0940	63	52.86705822548479	Healthy
CV0940	63	58.337235604442796	Healthy
CV0940	63	54.44022771968992	Healthy
CV0940	63	53.868648502296054	Healthy
CV0940	63	52.638917775689855	Healthy
CV0940	63	51.28135303653032	Healthy
CV0940	63	58.78489373521626	Healthy
CV0940	63	46.85179561495554	Healthy
CV0940	63	63.06725724029493	Healthy
CV0940	63	63.704185987787994	Healthy
CV0940	63	68.60549205072236	Healthy
CV0940	63	55.011284664948995	Healthy
CV0940	63	54.161815484116794	Healthy
CV0940	63	62.68276154805107	Healthy
CV0940	63	46.14023539126073	Healthy
CV0940	63	62.08540408977059	Healthy
CV0940	63	61.19942483333666	Healthy
CV0940	63	61.224215932649805	Healthy
CV0940	63	59.54309870131299	Healthy
CV0940	63	52.07529066818568	Healthy
CV0940	63	67.90800889204634	Healthy
CV0940	63	45.42486458659238	Healthy
CV0940	63	48.13735803194678	Healthy
CV0940	63	64.0716295908433	Healthy
CV0940	63	70.69262002627883	Healthy
CV0940	63	54.92411245177118	Healthy
CV0940	63	63.28781546621651	Healthy
CV0940	63	60.330333857457326	Healthy
CV0940	63	59.516492908406825	Healthy
CV0940	63	41.081894248939726	Healthy
CV0940	63	48.87517336843002	Healthy
CV0940	63	64.58483520595105	Healthy
CV0940	63	40.14136108159756	Healthy
CV0940	63	63.963070078219005	Healthy
CV0940	63	54.53375148385166	Healthy
CV0940	63	65.42943091455486	Healthy
CV0940	63	40.890633536532846	Healthy
CV0940	63	62.81847925063107	Healthy
CV0940	63	56.70972344117073	Healthy
CV0940	63	61.59783327035689	Healthy
CV0940	63	51.03978985651205	Healthy
CV0940	63	68.93494056528671	Healthy
CV0940	63	58.20682580929379	Healthy
CV0940	63	47.10164423455463	Healthy
CV0940	63	65.79744789367808	Healthy
CV0940	63	49.70496020123678	Healthy
CV0940	63	56.94642481945848	Healthy
CV0940	63	54.1673982548157	Healthy
CV0940	63	77.20237026323015	Healthy
CV0940	63	58.931956290625	Healthy
CV0944	58	59.21215990698222	Healthy
CV0944	58	42.48024183480202	Healthy
CV0944	58	45.76383821017543	Healthy
CV0944	58	47.02930621079235	Healthy
CV0944	58	46.56533990277513	Healthy
CV0944	58	49.66375178900751	Healthy
CV0944	58	52.54283479169046	Healthy
CV0944	58	53.15678824434434	Healthy
CV0944	58	40.69606826442923	Healthy
CV0944	58	26.589685117944423	Healthy
CV0944	58	48.439968956346696	Healthy
CV0944	58	53.01247680457078	Healthy
CV0944	58	55.25338331990578	Healthy
CV0944	58	49.56660279480668	Healthy
CV0944	58	50.30453844518904	Healthy
CV0944	58	62.35948396016754	Healthy
CV0944	58	47.757020726679926	Healthy
CV0944	58	45.871085624714325	Healthy
CV0944	58	55.13177296674675	Healthy
CV0944	58	46.98112872786801	Healthy
CV0944	58	51.36457831512787	Healthy
CV0944	58	66.17795552124866	Healthy
CV0944	58	44.55949568209838	Healthy
CV0944	58	35.537351720248495	Healthy
CV0944	58	43.96869743447507	Healthy
CV0944	58	43.81825022130382	Healthy
CV0944	58	50.94188353070469	Healthy
CV0944	58	54.145981001090966	Healthy
CV0944	58	40.65679481785716	Healthy
CV0944	58	62.99205331773082	Healthy
CV0944	58	58.541847613679785	Healthy
CV0944	58	48.003909516049916	Healthy
CV0944	58	58.47928494398803	Healthy
CV0944	58	60.43843294161929	Healthy
CV0944	58	44.93824728739382	Healthy
CV0944	58	49.386526823132215	Healthy
CV0944	58	53.30958440456389	Healthy
CV0944	58	38.011161875396766	Healthy
CV0944	58	44.14628891616062	Healthy
CV0944	58	42.93118421897198	Healthy
CV0944	58	57.822650661265946	Healthy
CV0944	58	45.86824295456921	Healthy
CV0944	58	52.49408031656913	Healthy
CV0944	58	35.020083942709185	Healthy
CV0944	58	64.34051712297723	Healthy
CV0944	58	53.54374416810156	Healthy
CV0944	58	54.90783293603158	Healthy
CV0944	58	50.90055525112435	Healthy
CV0944	58	61.73183348595902	Healthy
CV0944	58	60.074236147565045	Healthy
CV0944	58	40.84460988965741	Healthy
CV0944	58	40.83292952847529	Healthy
CV0944	58	53.52151105678368	Healthy
CV0944	58	52.50284782141182	Healthy
CV0944	58	47.83278334475761	Healthy
CV0944	58	46.80293099224614	Healthy
CV0944	58	53.38517284059532	Healthy
CV0944	58	45.567768170924616	Healthy
CV0944	58	50.8427734644593	Healthy
CV0944	58	50.574523541252944	Healthy
CV0944	58	70.37775014901212	Healthy
CV0944	58	57.425875632109104	Healthy
CV0944	58	47.99962515446924	Healthy
CV0944	58	39.892310572528324	Healthy
CV0944	58	46.217675231682406	Healthy
CV0944	58	37.44009853887534	Healthy
CV0944	58	52.486520206824345	Healthy
CV0944	58	54.502347070486344	Healthy
CV0944	58	56.99515835700232	Healthy
CV0944	58	47.429068403184864	Healthy
CV0944	58	54.33506519320735	Healthy
CV0944	58	42.70539463815937	Healthy
CV0944	58	47.12392042799371	Healthy
CV0944	58	68.00565734109628	Healthy
CV0944	58	50.023170228271795	Healthy
CV0944	58	60.62812505826707	Healthy
CV0944	58	34.82708606971674	Healthy
CV0944	58	41.69697030378435	Healthy
CV0944	58	38.83914474939583	Healthy
CV0944	58	48.32242667291885	Healthy
CV0944	58	44.919824548104515	Healthy
CV0944	58	58.59960855328239	Healthy
CV0944	58	58.18506085362196	Healthy
CV0944	58	46.94173360685964	Healthy
CV0944	58	47.95517216539943	Healthy
CV0944	58	52.73369379536937	Healthy
CV0944	58	54.84072206571423	Healthy
CV0944	58	48.07669427008359	Healthy
CV0944	58	40.836235207077095	Healthy
CV0944	58	50.42786499043294	Healthy
CV0944	58	49.82307848588666	Healthy
CV0944	58	51.90824791463125	Healthy
CV0944	58	44.64895851935472	Healthy
CV0944	58	45.431581708709274	Healthy
CV0944	58	48.53384958442507	Healthy
CV0944	58	42.08461533854341	Healthy
CV0944	58	54.884685333692104	Healthy
CV0944	58	52.43380822204759	Healthy
CV0944	58	44.67380485039127	Healthy
CV0944	58	43.070070484375194	Healthy
AP10	70	67.32968221084293	Mild
AP10	70	56.61363466962812	Mild
AP10	70	72.93815479360872	Mild
AP10	70	64.98430241782697	Mild
AP10	70	81.07990471609874	Mild
AP10	70	69.96118329129645	Mild
AP10	70	53.57100965623049	Mild
AP10	70	59.366443422432425	Mild
AP10	70	46.72796399175831	Mild
AP10	70	45.591913745210846	Mild
AP10	70	55.762287316892376	Mild
AP10	70	56.19797638510337	Mild
AP10	70	63.51160205590804	Mild
AP10	70	65.21998608844953	Mild
AP10	70	68.53680726799229	Mild
AP10	70	59.53348408768163	Mild
AP10	70	43.35078246345555	Mild
AP10	70	77.78265812928947	Mild
AP10	70	50.4135892540634	Mild
AP10	70	47.23892171598126	Mild
AP10	70	65.9326096069401	Mild
AP10	70	52.813974425965725	Mild
AP10	70	51.93394618086757	Mild
AP10	70	51.96199955272346	Mild
AP10	70	85.9511281074691	Mild
AP10	70	69.29174473045956	Mild
AP10	70	76.03700083900009	Mild
AP10	70	53.55141608413881	Mild
AP10	70	46.18082625495247	Mild
AP10	70	59.620948142957495	Mild
AP10	70	58.843523358710605	Mild
AP10	70	60.6120031688165	Mild
AP10	70	52.79737100343008	Mild
AP10	70	62.37993221953303	Mild
AP10	70	83.99275235825512	Mild
AP10	70	70.07159881212453	Mild
AP10	70	67.4978173807325	Mild
AP10	70	52.32315735001661	Mild
AP10	70	62.467611430207064	Mild
AP10	70	62.41326686925383	Mild
AP10	70	69.7178730668044	Mild
AP10	70	77.76677668210827	Mild
AP10	70	61.44494079197693	Mild
AP10	70	54.54483937925245	Mild
AP10	70	59.08772921680231	Mild
AP10	70	47.72178241168192	Mild
AP10	70	63.10514156653077	Mild
AP10	70	59.026658279543106	Mild
AP10	70	54.15336383043439	Mild
AP10	70	59.62845057786747	Mild
AP10	70	57.065644696799986	Mild
AP10	70	69.33502361456351	Mild
AP10	70	61.508585235855044	Mild
AP10	70	48.27472466722318	Mild
AP10	70	45.64877653376285	Mild
AP10	70	76.81128214248677	Mild
AP10	70	60.31167493895768	Mild
AP10	70	49.08554963305667	Mild
AP10	70	45.78436525365369	Mild
AP10	70	68.4877586164287	Mild
AP10	70	58.851456600559786	Mild
AP10	70	71.28518947094635	Mild
AP10	70	62.00509073178448	Mild
AP10	70	76.68358715193018	Mild
AP10	70	62.90479337817335	Mild
AP10	70	47.30398158919041	Mild
AP10	70	83.17504662863799	Mild
AP10	70	70.7685917751909	Mild
AP10	70	53.0493086182389	Mild
AP10	70	51.97671673510599	Mild
AP10	70	57.20048329042152	Mild
AP10	70	75.66179221316527	Mild
AP10	70	62.56515131132275	Mild
AP10	70	67.6622453791346	Mild
AP10	70	62.844837512425116	Mild
AP10	70	61.28616207362923	Mild
AP10	70	55.36749571932724	Mild
AP10	70	60.03087941595707	Mild
AP10	70	64.4226930821466	Mild
AP10	70	60.730437599511326	Mild
AP10	70	55.046635309615255	Mild
AP10	70	65.84168209896478	Mild
AP10	70	70.30266872263347	Mild
AP10	70	62.56418967432032	Mild
AP10	70	42.935339975691576	Mild
AP10	70	48.74548875867477	Mild
AP10	70	77.25140618689144	Mild
AP10	70	58.17429158595151	Mild
AP10	70	57.93333899006769	Mild
AP10	70	70.73177573085877	Mild
AP10	70	44.5269997969641	Mild
AP10	70	56.96621977979709	Mild
AP10	70	66.78201752735785	Mild
AP10	70	67.37920516308068	Mild
AP10	70	54.80106874920955	Mild
AP10	70	59.962027564923574	Mild
AP10	70	75.75197162667651	Mild
AP10	70	57.97896189196627	Mild
AP10	70	57.32520352443158	Mild
AP10	70	61.61230945860736	Mild
AP4	25	39.16893681010652	Mild
AP4	25	16.87114022064301	Mild
AP4	25	14.25892500229235	Mild
AP4	25	26.23534870435645	Mild
AP4	25	11.219256615706675	Mild
AP4	25	23.641858414630036	Mild
AP4	25	30.25970534799419	Mild
AP4	25	23.37779149243922	Mild
AP4	25	30.27528167351653	Mild
AP4	25	27.307097266635807	Mild
AP4	25	13.501791109151897	Mild
AP4	25	27.780433723488713	Mild
AP4	25	19.72730102389156	Mild
AP4	25	21.72907982284742	Mild
AP4	25	10.924549784934607	Mild
AP4	25	25.83731354157878	Mild
AP4	25	23.18470641641749	Mild
AP4	25	31.823856670234232	Mild
AP4	25	35.53494779361923	Mild
AP4	25	41.289758278588195	Mild
AP4	25	30.447334532665028	Mild
AP4	25	31.380694987740306	Mild
AP4	25	36.832790562083	Mild
AP4	25	39.921200996588844	Mild
AP4	25	17.01102983422944	Mild
AP4	25	22.461345978945698	Mild
AP4	25	36.37223081989627	Mild
AP4	25	27.67245255659745	Mild
AP4	25	21.766065951522	Mild
AP4	25	11.118690592410305	Mild
AP4	25	24.993661675998457	Mild
AP4	25	12.3531642542131	Mild
AP4	25	23.313393440968138	Mild
AP4	25	16.609963923842923	Mild
AP4	25	12.81176476414328	Mild
AP4	25	23.847730209465613	Mild
AP4	25	7.318515961269109	Mild
AP4	25	24.446718116389523	Mild
AP4	25	25.873034320826218	Mild
AP4	25	36.12818050489732	Mild
AP4	25	22.94598907722134	Mild
AP4	25	11.521852225258343	Mild
AP4	25	13.920822870054156	Mild
AP4	25	15.983972605671772	Mild
AP4	25	11.803939471232523	Mild
AP4	25	21.79688706980404	Mild
AP4	25	12.879234563562298	Mild
AP4	25	30.12906592800052	Mild
AP4	25	21.333936998835235	Mild
AP4	25	39.023494215124074	Mild
AP4	25	36.920495389326426	Mild
AP4	25	29.770899610422003	Mild
AP4	25	36.64134270667002	Mild
AP4	25	25.560017257375353	Mild
AP4	25	17.484483446154112	Mild
AP4	25	28.599086994716288	Mild
AP4	25	25.531639306948435	Mild
AP4	25	15.738044725891223	Mild
AP4	25	46.58665707115597	Mild
AP4	25	15.631079557511587	Mild
AP4	25	33.57430742177917	Mild
AP4	25	30.08778894444061	Mild
AP4	25	33.37306578212749	Mild
AP4	25	25.24000521844858	Mild
AP4	25	29.565156362870475	Mild
AP4	25	13.561637966284733	Mild
AP4	25	29.774929486511965	Mild
AP4	25	27.587540714865888	Mild
AP4	25	25.919150198277425	Mild
AP4	25	32.18671922549096	Mild
AP4	25	30.829524529271442	Mild
AP4	25	39.38143096873343	Mild
AP4	25	9.380523521096297	Mild
AP4	25	31.30886366328882	Mild
AP4	25	19.91467217365538	Mild
AP4	25	27.0317661853294	Mild
AP4	25	30.02976735870529	Mild
AP4	25	19.18402958561811	Mild
AP4	25	38.07684549481518	Mild
AP4	25	37.29041857791776	Mild
AP4	25	19.095582485540472	Mild
AP4	25	16.656239433908894	Mild
AP4	25	41.63269863529216	Mild
AP4	25	16.559371472497745	Mild
AP4	25	30.594895473879234	Mild
AP4	25	26.61916933636604	Mild
AP4	25	32.284321929688595	Mild
AP4	25	22.77877029055631	Mild
AP4	25	3.8872660111440944	Mild
AP4	25	18.96829133247709	Mild
AP4	25	45.561536610630625	Mild
AP4	25	33.15644217088208	Mild
AP4	25	31.299268446796805	Mild
AP4	25	20.016299414151263	Mild
AP4	25	14.462544126058974	Mild
AP4	25	31.274494459204977	Mild
AP4	25	24.586815161350962	Mild
AP4	25	43.81623090756349	Mild
AP4	25	29.830566315411954	Mild
AP4	25	38.009134813980545	Mild
AP11	70	33.83322349963178	Mild
AP11	70	61.430122246171976	Mild
AP11	70	47.95261830794788	Mild
AP11	70	47.375567726101316	Mild
AP11	70	56.287982483126626	Mild
AP11	70	31.673415967263242	Mild
AP11	70	43.386284757313675	Mild
AP11	70	64.44382189396804	Mild
AP11	70	51.75837534572962	Mild
AP11	70	41.40661820999359	Mild
AP11	70	66.14895069648281	Mild
AP11	70	48.59012723820841	Mild
AP11	70	41.270325619265336	Mild
AP11	70	42.86503539086268	Mild
AP11	70	36.36524076380758	Mild
AP11	70	54.3887968203247	Mild
AP11	70	45.213061542455875	Mild
AP11	70	48.6109296932379	Mild
AP11	70	53.17723317851347	Mild
AP11	70	49.58479012567083	Mild
AP11	70	58.22891638210795	Mild
AP11	70	53.512282805700295	Mild
AP11	70	39.085029997569464	Mild
AP11	70	57.94534927580533	Mild
AP11	70	43.49317109861152	Mild
AP11	70	47.47427204386025	Mild
AP11	70	43.94461081431969	Mild
AP11	70	44.369709041740514	Mild
AP11	70	46.58420742148291	Mild
AP11	70	54.27391218753491	Mild
AP11	70	48.697927991030866	Mild
AP11	70	61.32719141010731	Mild
AP11	70	54.4757065811807	Mild
AP11	70	35.69823965930329	Mild
AP11	70	35.8633951831157	Mild
AP11	70	62.71103140616834	Mild
AP11	70	32.30093272983321	Mild
AP11	70	50.724608582019535	Mild
AP11	70	50.792446754046054	Mild
AP11	70	51.50756652288984	Mild
AP11	70	49.880911192302875	Mild
AP11	70	48.256214148752164	Mild
AP11	70	38.14447085241544	Mild
AP11	70	52.50567347709548	Mild
AP11	70	46.14705274168188	Mild
AP11	70	49.817098740994624	Mild
AP11	70	32.839471983074475	Mild
AP11	70	45.552048064907105	Mild
AP11	70	59.77249094856475	Mild
AP11	70	41.40701410687808	Mild
AP11	70	55.701324098300894	Mild
AP11	70	47.92504774193439	Mild
AP11	70	45.78304791803304	Mild
AP11	70	28.84534711772418	Mild
AP11	70	57.06567891402905	Mild
AP11	70	33.6231396397143	Mild
AP11	70	47.94793943622614	Mild
AP11	70	53.432126690613075	Mild
AP11	70	46.16283055721372	Mild
AP11	70	54.31996815167417	Mild
AP11	70	51.69709616724278	Mild
AP11	70	33.71046133607294	Mild
AP11	70	49.417622548288676	Mild
AP11	70	49.17832975671763	Mild
AP11	70	41.634500916488626	Mild
AP11	70	54.059478014120124	Mild
AP11	70	62.939029738932724	Mild
AP11	70	50.507217542970174	Mild
AP11	70	49.88437204717332	Mild
AP11	70	43.73928410334439	Mild
AP11	70	49.05499637141972	Mild
AP11	70	55.7438036334063	Mild
AP11	70	37.81625277581472	Mild
AP11	70	51.84030001650034	Mild
AP11	70	24.249939767561397	Mild
AP11	70	53.82180324678817	Mild
AP11	70	54.26707569159689	Mild
AP11	70	44.51811772700446	Mild
AP11	70	46.489532481398626	Mild
AP11	70	49.74841712095202	Mild
AP11	70	49.29852416948722	Mild
AP11	70	38.69949633350351	Mild
AP11	70	59.94104931833312	Mild
AP11	70	64.10217748312267	Mild
AP11	70	39.61936023674569	Mild
AP11	70	48.974025002290254	Mild
AP11	70	48.51391963168968	Mild
AP11	70	42.76077252189435	Mild
AP11	70	51.705044569240584	Mild
AP11	70	52.010908080946066	Mild
AP11	70	28.329851565218913	Mild
AP11	70	43.96603671128499	Mild
AP11	70	49.957235202082494	Mild
AP11	70	42.26548981388137	Mild
AP11	70	52.29681857205827	Mild
AP11	70	49.06430852565308	Mild
AP11	70	60.60968582764357	Mild
AP11	70	53.458170326053484	Mild
AP11	70	44.576937273516464	Mild
AP11	70	57.58992168536278	Mild
CV0074	59	51.25527409030618	Mild
CV0074	59	55.204901480925045	Mild
CV0074	59	66.89958318268178	Mild
CV0074	59	61.064767961656784	Mild
CV0074	59	66.33148195539118	Mild
CV0074	59	75.1372117878509	Mild
CV0074	59	59.6293075540956	Mild
CV0074	59	32.086003354980384	Mild
CV0074	59	41.47824954160734	Mild
CV0074	59	60.19350745864683	Mild
CV0074	59	57.549186999354575	Mild
CV0074	59	47.910816389702504	Mild
CV0074	59	50.47465925606054	Mild
CV0074	59	51.446169972553804	Mild
CV0074	59	45.33724401307064	Mild
CV0074	59	34.36578510975577	Mild
CV0074	59	62.839615360225764	Mild
CV0074	59	51.484429152616585	Mild
CV0074	59	65.7573471906221	Mild
CV0074	59	50.31954257270144	Mild
CV0074	59	38.612899341267656	Mild
CV0074	59	56.48345126996752	Mild
CV0074	59	70.82946485428634	Mild
CV0074	59	56.529340312611055	Mild
CV0074	59	61.66543779574681	Mild
CV0074	59	48.852725134827544	Mild
CV0074	59	60.32813402184294	Mild
CV0074	59	70.86945208754598	Mild
CV0074	59	65.52990906059084	Mild
CV0074	59	52.92909154686444	Mild
CV0074	59	50.42224588755538	Mild
CV0074	59	76.1464052596557	Mild
CV0074	59	55.554836603568326	Mild
CV0074	59	54.469148280276734	Mild
CV0074	59	49.407635960977586	Mild
CV0074	59	60.82697082641004	Mild
CV0074	59	52.78119538168929	Mild
CV0074	59	42.891299879557174	Mild
CV0074	59	54.94648404846542	Mild
CV0074	59	52.986681844623995	Mild
CV0074	59	58.79668670261657	Mild
CV0074	59	52.13279055773943	Mild
CV0074	59	46.26188246006882	Mild
CV0074	59	66.33141790409174	Mild
CV0074	59	62.20870754735627	Mild
CV0074	59	49.10352410025258	Mild
CV0074	59	54.55685684837865	Mild
CV0074	59	48.58242772039899	Mild
CV0074	59	65.57416548823673	Mild
CV0074	59	47.9083052245793	Mild
CV0074	59	35.79069012875675	Mild
CV0074	59	65.10595478150016	Mild
CV0074	59	50.28318136992202	Mild
CV0074	59	61.72986971782293	Mild
CV0074	59	57.43511140294312	Mild
CV0074	59	52.8000294291016	Mild
CV0074	59	70.63721310808013	Mild
CV0074	59	55.318783969457314	Mild
CV0074	59	56.236067220583955	Mild
CV0074	59	48.399917036828924	Mild
CV0074	59	53.71302891155244	Mild
CV0074	59	62.02724870335844	Mild
CV0074	59	57.05845052971205	Mild
CV0074	59	36.364516004413026	Mild
CV0074	59	57.25871049282105	Mild
CV0074	59	62.61139803190388	Mild
CV0074	59	47.04281554998542	Mild
CV0074	59	37.15734625494308	Mild
CV0074	59	54.20528884790019	Mild
CV0074	59	55.93823160449521	Mild
CV0074	59	51.76550369272462	Mild
CV0074	59	46.403613986427914	Mild
CV0074	59	56.2792871400361	Mild
CV0074	59	54.259804528303775	Mild
CV0074	59	50.935290072127316	Mild
CV0074	59	50.11950186255254	Mild
CV0074	59	55.19132984261321	Mild
CV0074	59	54.478557088954915	Mild
CV0074	59	55.24856928649957	Mild
CV0074	59	59.86934020269668	Mild
CV0074	59	42.207133257145976	Mild
CV0074	59	55.3049863044498	Mild
CV0074	59	59.17776094572028	Mild
CV0074	59	61.0468463287593	Mild
CV0074	59	50.63443405262613	Mild
CV0074	59	48.68775024735607	Mild
CV0074	59	51.49947670109576	Mild
CV0074	59	45.29062982925865	Mild
CV0074	59	44.12248717197829	Mild
CV0074	59	42.461289552001865	Mild
CV0074	59	46.51389802192386	Mild
CV0074	59	59.10022410456454	Mild
CV0074	59	64.31691645384771	Mild
CV0074	59	46.45837195687482	Mild
CV0074	59	51.70948264919959	Mild
CV0074	59	58.21453888628824	Mild
CV0074	59	42.00721609025068	Mild
CV0074	59	61.038761440908594	Mild
CV0074	59	53.910938999166916	Mild
CV0074	59	58.889976254225466	Mild
CV0100	30	24.71017253166506	Mild
CV0100	30	6.886807047992928	Mild
CV0100	30	19.833614581979095	Mild
CV0100	30	28.35326481198452	Mild
CV0100	30	17.727521103750572	Mild
CV0100	30	7.366578628196849	Mild
CV0100	30	38.389085128235976	Mild
CV0100	30	1.0628217529144512	Mild
CV0100	30	4.668050067391493	Mild
CV0100	30	28.006635262965105	Mild
CV0100	30	19.405606250518055	Mild
CV0100	30	30.79262878920375	Mild
CV0100	30	-1.9173266397032902	Mild
CV0100	30	24.2634468610795	Mild
CV0100	30	12.876667545821668	Mild
CV0100	30	8.577058365194238	Mild
CV0100	30	19.872841014467294	Mild
CV0100	30	14.662585402369649	Mild
CV0100	30	30.067170625793178	Mild
CV0100	30	38.51420021662561	Mild
CV0100	30	18.3273040851507	Mild
CV0100	30	37.5629597020411	Mild
CV0100	30	22.85493442253882	Mild
CV0100	30	19.518281243159365	Mild
CV0100	30	19.954337766955604	Mild
CV0100	30	25.84287416054384	Mild
CV0100	30	11.756580803900256	Mild
CV0100	30	13.164499456676047	Mild
CV0100	30	27.525484504371505	Mild
CV0100	30	36.252715050024925	Mild
CV0100	30	22.411722227234485	Mild
CV0100	30	16.272832553222514	Mild
CV0100	30	17.593853334963363	Mild
CV0100	30	29.052800375276053	Mild
CV0100	30	19.790413200742332	Mild
CV0100	30	27.243696111345557	Mild
CV0100	30	13.925093436492254	Mild
CV0100	30	15.497742392577756	Mild
CV0100	30	30.773348430377105	Mild
CV0100	30	22.6564552352888	Mild
CV0100	30	25.180198012262647	Mild
CV0100	30	6.129819096385534	Mild
CV0100	30	14.73770024557134	Mild
CV0100	30	30.321540266560934	Mild
CV0100	30	34.03278030754879	Mild
CV0100	30	19.31211912030245	Mild
CV0100	30	21.855127009082548	Mild
CV0100	30	26.152471960141376	Mild
CV0100	30	25.231396993563603	Mild
CV0100	30	12.99800769832714	Mild
CV0100	30	26.44920268047575	Mild
CV0100	30	26.803426774645533	Mild
CV0100	30	17.856181070138124	Mild
CV0100	30	29.889555892080494	Mild
CV0100	30	21.56072077464333	Mild
CV0100	30	31.1845506154031	Mild
CV0100	30	5.956676799397258	Mild
CV0100	30	23.925171160948537	Mild
CV0100	30	15.527171151862673	Mild
CV0100	30	-0.7241965419767851	Mild
CV0100	30	8.674082290582657	Mild
CV0100	30	3.5590331296159863	Mild
CV0100	30	17.04618916265292	Mild
CV0100	30	24.80681356520809	Mild
CV0100	30	29.80708410479929	Mild
CV0100	30	13.366544705024914	Mild
CV0100	30	37.986714037976164	Mild
CV0100	30	23.08468352794848	Mild
CV0100	30	12.949220915790274	Mild
CV0100	30	14.378353885819116	Mild
CV0100	30	12.893456601501013	Mild
CV0100	30	19.874389288091898	Mild
CV0100	30	26.230627644297677	Mild
CV0100	30	25.758794076936717	Mild
CV0100	30	20.644992738895844	Mild
CV0100	30	17.740527557258147	Mild
CV0100	30	18.15317933952761	Mild
CV0100	30	39.64279894783714	Mild
CV0100	30	15.553760607179365	Mild
CV0100	30	22.425723765139523	Mild
CV0100	30	22.64330525783566	Mild
CV0100	30	8.743832033689612	Mild
CV0100	30	26.218850696538247	Mild
CV0100	30	12.871011900167657	Mild
CV0100	30	17.22784695224385	Mild
CV0100	30	27.300162553343597	Mild
CV0100	30	31.13601458874672	Mild
CV0100	30	-2.0900906549152136	Mild
CV0100	30	20.433419788333573	Mild
CV0100	30	34.30425576745182	Mild
CV0100	30	15.47645559069555	Mild
CV0100	30	18.84700860690873	Mild
CV0100	30	24.392393919408008	Mild
CV0100	30	20.63125865843665	Mild
CV0100	30	20.66053876929804	Mild
CV0100	30	13.31711541001304	Mild
CV0100	30	28.22667526110402	Mild
CV0100	30	28.960614788989712	Mild
CV0100	30	33.45771566511904	Mild
CV0100	30	27.618509356787484	Mild
CV0128	31	40.87635069919191	Mild
CV0128	31	45.37874469157832	Mild
CV0128	31	39.95149006387117	Mild
CV0128	31	17.478181020335565	Mild
CV0128	31	35.081307776355814	Mild
CV0128	31	51.811374895385676	Mild
CV0128	31	33.52057755761918	Mild
CV0128	31	43.305318213148695	Mild
CV0128	31	23.966192400175046	Mild
CV0128	31	24.137130495442076	Mild
CV0128	31	20.3080878726245	Mild
CV0128	31	30.549282330757272	Mild
CV0128	31	33.3678918895213	Mild
CV0128	31	33.58850004340212	Mild
CV0128	31	30.54791626784633	Mild
CV0128	31	28.769185483070604	Mild
CV0128	31	35.84349718032317	Mild
CV0128	31	35.576683440320075	Mild
CV0128	31	33.5747019975475	Mild
CV0128	31	23.755704299797546	Mild
CV0128	31	36.59937675063379	Mild
CV0128	31	17.029191435366258	Mild
CV0128	31	35.590833334982676	Mild
CV0128	31	20.759834665723343	Mild
CV0128	31	24.913668113920984	Mild
CV0128	31	39.43073340201604	Mild
CV0128	31	28.31819926302453	Mild
CV0128	31	53.806595647743364	Mild
CV0128	31	22.149733375908788	Mild
CV0128	31	31.564860436310113	Mild
CV0128	31	38.25249518031596	Mild
CV0128	31	14.21635174765604	Mild
CV0128	31	44.32344007701294	Mild
CV0128	31	44.60609236809701	Mild
CV0128	31	25.631178587341942	Mild
CV0128	31	33.77517140050752	Mild
CV0128	31	31.357994672334378	Mild
CV0128	31	44.451471104725755	Mild
CV0128	31	24.219899024646956	Mild
CV0128	31	29.4455268635581	Mild
CV0128	31	20.58613208178537	Mild
CV0128	31	20.625119038357898	Mild
CV0128	31	27.532060673465907	Mild
CV0128	31	11.834509896593547	Mild
CV0128	31	28.134181630646264	Mild
CV0128	31	54.14838427396242	Mild
CV0128	31	29.305410541177796	Mild
CV0128	31	35.02960458334624	Mild
CV0128	31	29.660976586551527	Mild
CV0128	31	39.56811239819374	Mild
CV0128	31	36.604915660647535	Mild
CV0128	31	29.222189932195658	Mild
CV0128	31	34.93503970863234	Mild
CV0128	31	30.25644876979605	Mild
CV0128	31	33.73840694991995	Mild
CV0128	31	28.803733899766492	Mild
CV0128	31	53.254135329797705	Mild
CV0128	31	27.622325660111304	Mild
CV0128	31	50.235022822115646	Mild
CV0128	31	19.70469770652942	Mild
CV0128	31	26.66169254285077	Mild
CV0128	31	33.468057073517976	Mild
CV0128	31	36.05559791070447	Mild
CV0128	31	27.524748740928946	Mild
CV0128	31	27.695607613760632	Mild
CV0128	31	34.5112519834542	Mild
CV0128	31	39.53536884833115	Mild
CV0128	31	40.84634119885164	Mild
CV0128	31	38.385870076412616	Mild
CV0128	31	46.51693920995427	Mild
CV0128	31	33.960298363333	Mild
CV0128	31	21.282764541580065	Mild
CV0128	31	38.07717551409979	Mild
CV0128	31	33.329674811274614	Mild
CV0128	31	38.240736912237764	Mild
CV0128	31	19.223490868502545	Mild
CV0128	31	31.75363439684576	Mild
CV0128	31	30.137200823813554	Mild
CV0128	31	49.00536177468383	Mild
CV0128	31	30.57428277547222	Mild
CV0128	31	32.52777169745636	Mild
CV0128	31	38.27690774841101	Mild
CV0128	31	32.46475616411428	Mild
CV0128	31	15.380655384068623	Mild
CV0128	31	17.871456544359003	Mild
CV0128	31	30.6279212000573	Mild
CV0128	31	34.8935928621396	Mild
CV0128	31	32.54019726664901	Mild
CV0128	31	20.949121496777728	Mild
CV0128	31	36.27441865240613	Mild
CV0128	31	17.99970807623751	Mild
CV0128	31	34.485227495133174	Mild
CV0128	31	34.529568302836836	Mild
CV0128	31	37.69897279783085	Mild
CV0128	31	24.86199546925802	Mild
CV0128	31	39.696193736328105	Mild
CV0128	31	20.874778747474263	Mild
CV0128	31	32.94634854410104	Mild
CV0128	31	49.861013584815524	Mild
CV0128	31	22.693112057768296	Mild
CV0104	84	86.32688141769623	Mild
CV0104	84	75.39148470899158	Mild
CV0104	84	66.62441094212978	Mild
CV0104	84	68.4213363243242	Mild
CV0104	84	83.41308365327977	Mild
CV0104	84	74.50652614044748	Mild
CV0104	84	98.40553677893334	Mild
CV0104	84	55.17636660198363	Mild
CV0104	84	58.88693721426181	Mild
CV0104	84	68.33888534315022	Mild
CV0104	84	66.77721594205819	Mild
CV0104	84	71.1826612915998	Mild
CV0104	84	72.6138353621348	Mild
CV0104	84	62.717477135250896	Mild
CV0104	84	58.36379594472696	Mild
CV0104	84	67.5154715369398	Mild
CV0104	84	61.08680576546609	Mild
CV0104	84	72.9527424753831	Mild
CV0104	84	67.21280287695463	Mild
CV0104	84	68.19766592014022	Mild
CV0104	84	77.7938396007382	Mild
CV0104	84	71.52283835197603	Mild
CV0104	84	64.15822234200787	Mild
CV0104	84	83.4876521618497	Mild
CV0104	84	68.0431967988399	Mild
CV0104	84	76.37856636719118	Mild
CV0104	84	59.47717075789713	Mild
CV0104	84	83.48687358637787	Mild
CV0104	84	80.02310181795546	Mild
CV0104	84	69.90909928900682	Mild
CV0104	84	75.83018120251826	Mild
CV0104	84	99.33798559728324	Mild
CV0104	84	66.87944804744687	Mild
CV0104	84	59.805206353416075	Mild
CV0104	84	66.44884241493074	Mild
CV0104	84	73.35957937836926	Mild
CV0104	84	58.19398674925834	Mild
CV0104	84	56.992615033284864	Mild
CV0104	84	45.758579324530864	Mild
CV0104	84	80.03339533683082	Mild
CV0104	84	70.01419591671912	Mild
CV0104	84	80.97818366093661	Mild
CV0104	84	91.62598918089138	Mild
CV0104	84	75.04731748319716	Mild
CV0104	84	85.1804481914126	Mild
CV0104	84	70.51181685101747	Mild
CV0104	84	61.3568401990276	Mild
CV0104	84	66.03501510393083	Mild
CV0104	84	68.74330885623921	Mild
CV0104	84	80.89901244186753	Mild
CV0104	84	82.33902131823892	Mild
CV0104	84	60.61729638267339	Mild
CV0104	84	77.71477916932622	Mild
CV0104	84	79.34470280853822	Mild
CV0104	84	67.8983865901382	Mild
CV0104	84	78.63096273323958	Mild
CV0104	84	76.96310293532615	Mild
CV0104	84	80.87392458397147	Mild
CV0104	84	78.06351803752216	Mild
CV0104	84	80.54405042046606	Mild
CV0104	84	72.59473164703128	Mild
CV0104	84	67.91797155604128	Mild
CV0104	84	79.09705623494199	Mild
CV0104	84	75.44640941978116	Mild
CV0104	84	71.79457643294576	Mild
CV0104	84	82.83574415474776	Mild
CV0104	84	67.22286221579999	Mild
CV0104	84	63.106943684621704	Mild
CV0104	84	56.903546356828855	Mild
CV0104	84	87.03493697096462	Mild
CV0104	84	77.83012246152362	Mild
CV0104	84	69.4549594210857	Mild
CV0104	84	74.58397298931273	Mild
CV0104	84	86.2714016149054	Mild
CV0104	84	59.1846128391928	Mild
CV0104	84	76.33185994276613	Mild
CV0104	84	77.34135119864413	Mild
CV0104	84	61.511683299265734	Mild
CV0104	84	87.89589075721078	Mild
CV0104	84	79.0224184367539	Mild
CV0104	84	80.16480946604723	Mild
CV0104	84	59.82565459129575	Mild
CV0104	84	73.09163979761443	Mild
CV0104	84	64.88577249531761	Mild
CV0104	84	66.23903068814064	Mild
CV0104	84	58.46610637626307	Mild
CV0104	84	79.65140266822112	Mild
CV0104	84	76.53189425121381	Mild
CV0104	84	86.58002301767857	Mild
CV0104	84	64.91047611104734	Mild
CV0104	84	79.6343057551114	Mild
CV0104	84	98.60640656609596	Mild
CV0104	84	53.93934216902732	Mild
CV0104	84	77.43463708060989	Mild
CV0104	84	89.92376236723075	Mild
CV0104	84	58.38032247211464	Mild
CV0104	84	62.16877797706039	Mild
CV0104	84	72.14624818582999	Mild
CV0104	84	64.87740141873427	Mild
CV0104	84	54.504765360593744	Mild
CV0073	55	32.97627156189715	Mild
CV0073	55	22.51310345429558	Mild
CV0073	55	54.404958623191746	Mild
CV0073	55	27.522139383197615	Mild
CV0073	55	41.23700329635159	Mild
CV0073	55	41.32077342732135	Mild
CV0073	55	38.303639871016685	Mild
CV0073	55	28.614323190383356	Mild
CV0073	55	40.34752819389086	Mild
CV0073	55	58.28361453812593	Mild
CV0073	55	47.06995616678725	Mild
CV0073	55	36.39917466089178	Mild
CV0073	55	40.73397672898198	Mild
CV0073	55	43.991008580453574	Mild
CV0073	55	37.3827680241865	Mild
CV0073	55	60.81588145537152	Mild
CV0073	55	29.3484746368222	Mild
CV0073	55	44.37481598815026	Mild
CV0073	55	39.737962984781696	Mild
CV0073	55	49.848108004518444	Mild
CV0073	55	34.332776328029006	Mild
CV0073	55	46.045747938510424	Mild
CV0073	55	34.38343877301111	Mild
CV0073	55	37.33066989405839	Mild
CV0073	55	26.92295931993449	Mild
CV0073	55	35.71302171549702	Mild
CV0073	55	35.244312902893036	Mild
CV0073	55	29.672152717963268	Mild
CV0073	55	42.27977276780286	Mild
CV0073	55	40.9828204574803	Mild
CV0073	55	40.86729589394944	Mild
CV0073	55	25.499805457772723	Mild
CV0073	55	37.057908201590216	Mild
CV0073	55	47.15718060170816	Mild
CV0073	55	62.69558267299976	Mild
CV0073	55	45.52169066562344	Mild
CV0073	55	42.574561270206175	Mild
CV0073	55	45.77704687028221	Mild
CV0073	55	30.948225253297032	Mild
CV0073	55	42.81631670029401	Mild
CV0073	55	41.95707463038051	Mild
CV0073	55	34.326599218124244	Mild
CV0073	55	31.59576464264602	Mild
CV0073	55	37.75512721886728	Mild
CV0073	55	48.61941931318565	Mild
CV0073	55	36.27638164830841	Mild
CV0073	55	25.92155175635726	Mild
CV0073	55	56.455311093839015	Mild
CV0073	55	47.546896610871414	Mild
CV0073	55	30.131808879346153	Mild
CV0073	55	43.39592926406951	Mild
CV0073	55	32.183586395644156	Mild
CV0073	55	31.808157764233496	Mild
CV0073	55	34.44155031313011	Mild
CV0073	55	42.807493800451276	Mild
CV0073	55	35.16091210163244	Mild
CV0073	55	34.608379490005284	Mild
CV0073	55	49.64764903369587	Mild
CV0073	55	37.1160479323806	Mild
CV0073	55	34.8229525414043	Mild
CV0073	55	56.384227478774115	Mild
CV0073	55	32.36277265052336	Mild
CV0073	55	33.042453338345034	Mild
CV0073	55	53.60985066978764	Mild
CV0073	55	45.78756871019206	Mild
CV0073	55	42.8480526513491	Mild
CV0073	55	24.298390290291053	Mild
CV0073	55	38.74534303798391	Mild
CV0073	55	39.88560623096837	Mild
CV0073	55	29.658000801761187	Mild
CV0073	55	60.7232627512218	Mild
CV0073	55	48.87128130372461	Mild
CV0073	55	49.17149199227148	Mild
CV0073	55	47.49590923598574	Mild
CV0073	55	43.685492288566294	Mild
CV0073	55	18.295363751673413	Mild
CV0073	55	25.110767941123303	Mild
CV0073	55	42.22418016427618	Mild
CV0073	55	38.87329249363957	Mild
CV0073	55	49.36568964724569	Mild
CV0073	55	34.94128117020329	Mild
CV0073	55	38.08635479949246	Mild
CV0073	55	41.91211791387987	Mild
CV0073	55	42.396149982891004	Mild
CV0073	55	17.73552273209446	Mild
CV0073	55	25.619589533006142	Mild
CV0073	55	27.515604687088498	Mild
CV0073	55	19.30642954210771	Mild
CV0073	55	45.86236066950922	Mild
CV0073	55	41.232419215734346	Mild
CV0073	55	33.53248061162044	Mild
CV0073	55	44.138092255944535	Mild
CV0073	55	29.87299347042154	Mild
CV0073	55	49.75746449139651	Mild
CV0073	55	43.66116590450134	Mild
CV0073	55	36.27119338205194	Mild
CV0073	55	37.241683443202355	Mild
CV0073	55	38.93640813539785	Mild
CV0073	55	31.806036179960486	Mild
CV0073	55	27.251488243291924	Mild
CV0062	49	55.05284209304694	Mild
CV0062	49	60.0489172089893	Mild
CV0062	49	38.33214757015441	Mild
CV0062	49	44.19231900471485	Mild
CV0062	49	57.80315714240564	Mild
CV0062	49	41.920964821997295	Mild
CV0062	49	33.45838453733628	Mild
CV0062	49	58.94849983076112	Mild
CV0062	49	49.9120952892257	Mild
CV0062	49	52.06063812786941	Mild
CV0062	49	30.109081987148116	Mild
CV0062	49	44.84311287776103	Mild
CV0062	49	51.38015953843811	Mild
CV0062	49	46.13189248070693	Mild
CV0062	49	32.247576631223836	Mild
CV0062	49	41.50595702586408	Mild
CV0062	49	33.83896154411887	Mild
CV0062	49	34.581402725275126	Mild
CV0062	49	41.16760545756764	Mild
CV0062	49	29.12540261633675	Mild
CV0062	49	59.6007262216652	Mild
CV0062	49	46.99640586825897	Mild
CV0062	49	33.18887659787035	Mild
CV0062	49	31.026646060817338	Mild
CV0062	49	37.66759822191194	Mild
CV0062	49	45.28576103086726	Mild
CV0062	49	35.22837093455239	Mild
CV0062	49	30.659456495448836	Mild
CV0062	49	28.03084379482465	Mild
CV0062	49	46.01585204454443	Mild
CV0062	49	30.497825536771327	Mild
CV0062	49	50.902479447211256	Mild
CV0062	49	46.79559989320217	Mild
CV0062	49	47.39782873652673	Mild
CV0062	49	45.88499409158911	Mild
CV0062	49	40.458564276429456	Mild
CV0062	49	39.88335689769	Mild
CV0062	49	23.96621848595567	Mild
CV0062	49	47.82621106973863	Mild
CV0062	49	60.745070524550634	Mild
CV0062	49	54.103842691179125	Mild
CV0062	49	35.151489008427326	Mild
CV0062	49	44.663982974513154	Mild
CV0062	49	37.15259860244484	Mild
CV0062	49	54.20135889671494	Mild
CV0062	49	48.63909647699009	Mild
CV0062	49	45.56357833008861	Mild
CV0062	49	48.51917794455467	Mild
CV0062	49	39.7319192086657	Mild
CV0062	49	43.884105109132406	Mild
CV0062	49	43.18144925256726	Mild
CV0062	49	53.721177970106275	Mild
CV0062	49	49.29550393545206	Mild
CV0062	49	42.24825810479298	Mild
CV0062	49	44.63556321058009	Mild
CV0062	49	42.11812056624955	Mild
CV0062	49	28.181204843741078	Mild
CV0062	49	49.974296191815185	Mild
CV0062	49	33.18337326862488	Mild
CV0062	49	46.247056134927945	Mild
CV0062	49	46.25884392643547	Mild
CV0062	49	48.79533321596202	Mild
CV0062	49	45.00620840480465	Mild
CV0062	49	45.10467712338224	Mild
CV0062	49	44.12669660353877	Mild
CV0062	49	38.88846892109794	Mild
CV0062	49	51.38344322198201	Mild
CV0062	49	21.713762827621004	Mild
CV0062	49	63.61952458906835	Mild
CV0062	49	38.45178037181909	Mild
CV0062	49	42.864073431884535	Mild
CV0062	49	45.08037229643372	Mild
CV0062	49	45.954729789113394	Mild
CV0062	49	59.31404941030257	Mild
CV0062	49	38.813005010982216	Mild
CV0062	49	50.104664846574295	Mild
CV0062	49	40.40579460395719	Mild
CV0062	49	43.98037537818159	Mild
CV0062	49	32.519850592691796	Mild
CV0062	49	36.54432278089905	Mild
CV0062	49	48.48801315645244	Mild
CV0062	49	40.98208828911527	Mild
CV0062	49	47.603606696996216	Mild
CV0062	49	45.68703566731587	Mild
CV0062	49	31.696272347545086	Mild
CV0062	49	28.014018376593935	Mild
CV0062	49	55.129704350621594	Mild
CV0062	49	47.87692014123499	Mild
CV0062	49	48.19856953986623	Mild
CV0062	49	45.3564402042979	Mild
CV0062	49	39.477259435216276	Mild
CV0062	49	34.374916406172005	Mild
CV0062	49	47.86426413966339	Mild
CV0062	49	54.35548340575275	Mild
CV0062	49	49.74745454566251	Mild
CV0062	49	36.53943312465533	Mild
CV0062	49	39.66970496945001	Mild
CV0062	49	47.08209745265092	Mild
CV0062	49	47.75567078599502	Mild
[truncated: 2,901 more rows]
