# Supplementary material for: Single-cell immune aging clocks reveal inter-individual heterogeneity during infection and vaccination
Source: Nat Aging. 2025 Mar 5;5(4):607–21. doi: 10.1038/s43587-025-00819-z (PMC12003178; doi:10.1038/s43587-025-00819-z)
Supplement: Supplementary file 8 — Statistical source data. [file 43587_2025_819_MOESM8_ESM.zip › SD_EF3/CD8T_data3_fordistribution.txt]

donor_id	age	Prediction	condition
CV0904	38	38.509533781187976	Healthy
CV0904	38	46.76103894930434	Healthy
CV0904	38	21.61088339541457	Healthy
CV0904	38	37.23847677099494	Healthy
CV0904	38	38.740316853520575	Healthy
CV0904	38	32.38479659278932	Healthy
CV0904	38	38.109620604464084	Healthy
CV0904	38	41.09099347466707	Healthy
CV0904	38	34.76527721735687	Healthy
CV0904	38	49.3756242907374	Healthy
CV0904	38	42.19285921543601	Healthy
CV0904	38	37.56423815091899	Healthy
CV0904	38	42.76118853189909	Healthy
CV0904	38	26.52325586045514	Healthy
CV0904	38	33.58667616050815	Healthy
CV0904	38	36.63347624436735	Healthy
CV0904	38	51.69605343130231	Healthy
CV0904	38	34.21662074555235	Healthy
CV0904	38	34.240911796149604	Healthy
CV0904	38	43.24337341295328	Healthy
CV0904	38	38.955707488617	Healthy
CV0904	38	33.407227021325994	Healthy
CV0904	38	46.57245007829724	Healthy
CV0904	38	32.17829915236548	Healthy
CV0904	38	46.70867051502226	Healthy
CV0904	38	47.1450792746763	Healthy
CV0904	38	38.61093873400631	Healthy
CV0904	38	44.19045610240985	Healthy
CV0904	38	52.35401734350485	Healthy
CV0904	38	34.24490743057735	Healthy
CV0904	38	49.43092061638608	Healthy
CV0904	38	34.46976957926258	Healthy
CV0904	38	35.09187527645202	Healthy
CV0904	38	46.60870416347382	Healthy
CV0904	38	33.113417021846814	Healthy
CV0904	38	24.86586723362965	Healthy
CV0904	38	35.42634283348009	Healthy
CV0904	38	40.47296784709432	Healthy
CV0904	38	39.470312297228716	Healthy
CV0904	38	25.06656016468606	Healthy
CV0904	38	42.10194254919287	Healthy
CV0904	38	40.09575947007888	Healthy
CV0904	38	26.415329552249297	Healthy
CV0904	38	35.60671805609533	Healthy
CV0904	38	47.84718488776584	Healthy
CV0904	38	34.30556838747584	Healthy
CV0904	38	32.897425564442415	Healthy
CV0904	38	46.17964587316917	Healthy
CV0904	38	38.52220785124501	Healthy
CV0904	38	34.158492899637935	Healthy
CV0904	38	31.366110943571343	Healthy
CV0904	38	36.934961139352346	Healthy
CV0904	38	42.70537242608129	Healthy
CV0904	38	50.59720160915343	Healthy
CV0904	38	42.463632889886895	Healthy
CV0904	38	36.87232459225689	Healthy
CV0904	38	24.626125382066363	Healthy
CV0904	38	51.451382159069155	Healthy
CV0904	38	39.747850487392306	Healthy
CV0904	38	29.969080178905628	Healthy
CV0904	38	23.84872705181274	Healthy
CV0904	38	52.71371135380101	Healthy
CV0904	38	40.51383066329507	Healthy
CV0904	38	48.6479453031713	Healthy
CV0904	38	50.53990107994747	Healthy
CV0904	38	40.68235702047299	Healthy
CV0904	38	39.14534750246551	Healthy
CV0904	38	42.49527127124616	Healthy
CV0904	38	29.89360701662265	Healthy
CV0904	38	30.96773261129697	Healthy
CV0904	38	27.052005925187803	Healthy
CV0904	38	49.56663908557616	Healthy
CV0904	38	31.957313626609402	Healthy
CV0904	38	35.01590850568981	Healthy
CV0904	38	43.30332672531663	Healthy
CV0904	38	56.339198810162216	Healthy
CV0904	38	46.33128703414546	Healthy
CV0904	38	32.91928753801671	Healthy
CV0904	38	45.79785655372445	Healthy
CV0904	38	31.147437524120885	Healthy
CV0904	38	27.579284291524715	Healthy
CV0904	38	42.41414426362029	Healthy
CV0904	38	34.03855672243629	Healthy
CV0904	38	23.154123787008494	Healthy
CV0904	38	33.08681717781788	Healthy
CV0904	38	48.95796562561159	Healthy
CV0904	38	36.664540450848506	Healthy
CV0904	38	44.07996166619083	Healthy
CV0904	38	46.99532614870025	Healthy
CV0904	38	40.30460277347078	Healthy
CV0904	38	39.319933893504434	Healthy
CV0904	38	34.78495328436575	Healthy
CV0904	38	32.43819593482125	Healthy
CV0904	38	29.204745526793523	Healthy
CV0904	38	28.33599418110881	Healthy
CV0904	38	49.729777969821676	Healthy
CV0904	38	35.225768858821596	Healthy
CV0904	38	35.582797488927206	Healthy
CV0904	38	24.928220996857984	Healthy
CV0904	38	36.007176130951315	Healthy
CV0902	57	42.24904992075139	Healthy
CV0902	57	45.11524334903946	Healthy
CV0902	57	68.711219677060285	Healthy
CV0902	57	38.95503678398557	Healthy
CV0902	57	45.506505251400505	Healthy
CV0902	57	40.7697719217859	Healthy
CV0902	57	43.25400956633422	Healthy
CV0902	57	35.550649453596456	Healthy
CV0902	57	49.46405404407504	Healthy
CV0902	57	59.91628553407718	Healthy
CV0902	57	53.60997576254206	Healthy
CV0902	57	45.09320491669397	Healthy
CV0902	57	47.750489560354545	Healthy
CV0902	57	36.74714500647965	Healthy
CV0902	57	54.821754364068816	Healthy
CV0902	57	40.38327071317052	Healthy
CV0902	57	44.60469530832179	Healthy
CV0902	57	32.84598647205941	Healthy
CV0902	57	36.485471660981425	Healthy
CV0902	57	54.359059291114534	Healthy
CV0902	57	41.29930163509343	Healthy
CV0902	57	48.51629601218324	Healthy
CV0902	57	44.63580098969677	Healthy
CV0902	57	42.59569868140244	Healthy
CV0902	57	55.84104995697044	Healthy
CV0902	57	54.60079475438045	Healthy
CV0902	57	45.57446362280589	Healthy
CV0902	57	46.16036168080294	Healthy
CV0902	57	39.1471660150771	Healthy
CV0902	57	40.05429437763414	Healthy
CV0902	57	49.465937777069705	Healthy
CV0902	57	47.36464920727767	Healthy
CV0902	57	57.99495366639779	Healthy
CV0902	57	41.843650340645254	Healthy
CV0902	57	42.0497975578982	Healthy
CV0902	57	54.03604450493256	Healthy
CV0902	57	53.29152259332071	Healthy
CV0902	57	40.60405892720982	Healthy
CV0902	57	47.24257480593556	Healthy
CV0902	57	40.79358883777099	Healthy
CV0902	57	48.66843054051927	Healthy
CV0902	57	40.50268114214046	Healthy
CV0902	57	43.2246414381743	Healthy
CV0902	57	40.47239474607485	Healthy
CV0902	57	48.05809825783143	Healthy
CV0902	57	53.31118528295935	Healthy
CV0902	57	28.899860286709607	Healthy
CV0902	57	58.54144269769491	Healthy
CV0902	57	41.74364768987178	Healthy
CV0902	57	49.97132827224455	Healthy
CV0902	57	51.18722786178961	Healthy
CV0902	57	49.65987128842263	Healthy
CV0902	57	49.20121035198701	Healthy
CV0902	57	49.19171184045894	Healthy
CV0902	57	45.78864426894794	Healthy
CV0902	57	61.13873260379197	Healthy
CV0902	57	45.86166139674958	Healthy
CV0902	57	33.04456321031357	Healthy
CV0902	57	51.21213535035761	Healthy
CV0902	57	50.66278507658609	Healthy
CV0902	57	53.177631296504615	Healthy
CV0902	57	43.42904705147479	Healthy
CV0902	57	57.269570564479594	Healthy
CV0902	57	46.51613956649866	Healthy
CV0902	57	41.353036339030325	Healthy
CV0902	57	38.92003463278369	Healthy
CV0902	57	55.028302465009745	Healthy
CV0902	57	50.323405586291464	Healthy
CV0902	57	36.704200673944946	Healthy
CV0902	57	28.986401968022253	Healthy
CV0902	57	33.92995508502286	Healthy
CV0902	57	44.151301635752105	Healthy
CV0902	57	42.412775434630205	Healthy
CV0902	57	61.25795956211003	Healthy
CV0902	57	30.199814214953477	Healthy
CV0902	57	55.04559849087064	Healthy
CV0902	57	61.68511417125298	Healthy
CV0902	57	49.52837268971294	Healthy
CV0902	57	47.57709226801705	Healthy
CV0902	57	40.66613941498005	Healthy
CV0902	57	39.002961604541646	Healthy
CV0902	57	42.85748599841468	Healthy
CV0902	57	29.35342875495863	Healthy
CV0902	57	58.96686221653987	Healthy
CV0902	57	59.98860675572693	Healthy
CV0902	57	51.21462950481556	Healthy
CV0902	57	45.52982946876332	Healthy
CV0902	57	41.3631468887274	Healthy
CV0902	57	44.095381000911615	Healthy
CV0902	57	50.50606534664178	Healthy
CV0902	57	39.763778851607185	Healthy
CV0902	57	48.98401840522608	Healthy
CV0902	57	49.04915332008768	Healthy
CV0902	57	34.428192261402344	Healthy
CV0902	57	44.28748718704556	Healthy
CV0902	57	56.83785844161581	Healthy
CV0902	57	35.24554566042388	Healthy
CV0902	57	48.32077087662113	Healthy
CV0902	57	51.226401308051095	Healthy
CV0902	57	50.74053767514098	Healthy
CV0911	40	39.51568013815532	Healthy
CV0911	40	35.609271254715424	Healthy
CV0911	40	44.15836634786565	Healthy
CV0911	40	41.92601391348198	Healthy
CV0911	40	39.50186704767625	Healthy
CV0911	40	37.52543755550794	Healthy
CV0911	40	40.24745900129411	Healthy
CV0911	40	43.0519757838353	Healthy
CV0911	40	40.41151027271784	Healthy
CV0911	40	38.01688228981633	Healthy
CV0911	40	30.131031838945084	Healthy
CV0911	40	44.55792855788818	Healthy
CV0911	40	44.87435822007622	Healthy
CV0911	40	51.59042640478326	Healthy
CV0911	40	38.79732274087145	Healthy
CV0911	40	55.08636073100642	Healthy
CV0911	40	54.402378017806726	Healthy
CV0911	40	45.39204920374838	Healthy
CV0911	40	37.55620313451284	Healthy
CV0911	40	39.44402274027487	Healthy
CV0911	40	37.016797220922314	Healthy
CV0911	40	46.46918363704179	Healthy
CV0911	40	34.16846648736544	Healthy
CV0911	40	30.990271764474926	Healthy
CV0911	40	45.04735071177587	Healthy
CV0911	40	50.79989451026325	Healthy
CV0911	40	38.85945656725073	Healthy
CV0911	40	37.66687242372784	Healthy
CV0911	40	55.02541174904512	Healthy
CV0911	40	34.4358698769364	Healthy
CV0911	40	36.71454411507192	Healthy
CV0911	40	48.7958818802264	Healthy
CV0911	40	52.095556609619514	Healthy
CV0911	40	47.17912698801624	Healthy
CV0911	40	38.5715651119439	Healthy
CV0911	40	39.13994364951245	Healthy
CV0911	40	39.95189008781755	Healthy
CV0911	40	49.72626033186379	Healthy
CV0911	40	37.86263950353749	Healthy
CV0911	40	28.09617776010708	Healthy
CV0911	40	52.13960882540384	Healthy
CV0911	40	42.813423915575896	Healthy
CV0911	40	33.542202815862666	Healthy
CV0911	40	44.50528902204076	Healthy
CV0911	40	48.66834095097415	Healthy
CV0911	40	46.068284085133655	Healthy
CV0911	40	37.60926210970422	Healthy
CV0911	40	47.17028720056718	Healthy
CV0911	40	41.334784602116166	Healthy
CV0911	40	47.62328513981018	Healthy
CV0911	40	45.78987754154159	Healthy
CV0911	40	36.152946397879276	Healthy
CV0911	40	47.10593604845301	Healthy
CV0911	40	40.85889958121463	Healthy
CV0911	40	45.50456774645082	Healthy
CV0911	40	53.74679384022245	Healthy
CV0911	40	35.600451914738564	Healthy
CV0911	40	46.15334026410531	Healthy
CV0911	40	49.035675374806466	Healthy
CV0911	40	35.06910995553679	Healthy
CV0911	40	39.72196203219731	Healthy
CV0911	40	42.29781791226844	Healthy
CV0911	40	47.58871435324001	Healthy
CV0911	40	31.472119837628878	Healthy
CV0911	40	40.200227813755355	Healthy
CV0911	40	46.461689861037215	Healthy
CV0911	40	44.14314505288343	Healthy
CV0911	40	39.024043811115675	Healthy
CV0911	40	52.44740651571096	Healthy
CV0911	40	49.36086016450006	Healthy
CV0911	40	39.317779550910984	Healthy
CV0911	40	38.15308633791977	Healthy
CV0911	40	36.22502932847982	Healthy
CV0911	40	46.58717277462721	Healthy
CV0911	40	47.44785113041424	Healthy
CV0911	40	31.318885469248134	Healthy
CV0911	40	50.900459983343815	Healthy
CV0911	40	33.518207157404085	Healthy
CV0911	40	55.69643609469792	Healthy
CV0911	40	40.86885969662468	Healthy
CV0911	40	27.99464449715923	Healthy
CV0911	40	56.41606788049553	Healthy
CV0911	40	36.44945999098121	Healthy
CV0911	40	40.589044129568364	Healthy
CV0911	40	47.17350719151738	Healthy
CV0911	40	42.20383372017654	Healthy
CV0911	40	46.792130517857736	Healthy
CV0911	40	35.03172392493376	Healthy
CV0911	40	39.6762826950486	Healthy
CV0911	40	46.28885230029074	Healthy
CV0911	40	59.46687876066825	Healthy
CV0911	40	32.30973005936195	Healthy
CV0911	40	43.74865227547643	Healthy
CV0911	40	52.458488323112434	Healthy
CV0911	40	38.47537380962407	Healthy
CV0911	40	31.521143360350166	Healthy
CV0911	40	37.649924457343324	Healthy
CV0911	40	39.53501494971348	Healthy
CV0911	40	41.950633514386425	Healthy
CV0911	40	60.75779915881636	Healthy
CV0929	64	54.59346826839945	Healthy
CV0929	64	64.50511094951982	Healthy
CV0929	64	69.57598008142055	Healthy
CV0929	64	67.40742263910467	Healthy
CV0929	64	74.78110372467737	Healthy
CV0929	64	82.14791780865455	Healthy
CV0929	64	61.08175329888677	Healthy
CV0929	64	74.61563336231899	Healthy
CV0929	64	71.42830147606679	Healthy
CV0929	64	52.88588817285828	Healthy
CV0929	64	69.06252807060496	Healthy
CV0929	64	66.33993146336032	Healthy
CV0929	64	63.22915915237074	Healthy
CV0929	64	73.04618347265584	Healthy
CV0929	64	72.26775889269263	Healthy
CV0929	64	68.81631524041697	Healthy
CV0929	64	64.46448857065664	Healthy
CV0929	64	75.092534185062	Healthy
CV0929	64	70.98066847147354	Healthy
CV0929	64	66.01593149607143	Healthy
CV0929	64	74.4155457155853	Healthy
CV0929	64	60.2390685775296	Healthy
CV0929	64	68.27488246090682	Healthy
CV0929	64	74.93977796898014	Healthy
CV0929	64	69.59135173542413	Healthy
CV0929	64	70.9428478284002	Healthy
CV0929	64	67.26993646053663	Healthy
CV0929	64	64.94799338428567	Healthy
CV0929	64	79.95243539218599	Healthy
CV0929	64	83.21514761227192	Healthy
CV0929	64	66.67752900298821	Healthy
CV0929	64	82.48222000710173	Healthy
CV0929	64	77.09350651433064	Healthy
CV0929	64	66.4750195121062	Healthy
CV0929	64	74.98018239470855	Healthy
CV0929	64	71.90075554219528	Healthy
CV0929	64	67.05523927438645	Healthy
CV0929	64	70.90268650881663	Healthy
CV0929	64	72.35197207735163	Healthy
CV0929	64	71.52379299178173	Healthy
CV0929	64	54.61332814433639	Healthy
CV0929	64	73.89869381689181	Healthy
CV0929	64	75.26934906041542	Healthy
CV0929	64	69.59254415693276	Healthy
CV0929	64	70.39010916312535	Healthy
CV0929	64	68.73349343338359	Healthy
CV0929	64	80.98881362728717	Healthy
CV0929	64	72.95830256662	Healthy
CV0929	64	74.208624068273	Healthy
CV0929	64	81.84732745027156	Healthy
CV0929	64	60.78922848860129	Healthy
CV0929	64	62.92614326126505	Healthy
CV0929	64	62.59948644307675	Healthy
CV0929	64	80.94800788342441	Healthy
CV0929	64	69.97611348381893	Healthy
CV0929	64	69.57537535207584	Healthy
CV0929	64	69.30030023110582	Healthy
CV0929	64	66.10609249405032	Healthy
CV0929	64	78.63198977129585	Healthy
CV0929	64	64.83694102291058	Healthy
CV0929	64	68.71244661640422	Healthy
CV0929	64	64.22382792783945	Healthy
CV0929	64	76.3350146374101	Healthy
CV0929	64	59.902227496941784	Healthy
CV0929	64	73.61116540169064	Healthy
CV0929	64	68.3278653756413	Healthy
CV0929	64	64.72531910259285	Healthy
CV0929	64	68.99154399348866	Healthy
CV0929	64	72.34044528482954	Healthy
CV0929	64	63.86985018940168	Healthy
CV0929	64	64.99264184116855	Healthy
CV0929	64	63.75797324466544	Healthy
CV0929	64	70.19148219889668	Healthy
CV0929	64	65.70982939649011	Healthy
CV0929	64	73.54310931082671	Healthy
CV0929	64	71.42572998872622	Healthy
CV0929	64	72.2596682357325	Healthy
CV0929	64	78.93511953066793	Healthy
CV0929	64	54.933083552781625	Healthy
CV0929	64	73.58156961285282	Healthy
CV0929	64	60.21545162829353	Healthy
CV0929	64	73.91076755630979	Healthy
CV0929	64	68.5412261214832	Healthy
CV0929	64	62.62914776227292	Healthy
CV0929	64	66.908552115494075	Healthy
CV0929	64	74.71434379112961	Healthy
CV0929	64	65.32324331626991	Healthy
CV0929	64	70.26844163656415	Healthy
CV0929	64	65.80954028671863	Healthy
CV0929	64	61.35597806272566	Healthy
CV0929	64	60.60260542408205	Healthy
CV0929	64	74.47865021311372	Healthy
CV0929	64	81.8053643784764	Healthy
CV0929	64	71.02520549702254	Healthy
CV0929	64	72.85964326382131	Healthy
CV0929	64	65.89580391424697	Healthy
CV0929	64	65.44142625841243	Healthy
CV0929	64	58.255317168215576	Healthy
CV0929	64	63.41274676276379	Healthy
CV0929	64	66.26675005447326	Healthy
CV0915	44	49.23039602532933	Healthy
CV0915	44	38.766054075904485	Healthy
CV0915	44	52.528578842072825	Healthy
CV0915	44	49.190925597165524	Healthy
CV0915	44	41.04529957117701	Healthy
CV0915	44	43.848990245086156	Healthy
CV0915	44	41.71248339598021	Healthy
CV0915	44	35.68815935231575	Healthy
CV0915	44	39.443066607190566	Healthy
CV0915	44	61.36409853447475	Healthy
CV0915	44	43.08405352644093	Healthy
CV0915	44	48.43604416637632	Healthy
CV0915	44	43.97140403890354	Healthy
CV0915	44	50.46074612833076	Healthy
CV0915	44	49.95724004336939	Healthy
CV0915	44	53.59899737612568	Healthy
CV0915	44	53.59090566682816	Healthy
CV0915	44	41.948310573383864	Healthy
CV0915	44	39.29221214820408	Healthy
CV0915	44	35.71594753298631	Healthy
CV0915	44	44.818479998758654	Healthy
CV0915	44	52.93962665750935	Healthy
CV0915	44	46.693171279907766	Healthy
CV0915	44	49.74826022846531	Healthy
CV0915	44	38.498024604963824	Healthy
CV0915	44	44.739968657686966	Healthy
CV0915	44	59.8704308493094	Healthy
CV0915	44	43.87411732205443	Healthy
CV0915	44	51.63792875735609	Healthy
CV0915	44	55.22037324329376	Healthy
CV0915	44	59.14854086148314	Healthy
CV0915	44	43.89845619179119	Healthy
CV0915	44	52.336406001382954	Healthy
CV0915	44	54.1008583296932	Healthy
CV0915	44	44.17729073811159	Healthy
CV0915	44	42.10802354834903	Healthy
CV0915	44	54.585700357835854	Healthy
CV0915	44	30.126231761900936	Healthy
CV0915	44	39.833952702050496	Healthy
CV0915	44	50.66015573415362	Healthy
CV0915	44	45.38904653125841	Healthy
CV0915	44	49.49829547513783	Healthy
CV0915	44	42.088267243912675	Healthy
CV0915	44	47.70825190491237	Healthy
CV0915	44	44.564512959567814	Healthy
CV0915	44	57.01163334108982	Healthy
CV0915	44	45.34336236994529	Healthy
CV0915	44	44.38531198250584	Healthy
CV0915	44	63.807907946427285	Healthy
CV0915	44	46.514467069177364	Healthy
CV0915	44	55.52698972618579	Healthy
CV0915	44	42.21734023902899	Healthy
CV0915	44	54.16394449534321	Healthy
CV0915	44	38.36465782993771	Healthy
CV0915	44	52.602885447781155	Healthy
CV0915	44	53.002591523443584	Healthy
CV0915	44	49.4726615379772	Healthy
CV0915	44	44.76969247530767	Healthy
CV0915	44	51.302753080971165	Healthy
CV0915	44	45.56345095080559	Healthy
CV0915	44	49.2931199791153	Healthy
CV0915	44	43.84483849190786	Healthy
CV0915	44	45.922342477231155	Healthy
CV0915	44	50.99694559543587	Healthy
CV0915	44	41.36760072119877	Healthy
CV0915	44	52.52488835094046	Healthy
CV0915	44	46.050536671512845	Healthy
CV0915	44	61.02647985043476	Healthy
CV0915	44	40.19272865409618	Healthy
CV0915	44	53.181714001476834	Healthy
CV0915	44	49.568122046370554	Healthy
CV0915	44	50.60761631074303	Healthy
CV0915	44	47.267384416124045	Healthy
CV0915	44	50.77707899209106	Healthy
CV0915	44	37.12435469942142	Healthy
CV0915	44	46.211937833887426	Healthy
CV0915	44	51.740877171413786	Healthy
CV0915	44	31.27366231166823	Healthy
CV0915	44	38.882587247867086	Healthy
CV0915	44	40.64065321474035	Healthy
CV0915	44	41.529610344724354	Healthy
CV0915	44	46.60661597640556	Healthy
CV0915	44	56.73266533708889	Healthy
CV0915	44	47.2429116902959	Healthy
CV0915	44	40.5321240161181	Healthy
CV0915	44	40.54271407432814	Healthy
CV0915	44	46.1995114500252	Healthy
CV0915	44	39.12905235365818	Healthy
CV0915	44	43.09592963014752	Healthy
CV0915	44	47.9655531087117	Healthy
CV0915	44	52.84823679557771	Healthy
CV0915	44	36.959114343916205	Healthy
CV0915	44	50.24744396538661	Healthy
CV0915	44	39.60501910077841	Healthy
CV0915	44	49.07817318906734	Healthy
CV0915	44	42.67772221066871	Healthy
CV0915	44	40.18321422464266	Healthy
CV0915	44	41.65134604647976	Healthy
CV0915	44	40.75160902346559	Healthy
CV0915	44	46.73460715389479	Healthy
CV0917	62	61.53951578955298	Healthy
CV0917	62	70.50605567053407	Healthy
CV0917	62	60.18915360729009	Healthy
CV0917	62	54.18424585268436	Healthy
CV0917	62	66.9099584608466	Healthy
CV0917	62	69.34817283447958	Healthy
CV0917	62	56.238082383716225	Healthy
CV0917	62	74.20494523877692	Healthy
CV0917	62	71.78055061117571	Healthy
CV0917	62	57.99735643467948	Healthy
CV0917	62	65.70126267090598	Healthy
CV0917	62	63.796327650144825	Healthy
CV0917	62	59.89230729061961	Healthy
CV0917	62	71.95754302703217	Healthy
CV0917	62	61.837590905293	Healthy
CV0917	62	62.81701429498666	Healthy
CV0917	62	58.87641020286986	Healthy
CV0917	62	76.87904677059234	Healthy
CV0917	62	66.71977670566018	Healthy
CV0917	62	66.75155384529833	Healthy
CV0917	62	72.71885504704643	Healthy
CV0917	62	59.411535791042354	Healthy
CV0917	62	67.29552406765802	Healthy
CV0917	62	71.3747107739959	Healthy
CV0917	62	63.507281449938425	Healthy
CV0917	62	60.22116159682467	Healthy
CV0917	62	68.77741104727903	Healthy
CV0917	62	55.17881536079909	Healthy
CV0917	62	64.25181336691519	Healthy
CV0917	62	64.59415743055023	Healthy
CV0917	62	63.7250872725589	Healthy
CV0917	62	52.76785484438233	Healthy
CV0917	62	62.13898986906286	Healthy
CV0917	62	70.54192301563826	Healthy
CV0917	62	64.29893766166188	Healthy
CV0917	62	72.95638720567223	Healthy
CV0917	62	55.99681345451051	Healthy
CV0917	62	66.00388917955216	Healthy
CV0917	62	75.42504991871927	Healthy
CV0917	62	59.87424036251219	Healthy
CV0917	62	65.90257040071725	Healthy
CV0917	62	59.73788932854222	Healthy
CV0917	62	73.43783838018402	Healthy
CV0917	62	69.65035737038954	Healthy
CV0917	62	60.28736646804313	Healthy
CV0917	62	63.856086102714265	Healthy
CV0917	62	63.82109257362115	Healthy
CV0917	62	57.897916045568294	Healthy
CV0917	62	64.64963746712763	Healthy
CV0917	62	61.88133380085184	Healthy
CV0917	62	61.1599271504503	Healthy
CV0917	62	68.34122478472517	Healthy
CV0917	62	70.54514335660811	Healthy
CV0917	62	67.93961015080166	Healthy
CV0917	62	55.61141044274821	Healthy
CV0917	62	56.5100343247226	Healthy
CV0917	62	58.124553989710755	Healthy
CV0917	62	66.36710044239786	Healthy
CV0917	62	52.24613189079758	Healthy
CV0917	62	54.18977613622484	Healthy
CV0917	62	74.09686783152989	Healthy
CV0917	62	77.92638688260686	Healthy
CV0917	62	54.0896892474729	Healthy
CV0917	62	62.74074123860558	Healthy
CV0917	62	72.44241033404242	Healthy
CV0917	62	57.51263149859488	Healthy
CV0917	62	78.71204216145986	Healthy
CV0917	62	74.73110078572147	Healthy
CV0917	62	82.36210465036937	Healthy
CV0917	62	57.10824539098803	Healthy
CV0917	62	64.94370466626275	Healthy
CV0917	62	64.42853400947753	Healthy
CV0917	62	61.33191187190643	Healthy
CV0917	62	68.55367591766512	Healthy
CV0917	62	59.890727985668	Healthy
CV0917	62	69.45960509911262	Healthy
CV0917	62	64.67706286027716	Healthy
CV0917	62	60.517024995104286	Healthy
CV0917	62	66.74328089013831	Healthy
CV0917	62	58.152952779596426	Healthy
CV0917	62	68.4776767528794	Healthy
CV0917	62	71.58414789960855	Healthy
CV0917	62	71.32073890653768	Healthy
CV0917	62	54.25688609516343	Healthy
CV0917	62	59.34297362533615	Healthy
CV0917	62	67.78776884435436	Healthy
CV0917	62	60.91670644380499	Healthy
CV0917	62	58.73765699187664	Healthy
CV0917	62	73.43185048755775	Healthy
CV0917	62	71.2665009868876	Healthy
CV0917	62	62.81097737932484	Healthy
CV0917	62	52.887378472244116	Healthy
CV0917	62	66.26200764617661	Healthy
CV0917	62	65.89197960740127	Healthy
CV0917	62	67.35009904853811	Healthy
CV0917	62	73.54614665066958	Healthy
CV0917	62	70.49712175007761	Healthy
CV0917	62	58.63557175573421	Healthy
CV0917	62	61.055007394488335	Healthy
CV0917	62	62.574369412241715	Healthy
CV0939	73	66.14853945455373	Healthy
CV0939	73	70.91048925995493	Healthy
CV0939	73	71.24627976301028	Healthy
CV0939	73	58.528410730034274	Healthy
CV0939	73	69.35903009396856	Healthy
CV0939	73	61.01354341906312	Healthy
CV0939	73	60.6612981593963	Healthy
CV0939	73	78.36819802885883	Healthy
CV0939	73	72.38912663931774	Healthy
CV0939	73	73.84316893993856	Healthy
CV0939	73	67.1755087654462	Healthy
CV0939	73	56.42867736163502	Healthy
CV0939	73	74.97199526184687	Healthy
CV0939	73	65.6900379176969	Healthy
CV0939	73	62.068453723418884	Healthy
CV0939	73	64.85170535003121	Healthy
CV0939	73	72.69977327974098	Healthy
CV0939	73	62.91812761040972	Healthy
CV0939	73	71.73684153174958	Healthy
CV0939	73	68.64980486941687	Healthy
CV0939	73	62.836374273685905	Healthy
CV0939	73	84.37483603981818	Healthy
CV0939	73	71.24194841038022	Healthy
CV0939	73	74.11743940242954	Healthy
CV0939	73	62.8412843497932	Healthy
CV0939	73	67.07485885530626	Healthy
CV0939	73	64.84667779557212	Healthy
CV0939	73	73.85996075519836	Healthy
CV0939	73	67.33961327801558	Healthy
CV0939	73	64.3274522060647	Healthy
CV0939	73	52.1166590048165	Healthy
CV0939	73	62.497350688198836	Healthy
CV0939	73	68.21005971573507	Healthy
CV0939	73	72.63847639723355	Healthy
CV0939	73	78.68860057740837	Healthy
CV0939	73	68.32953418364632	Healthy
CV0939	73	58.18742271898349	Healthy
CV0939	73	70.63332766260038	Healthy
CV0939	73	70.8698599061504	Healthy
CV0939	73	60.097040204391476	Healthy
CV0939	73	64.45323995848683	Healthy
CV0939	73	73.75746074743026	Healthy
CV0939	73	62.36282114711354	Healthy
CV0939	73	73.0797103468405	Healthy
CV0939	73	63.27758663986255	Healthy
CV0939	73	77.61194826111475	Healthy
CV0939	73	66.03488896780154	Healthy
CV0939	73	67.58890832141564	Healthy
CV0939	73	50.97876266555286	Healthy
CV0939	73	62.88684978554062	Healthy
CV0939	73	61.58180148915403	Healthy
CV0939	73	73.19227073874951	Healthy
CV0939	73	64.79763110109978	Healthy
CV0939	73	60.063292793928234	Healthy
CV0939	73	74.4574134592069	Healthy
CV0939	73	56.29578114730559	Healthy
CV0939	73	60.057219740189254	Healthy
CV0939	73	72.68980391067335	Healthy
CV0939	73	60.4256957470849	Healthy
CV0939	73	77.4356070960754	Healthy
CV0939	73	75.32987383343608	Healthy
CV0939	73	57.80432488438347	Healthy
CV0939	73	52.22664844401661	Healthy
CV0939	73	68.2053146815833	Healthy
CV0939	73	55.271483250745526	Healthy
CV0939	73	59.78783954392444	Healthy
CV0939	73	66.31853280150916	Healthy
CV0939	73	60.178579627525515	Healthy
CV0939	73	65.96461873709941	Healthy
CV0939	73	60.14692917775118	Healthy
CV0939	73	67.06995130849978	Healthy
CV0939	73	64.36577176436641	Healthy
CV0939	73	81.15266564087861	Healthy
CV0939	73	56.403647483558004	Healthy
CV0939	73	65.61147392363088	Healthy
CV0939	73	68.97933323315942	Healthy
CV0939	73	66.46663541407327	Healthy
CV0939	73	70.27943460407481	Healthy
CV0939	73	71.81337611376182	Healthy
CV0939	73	66.11080133610191	Healthy
CV0939	73	80.2540483758492	Healthy
CV0939	73	58.92406711634998	Healthy
CV0939	73	66.75213766068136	Healthy
CV0939	73	79.15384401007039	Healthy
CV0939	73	67.02876818365408	Healthy
CV0939	73	62.14515376284733	Healthy
CV0939	73	63.384659148315585	Healthy
CV0939	73	59.755247178568965	Healthy
CV0939	73	61.61473308962434	Healthy
CV0939	73	80.3325594622492	Healthy
CV0939	73	69.42589374465895	Healthy
CV0939	73	52.097823933178496	Healthy
CV0939	73	69.34750735930656	Healthy
CV0939	73	64.74195231475751	Healthy
CV0939	73	75.46880251400808	Healthy
CV0939	73	70.27906590264152	Healthy
CV0939	73	63.53736845917137	Healthy
CV0939	73	61.36658024568028	Healthy
CV0939	73	53.891749366912286	Healthy
CV0939	73	57.673812031863086	Healthy
CV0926	70	65.78985214393755	Healthy
CV0926	70	58.14668026266903	Healthy
CV0926	70	71.61982566994389	Healthy
CV0926	70	75.64319351261001	Healthy
CV0926	70	57.27844103702234	Healthy
CV0926	70	74.90404807342101	Healthy
CV0926	70	63.46735240093646	Healthy
CV0926	70	62.06866284758079	Healthy
CV0926	70	56.082189480396416	Healthy
CV0926	70	69.13738992606639	Healthy
CV0926	70	74.19757149862413	Healthy
CV0926	70	53.824508730403515	Healthy
CV0926	70	76.83183521471786	Healthy
CV0926	70	77.93524452184323	Healthy
CV0926	70	60.28868867952016	Healthy
CV0926	70	67.17037679570613	Healthy
CV0926	70	62.01244724641768	Healthy
CV0926	70	54.13962332708766	Healthy
CV0926	70	57.46056617599335	Healthy
CV0926	70	58.82188564689609	Healthy
CV0926	70	60.07993056795947	Healthy
CV0926	70	58.252729078962744	Healthy
CV0926	70	77.82602218984582	Healthy
CV0926	70	58.13207260610839	Healthy
CV0926	70	72.44013163289416	Healthy
CV0926	70	63.87405501856032	Healthy
CV0926	70	61.79537945464321	Healthy
CV0926	70	60.3004698444965	Healthy
CV0926	70	48.03622246160019	Healthy
CV0926	70	72.70550484540192	Healthy
CV0926	70	61.87725289399727	Healthy
CV0926	70	74.13693603091643	Healthy
CV0926	70	85.03501348769096	Healthy
CV0926	70	50.47043675508126	Healthy
CV0926	70	69.62737914816238	Healthy
CV0926	70	53.90094214703133	Healthy
CV0926	70	55.27707881691552	Healthy
CV0926	70	66.61337070060678	Healthy
CV0926	70	61.11072092504471	Healthy
CV0926	70	69.23584644919454	Healthy
CV0926	70	52.06326810285632	Healthy
CV0926	70	60.714350811802035	Healthy
CV0926	70	70.66590187831659	Healthy
CV0926	70	67.84091630836508	Healthy
CV0926	70	67.83051253037232	Healthy
CV0926	70	61.03186453919061	Healthy
CV0926	70	61.371429584855576	Healthy
CV0926	70	61.62261152390719	Healthy
CV0926	70	70.90236334821165	Healthy
CV0926	70	56.935689313756384	Healthy
CV0926	70	59.06995814822115	Healthy
CV0926	70	57.17588346185028	Healthy
CV0926	70	55.333601708382794	Healthy
CV0926	70	71.98077678821689	Healthy
CV0926	70	66.27488935209134	Healthy
CV0926	70	55.52882320022102	Healthy
CV0926	70	71.64220510393962	Healthy
CV0926	70	57.20579344674137	Healthy
CV0926	70	75.84299531687577	Healthy
CV0926	70	59.86141278162502	Healthy
CV0926	70	59.84411426209075	Healthy
CV0926	70	72.32762075263223	Healthy
CV0926	70	65.6821363805374	Healthy
CV0926	70	58.902533195976055	Healthy
CV0926	70	57.03554972386285	Healthy
CV0926	70	71.298253050189	Healthy
CV0926	70	61.25184509123335	Healthy
CV0926	70	54.13901844476922	Healthy
CV0926	70	59.511547025729286	Healthy
CV0926	70	67.3863649629399	Healthy
CV0926	70	64.14524697801602	Healthy
CV0926	70	70.6367561038702	Healthy
CV0926	70	67.28909651547129	Healthy
CV0926	70	51.6003553894184	Healthy
CV0926	70	67.91086089080974	Healthy
CV0926	70	60.82927915470728	Healthy
CV0926	70	65.29132395216774	Healthy
CV0926	70	80.2035891630427	Healthy
CV0926	70	58.95317270181534	Healthy
CV0926	70	57.620210555263704	Healthy
CV0926	70	68.1169831749164	Healthy
CV0926	70	65.62864376758633	Healthy
CV0926	70	61.6342729610156	Healthy
CV0926	70	78.07673259019377	Healthy
CV0926	70	76.12577355392366	Healthy
CV0926	70	75.61077003750928	Healthy
CV0926	70	55.823341928893456	Healthy
CV0926	70	68.63777647475187	Healthy
CV0926	70	75.6836236998765	Healthy
CV0926	70	61.568472584432	Healthy
CV0926	70	70.18583878026558	Healthy
CV0926	70	64.42672572695713	Healthy
CV0926	70	62.821159766725756	Healthy
CV0926	70	64.82963480020621	Healthy
CV0926	70	52.27176326039218	Healthy
CV0926	70	57.73618460724273	Healthy
CV0926	70	66.62903630939587	Healthy
CV0926	70	54.00991977220753	Healthy
CV0926	70	53.23381986025274	Healthy
CV0926	70	50.86528034415886	Healthy
CV0934	21	46.68471645322331	Healthy
CV0934	21	37.940210019083324	Healthy
CV0934	21	13.044890223467034	Healthy
CV0934	21	46.32381095614936	Healthy
CV0934	21	27.29213663219684	Healthy
CV0934	21	28.255720064690124	Healthy
CV0934	21	21.843572506476065	Healthy
CV0934	21	24.12484362790082	Healthy
CV0934	21	27.388794108423024	Healthy
CV0934	21	43.69074682942383	Healthy
CV0934	21	27.843120552677473	Healthy
CV0934	21	44.128737506054044	Healthy
CV0934	21	27.80907579976673	Healthy
CV0934	21	22.19342401794487	Healthy
CV0934	21	23.10736027028317	Healthy
CV0934	21	13.43593079911787	Healthy
CV0934	21	23.772794099220224	Healthy
CV0934	21	33.341665396746954	Healthy
CV0934	21	28.444482262176173	Healthy
CV0934	21	30.741904409160924	Healthy
CV0934	21	31.836908517813583	Healthy
CV0934	21	30.538252893115306	Healthy
CV0934	21	36.358363414544236	Healthy
CV0934	21	32.39116643057578	Healthy
CV0934	21	29.992735932624218	Healthy
CV0934	21	27.93741396085577	Healthy
CV0934	21	34.68850583467019	Healthy
CV0934	21	18.169729122393512	Healthy
CV0934	21	40.31416775082437	Healthy
CV0934	21	33.54980234879527	Healthy
CV0934	21	29.19528162797747	Healthy
CV0934	21	36.898379900959746	Healthy
CV0934	21	32.80809565655545	Healthy
CV0934	21	40.74788286985022	Healthy
CV0934	21	30.61619205824351	Healthy
CV0934	21	26.600755895973496	Healthy
CV0934	21	28.485610913456128	Healthy
CV0934	21	17.442532474959247	Healthy
CV0934	21	35.26668773022928	Healthy
CV0934	21	40.174146131284346	Healthy
CV0934	21	28.234055435252692	Healthy
CV0934	21	22.85781089079385	Healthy
CV0934	21	22.79507402352386	Healthy
CV0934	21	24.092275806205848	Healthy
CV0934	21	25.261250947623346	Healthy
CV0934	21	21.117012386694082	Healthy
CV0934	21	25.82403816963997	Healthy
CV0934	21	24.15316704674836	Healthy
CV0934	21	18.32310040109234	Healthy
CV0934	21	31.2372907043972	Healthy
CV0934	21	24.683442400661242	Healthy
CV0934	21	22.149593609917076	Healthy
CV0934	21	37.44850451045268	Healthy
CV0934	21	31.8451814310243	Healthy
CV0934	21	37.92030321889753	Healthy
CV0934	21	41.01084476092632	Healthy
CV0934	21	33.55191242105154	Healthy
CV0934	21	38.0347234586385	Healthy
CV0934	21	34.08799267116817	Healthy
CV0934	21	14.237748211677241	Healthy
CV0934	21	46.53387690073435	Healthy
CV0934	21	24.682403367527318	Healthy
CV0934	21	34.652680138016656	Healthy
CV0934	21	19.295406112719963	Healthy
CV0934	21	27.30393968303668	Healthy
CV0934	21	39.23569930098023	Healthy
CV0934	21	39.84353099765343	Healthy
CV0934	21	33.305015233318954	Healthy
CV0934	21	31.622626222099864	Healthy
CV0934	21	44.641057934447446	Healthy
CV0934	21	31.066539628359173	Healthy
CV0934	21	23.346613412925475	Healthy
CV0934	21	36.198112548268114	Healthy
CV0934	21	29.702882228875517	Healthy
CV0934	21	29.125794456346195	Healthy
CV0934	21	25.3601179171878	Healthy
CV0934	21	45.91645948089398	Healthy
CV0934	21	38.03067630041215	Healthy
CV0934	21	23.479177014785947	Healthy
CV0934	21	7.64627990161776	Healthy
CV0934	21	37.90720444642514	Healthy
CV0934	21	27.745328884963047	Healthy
CV0934	21	34.20484661370861	Healthy
CV0934	21	44.596096745995794	Healthy
CV0934	21	7.619861030923132	Healthy
CV0934	21	12.47396879219909	Healthy
CV0934	21	23.66245450262617	Healthy
CV0934	21	21.964964364359375	Healthy
CV0934	21	31.901306559625695	Healthy
CV0934	21	29.080786155281885	Healthy
CV0934	21	20.769027076040175	Healthy
CV0934	21	35.109064392204836	Healthy
CV0934	21	29.631145530039234	Healthy
CV0934	21	22.13379542347296	Healthy
CV0934	21	35.68488746173674	Healthy
CV0934	21	20.006109888680534	Healthy
CV0934	21	34.31768387610916	Healthy
CV0934	21	31.287101797484954	Healthy
CV0934	21	26.465425931240972	Healthy
CV0934	21	31.08279070840906	Healthy
CV0940	63	72.72983157128135	Healthy
CV0940	63	79.97228300590831	Healthy
CV0940	63	68.45049674521313	Healthy
CV0940	63	86.6120054734103	Healthy
CV0940	63	63.25111654028364	Healthy
CV0940	63	70.40291786547702	Healthy
CV0940	63	61.489061881938596	Healthy
CV0940	63	86.58514615266829	Healthy
CV0940	63	82.68047221973569	Healthy
CV0940	63	75.84412898685109	Healthy
CV0940	63	77.11859654289718	Healthy
CV0940	63	75.16570219434657	Healthy
CV0940	63	65.28266692037299	Healthy
CV0940	63	73.64638312660779	Healthy
CV0940	63	71.43467468152302	Healthy
CV0940	63	84.1860436924363	Healthy
CV0940	63	67.73938908988185	Healthy
CV0940	63	74.38673437483364	Healthy
CV0940	63	92.78744572594506	Healthy
CV0940	63	74.9527652707063	Healthy
CV0940	63	68.27963024441998	Healthy
CV0940	63	82.85130518900915	Healthy
CV0940	63	63.07951945946122	Healthy
CV0940	63	86.79061994807448	Healthy
CV0940	63	72.26220070336808	Healthy
CV0940	63	74.56153565933437	Healthy
CV0940	63	76.8460284621522	Healthy
CV0940	63	82.66476996025217	Healthy
CV0940	63	65.17613978163062	Healthy
CV0940	63	89.27355511968567	Healthy
CV0940	63	84.17638720584155	Healthy
CV0940	63	62.0583759381011	Healthy
CV0940	63	82.48128022371152	Healthy
CV0940	63	89.10818479199452	Healthy
CV0940	63	69.10135454668018	Healthy
CV0940	63	73.79353198656487	Healthy
CV0940	63	85.00838279334923	Healthy
CV0940	63	55.2077752924142	Healthy
CV0940	63	77.82986298624414	Healthy
CV0940	63	66.79703660478535	Healthy
CV0940	63	80.60269363834851	Healthy
CV0940	63	74.64290144760679	Healthy
CV0940	63	81.69680459902567	Healthy
CV0940	63	80.33192282149588	Healthy
CV0940	63	70.70274481418897	Healthy
CV0940	63	73.38433288447695	Healthy
CV0940	63	76.65701807508098	Healthy
CV0940	63	78.04911417670284	Healthy
CV0940	63	78.83375467826932	Healthy
CV0940	63	71.27839362017635	Healthy
CV0940	63	77.61206119557907	Healthy
CV0940	63	73.2885901392988	Healthy
CV0940	63	75.36663422160342	Healthy
CV0940	63	68.64272003867914	Healthy
CV0940	63	74.23662967291331	Healthy
CV0940	63	67.48113330766738	Healthy
CV0940	63	76.63077084185586	Healthy
CV0940	63	73.74403795894891	Healthy
CV0940	63	76.4921302129022	Healthy
CV0940	63	74.02106029865452	Healthy
CV0940	63	75.52652393517188	Healthy
CV0940	63	82.03054006908353	Healthy
CV0940	63	72.41175395106534	Healthy
CV0940	63	63.17582309804934	Healthy
CV0940	63	74.64610414349016	Healthy
CV0940	63	63.150118626062515	Healthy
CV0940	63	61.864979629936585	Healthy
CV0940	63	90.07806129545088	Healthy
CV0940	63	75.94918285808845	Healthy
CV0940	63	61.79366284586107	Healthy
CV0940	63	69.36044912226791	Healthy
CV0940	63	75.25528204749082	Healthy
CV0940	63	73.24951658456754	Healthy
CV0940	63	69.66995253556986	Healthy
CV0940	63	73.0007530357264	Healthy
CV0940	63	64.72396024787466	Healthy
CV0940	63	87.49548724674223	Healthy
CV0940	63	69.58968013289628	Healthy
CV0940	63	90.86366627870545	Healthy
CV0940	63	74.35124558132593	Healthy
CV0940	63	69.48617817791337	Healthy
CV0940	63	77.35936574266995	Healthy
CV0940	63	91.04268998464474	Healthy
CV0940	63	58.940018259195945	Healthy
CV0940	63	73.27257454565607	Healthy
CV0940	63	75.47783036032108	Healthy
CV0940	63	75.29971804406033	Healthy
CV0940	63	72.04103760206326	Healthy
CV0940	63	78.44483170837135	Healthy
CV0940	63	74.81934928483781	Healthy
CV0940	63	65.48241879107323	Healthy
CV0940	63	71.26275266025357	Healthy
CV0940	63	82.5492383918042	Healthy
CV0940	63	73.0697501405978	Healthy
CV0940	63	86.56877826045574	Healthy
CV0940	63	74.81558373468987	Healthy
CV0940	63	78.82867990651467	Healthy
CV0940	63	72.92469066057184	Healthy
CV0940	63	74.80021229173153	Healthy
CV0940	63	80.30530746050242	Healthy
CV0944	58	69.4848118925278	Healthy
CV0944	58	67.21741129241845	Healthy
CV0944	58	74.85367461230851	Healthy
CV0944	58	72.82104066391584	Healthy
CV0944	58	65.70545786661931	Healthy
CV0944	58	70.49874651877246	Healthy
CV0944	58	72.61957440676561	Healthy
CV0944	58	69.4159195286659	Healthy
CV0944	58	78.79419223128389	Healthy
CV0944	58	65.66356839202929	Healthy
CV0944	58	66.64579275809133	Healthy
CV0944	58	60.08218388563622	Healthy
CV0944	58	68.20169904777737	Healthy
CV0944	58	62.180119184028584	Healthy
CV0944	58	74.19804767982242	Healthy
CV0944	58	54.079789712654986	Healthy
CV0944	58	74.76764125430861	Healthy
CV0944	58	73.18239695477952	Healthy
CV0944	58	60.58059073852652	Healthy
CV0944	58	68.5892694345978	Healthy
CV0944	58	67.1286025599709	Healthy
CV0944	58	68.84087192426831	Healthy
CV0944	58	62.44829625861729	Healthy
CV0944	58	59.71596755289567	Healthy
CV0944	58	73.33075197607583	Healthy
CV0944	58	67.44076219576391	Healthy
CV0944	58	59.75114883845361	Healthy
CV0944	58	74.31181091706823	Healthy
CV0944	58	75.73076461852676	Healthy
CV0944	58	76.66295490076354	Healthy
CV0944	58	78.0071917600807	Healthy
CV0944	58	68.5745490055139	Healthy
CV0944	58	55.75628104893815	Healthy
CV0944	58	71.61924799197566	Healthy
CV0944	58	61.127789960043955	Healthy
CV0944	58	58.24338596945653	Healthy
CV0944	58	72.25085808161457	Healthy
CV0944	58	64.13828255963827	Healthy
CV0944	58	68.95628963205517	Healthy
CV0944	58	68.81328943405272	Healthy
CV0944	58	79.90985303425023	Healthy
CV0944	58	71.86913553389908	Healthy
CV0944	58	77.19359507957765	Healthy
CV0944	58	57.11163321735756	Healthy
CV0944	58	64.64847650683294	Healthy
CV0944	58	73.96722723694958	Healthy
CV0944	58	59.27072417868345	Healthy
CV0944	58	73.96917039915817	Healthy
CV0944	58	68.45602501549696	Healthy
CV0944	58	72.99734413902527	Healthy
CV0944	58	62.88854157710528	Healthy
CV0944	58	66.89634174780869	Healthy
CV0944	58	73.46611224358138	Healthy
CV0944	58	66.67001562281331	Healthy
CV0944	58	72.35489202427871	Healthy
CV0944	58	72.58393750409196	Healthy
CV0944	58	55.81846907914922	Healthy
CV0944	58	65.08712816362929	Healthy
CV0944	58	60.91759956558494	Healthy
CV0944	58	69.10418801875767	Healthy
CV0944	58	81.6824117981476	Healthy
CV0944	58	63.95928701373849	Healthy
CV0944	58	80.17342251519909	Healthy
CV0944	58	67.53613726299103	Healthy
CV0944	58	76.84660809211154	Healthy
CV0944	58	68.25706713111525	Healthy
CV0944	58	59.74220352488963	Healthy
CV0944	58	74.83176205303194	Healthy
CV0944	58	69.13391505313675	Healthy
CV0944	58	68.04289764035522	Healthy
CV0944	58	67.56924693358805	Healthy
CV0944	58	66.18691581825357	Healthy
CV0944	58	62.373352446617176	Healthy
CV0944	58	50.96980559431662	Healthy
CV0944	58	67.0719158405269	Healthy
CV0944	58	67.85670841639651	Healthy
CV0944	58	67.23830170546655	Healthy
CV0944	58	77.66499514691263	Healthy
CV0944	58	61.42183426662952	Healthy
CV0944	58	57.45843000470006	Healthy
CV0944	58	68.36460373033549	Healthy
CV0944	58	67.66917386816625	Healthy
CV0944	58	64.72285151892471	Healthy
CV0944	58	75.45138815741134	Healthy
CV0944	58	74.4901303169872	Healthy
CV0944	58	85.61353344775583	Healthy
CV0944	58	69.86949289645916	Healthy
CV0944	58	74.23523594978056	Healthy
CV0944	58	53.540495495487086	Healthy
CV0944	58	70.25895877501983	Healthy
CV0944	58	68.06496412377295	Healthy
CV0944	58	74.46006276658403	Healthy
CV0944	58	63.07047321503487	Healthy
CV0944	58	53.12717177418876	Healthy
CV0944	58	77.39713737393211	Healthy
CV0944	58	62.34371472964484	Healthy
CV0944	58	68.41580007296056	Healthy
CV0944	58	67.434534680648	Healthy
CV0944	58	85.75922478155518	Healthy
CV0944	58	83.488029213144	Healthy
AP10	70	69.16588763319356	Mild
AP10	70	69.6117227122194	Mild
AP10	70	70.89965811480891	Mild
AP10	70	88.56769119171203	Mild
AP10	70	77.19242783344647	Mild
AP10	70	71.20784116279778	Mild
AP10	70	68.56893229664021	Mild
AP10	70	85.8563468258096	Mild
AP10	70	74.95894398981069	Mild
AP10	70	94.75874745023052	Mild
AP10	70	87.86669319286749	Mild
AP10	70	71.29426590594751	Mild
AP10	70	70.26609859480745	Mild
AP10	70	64.96335495532068	Mild
AP10	70	70.02497340248333	Mild
AP10	70	78.97546820758117	Mild
AP10	70	82.05494115975273	Mild
AP10	70	89.46527453365705	Mild
AP10	70	84.02640329004986	Mild
AP10	70	78.07230783217003	Mild
AP10	70	87.54557531317866	Mild
AP10	70	94.60868331464077	Mild
AP10	70	70.7266684100006	Mild
AP10	70	81.071927430041	Mild
AP10	70	54.584573562821966	Mild
AP10	70	86.82073707504854	Mild
AP10	70	75.88143975778422	Mild
AP10	70	63.35696435273766	Mild
AP10	70	73.2070469117513	Mild
AP10	70	91.62195207619028	Mild
AP10	70	76.49641691920357	Mild
AP10	70	77.71443091985584	Mild
AP10	70	65.74933497823517	Mild
AP10	70	79.00974195919784	Mild
AP10	70	72.01110633883525	Mild
AP10	70	73.1328445220649	Mild
AP10	70	85.5792179346611	Mild
AP10	70	81.88844651977584	Mild
AP10	70	78.39708768565907	Mild
AP10	70	80.85581216877497	Mild
AP10	70	88.92050037917542	Mild
AP10	70	76.47912762468295	Mild
AP10	70	75.3827663365521	Mild
AP10	70	81.94853361720106	Mild
AP10	70	74.47451694651518	Mild
AP10	70	77.54604778511644	Mild
AP10	70	94.41715479726658	Mild
AP10	70	87.17773700077386	Mild
AP10	70	68.17431395055318	Mild
AP10	70	72.58843459031254	Mild
AP10	70	85.02891034101357	Mild
AP10	70	65.26674255951683	Mild
AP10	70	83.27158450543376	Mild
AP10	70	80.665216314662	Mild
AP10	70	91.45263250105526	Mild
AP10	70	85.57259388511365	Mild
AP10	70	77.51980496340163	Mild
AP10	70	77.96072816661044	Mild
AP10	70	76.63754638311163	Mild
AP10	70	83.26239606876572	Mild
AP10	70	84.3632426302926	Mild
AP10	70	85.49497355665032	Mild
AP10	70	76.03026182701495	Mild
AP10	70	81.9454893070889	Mild
AP10	70	79.42985483004048	Mild
AP10	70	73.97536090614783	Mild
AP10	70	83.88617088606294	Mild
AP10	70	74.75554814757278	Mild
AP10	70	81.73993138516433	Mild
AP10	70	88.78278740506704	Mild
AP10	70	60.594789596709745	Mild
AP10	70	76.89400952802379	Mild
AP10	70	64.06012790162339	Mild
AP10	70	71.90325559048098	Mild
AP10	70	74.48771990742091	Mild
AP10	70	89.54375121567163	Mild
AP10	70	81.52922371099564	Mild
AP10	70	79.40325228363021	Mild
AP10	70	87.5983654409287	Mild
AP10	70	81.14512834830188	Mild
AP10	70	80.329928012825	Mild
AP10	70	75.93772792301716	Mild
AP10	70	70.22872096704639	Mild
AP10	70	100.39789954563625	Mild
AP10	70	92.55491702733019	Mild
AP10	70	87.40451870637145	Mild
AP10	70	70.40774895655672	Mild
AP10	70	72.01905120712958	Mild
AP10	70	94.12642571976487	Mild
AP10	70	87.54424569047158	Mild
AP10	70	82.60897846368911	Mild
AP10	70	79.61902856277435	Mild
AP10	70	62.50532262079912	Mild
AP10	70	71.42658881954348	Mild
AP10	70	78.97606661442927	Mild
AP10	70	76.68733118716243	Mild
AP10	70	77.50919061698548	Mild
AP10	70	84.42349984783525	Mild
AP10	70	80.20620647044495	Mild
AP10	70	82.43408317491956	Mild
AP4	25	23.260286050109173	Mild
AP4	25	36.32474344756114	Mild
AP4	25	23.861964441486837	Mild
AP4	25	29.67740417359084	Mild
AP4	25	41.938296832170764	Mild
AP4	25	34.64856941497894	Mild
AP4	25	20.9759125956824	Mild
AP4	25	36.73988986616823	Mild
AP4	25	34.15328821798797	Mild
AP4	25	47.683753225022194	Mild
AP4	25	29.522477870902616	Mild
AP4	25	32.57813995880786	Mild
AP4	25	29.358436879762248	Mild
AP4	25	35.59889430428122	Mild
AP4	25	51.55695188655259	Mild
AP4	25	41.11459561891308	Mild
AP4	25	26.20733880849945	Mild
AP4	25	22.42907092596814	Mild
AP4	25	31.877462850217597	Mild
AP4	25	33.455302413973946	Mild
AP4	25	49.9794059192625	Mild
AP4	25	29.646982011107475	Mild
AP4	25	35.30685185941086	Mild
AP4	25	33.82702046429665	Mild
AP4	25	24.96310607090417	Mild
AP4	25	36.38784323398654	Mild
AP4	25	27.721457915762066	Mild
AP4	25	33.53932376964525	Mild
AP4	25	15.255334925387515	Mild
AP4	25	42.54027672430701	Mild
AP4	25	32.499062275942066	Mild
AP4	25	33.512245094544014	Mild
AP4	25	20.00375095301909	Mild
AP4	25	33.07678202845455	Mild
AP4	25	39.40607922953314	Mild
AP4	25	47.26685288144145	Mild
AP4	25	30.524106699068454	Mild
AP4	25	26.112188295063657	Mild
AP4	25	24.89999305957954	Mild
AP4	25	16.402300520874423	Mild
AP4	25	24.552003514981084	Mild
AP4	25	23.53771294393233	Mild
AP4	25	37.077188885818806	Mild
AP4	25	32.22749154115819	Mild
AP4	25	35.63840237780889	Mild
AP4	25	38.19026702734602	Mild
AP4	25	27.195723873104043	Mild
AP4	25	25.774884885502505	Mild
AP4	25	25.910961009903893	Mild
AP4	25	23.901286727173844	Mild
AP4	25	42.41117212209607	Mild
AP4	25	42.02582594125911	Mild
AP4	25	43.451380472240835	Mild
AP4	25	32.82759725666599	Mild
AP4	25	19.002406218184355	Mild
AP4	25	27.599493622154263	Mild
AP4	25	31.03613639247495	Mild
AP4	25	20.08906593303931	Mild
AP4	25	21.13953142084983	Mild
AP4	25	29.21360889744376	Mild
AP4	25	22.967281624695005	Mild
AP4	25	17.131139355361004	Mild
AP4	25	42.19730082586647	Mild
AP4	25	46.63764693597203	Mild
AP4	25	36.3452446665543	Mild
AP4	25	45.96492904227648	Mild
AP4	25	18.565308865649623	Mild
AP4	25	32.033678641704995	Mild
AP4	25	24.668619891935936	Mild
AP4	25	42.9391669983154	Mild
AP4	25	40.32594394302974	Mild
AP4	25	22.35856644126044	Mild
AP4	25	27.720748369910005	Mild
AP4	25	30.616319636537106	Mild
AP4	25	45.739838939329914	Mild
AP4	25	28.10486072219284	Mild
AP4	25	31.675165364866366	Mild
AP4	25	20.004220851877495	Mild
AP4	25	32.95264513014843	Mild
AP4	25	34.50768280956998	Mild
AP4	25	28.484536404299796	Mild
AP4	25	36.20370746656944	Mild
AP4	25	32.36173959030574	Mild
AP4	25	31.820739280354783	Mild
AP4	25	25.704148571080577	Mild
AP4	25	23.601620776744337	Mild
AP4	25	43.64835638704602	Mild
AP4	25	37.9776054379653	Mild
AP4	25	41.22468843554801	Mild
AP4	25	18.866901112097864	Mild
AP4	25	43.28607563443123	Mild
AP4	25	39.87752662246411	Mild
AP4	25	38.3603272429128	Mild
AP4	25	32.07430488376272	Mild
AP4	25	17.546793711288444	Mild
AP4	25	29.54153286309698	Mild
AP4	25	35.75473145338635	Mild
AP4	25	47.0661522297331	Mild
AP4	25	15.985135464117615	Mild
AP4	25	24.26367700962252	Mild
AP11	70	60.96548688056957	Mild
AP11	70	74.11598038037253	Mild
AP11	70	42.852669710252236	Mild
AP11	70	73.41501535178213	Mild
AP11	70	65.92586390453708	Mild
AP11	70	59.709266152879856	Mild
AP11	70	67.91337930681286	Mild
AP11	70	45.94947682925523	Mild
AP11	70	71.63284433819472	Mild
AP11	70	57.16902892889279	Mild
AP11	70	57.86382298047079	Mild
AP11	70	47.48715340357692	Mild
AP11	70	64.26444393419013	Mild
AP11	70	63.93612990257148	Mild
AP11	70	62.414169178641366	Mild
AP11	70	71.16397701211697	Mild
AP11	70	60.98038147342051	Mild
AP11	70	75.5055969340826	Mild
AP11	70	53.87657926947135	Mild
AP11	70	59.659442167897225	Mild
AP11	70	57.42701662917056	Mild
AP11	70	58.70479310058959	Mild
AP11	70	56.18369399832289	Mild
AP11	70	43.35681930570242	Mild
AP11	70	62.21903452812315	Mild
AP11	70	73.06385368834779	Mild
AP11	70	60.59131571484592	Mild
AP11	70	51.09757371692592	Mild
AP11	70	60.97978083483706	Mild
AP11	70	56.09015583702053	Mild
AP11	70	70.63131707923577	Mild
AP11	70	54.37024760616901	Mild
AP11	70	65.79684051090724	Mild
AP11	70	66.8394581715214	Mild
AP11	70	66.2378188521817	Mild
AP11	70	68.42019298038268	Mild
AP11	70	57.293406784240965	Mild
AP11	70	68.22020407684761	Mild
AP11	70	59.20557942963623	Mild
AP11	70	76.12079994065115	Mild
AP11	70	63.7185774247253	Mild
AP11	70	63.27551059407396	Mild
AP11	70	48.35808648243981	Mild
AP11	70	58.43196444718924	Mild
AP11	70	68.96979020161143	Mild
AP11	70	73.82208910444744	Mild
AP11	70	51.437328610424046	Mild
AP11	70	62.996592842980064	Mild
AP11	70	64.43390992459729	Mild
AP11	70	40.532512492957736	Mild
AP11	70	64.04753293809246	Mild
AP11	70	46.72084416585834	Mild
AP11	70	48.270435774521204	Mild
AP11	70	69.16394477728034	Mild
AP11	70	63.65565317376954	Mild
AP11	70	64.20787098997474	Mild
AP11	70	69.83998208897361	Mild
AP11	70	68.75165935005181	Mild
AP11	70	66.93911956820128	Mild
AP11	70	51.294740283743344	Mild
AP11	70	78.21062343724608	Mild
AP11	70	56.32049167658726	Mild
AP11	70	54.92384266368608	Mild
AP11	70	65.79422616090815	Mild
AP11	70	50.83307417072866	Mild
AP11	70	50.700172773742445	Mild
AP11	70	73.85799769386172	Mild
AP11	70	72.90863732919482	Mild
AP11	70	55.54692300743314	Mild
AP11	70	67.65450978507057	Mild
AP11	70	68.4981247572871	Mild
AP11	70	60.57064618084134	Mild
AP11	70	68.17074486928016	Mild
AP11	70	59.52081100719883	Mild
AP11	70	48.836394247743264	Mild
AP11	70	76.48485472907558	Mild
AP11	70	68.4210770592728	Mild
AP11	70	56.838767149295116	Mild
AP11	70	64.46527834319227	Mild
AP11	70	63.69766409640768	Mild
AP11	70	65.01676265588128	Mild
AP11	70	72.6755692029434	Mild
AP11	70	73.59662127039287	Mild
AP11	70	58.56308938211866	Mild
AP11	70	60.705124459388614	Mild
AP11	70	64.25023501671447	Mild
AP11	70	67.16576316020459	Mild
AP11	70	52.16998936767812	Mild
AP11	70	65.7652307997346	Mild
AP11	70	54.01309662600928	Mild
AP11	70	60.80139666460337	Mild
AP11	70	61.95134527104297	Mild
AP11	70	78.08569609079959	Mild
AP11	70	63.85445049901476	Mild
AP11	70	68.77624168472937	Mild
AP11	70	68.97724774019832	Mild
AP11	70	49.479674702980546	Mild
AP11	70	81.02673053415607	Mild
AP11	70	47.515600758661805	Mild
AP11	70	39.18820974088663	Mild
CV0074	59	56.20769277144479	Mild
CV0074	59	62.38621526819657	Mild
CV0074	59	74.71157867736814	Mild
CV0074	59	76.52092296785358	Mild
CV0074	59	59.629170169762766	Mild
CV0074	59	61.54717832279972	Mild
CV0074	59	74.89337873893685	Mild
CV0074	59	63.35624504924764	Mild
CV0074	59	69.30416018669796	Mild
CV0074	59	58.829734009031185	Mild
CV0074	59	58.17602229731232	Mild
CV0074	59	54.663214862093824	Mild
CV0074	59	76.3536842537248	Mild
CV0074	59	49.45415499343696	Mild
CV0074	59	65.76220924710829	Mild
CV0074	59	61.117666805594936	Mild
CV0074	59	56.74270954483684	Mild
CV0074	59	69.4720256407425	Mild
CV0074	59	59.89076119996456	Mild
CV0074	59	54.92687442428281	Mild
CV0074	59	72.68188503015362	Mild
CV0074	59	69.77911295653648	Mild
CV0074	59	68.25079194099487	Mild
CV0074	59	63.143989005525306	Mild
CV0074	59	56.95723203882778	Mild
CV0074	59	67.65711516516588	Mild
CV0074	59	66.35191524685291	Mild
CV0074	59	64.0105816548383	Mild
CV0074	59	56.439666754770705	Mild
CV0074	59	68.38712744105788	Mild
CV0074	59	52.538335233699485	Mild
CV0074	59	61.35972388186724	Mild
CV0074	59	61.90178748668193	Mild
CV0074	59	53.03961215427104	Mild
CV0074	59	61.096411177672245	Mild
CV0074	59	61.938750675991	Mild
CV0074	59	51.783775945190236	Mild
CV0074	59	67.58782160080897	Mild
CV0074	59	65.56479631759908	Mild
CV0074	59	64.4860680093997	Mild
CV0074	59	75.8629279218604	Mild
CV0074	59	70.35673919629042	Mild
CV0074	59	72.24371689326861	Mild
CV0074	59	58.765071271798625	Mild
CV0074	59	52.57479714258108	Mild
CV0074	59	62.194400436491385	Mild
CV0074	59	59.110120608852704	Mild
CV0074	59	64.42620006690606	Mild
CV0074	59	57.118179062787554	Mild
CV0074	59	67.18493855842259	Mild
CV0074	59	67.85412878118557	Mild
CV0074	59	74.8691575825752	Mild
CV0074	59	69.36765584870983	Mild
CV0074	59	63.66954965922584	Mild
CV0074	59	64.63173469415042	Mild
CV0074	59	58.610905227972275	Mild
CV0074	59	67.86388077411246	Mild
CV0074	59	55.352570801619756	Mild
CV0074	59	67.383802287543	Mild
CV0074	59	66.86600194438515	Mild
CV0074	59	63.995236270554415	Mild
CV0074	59	73.00549276820277	Mild
CV0074	59	70.237208903635	Mild
CV0074	59	65.29305061012435	Mild
CV0074	59	56.98565295503237	Mild
CV0074	59	66.33193921059065	Mild
CV0074	59	54.25616748769288	Mild
CV0074	59	70.83004635227792	Mild
CV0074	59	61.15999431402614	Mild
CV0074	59	70.04990844992399	Mild
CV0074	59	60.61873357383145	Mild
CV0074	59	55.869069356478036	Mild
CV0074	59	71.94203821922329	Mild
CV0074	59	73.90571280388977	Mild
CV0074	59	74.0971150082627	Mild
CV0074	59	66.91962162087395	Mild
CV0074	59	74.7391378283411	Mild
CV0074	59	57.34818615618034	Mild
CV0074	59	43.466346904384814	Mild
CV0074	59	67.72572773958848	Mild
CV0074	59	71.48858486461754	Mild
CV0074	59	58.870540322738705	Mild
CV0074	59	58.521980553587156	Mild
CV0074	59	60.41065970348439	Mild
CV0074	59	62.63209603586971	Mild
CV0074	59	68.26898491054133	Mild
CV0074	59	63.26439811796376	Mild
CV0074	59	48.126912372087254	Mild
CV0074	59	57.74171764697377	Mild
CV0074	59	63.997549641053666	Mild
CV0074	59	71.29738592338292	Mild
CV0074	59	76.55255739859587	Mild
CV0074	59	68.46451934293886	Mild
CV0074	59	64.69713698061474	Mild
CV0074	59	54.592316081768764	Mild
CV0074	59	67.73500784638676	Mild
CV0074	59	50.49403174995286	Mild
CV0074	59	73.46930690953684	Mild
CV0074	59	68.11019994990555	Mild
CV0074	59	72.27821525921254	Mild
CV0100	30	47.19109778508442	Mild
CV0100	30	15.785152855075182	Mild
CV0100	30	10.196623309564327	Mild
CV0100	30	46.65376160400373	Mild
CV0100	30	18.94204831195422	Mild
CV0100	30	43.20608481594844	Mild
CV0100	30	23.502311075701012	Mild
CV0100	30	33.6403563838096	Mild
CV0100	30	18.837526752558112	Mild
CV0100	30	24.704945491095256	Mild
CV0100	30	31.805846907871274	Mild
CV0100	30	21.402432987112878	Mild
CV0100	30	19.389213920048288	Mild
CV0100	30	27.57961667769832	Mild
CV0100	30	42.58754465125869	Mild
CV0100	30	32.03072636914673	Mild
CV0100	30	26.53876872390694	Mild
CV0100	30	37.62536056145946	Mild
CV0100	30	38.095535172213445	Mild
CV0100	30	52.72209757234362	Mild
CV0100	30	34.897388689809766	Mild
CV0100	30	17.99834549048676	Mild
CV0100	30	24.31266742830487	Mild
CV0100	30	40.35539099612587	Mild
CV0100	30	26.578711297172312	Mild
CV0100	30	25.350688367373262	Mild
CV0100	30	29.88873031521042	Mild
CV0100	30	24.898150046125703	Mild
CV0100	30	42.6459277437124	Mild
CV0100	30	21.713097711883268	Mild
CV0100	30	25.11343522075323	Mild
CV0100	30	35.446075921113966	Mild
CV0100	30	35.918661455185294	Mild
CV0100	30	27.364366605037695	Mild
CV0100	30	11.97497223655584	Mild
CV0100	30	23.859129421984953	Mild
CV0100	30	23.604157977306016	Mild
CV0100	30	19.358940535297833	Mild
CV0100	30	31.94944040246357	Mild
CV0100	30	19.143358807498718	Mild
CV0100	30	27.330339808599426	Mild
CV0100	30	14.343781702417912	Mild
CV0100	30	23.82182447054604	Mild
CV0100	30	31.026545093744613	Mild
CV0100	30	17.986723874218352	Mild
CV0100	30	22.02036512659999	Mild
CV0100	30	30.180157329843766	Mild
CV0100	30	35.71040503477181	Mild
CV0100	30	43.260772232336606	Mild
CV0100	30	28.66625008590156	Mild
CV0100	30	32.8473542596823	Mild
CV0100	30	24.772265609755213	Mild
CV0100	30	29.037652445501365	Mild
CV0100	30	7.673459729506291	Mild
CV0100	30	23.502636391068165	Mild
CV0100	30	33.20478784018481	Mild
CV0100	30	27.34391175351134	Mild
CV0100	30	31.78374060687128	Mild
CV0100	30	37.17211307973774	Mild
CV0100	30	31.195693954279122	Mild
CV0100	30	30.194366379753227	Mild
CV0100	30	33.70337158723198	Mild
CV0100	30	34.110249653604036	Mild
CV0100	30	29.203272363623043	Mild
CV0100	30	19.19999954698093	Mild
CV0100	30	24.026477447990132	Mild
CV0100	30	23.52106377907459	Mild
CV0100	30	24.65151746146282	Mild
CV0100	30	31.672428976934405	Mild
CV0100	30	30.163057183935244	Mild
CV0100	30	24.13958882827889	Mild
CV0100	30	39.563435889172354	Mild
CV0100	30	27.215139669202806	Mild
CV0100	30	28.16121300344559	Mild
CV0100	30	39.13826244058161	Mild
CV0100	30	18.510895714955318	Mild
CV0100	30	38.967901415147814	Mild
CV0100	30	27.8918794334657	Mild
CV0100	30	27.75052584698588	Mild
CV0100	30	32.76426793597739	Mild
CV0100	30	27.24051571680026	Mild
CV0100	30	36.518560680734225	Mild
CV0100	30	30.803967513276657	Mild
CV0100	30	36.65228071709042	Mild
CV0100	30	39.2715416485208	Mild
CV0100	30	33.809413266574175	Mild
CV0100	30	25.287659248737594	Mild
CV0100	30	31.157983464205643	Mild
CV0100	30	50.23384827692332	Mild
CV0100	30	30.57895901796707	Mild
CV0100	30	33.034996010917524	Mild
CV0100	30	26.34896716975383	Mild
CV0100	30	45.716936053466135	Mild
CV0100	30	25.706674052880963	Mild
CV0100	30	30.891636097840436	Mild
CV0100	30	34.3304676342712	Mild
CV0100	30	20.903474668084527	Mild
CV0100	30	30.117012840822802	Mild
CV0100	30	25.14242691950499	Mild
CV0100	30	19.63417995776399	Mild
CV0128	31	22.04385434997	Mild
CV0128	31	2.640243003321455	Mild
CV0128	31	38.44500632453317	Mild
CV0128	31	44.905999620068435	Mild
CV0128	31	40.563308781665825	Mild
CV0128	31	26.916927752082735	Mild
CV0128	31	29.34457675854662	Mild
CV0128	31	39.78550530850323	Mild
CV0128	31	25.798037352484187	Mild
CV0128	31	28.422527883320942	Mild
CV0128	31	20.599473403282012	Mild
CV0128	31	35.81593667051115	Mild
CV0128	31	26.667431819290087	Mild
CV0128	31	40.162686479937456	Mild
CV0128	31	32.027177622421874	Mild
CV0128	31	24.121190816562134	Mild
CV0128	31	29.078234212734813	Mild
CV0128	31	32.33328721569317	Mild
CV0128	31	22.0568816740342	Mild
CV0128	31	32.97119166227936	Mild
CV0128	31	19.031919740695812	Mild
CV0128	31	27.838677686310238	Mild
CV0128	31	48.93055846247064	Mild
CV0128	31	23.707086947328595	Mild
CV0128	31	29.78370572812369	Mild
CV0128	31	32.30543282803054	Mild
CV0128	31	22.671311609707416	Mild
CV0128	31	23.3071421188884	Mild
CV0128	31	31.66664651357908	Mild
CV0128	31	31.24163011639657	Mild
CV0128	31	29.01931556708696	Mild
CV0128	31	24.294649542296916	Mild
CV0128	31	32.30566764640167	Mild
CV0128	31	24.06194129946935	Mild
CV0128	31	18.378152392986436	Mild
CV0128	31	32.865804524493356	Mild
CV0128	31	24.521826365241303	Mild
CV0128	31	26.379321824464192	Mild
CV0128	31	23.242970160020718	Mild
CV0128	31	28.11111184015775	Mild
CV0128	31	43.85115636783124	Mild
CV0128	31	24.60513078998758	Mild
CV0128	31	37.83222522346591	Mild
CV0128	31	24.95753692424681	Mild
CV0128	31	41.0247797683775	Mild
CV0128	31	47.642060709225596	Mild
CV0128	31	39.097261065527015	Mild
CV0128	31	39.28140267295878	Mild
CV0128	31	16.98607584417222	Mild
CV0128	31	24.331037085449783	Mild
CV0128	31	26.200101092601816	Mild
CV0128	31	31.35758100820878	Mild
CV0128	31	40.882523687695375	Mild
CV0128	31	22.255755169731653	Mild
CV0128	31	29.05751459152249	Mild
CV0128	31	29.16846741001962	Mild
CV0128	31	14.531193947614552	Mild
CV0128	31	16.151953108989375	Mild
CV0128	31	26.1566298155051	Mild
CV0128	31	38.85102755232323	Mild
CV0128	31	22.762479618203084	Mild
CV0128	31	27.511925044620614	Mild
CV0128	31	41.667228253273315	Mild
CV0128	31	37.106048679707065	Mild
CV0128	31	30.208718052829482	Mild
CV0128	31	26.64838780445454	Mild
CV0128	31	34.243738651004165	Mild
CV0128	31	43.70099783404004	Mild
CV0128	31	21.02537687065149	Mild
CV0128	31	35.61961506779669	Mild
CV0128	31	35.708967466419956	Mild
CV0128	31	38.64596694951502	Mild
CV0128	31	33.749164921920894	Mild
CV0128	31	17.153667161819705	Mild
CV0128	31	22.95979624500095	Mild
CV0128	31	20.004180863540373	Mild
CV0128	31	27.574969795093452	Mild
CV0128	31	35.21593478825053	Mild
CV0128	31	22.577452681978706	Mild
CV0128	31	41.7445599447542	Mild
CV0128	31	28.975865316288992	Mild
CV0128	31	21.568455707764485	Mild
CV0128	31	15.072478133270334	Mild
CV0128	31	34.59340436120141	Mild
CV0128	31	14.638790845565799	Mild
CV0128	31	35.73673848893989	Mild
CV0128	31	15.44765345805068	Mild
CV0128	31	29.264906600655586	Mild
CV0128	31	28.452253829841215	Mild
CV0128	31	24.69105510891203	Mild
CV0128	31	38.26144953566235	Mild
CV0128	31	28.715398975859834	Mild
CV0128	31	20.974029897358594	Mild
CV0128	31	26.557087335320727	Mild
CV0128	31	24.985524298927018	Mild
CV0128	31	40.76744581343442	Mild
CV0128	31	31.537966922109554	Mild
CV0128	31	17.317493424309035	Mild
CV0128	31	48.90981135582044	Mild
CV0128	31	35.1100976364032	Mild
CV0104	84	87.46566373643078	Mild
CV0104	84	97.46464746243217	Mild
CV0104	84	88.3154710495074	Mild
CV0104	84	95.79970189010007	Mild
CV0104	84	71.00159655458872	Mild
CV0104	84	87.47602044690461	Mild
CV0104	84	87.40209088930851	Mild
CV0104	84	77.10651484838108	Mild
CV0104	84	89.78315218932805	Mild
CV0104	84	86.34318242529687	Mild
CV0104	84	83.87776140003797	Mild
CV0104	84	83.23684860230973	Mild
CV0104	84	99.73206635524686	Mild
CV0104	84	91.34884677437506	Mild
CV0104	84	78.13758624288201	Mild
CV0104	84	90.3910520650851	Mild
CV0104	84	82.86578938184192	Mild
CV0104	84	82.93816759099101	Mild
CV0104	84	85.67866970579469	Mild
CV0104	84	79.87250540207214	Mild
CV0104	84	71.58119530066158	Mild
CV0104	84	80.41564774707311	Mild
CV0104	84	81.88547355651299	Mild
CV0104	84	82.41014332219936	Mild
CV0104	84	73.50425029223881	Mild
CV0104	84	90.05431718602267	Mild
CV0104	84	89.40038924841504	Mild
CV0104	84	78.43939865540516	Mild
CV0104	84	90.98249861494729	Mild
CV0104	84	81.05748348601517	Mild
CV0104	84	87.49001939518264	Mild
CV0104	84	85.30055837586795	Mild
CV0104	84	79.46703255148135	Mild
CV0104	84	80.01184113536759	Mild
CV0104	84	90.81244470276938	Mild
CV0104	84	94.53083981221943	Mild
CV0104	84	75.12023802875972	Mild
CV0104	84	91.48824324565804	Mild
CV0104	84	89.3874846481997	Mild
CV0104	84	80.12695971386378	Mild
CV0104	84	87.34793600573651	Mild
CV0104	84	96.26926514102585	Mild
CV0104	84	86.16947814351967	Mild
CV0104	84	84.740250253216	Mild
CV0104	84	68.42646693436745	Mild
CV0104	84	84.6061384658533	Mild
CV0104	84	82.29496841088523	Mild
CV0104	84	91.88897582203577	Mild
CV0104	84	85.49894806230897	Mild
CV0104	84	83.7225345939594	Mild
CV0104	84	78.23495664629209	Mild
CV0104	84	89.44793431699766	Mild
CV0104	84	96.12452705727209	Mild
CV0104	84	81.72059442684329	Mild
CV0104	84	83.934560174273	Mild
CV0104	84	71.94902398788913	Mild
CV0104	84	78.54982253819486	Mild
CV0104	84	90.99268369277779	Mild
CV0104	84	79.64262327332911	Mild
CV0104	84	84.60176488220549	Mild
CV0104	84	85.33883651270507	Mild
CV0104	84	86.97177441692646	Mild
CV0104	84	89.92755672273859	Mild
CV0104	84	92.47244577615994	Mild
CV0104	84	85.48382599387737	Mild
CV0104	84	78.23819468610786	Mild
CV0104	84	78.15337141158066	Mild
CV0104	84	88.03573816959343	Mild
CV0104	84	94.54324070445827	Mild
CV0104	84	96.35111483986886	Mild
CV0104	84	95.64699893652681	Mild
CV0104	84	79.93180126078822	Mild
CV0104	84	77.65817976091266	Mild
CV0104	84	89.91950892392651	Mild
CV0104	84	89.91208492773484	Mild
CV0104	84	96.41783943032478	Mild
CV0104	84	72.68338077920144	Mild
CV0104	84	93.43206547026892	Mild
CV0104	84	76.74659468050719	Mild
CV0104	84	78.89687152541374	Mild
CV0104	84	90.29302635646432	Mild
CV0104	84	81.30489142809307	Mild
CV0104	84	85.36023775426557	Mild
CV0104	84	97.44066839367802	Mild
CV0104	84	93.68607051209057	Mild
CV0104	84	94.53761001745173	Mild
CV0104	84	95.86746467741762	Mild
CV0104	84	91.11927641755658	Mild
CV0104	84	93.88184495023907	Mild
CV0104	84	86.51512604443674	Mild
CV0104	84	93.09937312331203	Mild
CV0104	84	80.46102359266393	Mild
CV0104	84	91.04083781174884	Mild
CV0104	84	91.88958615562684	Mild
CV0104	84	92.59256169161112	Mild
CV0104	84	88.57202757556611	Mild
CV0104	84	78.93193908813844	Mild
CV0104	84	81.59223519162003	Mild
CV0104	84	87.01276867019907	Mild
CV0104	84	90.05671500911134	Mild
CV0073	55	54.75918192977812	Mild
CV0073	55	53.90757521410301	Mild
CV0073	55	41.640127100779225	Mild
CV0073	55	57.59546260358572	Mild
CV0073	55	60.88670703704356	Mild
CV0073	55	54.852809811398174	Mild
CV0073	55	56.16565143521922	Mild
CV0073	55	49.47515659174785	Mild
CV0073	55	59.347127831750036	Mild
CV0073	55	49.15397981246641	Mild
CV0073	55	43.05184847495374	Mild
CV0073	55	59.863898745474955	Mild
CV0073	55	35.87354869758839	Mild
CV0073	55	43.16202387621193	Mild
CV0073	55	59.988624766387176	Mild
CV0073	55	59.06713335827874	Mild
CV0073	55	46.43138653431056	Mild
CV0073	55	58.11295893438565	Mild
CV0073	55	44.96451004916873	Mild
CV0073	55	63.552283926216184	Mild
CV0073	55	34.875174911805935	Mild
CV0073	55	54.959349879587236	Mild
CV0073	55	56.24911354118374	Mild
CV0073	55	54.21404108348415	Mild
CV0073	55	51.97081502935006	Mild
CV0073	55	54.04853026412441	Mild
CV0073	55	51.16065568260934	Mild
CV0073	55	60.43747413778438	Mild
CV0073	55	50.865726334801586	Mild
CV0073	55	69.20259554791637	Mild
CV0073	55	41.44135382842161	Mild
CV0073	55	52.9279698179168	Mild
CV0073	55	48.02942802160067	Mild
CV0073	55	33.511990407897734	Mild
CV0073	55	47.77099527762266	Mild
CV0073	55	48.98028517465684	Mild
CV0073	55	44.83302711071412	Mild
CV0073	55	47.15628115219781	Mild
CV0073	55	51.50774677523163	Mild
CV0073	55	45.48935396995146	Mild
CV0073	55	49.557664753201806	Mild
CV0073	55	45.136983573625315	Mild
CV0073	55	39.44480313237673	Mild
CV0073	55	59.833152840046935	Mild
CV0073	55	55.37482949895178	Mild
CV0073	55	48.551066577864404	Mild
CV0073	55	40.881912900679346	Mild
CV0073	55	42.07832145454958	Mild
CV0073	55	42.99719805235129	Mild
CV0073	55	55.65661666555629	Mild
CV0073	55	59.58191960389437	Mild
CV0073	55	48.23328868271676	Mild
CV0073	55	52.482300480353956	Mild
CV0073	55	49.409475648753805	Mild
CV0073	55	49.63083047460148	Mild
CV0073	55	45.96855699902441	Mild
CV0073	55	50.72473104457991	Mild
CV0073	55	46.19568568465221	Mild
CV0073	55	45.959923575187226	Mild
CV0073	55	50.65214094825379	Mild
CV0073	55	55.40228673972059	Mild
CV0073	55	56.329902532241256	Mild
CV0073	55	40.30465611855356	Mild
CV0073	55	54.63021658425538	Mild
CV0073	55	59.623315396392535	Mild
CV0073	55	37.47526400122599	Mild
CV0073	55	58.497499284130555	Mild
CV0073	55	49.81619749443523	Mild
CV0073	55	63.15955027860709	Mild
CV0073	55	56.52012680430815	Mild
CV0073	55	51.22301792013931	Mild
CV0073	55	62.751022554053975	Mild
CV0073	55	49.83542317391706	Mild
CV0073	55	44.851634954785055	Mild
CV0073	55	39.74447260667102	Mild
CV0073	55	48.907552596573026	Mild
CV0073	55	48.720574910890555	Mild
CV0073	55	48.7138622757761	Mild
CV0073	55	64.91635792644684	Mild
CV0073	55	45.55141496806436	Mild
CV0073	55	46.85645829421827	Mild
CV0073	55	52.78952028295286	Mild
CV0073	55	52.93998334462678	Mild
CV0073	55	48.434212341534796	Mild
CV0073	55	55.56679448334211	Mild
CV0073	55	52.867597994148014	Mild
CV0073	55	49.193007464772855	Mild
CV0073	55	58.971150985207395	Mild
CV0073	55	52.741483561512446	Mild
CV0073	55	53.03666162675741	Mild
CV0073	55	60.717873035439744	Mild
CV0073	55	42.24952634425094	Mild
CV0073	55	45.57537376168727	Mild
CV0073	55	44.23340956245816	Mild
CV0073	55	41.30417229369549	Mild
CV0073	55	57.741033818341634	Mild
CV0073	55	45.74068225016871	Mild
CV0073	55	39.94272619533466	Mild
CV0073	55	53.234532576717726	Mild
CV0073	55	37.030599643837085	Mild
CV0062	49	30.918713712341496	Mild
CV0062	49	38.5633675404257	Mild
CV0062	49	37.889069172714905	Mild
CV0062	49	44.880865309010595	Mild
CV0062	49	48.79217747373748	Mild
CV0062	49	27.194662376762242	Mild
CV0062	49	44.816330235877125	Mild
CV0062	49	42.24130695966041	Mild
CV0062	49	34.592860169058916	Mild
CV0062	49	37.57589903537066	Mild
CV0062	49	34.60369342506562	Mild
CV0062	49	40.33276189543552	Mild
CV0062	49	48.971844449974675	Mild
CV0062	49	45.49355630607316	Mild
CV0062	49	33.67670234085466	Mild
CV0062	49	46.46701914888065	Mild
CV0062	49	50.73191127797538	Mild
CV0062	49	45.02100330759921	Mild
CV0062	49	31.36779172320573	Mild
CV0062	49	39.89321669189122	Mild
CV0062	49	44.6004794044408	Mild
CV0062	49	27.581196989562052	Mild
CV0062	49	40.58573217835844	Mild
CV0062	49	47.7804374017055	Mild
CV0062	49	32.83294488527195	Mild
CV0062	49	45.485515704798644	Mild
CV0062	49	57.89788999908639	Mild
CV0062	49	35.52185799390747	Mild
CV0062	49	47.58213122693667	Mild
CV0062	49	42.032254750341366	Mild
CV0062	49	32.20517030183761	Mild
CV0062	49	24.804568560928967	Mild
CV0062	49	37.08037217546334	Mild
CV0062	49	31.437653289849546	Mild
CV0062	49	44.78376167894189	Mild
CV0062	49	45.40095928514202	Mild
CV0062	49	52.76280195791866	Mild
CV0062	49	33.28347681069421	Mild
CV0062	49	32.88881292382043	Mild
CV0062	49	30.233032554527544	Mild
CV0062	49	54.45533882816685	Mild
CV0062	49	46.86108108490221	Mild
CV0062	49	43.626348181289174	Mild
CV0062	49	31.103043228826394	Mild
CV0062	49	31.937040694158433	Mild
CV0062	49	29.519999631667513	Mild
CV0062	49	42.622501568191495	Mild
CV0062	49	45.349763802040734	Mild
CV0062	49	49.72947063734536	Mild
CV0062	49	32.38826622161228	Mild
CV0062	49	36.05292806978277	Mild
CV0062	49	24.09364696238737	Mild
CV0062	49	54.55087357818021	Mild
CV0062	49	40.518991010788454	Mild
CV0062	49	40.76569130392755	Mild
CV0062	49	26.411937685318087	Mild
CV0062	49	31.74453703982047	Mild
CV0062	49	43.55838975630984	Mild
CV0062	49	46.72712279067015	Mild
CV0062	49	37.20201529369073	Mild
CV0062	49	50.095996948232234	Mild
CV0062	49	36.98176886283052	Mild
CV0062	49	26.311979416955843	Mild
CV0062	49	49.29873631752327	Mild
CV0062	49	34.62371843296807	Mild
CV0062	49	24.592115296261415	Mild
CV0062	49	29.434391005154936	Mild
CV0062	49	31.29386871497629	Mild
CV0062	49	40.47194362302283	Mild
CV0062	49	56.74813135109619	Mild
CV0062	49	43.1402326892023	Mild
CV0062	49	40.2378009984442	Mild
CV0062	49	38.46902833490273	Mild
CV0062	49	43.14858059866423	Mild
CV0062	49	33.933427902260426	Mild
CV0062	49	34.80513286834717	Mild
CV0062	49	28.571349323448008	Mild
CV0062	49	53.8493309806971	Mild
CV0062	49	42.898675744397956	Mild
CV0062	49	41.53756185554665	Mild
CV0062	49	42.752428823502065	Mild
CV0062	49	31.31651774615806	Mild
CV0062	49	44.887043399726345	Mild
CV0062	49	38.272933955928664	Mild
CV0062	49	36.04308301278361	Mild
CV0062	49	43.048238271154325	Mild
CV0062	49	34.8471224929422	Mild
CV0062	49	31.769537931142413	Mild
CV0062	49	56.31901900080707	Mild
CV0062	49	43.20417579590648	Mild
CV0062	49	52.82695979927201	Mild
CV0062	49	41.757274182676596	Mild
CV0062	49	41.22741894092631	Mild
CV0062	49	44.33472008036127	Mild
CV0062	49	30.577220759918998	Mild
CV0062	49	38.02108680386393	Mild
CV0062	49	41.37653920781661	Mild
CV0062	49	27.733884740652936	Mild
CV0062	49	54.125231209374505	Mild
[truncated: 2,901 more rows]
