# Supplementary material for: Single-cell immune aging clocks reveal inter-individual heterogeneity during infection and vaccination
Source: Nat Aging. 2025 Mar 5;5(4):607–21. doi: 10.1038/s43587-025-00819-z (PMC12003178; doi:10.1038/s43587-025-00819-z)
Supplement: Supplementary file 8 — Statistical source data. [file 43587_2025_819_MOESM8_ESM.zip › SD_EF3/CD8T_post_fordistribution.txt]

donor_id	age	Prediction	condition
healthycontrol_HC12	61	80.26169663231033	healthycontrol
healthycontrol_HC12	61	99.38982737478605	healthycontrol
healthycontrol_HC12	61	73.95363063213381	healthycontrol
healthycontrol_HC12	61	57.3617144998724	healthycontrol
healthycontrol_HC12	61	58.65522625861739	healthycontrol
healthycontrol_HC12	61	72.10322411937766	healthycontrol
healthycontrol_HC12	61	71.03787034114525	healthycontrol
healthycontrol_HC12	61	70.56561561774102	healthycontrol
healthycontrol_HC12	61	63.07061411342983	healthycontrol
healthycontrol_HC12	61	54.394513590142495	healthycontrol
healthycontrol_HC12	61	88.25678495241189	healthycontrol
healthycontrol_HC12	61	76.17089876759917	healthycontrol
healthycontrol_HC12	61	71.5171160266386	healthycontrol
healthycontrol_HC12	61	56.13727121086242	healthycontrol
healthycontrol_HC12	61	76.7653144635294	healthycontrol
healthycontrol_HC12	61	69.13465983352103	healthycontrol
healthycontrol_HC12	61	77.51861407645318	healthycontrol
healthycontrol_HC12	61	67.82910269262338	healthycontrol
healthycontrol_HC12	61	58.55502358949061	healthycontrol
healthycontrol_HC12	61	70.828371960425	healthycontrol
healthycontrol_HC12	61	76.61184029932677	healthycontrol
healthycontrol_HC12	61	62.62834352109068	healthycontrol
healthycontrol_HC12	61	56.79252731346893	healthycontrol
healthycontrol_HC12	61	78.69742402074056	healthycontrol
healthycontrol_HC12	61	75.54128051389448	healthycontrol
healthycontrol_HC12	61	72.43577414164693	healthycontrol
healthycontrol_HC12	61	77.05387714886857	healthycontrol
healthycontrol_HC12	61	91.62717785074645	healthycontrol
healthycontrol_HC12	61	66.22655600262054	healthycontrol
healthycontrol_HC12	61	78.63456326089573	healthycontrol
healthycontrol_HC12	61	73.22206670752028	healthycontrol
healthycontrol_HC12	61	74.21936373096457	healthycontrol
healthycontrol_HC12	61	74.56378134140142	healthycontrol
healthycontrol_HC12	61	81.05263333807208	healthycontrol
healthycontrol_HC12	61	79.10260890988816	healthycontrol
healthycontrol_HC12	61	73.29621829021865	healthycontrol
healthycontrol_HC12	61	63.30942169843854	healthycontrol
healthycontrol_HC12	61	79.22370508670318	healthycontrol
healthycontrol_HC12	61	66.71020793364522	healthycontrol
healthycontrol_HC12	61	77.63692379033067	healthycontrol
healthycontrol_HC12	61	76.00217036473295	healthycontrol
healthycontrol_HC12	61	79.34650306616226	healthycontrol
healthycontrol_HC12	61	77.02217128876788	healthycontrol
healthycontrol_HC12	61	79.07180588590407	healthycontrol
healthycontrol_HC12	61	65.09972830928	healthycontrol
healthycontrol_HC12	61	70.37959821341977	healthycontrol
healthycontrol_HC12	61	73.35828739421878	healthycontrol
healthycontrol_HC12	61	68.61970468008202	healthycontrol
healthycontrol_HC12	61	79.32082578189883	healthycontrol
healthycontrol_HC12	61	77.08063230407717	healthycontrol
healthycontrol_HC12	61	79.07079298509159	healthycontrol
healthycontrol_HC12	61	87.80187935588734	healthycontrol
healthycontrol_HC12	61	60.77569611691159	healthycontrol
healthycontrol_HC12	61	83.8759894320736	healthycontrol
healthycontrol_HC12	61	71.56940791002876	healthycontrol
healthycontrol_HC12	61	80.67466693673083	healthycontrol
healthycontrol_HC12	61	65.59358128605507	healthycontrol
healthycontrol_HC12	61	64.2579294669601	healthycontrol
healthycontrol_HC12	61	76.48703806791734	healthycontrol
healthycontrol_HC12	61	92.7038336382096	healthycontrol
healthycontrol_HC12	61	83.17215485574985	healthycontrol
healthycontrol_HC12	61	61.264326205860016	healthycontrol
healthycontrol_HC12	61	73.27413721430872	healthycontrol
healthycontrol_HC12	61	73.8114363117967	healthycontrol
healthycontrol_HC12	61	73.82239139645989	healthycontrol
healthycontrol_HC12	61	63.92745547174166	healthycontrol
healthycontrol_HC12	61	74.41233311154363	healthycontrol
healthycontrol_HC12	61	83.1950504606139	healthycontrol
healthycontrol_HC12	61	77.95303443606542	healthycontrol
healthycontrol_HC12	61	81.82253315995958	healthycontrol
healthycontrol_HC12	61	81.89869270216111	healthycontrol
healthycontrol_HC12	61	75.84426718156192	healthycontrol
healthycontrol_HC12	61	64.40144691954023	healthycontrol
healthycontrol_HC12	61	72.88392335522397	healthycontrol
healthycontrol_HC12	61	63.61696059305857	healthycontrol
healthycontrol_HC12	61	82.87354407669937	healthycontrol
healthycontrol_HC12	61	66.72665066350196	healthycontrol
healthycontrol_HC12	61	60.68960865690502	healthycontrol
healthycontrol_HC12	61	72.74290699199886	healthycontrol
healthycontrol_HC12	61	70.38210816447355	healthycontrol
healthycontrol_HC12	61	72.90778320343173	healthycontrol
healthycontrol_HC12	61	85.25289166412465	healthycontrol
healthycontrol_HC12	61	89.7272305363409	healthycontrol
healthycontrol_HC12	61	64.22771630384244	healthycontrol
healthycontrol_HC12	61	60.77914684476789	healthycontrol
healthycontrol_HC12	61	67.34274623562052	healthycontrol
healthycontrol_HC12	61	81.74494512509779	healthycontrol
healthycontrol_HC12	61	67.0640849203885	healthycontrol
healthycontrol_HC12	61	62.78583688072477	healthycontrol
healthycontrol_HC12	61	65.47928691551066	healthycontrol
healthycontrol_HC12	61	74.48387383410737	healthycontrol
healthycontrol_HC12	61	66.74273735694928	healthycontrol
healthycontrol_HC12	61	71.542929557707	healthycontrol
healthycontrol_HC12	61	66.9222075986201	healthycontrol
healthycontrol_HC12	61	67.1270431346792	healthycontrol
healthycontrol_HC12	61	67.51869418136165	healthycontrol
healthycontrol_HC12	61	73.46236778298784	healthycontrol
healthycontrol_HC12	61	69.98463826468537	healthycontrol
healthycontrol_HC12	61	68.28075485570949	healthycontrol
healthycontrol_HC12	61	61.1126394129607	healthycontrol
healthycontrol_HC04	55	39.09540505120383	healthycontrol
healthycontrol_HC04	55	56.25093620349205	healthycontrol
healthycontrol_HC04	55	61.110573801659896	healthycontrol
healthycontrol_HC04	55	46.11030708411685	healthycontrol
healthycontrol_HC04	55	55.44745916384962	healthycontrol
healthycontrol_HC04	55	29.51652201815004	healthycontrol
healthycontrol_HC04	55	55.41660966542983	healthycontrol
healthycontrol_HC04	55	51.29006573551339	healthycontrol
healthycontrol_HC04	55	53.979988390925726	healthycontrol
healthycontrol_HC04	55	45.73695243637973	healthycontrol
healthycontrol_HC04	55	51.612349406392546	healthycontrol
healthycontrol_HC04	55	46.13646435321374	healthycontrol
healthycontrol_HC04	55	30.145496772135797	healthycontrol
healthycontrol_HC04	55	47.679741692609696	healthycontrol
healthycontrol_HC04	55	56.319157033501796	healthycontrol
healthycontrol_HC04	55	48.167333886607814	healthycontrol
healthycontrol_HC04	55	62.13938765307331	healthycontrol
healthycontrol_HC04	55	40.06648355449316	healthycontrol
healthycontrol_HC04	55	43.21145053252192	healthycontrol
healthycontrol_HC04	55	46.95277687502089	healthycontrol
healthycontrol_HC04	55	37.83315560883544	healthycontrol
healthycontrol_HC04	55	60.35022105378985	healthycontrol
healthycontrol_HC04	55	41.254510189779985	healthycontrol
healthycontrol_HC04	55	49.172888529001774	healthycontrol
healthycontrol_HC04	55	51.50157154448481	healthycontrol
healthycontrol_HC04	55	46.37510347594095	healthycontrol
healthycontrol_HC04	55	45.914551508044894	healthycontrol
healthycontrol_HC04	55	37.42994950924325	healthycontrol
healthycontrol_HC04	55	49.81718477168998	healthycontrol
healthycontrol_HC04	55	46.351731215094794	healthycontrol
healthycontrol_HC04	55	54.52941023222165	healthycontrol
healthycontrol_HC04	55	30.339977451241904	healthycontrol
healthycontrol_HC04	55	52.40091718791428	healthycontrol
healthycontrol_HC04	55	49.273633907419736	healthycontrol
healthycontrol_HC04	55	34.809994431405876	healthycontrol
healthycontrol_HC04	55	49.07700391634304	healthycontrol
healthycontrol_HC04	55	48.6869746423948	healthycontrol
healthycontrol_HC04	55	47.28695556289923	healthycontrol
healthycontrol_HC04	55	56.77130334486503	healthycontrol
healthycontrol_HC04	55	44.98409573044186	healthycontrol
healthycontrol_HC04	55	44.93378646228302	healthycontrol
healthycontrol_HC04	55	47.2157912994855	healthycontrol
healthycontrol_HC04	55	28.50293582847091	healthycontrol
healthycontrol_HC04	55	62.17748353154627	healthycontrol
healthycontrol_HC04	55	58.061684623605515	healthycontrol
healthycontrol_HC04	55	41.34889674069256	healthycontrol
healthycontrol_HC04	55	59.41723277524427	healthycontrol
healthycontrol_HC04	55	65.43201766779153	healthycontrol
healthycontrol_HC04	55	50.2867446823746	healthycontrol
healthycontrol_HC04	55	39.953451896716345	healthycontrol
healthycontrol_HC04	55	49.724116613814914	healthycontrol
healthycontrol_HC04	55	41.20691238583843	healthycontrol
healthycontrol_HC04	55	61.4411598180072	healthycontrol
healthycontrol_HC04	55	42.820270276374266	healthycontrol
healthycontrol_HC04	55	64.27847726270119	healthycontrol
healthycontrol_HC04	55	46.083496780969654	healthycontrol
healthycontrol_HC04	55	31.330553842992092	healthycontrol
healthycontrol_HC04	55	65.59299390738374	healthycontrol
healthycontrol_HC04	55	43.77524405649791	healthycontrol
healthycontrol_HC04	55	59.49702127697815	healthycontrol
healthycontrol_HC04	55	44.84546672623701	healthycontrol
healthycontrol_HC04	55	44.034707353860576	healthycontrol
healthycontrol_HC04	55	43.18023819937653	healthycontrol
healthycontrol_HC04	55	42.30423639340156	healthycontrol
healthycontrol_HC04	55	45.983302638859634	healthycontrol
healthycontrol_HC04	55	34.33965335224237	healthycontrol
healthycontrol_HC04	55	66.14213297041611	healthycontrol
healthycontrol_HC04	55	48.63488169553732	healthycontrol
healthycontrol_HC04	55	68.66522068979658	healthycontrol
healthycontrol_HC04	55	59.72425820733628	healthycontrol
healthycontrol_HC04	55	46.60473355031815	healthycontrol
healthycontrol_HC04	55	45.9557151173975	healthycontrol
healthycontrol_HC04	55	57.95856710773245	healthycontrol
healthycontrol_HC04	55	50.40337930830427	healthycontrol
healthycontrol_HC04	55	41.48577067725969	healthycontrol
healthycontrol_HC04	55	51.88893493731048	healthycontrol
healthycontrol_HC04	55	44.34333947538983	healthycontrol
healthycontrol_HC04	55	48.615134533289485	healthycontrol
healthycontrol_HC04	55	44.152224213771625	healthycontrol
healthycontrol_HC04	55	45.74091418551098	healthycontrol
healthycontrol_HC04	55	45.354015368541326	healthycontrol
healthycontrol_HC04	55	44.40957899987822	healthycontrol
healthycontrol_HC04	55	40.2479609502504	healthycontrol
healthycontrol_HC04	55	50.05385987938803	healthycontrol
healthycontrol_HC04	55	66.61253277611875	healthycontrol
healthycontrol_HC04	55	57.28853509028921	healthycontrol
healthycontrol_HC04	55	28.634534803145016	healthycontrol
healthycontrol_HC04	55	59.35813312462442	healthycontrol
healthycontrol_HC04	55	38.89891392336389	healthycontrol
healthycontrol_HC04	55	56.449724859319275	healthycontrol
healthycontrol_HC04	55	59.71055704826419	healthycontrol
healthycontrol_HC04	55	53.03659836691336	healthycontrol
healthycontrol_HC04	55	46.643676540109794	healthycontrol
healthycontrol_HC04	55	48.688605569869615	healthycontrol
healthycontrol_HC04	55	35.50133508529528	healthycontrol
healthycontrol_HC04	55	50.05479555191097	healthycontrol
healthycontrol_HC04	55	54.149292834325216	healthycontrol
healthycontrol_HC04	55	60.59863584243327	healthycontrol
healthycontrol_HC04	55	48.70582494267356	healthycontrol
healthycontrol_HC04	55	38.894798983666504	healthycontrol
healthycontrol_HC01	64	55.97893522980496	healthycontrol
healthycontrol_HC01	64	70.83198448415867	healthycontrol
healthycontrol_HC01	64	74.64209733397861	healthycontrol
healthycontrol_HC01	64	57.8363943039062	healthycontrol
healthycontrol_HC01	64	72.27690207822208	healthycontrol
healthycontrol_HC01	64	65.66992971044408	healthycontrol
healthycontrol_HC01	64	75.21912303318008	healthycontrol
healthycontrol_HC01	64	69.7802459344543	healthycontrol
healthycontrol_HC01	64	63.99286370566383	healthycontrol
healthycontrol_HC01	64	63.866332523180496	healthycontrol
healthycontrol_HC01	64	67.074463023602	healthycontrol
healthycontrol_HC01	64	69.16794665179954	healthycontrol
healthycontrol_HC01	64	70.01993387107285	healthycontrol
healthycontrol_HC01	64	68.7492161956237	healthycontrol
healthycontrol_HC01	64	68.83423384213992	healthycontrol
healthycontrol_HC01	64	67.0888359641159	healthycontrol
healthycontrol_HC01	64	67.35371342464585	healthycontrol
healthycontrol_HC01	64	54.100237283812426	healthycontrol
healthycontrol_HC01	64	61.73771515072036	healthycontrol
healthycontrol_HC01	64	65.02452536759264	healthycontrol
healthycontrol_HC01	64	62.65942030305806	healthycontrol
healthycontrol_HC01	64	78.85546028819448	healthycontrol
healthycontrol_HC01	64	69.17913115330657	healthycontrol
healthycontrol_HC01	64	78.10212275916231	healthycontrol
healthycontrol_HC01	64	69.19360519125824	healthycontrol
healthycontrol_HC01	64	74.02081733128249	healthycontrol
healthycontrol_HC01	64	70.23939051345052	healthycontrol
healthycontrol_HC01	64	62.515260040429105	healthycontrol
healthycontrol_HC01	64	73.31429150640632	healthycontrol
healthycontrol_HC01	64	62.944559178679164	healthycontrol
healthycontrol_HC01	64	61.50262094615616	healthycontrol
healthycontrol_HC01	64	67.15307985650259	healthycontrol
healthycontrol_HC01	64	76.47466397482457	healthycontrol
healthycontrol_HC01	64	83.82066677876362	healthycontrol
healthycontrol_HC01	64	60.181790525919254	healthycontrol
healthycontrol_HC01	64	77.56617038379058	healthycontrol
healthycontrol_HC01	64	65.75871773618377	healthycontrol
healthycontrol_HC01	64	50.808635071687604	healthycontrol
healthycontrol_HC01	64	61.587674744301374	healthycontrol
healthycontrol_HC01	64	72.22981984910953	healthycontrol
healthycontrol_HC01	64	65.41548871628625	healthycontrol
healthycontrol_HC01	64	60.388558410224384	healthycontrol
healthycontrol_HC01	64	57.31377421803936	healthycontrol
healthycontrol_HC01	64	70.51971144590624	healthycontrol
healthycontrol_HC01	64	67.40062051056722	healthycontrol
healthycontrol_HC01	64	62.057035628794274	healthycontrol
healthycontrol_HC01	64	60.35589946342705	healthycontrol
healthycontrol_HC01	64	77.18242451135761	healthycontrol
healthycontrol_HC01	64	79.59355404029003	healthycontrol
healthycontrol_HC01	64	79.00078623093432	healthycontrol
healthycontrol_HC01	64	64.70615805280256	healthycontrol
healthycontrol_HC01	64	45.8513139805942	healthycontrol
healthycontrol_HC01	64	73.50418246893061	healthycontrol
healthycontrol_HC01	64	55.31168702660279	healthycontrol
healthycontrol_HC01	64	59.51474928131903	healthycontrol
healthycontrol_HC01	64	82.76633463887148	healthycontrol
healthycontrol_HC01	64	64.07834431031446	healthycontrol
healthycontrol_HC01	64	71.55421752429062	healthycontrol
healthycontrol_HC01	64	71.81648494765349	healthycontrol
healthycontrol_HC01	64	78.08738144597066	healthycontrol
healthycontrol_HC01	64	62.745776209087225	healthycontrol
healthycontrol_HC01	64	77.98399379367007	healthycontrol
healthycontrol_HC01	64	56.13963243644693	healthycontrol
healthycontrol_HC01	64	65.65275263301291	healthycontrol
healthycontrol_HC01	64	57.77136158696442	healthycontrol
healthycontrol_HC01	64	66.29579310702674	healthycontrol
healthycontrol_HC01	64	56.03957237573351	healthycontrol
healthycontrol_HC01	64	64.65751755044975	healthycontrol
healthycontrol_HC01	64	70.4279766918833	healthycontrol
healthycontrol_HC01	64	71.40454961043814	healthycontrol
healthycontrol_HC01	64	55.15951955775941	healthycontrol
healthycontrol_HC01	64	64.91940500513302	healthycontrol
healthycontrol_HC01	64	66.67782401257412	healthycontrol
healthycontrol_HC01	64	55.42284102767418	healthycontrol
healthycontrol_HC01	64	64.35022144044548	healthycontrol
healthycontrol_HC01	64	74.71933165465923	healthycontrol
healthycontrol_HC01	64	51.676840946622285	healthycontrol
healthycontrol_HC01	64	63.93884691214556	healthycontrol
healthycontrol_HC01	64	67.59867805454124	healthycontrol
healthycontrol_HC01	64	60.3418635971649	healthycontrol
healthycontrol_HC01	64	55.978626753736606	healthycontrol
healthycontrol_HC01	64	58.80168874019767	healthycontrol
healthycontrol_HC01	64	81.6782421916928	healthycontrol
healthycontrol_HC01	64	50.5218531506888	healthycontrol
healthycontrol_HC01	64	52.306596681043494	healthycontrol
healthycontrol_HC01	64	61.281495101121934	healthycontrol
healthycontrol_HC01	64	61.120744009143145	healthycontrol
healthycontrol_HC01	64	70.83643388067004	healthycontrol
healthycontrol_HC01	64	88.72962584410413	healthycontrol
healthycontrol_HC01	64	86.62920830701074	healthycontrol
healthycontrol_HC01	64	75.19386048418463	healthycontrol
healthycontrol_HC01	64	67.1429332697899	healthycontrol
healthycontrol_HC01	64	72.80460689840552	healthycontrol
healthycontrol_HC01	64	47.19740601951303	healthycontrol
healthycontrol_HC01	64	53.96977675797927	healthycontrol
healthycontrol_HC01	64	76.23491129492372	healthycontrol
healthycontrol_HC01	64	66.00984017864377	healthycontrol
healthycontrol_HC01	64	77.58832532605248	healthycontrol
healthycontrol_HC01	64	57.423754697832734	healthycontrol
healthycontrol_HC01	64	74.77543053474938	healthycontrol
healthycontrol_HC08	39	49.466482272643866	healthycontrol
healthycontrol_HC08	39	58.593779158091714	healthycontrol
healthycontrol_HC08	39	69.06861709271416	healthycontrol
healthycontrol_HC08	39	49.058844912039596	healthycontrol
healthycontrol_HC08	39	56.01729287191654	healthycontrol
healthycontrol_HC08	39	41.41018271480659	healthycontrol
healthycontrol_HC08	39	58.50643269962289	healthycontrol
healthycontrol_HC08	39	41.91093182561205	healthycontrol
healthycontrol_HC08	39	55.98953462343829	healthycontrol
healthycontrol_HC08	39	67.19641341851413	healthycontrol
healthycontrol_HC08	39	61.244951883498004	healthycontrol
healthycontrol_HC08	39	54.02890738061152	healthycontrol
healthycontrol_HC08	39	45.32349371486446	healthycontrol
healthycontrol_HC08	39	46.4888766981137	healthycontrol
healthycontrol_HC08	39	62.566152694243826	healthycontrol
healthycontrol_HC08	39	41.3250694755857	healthycontrol
healthycontrol_HC08	39	29.510380120311687	healthycontrol
healthycontrol_HC08	39	50.44329698631707	healthycontrol
healthycontrol_HC08	39	47.412540856820904	healthycontrol
healthycontrol_HC08	39	40.07296629681903	healthycontrol
healthycontrol_HC08	39	33.29532958396202	healthycontrol
healthycontrol_HC08	39	51.00123916853859	healthycontrol
healthycontrol_HC08	39	46.35480676800269	healthycontrol
healthycontrol_HC08	39	49.4230103113528	healthycontrol
healthycontrol_HC08	39	45.19678406130112	healthycontrol
healthycontrol_HC08	39	36.36217520953742	healthycontrol
healthycontrol_HC08	39	45.916789962576864	healthycontrol
healthycontrol_HC08	39	29.319091108636027	healthycontrol
healthycontrol_HC08	39	44.126738598510364	healthycontrol
healthycontrol_HC08	39	66.72166558441344	healthycontrol
healthycontrol_HC08	39	27.844470137294817	healthycontrol
healthycontrol_HC08	39	45.64185642553208	healthycontrol
healthycontrol_HC08	39	40.558618266988724	healthycontrol
healthycontrol_HC08	39	59.55680471634414	healthycontrol
healthycontrol_HC08	39	36.09362729935123	healthycontrol
healthycontrol_HC08	39	41.4462129751017	healthycontrol
healthycontrol_HC08	39	38.22378973084566	healthycontrol
healthycontrol_HC08	39	36.951762349460864	healthycontrol
healthycontrol_HC08	39	52.42497277278313	healthycontrol
healthycontrol_HC08	39	54.78498454434874	healthycontrol
healthycontrol_HC08	39	68.34247706615396	healthycontrol
healthycontrol_HC08	39	36.46866208991515	healthycontrol
healthycontrol_HC08	39	55.72501205767813	healthycontrol
healthycontrol_HC08	39	57.11162925757211	healthycontrol
healthycontrol_HC08	39	40.930164752083854	healthycontrol
healthycontrol_HC08	39	50.921982067443054	healthycontrol
healthycontrol_HC08	39	39.633843762190175	healthycontrol
healthycontrol_HC08	39	49.42009960309744	healthycontrol
healthycontrol_HC08	39	28.20325901892327	healthycontrol
healthycontrol_HC08	39	40.039666999653086	healthycontrol
healthycontrol_HC08	39	46.13484005949415	healthycontrol
healthycontrol_HC08	39	62.999184682638614	healthycontrol
healthycontrol_HC08	39	57.7864365979786	healthycontrol
healthycontrol_HC08	39	64.55758982073382	healthycontrol
healthycontrol_HC08	39	39.47565184394836	healthycontrol
healthycontrol_HC08	39	49.67920388515137	healthycontrol
healthycontrol_HC08	39	60.561136715394646	healthycontrol
healthycontrol_HC08	39	49.14773056612466	healthycontrol
healthycontrol_HC08	39	57.53205413596812	healthycontrol
healthycontrol_HC08	39	36.24875182829124	healthycontrol
healthycontrol_HC08	39	66.26477586472127	healthycontrol
healthycontrol_HC08	39	55.109131957475995	healthycontrol
healthycontrol_HC08	39	50.554484124456145	healthycontrol
healthycontrol_HC08	39	49.22586260469212	healthycontrol
healthycontrol_HC08	39	59.87115149122499	healthycontrol
healthycontrol_HC08	39	56.77356321445338	healthycontrol
healthycontrol_HC08	39	47.450744794313316	healthycontrol
healthycontrol_HC08	39	33.97488940248449	healthycontrol
healthycontrol_HC08	39	46.94552148711175	healthycontrol
healthycontrol_HC08	39	55.01773821296394	healthycontrol
healthycontrol_HC08	39	38.28813070392271	healthycontrol
healthycontrol_HC08	39	44.01090244789995	healthycontrol
healthycontrol_HC08	39	47.17874369465235	healthycontrol
healthycontrol_HC08	39	41.60827029667066	healthycontrol
healthycontrol_HC08	39	48.91805391769528	healthycontrol
healthycontrol_HC08	39	28.824864162738525	healthycontrol
healthycontrol_HC08	39	59.05196281436609	healthycontrol
healthycontrol_HC08	39	41.8862154499325	healthycontrol
healthycontrol_HC08	39	48.23634465443088	healthycontrol
healthycontrol_HC08	39	68.59551119650452	healthycontrol
healthycontrol_HC08	39	44.68927112697814	healthycontrol
healthycontrol_HC08	39	43.811319038187285	healthycontrol
healthycontrol_HC08	39	35.788032198582556	healthycontrol
healthycontrol_HC08	39	52.17331429569607	healthycontrol
healthycontrol_HC08	39	45.22119940953827	healthycontrol
healthycontrol_HC08	39	53.4662897315913	healthycontrol
healthycontrol_HC08	39	55.62013287300502	healthycontrol
healthycontrol_HC08	39	55.68331193696875	healthycontrol
healthycontrol_HC08	39	59.497478465551865	healthycontrol
healthycontrol_HC08	39	37.895377051923624	healthycontrol
healthycontrol_HC08	39	44.076732714674094	healthycontrol
healthycontrol_HC08	39	49.960221461513484	healthycontrol
healthycontrol_HC08	39	50.64087459343998	healthycontrol
healthycontrol_HC08	39	57.01657890111415	healthycontrol
healthycontrol_HC08	39	57.69771896864699	healthycontrol
healthycontrol_HC08	39	43.529477199398805	healthycontrol
healthycontrol_HC08	39	55.74918233516047	healthycontrol
healthycontrol_HC08	39	48.13115488349896	healthycontrol
healthycontrol_HC08	39	46.19138740508998	healthycontrol
healthycontrol_HC08	39	28.79911847265509	healthycontrol
healthycontrol_HC02	63	52.71876578705955	healthycontrol
healthycontrol_HC02	63	68.47466889372998	healthycontrol
healthycontrol_HC02	63	58.97724845302655	healthycontrol
healthycontrol_HC02	63	56.90018910947802	healthycontrol
healthycontrol_HC02	63	59.14891509209973	healthycontrol
healthycontrol_HC02	63	64.72484899171315	healthycontrol
healthycontrol_HC02	63	49.46286061821075	healthycontrol
healthycontrol_HC02	63	70.14262386861446	healthycontrol
healthycontrol_HC02	63	47.32764064103127	healthycontrol
healthycontrol_HC02	63	57.90560214983733	healthycontrol
healthycontrol_HC02	63	54.04060146064789	healthycontrol
healthycontrol_HC02	63	57.32014065487116	healthycontrol
healthycontrol_HC02	63	48.31289886237931	healthycontrol
healthycontrol_HC02	63	58.39805957726833	healthycontrol
healthycontrol_HC02	63	51.620191415449085	healthycontrol
healthycontrol_HC02	63	48.4804022771399	healthycontrol
healthycontrol_HC02	63	66.82578127842075	healthycontrol
healthycontrol_HC02	63	52.70807796369147	healthycontrol
healthycontrol_HC02	63	53.16764585604998	healthycontrol
healthycontrol_HC02	63	58.18768752474455	healthycontrol
healthycontrol_HC02	63	49.32177703510936	healthycontrol
healthycontrol_HC02	63	74.18678094413393	healthycontrol
healthycontrol_HC02	63	46.49404366174459	healthycontrol
healthycontrol_HC02	63	66.61101354245089	healthycontrol
healthycontrol_HC02	63	55.73274856316572	healthycontrol
healthycontrol_HC02	63	54.55251605589544	healthycontrol
healthycontrol_HC02	63	66.61750374668371	healthycontrol
healthycontrol_HC02	63	57.67638649906904	healthycontrol
healthycontrol_HC02	63	49.83907883018662	healthycontrol
healthycontrol_HC02	63	65.17371219602218	healthycontrol
healthycontrol_HC02	63	70.81220316880997	healthycontrol
healthycontrol_HC02	63	74.34151004684675	healthycontrol
healthycontrol_HC02	63	62.82997465486919	healthycontrol
healthycontrol_HC02	63	46.45980442928525	healthycontrol
healthycontrol_HC02	63	67.125580786688	healthycontrol
healthycontrol_HC02	63	54.20842432929733	healthycontrol
healthycontrol_HC02	63	62.903747369602875	healthycontrol
healthycontrol_HC02	63	64.51205750172684	healthycontrol
healthycontrol_HC02	63	45.76468521195489	healthycontrol
healthycontrol_HC02	63	58.40370644330261	healthycontrol
healthycontrol_HC02	63	66.6038209093958	healthycontrol
healthycontrol_HC02	63	51.915712390130736	healthycontrol
healthycontrol_HC02	63	44.32072548791839	healthycontrol
healthycontrol_HC02	63	50.561163271170344	healthycontrol
healthycontrol_HC02	63	64.32135542894473	healthycontrol
healthycontrol_HC02	63	52.32846114998206	healthycontrol
healthycontrol_HC02	63	40.52742906496754	healthycontrol
healthycontrol_HC02	63	57.58930533846256	healthycontrol
healthycontrol_HC02	63	67.5232606103877	healthycontrol
healthycontrol_HC02	63	56.05441002669435	healthycontrol
healthycontrol_HC02	63	48.080598660909594	healthycontrol
healthycontrol_HC02	63	76.56825425577925	healthycontrol
healthycontrol_HC02	63	52.483071987982306	healthycontrol
healthycontrol_HC02	63	44.45150500734802	healthycontrol
healthycontrol_HC02	63	49.71129276756394	healthycontrol
healthycontrol_HC02	63	72.9060009731352	healthycontrol
healthycontrol_HC02	63	75.47478654829007	healthycontrol
healthycontrol_HC02	63	57.90532289810421	healthycontrol
healthycontrol_HC02	63	64.00596377427763	healthycontrol
healthycontrol_HC02	63	73.75719204805509	healthycontrol
healthycontrol_HC02	63	46.06085502689822	healthycontrol
healthycontrol_HC02	63	59.72881368692427	healthycontrol
healthycontrol_HC02	63	51.3022379565476	healthycontrol
healthycontrol_HC02	63	62.39844108159345	healthycontrol
healthycontrol_HC02	63	62.57563207717124	healthycontrol
healthycontrol_HC02	63	65.85606511326719	healthycontrol
healthycontrol_HC02	63	50.17683092215929	healthycontrol
healthycontrol_HC02	63	66.60644719960739	healthycontrol
healthycontrol_HC02	63	60.49624744995239	healthycontrol
healthycontrol_HC02	63	55.279676820261535	healthycontrol
healthycontrol_HC02	63	52.4525043951636	healthycontrol
healthycontrol_HC02	63	74.07348089218932	healthycontrol
healthycontrol_HC02	63	72.22716959855573	healthycontrol
healthycontrol_HC02	63	51.86758525881008	healthycontrol
healthycontrol_HC02	63	66.17880443573573	healthycontrol
healthycontrol_HC02	63	60.709808768330944	healthycontrol
healthycontrol_HC02	63	70.73902479455957	healthycontrol
healthycontrol_HC02	63	59.44516161009612	healthycontrol
healthycontrol_HC02	63	78.01050233533867	healthycontrol
healthycontrol_HC02	63	41.26588621235346	healthycontrol
healthycontrol_HC02	63	58.13153398166198	healthycontrol
healthycontrol_HC02	63	61.590546418811506	healthycontrol
healthycontrol_HC02	63	68.43444179775483	healthycontrol
healthycontrol_HC02	63	49.00143774151978	healthycontrol
healthycontrol_HC02	63	32.128424210796574	healthycontrol
healthycontrol_HC02	63	63.48644812123503	healthycontrol
healthycontrol_HC02	63	59.03662376675178	healthycontrol
healthycontrol_HC02	63	61.108085939310016	healthycontrol
healthycontrol_HC02	63	68.33536631678732	healthycontrol
healthycontrol_HC02	63	60.2756264368397	healthycontrol
healthycontrol_HC02	63	66.38468284878618	healthycontrol
healthycontrol_HC02	63	35.59755417475752	healthycontrol
healthycontrol_HC02	63	51.01174382234896	healthycontrol
healthycontrol_HC02	63	61.41801298302123	healthycontrol
healthycontrol_HC02	63	58.8157060993514	healthycontrol
healthycontrol_HC02	63	54.64488184185785	healthycontrol
healthycontrol_HC02	63	60.19687297737607	healthycontrol
healthycontrol_HC02	63	48.41139648266887	healthycontrol
healthycontrol_HC02	63	50.7245475304237	healthycontrol
healthycontrol_HC02	63	63.124819599780096	healthycontrol
healthycontrol_HC05	63	33.229523190945166	healthycontrol
healthycontrol_HC05	63	66.97558975880281	healthycontrol
healthycontrol_HC05	63	52.71072668442831	healthycontrol
healthycontrol_HC05	63	62.30696958592264	healthycontrol
healthycontrol_HC05	63	37.833043615338575	healthycontrol
healthycontrol_HC05	63	45.81903028133395	healthycontrol
healthycontrol_HC05	63	48.5224905868867	healthycontrol
healthycontrol_HC05	63	53.91699426972012	healthycontrol
healthycontrol_HC05	63	52.32047157913845	healthycontrol
healthycontrol_HC05	63	59.904407130605776	healthycontrol
healthycontrol_HC05	63	38.95176821317434	healthycontrol
healthycontrol_HC05	63	47.33809366577439	healthycontrol
healthycontrol_HC05	63	52.31441574509641	healthycontrol
healthycontrol_HC05	63	54.39694396913231	healthycontrol
healthycontrol_HC05	63	48.96368432701245	healthycontrol
healthycontrol_HC05	63	32.85436453515567	healthycontrol
healthycontrol_HC05	63	76.08765032628057	healthycontrol
healthycontrol_HC05	63	31.442294435097896	healthycontrol
healthycontrol_HC05	63	54.89267188467496	healthycontrol
healthycontrol_HC05	63	59.40215135700528	healthycontrol
healthycontrol_HC05	63	45.23331619065822	healthycontrol
healthycontrol_HC05	63	50.05270538565545	healthycontrol
healthycontrol_HC05	63	70.98568764474017	healthycontrol
healthycontrol_HC05	63	48.06317405637711	healthycontrol
healthycontrol_HC05	63	42.39577622964783	healthycontrol
healthycontrol_HC05	63	43.803495609290096	healthycontrol
healthycontrol_HC05	63	40.459477501808756	healthycontrol
healthycontrol_HC05	63	43.808575258332624	healthycontrol
healthycontrol_HC05	63	45.92342655904293	healthycontrol
healthycontrol_HC05	63	64.69617014074119	healthycontrol
healthycontrol_HC05	63	39.68514700071871	healthycontrol
healthycontrol_HC05	63	42.92068769971837	healthycontrol
healthycontrol_HC05	63	63.03917579948235	healthycontrol
healthycontrol_HC05	63	42.01923093080839	healthycontrol
healthycontrol_HC05	63	37.013117136473454	healthycontrol
healthycontrol_HC05	63	51.6855046749274	healthycontrol
healthycontrol_HC05	63	51.33626680935533	healthycontrol
healthycontrol_HC05	63	54.61661348593495	healthycontrol
healthycontrol_HC05	63	51.643515427301615	healthycontrol
healthycontrol_HC05	63	66.51929610470641	healthycontrol
healthycontrol_HC05	63	43.55820412373178	healthycontrol
healthycontrol_HC05	63	67.0050986310397	healthycontrol
healthycontrol_HC05	63	48.06681408070509	healthycontrol
healthycontrol_HC05	63	50.133012125948134	healthycontrol
healthycontrol_HC05	63	58.954281834108045	healthycontrol
healthycontrol_HC05	63	51.75660948520444	healthycontrol
healthycontrol_HC05	63	47.693548560801815	healthycontrol
healthycontrol_HC05	63	64.85524066230835	healthycontrol
healthycontrol_HC05	63	33.86517764139895	healthycontrol
healthycontrol_HC05	63	55.470493320729865	healthycontrol
healthycontrol_HC05	63	42.54362880769158	healthycontrol
healthycontrol_HC05	63	47.77154099343236	healthycontrol
healthycontrol_HC05	63	51.38529813675128	healthycontrol
healthycontrol_HC05	63	57.18882601750741	healthycontrol
healthycontrol_HC05	63	54.42914297490409	healthycontrol
healthycontrol_HC05	63	38.01424676531546	healthycontrol
healthycontrol_HC05	63	52.55816717450348	healthycontrol
healthycontrol_HC05	63	58.503125830306935	healthycontrol
healthycontrol_HC05	63	50.11556476050898	healthycontrol
healthycontrol_HC05	63	47.76977259212622	healthycontrol
healthycontrol_HC05	63	41.274090163414165	healthycontrol
healthycontrol_HC05	63	45.129407474618766	healthycontrol
healthycontrol_HC05	63	55.556673635564216	healthycontrol
healthycontrol_HC05	63	49.37579857021848	healthycontrol
healthycontrol_HC05	63	54.24439716093985	healthycontrol
healthycontrol_HC05	63	47.91276082658173	healthycontrol
healthycontrol_HC05	63	42.32586963458701	healthycontrol
healthycontrol_HC05	63	68.06067372861264	healthycontrol
healthycontrol_HC05	63	62.66551146939705	healthycontrol
healthycontrol_HC05	63	57.37696590298427	healthycontrol
healthycontrol_HC05	63	49.78124538705447	healthycontrol
healthycontrol_HC05	63	60.92529297538281	healthycontrol
healthycontrol_HC05	63	38.83463548777245	healthycontrol
healthycontrol_HC05	63	52.80388206458328	healthycontrol
healthycontrol_HC05	63	58.268907516800716	healthycontrol
healthycontrol_HC05	63	54.13582156346733	healthycontrol
healthycontrol_HC05	63	54.8566037698412	healthycontrol
healthycontrol_HC05	63	60.55227325790658	healthycontrol
healthycontrol_HC05	63	54.70724896101592	healthycontrol
healthycontrol_HC05	63	60.26226352731477	healthycontrol
healthycontrol_HC05	63	47.48233976123153	healthycontrol
healthycontrol_HC05	63	61.76057247875538	healthycontrol
healthycontrol_HC05	63	48.02127449519754	healthycontrol
healthycontrol_HC05	63	35.8761888357203	healthycontrol
healthycontrol_HC05	63	62.26845248028539	healthycontrol
healthycontrol_HC05	63	57.52927009504934	healthycontrol
healthycontrol_HC05	63	47.86372731125042	healthycontrol
healthycontrol_HC05	63	66.85082885431507	healthycontrol
healthycontrol_HC05	63	55.50179045357558	healthycontrol
healthycontrol_HC05	63	57.1444949507735	healthycontrol
healthycontrol_HC05	63	44.95352503304343	healthycontrol
healthycontrol_HC05	63	58.87586823255568	healthycontrol
healthycontrol_HC05	63	45.43793583806542	healthycontrol
healthycontrol_HC05	63	38.823084218671156	healthycontrol
healthycontrol_HC05	63	63.0337997109845	healthycontrol
healthycontrol_HC05	63	53.12270731194791	healthycontrol
healthycontrol_HC05	63	34.88180915289718	healthycontrol
healthycontrol_HC05	63	67.7025284219513	healthycontrol
healthycontrol_HC05	63	62.73867793910833	healthycontrol
healthycontrol_HC05	63	44.5405937419858	healthycontrol
healthycontrol_HC03	51	68.84422282789563	healthycontrol
healthycontrol_HC03	51	61.4492496075258	healthycontrol
healthycontrol_HC03	51	65.2201368185498	healthycontrol
healthycontrol_HC03	51	69.27139045161789	healthycontrol
healthycontrol_HC03	51	59.22749234545019	healthycontrol
healthycontrol_HC03	51	63.79046868004525	healthycontrol
healthycontrol_HC03	51	64.06585348873637	healthycontrol
healthycontrol_HC03	51	75.96210500214396	healthycontrol
healthycontrol_HC03	51	59.50442639510888	healthycontrol
healthycontrol_HC03	51	62.60018793762538	healthycontrol
healthycontrol_HC03	51	65.12382861614446	healthycontrol
healthycontrol_HC03	51	74.6746388901766	healthycontrol
healthycontrol_HC03	51	65.84354380626633	healthycontrol
healthycontrol_HC03	51	63.189606041452464	healthycontrol
healthycontrol_HC03	51	55.71207244486009	healthycontrol
healthycontrol_HC03	51	74.77850839889932	healthycontrol
healthycontrol_HC03	51	59.025439308477445	healthycontrol
healthycontrol_HC03	51	63.04206900666731	healthycontrol
healthycontrol_HC03	51	73.79051314868329	healthycontrol
healthycontrol_HC03	51	51.164148509889635	healthycontrol
healthycontrol_HC03	51	72.12324321716825	healthycontrol
healthycontrol_HC03	51	74.02124625277345	healthycontrol
healthycontrol_HC03	51	70.08554431773572	healthycontrol
healthycontrol_HC03	51	58.3424019744019	healthycontrol
healthycontrol_HC03	51	64.72612317430381	healthycontrol
healthycontrol_HC03	51	68.99322321994133	healthycontrol
healthycontrol_HC03	51	62.65405664875146	healthycontrol
healthycontrol_HC03	51	63.691324617730295	healthycontrol
healthycontrol_HC03	51	62.25020869410693	healthycontrol
healthycontrol_HC03	51	70.6512637625351	healthycontrol
healthycontrol_HC03	51	68.02674300634293	healthycontrol
healthycontrol_HC03	51	78.82301303170112	healthycontrol
healthycontrol_HC03	51	60.6513082296375	healthycontrol
healthycontrol_HC03	51	63.24216948933802	healthycontrol
healthycontrol_HC03	51	60.150866272449804	healthycontrol
healthycontrol_HC03	51	51.42582716878305	healthycontrol
healthycontrol_HC03	51	62.09029448949482	healthycontrol
healthycontrol_HC03	51	65.67626527651628	healthycontrol
healthycontrol_HC03	51	71.76386800590711	healthycontrol
healthycontrol_HC03	51	73.89135407989639	healthycontrol
healthycontrol_HC03	51	58.77440203823574	healthycontrol
healthycontrol_HC03	51	59.742062867409	healthycontrol
healthycontrol_HC03	51	60.89975024424197	healthycontrol
healthycontrol_HC03	51	70.64826361013105	healthycontrol
healthycontrol_HC03	51	74.43872266745295	healthycontrol
healthycontrol_HC03	51	72.17159595220775	healthycontrol
healthycontrol_HC03	51	75.54317305867812	healthycontrol
healthycontrol_HC03	51	74.55852700749841	healthycontrol
healthycontrol_HC03	51	64.16312601252528	healthycontrol
healthycontrol_HC03	51	80.2724418853863	healthycontrol
healthycontrol_HC03	51	67.39497441416121	healthycontrol
healthycontrol_HC03	51	64.34587104809893	healthycontrol
healthycontrol_HC03	51	67.62373761085306	healthycontrol
healthycontrol_HC03	51	79.15916541613542	healthycontrol
healthycontrol_HC03	51	67.98796378008176	healthycontrol
healthycontrol_HC03	51	59.542242303353554	healthycontrol
healthycontrol_HC03	51	66.0867286596495	healthycontrol
healthycontrol_HC03	51	65.27340601477624	healthycontrol
healthycontrol_HC03	51	58.788137747384845	healthycontrol
healthycontrol_HC03	51	81.79915373393784	healthycontrol
healthycontrol_HC03	51	61.00308468664489	healthycontrol
healthycontrol_HC03	51	65.4978466493936	healthycontrol
healthycontrol_HC03	51	69.80943025457746	healthycontrol
healthycontrol_HC03	51	69.3086774984489	healthycontrol
healthycontrol_HC03	51	73.62110947070533	healthycontrol
healthycontrol_HC03	51	62.388004911587736	healthycontrol
healthycontrol_HC03	51	56.746804242602096	healthycontrol
healthycontrol_HC03	51	74.60480742359225	healthycontrol
healthycontrol_HC03	51	62.32446619061395	healthycontrol
healthycontrol_HC03	51	81.7816705591521	healthycontrol
healthycontrol_HC03	51	46.935108982669995	healthycontrol
healthycontrol_HC03	51	62.29630061155104	healthycontrol
healthycontrol_HC03	51	60.66242190034967	healthycontrol
healthycontrol_HC03	51	72.1880657258693	healthycontrol
healthycontrol_HC03	51	79.3803774962573	healthycontrol
healthycontrol_HC03	51	81.74529505624521	healthycontrol
healthycontrol_HC03	51	58.51685622397532	healthycontrol
healthycontrol_HC03	51	60.614426704490874	healthycontrol
healthycontrol_HC03	51	58.61153901319944	healthycontrol
healthycontrol_HC03	51	63.452237085461746	healthycontrol
healthycontrol_HC03	51	54.58660384401111	healthycontrol
healthycontrol_HC03	51	67.99723780050529	healthycontrol
healthycontrol_HC03	51	74.6298642549224	healthycontrol
healthycontrol_HC03	51	72.14607314983216	healthycontrol
healthycontrol_HC03	51	67.47060914788516	healthycontrol
healthycontrol_HC03	51	72.91720203136848	healthycontrol
healthycontrol_HC03	51	66.29470028208293	healthycontrol
healthycontrol_HC03	51	77.8764541980166	healthycontrol
healthycontrol_HC03	51	64.26955452226547	healthycontrol
healthycontrol_HC03	51	71.25087793264652	healthycontrol
healthycontrol_HC03	51	66.21535805616931	healthycontrol
healthycontrol_HC03	51	72.08938525301241	healthycontrol
healthycontrol_HC03	51	65.65604360179559	healthycontrol
healthycontrol_HC03	51	63.56383160691796	healthycontrol
healthycontrol_HC03	51	60.94116038465698	healthycontrol
healthycontrol_HC03	51	70.86286113718643	healthycontrol
healthycontrol_HC03	51	57.97494790419972	healthycontrol
healthycontrol_HC03	51	71.37362531390397	healthycontrol
healthycontrol_HC03	51	52.617661457469886	healthycontrol
healthycontrol_HC03	51	76.54216516172751	healthycontrol
healthycontrol_HC06	60	68.84315401465255	healthycontrol
healthycontrol_HC06	60	69.49840383045951	healthycontrol
healthycontrol_HC06	60	59.0601074734288	healthycontrol
healthycontrol_HC06	60	73.57494925928587	healthycontrol
healthycontrol_HC06	60	63.143828644777955	healthycontrol
healthycontrol_HC06	60	71.59440125938832	healthycontrol
healthycontrol_HC06	60	66.34321113837211	healthycontrol
healthycontrol_HC06	60	70.75477569435483	healthycontrol
healthycontrol_HC06	60	69.53001999993685	healthycontrol
healthycontrol_HC06	60	64.56615943523683	healthycontrol
healthycontrol_HC06	60	68.25618183814342	healthycontrol
healthycontrol_HC06	60	54.68506161795313	healthycontrol
healthycontrol_HC06	60	64.04156967828526	healthycontrol
healthycontrol_HC06	60	73.59131342633714	healthycontrol
healthycontrol_HC06	60	61.00068017321284	healthycontrol
healthycontrol_HC06	60	71.6384186307634	healthycontrol
healthycontrol_HC06	60	68.24695429503382	healthycontrol
healthycontrol_HC06	60	61.82831082573267	healthycontrol
healthycontrol_HC06	60	59.44847792543036	healthycontrol
healthycontrol_HC06	60	71.68805406709068	healthycontrol
healthycontrol_HC06	60	54.683291466676515	healthycontrol
healthycontrol_HC06	60	60.794223716037976	healthycontrol
healthycontrol_HC06	60	73.77736166306137	healthycontrol
healthycontrol_HC06	60	69.80697730680673	healthycontrol
healthycontrol_HC06	60	67.20616622744531	healthycontrol
healthycontrol_HC06	60	57.56070890759695	healthycontrol
healthycontrol_HC06	60	61.3368992919895	healthycontrol
healthycontrol_HC06	60	61.945420411426745	healthycontrol
healthycontrol_HC06	60	80.62180867550474	healthycontrol
healthycontrol_HC06	60	66.26209008305426	healthycontrol
healthycontrol_HC06	60	65.92864126963775	healthycontrol
healthycontrol_HC06	60	65.87322850311106	healthycontrol
healthycontrol_HC06	60	67.75141688428695	healthycontrol
healthycontrol_HC06	60	68.64631878288412	healthycontrol
healthycontrol_HC06	60	65.36925929975196	healthycontrol
healthycontrol_HC06	60	66.21073415032707	healthycontrol
healthycontrol_HC06	60	66.69029925236148	healthycontrol
healthycontrol_HC06	60	71.90195693786123	healthycontrol
healthycontrol_HC06	60	73.46460548367779	healthycontrol
healthycontrol_HC06	60	65.96533267316424	healthycontrol
healthycontrol_HC06	60	72.91245175230672	healthycontrol
healthycontrol_HC06	60	76.37490788187677	healthycontrol
healthycontrol_HC06	60	74.52681105053176	healthycontrol
healthycontrol_HC06	60	68.58206458340906	healthycontrol
healthycontrol_HC06	60	72.23095200734592	healthycontrol
healthycontrol_HC06	60	55.8560788600778	healthycontrol
healthycontrol_HC06	60	60.83738243161716	healthycontrol
healthycontrol_HC06	60	55.92219209767189	healthycontrol
healthycontrol_HC06	60	66.74679350370819	healthycontrol
healthycontrol_HC06	60	63.80338878990675	healthycontrol
healthycontrol_HC06	60	65.33548892763541	healthycontrol
healthycontrol_HC06	60	69.74914076924397	healthycontrol
healthycontrol_HC06	60	76.3245106018035	healthycontrol
healthycontrol_HC06	60	66.54686329423073	healthycontrol
healthycontrol_HC06	60	69.45488665506943	healthycontrol
healthycontrol_HC06	60	72.06770060354947	healthycontrol
healthycontrol_HC06	60	75.4246111604562	healthycontrol
healthycontrol_HC06	60	62.25708370743312	healthycontrol
healthycontrol_HC06	60	73.52438946196561	healthycontrol
healthycontrol_HC06	60	69.89614858438965	healthycontrol
healthycontrol_HC06	60	60.66824147898591	healthycontrol
healthycontrol_HC06	60	65.62217081384487	healthycontrol
healthycontrol_HC06	60	67.39337355919209	healthycontrol
healthycontrol_HC06	60	49.792210481637476	healthycontrol
healthycontrol_HC06	60	70.14591293147264	healthycontrol
healthycontrol_HC06	60	78.97762115936202	healthycontrol
healthycontrol_HC06	60	83.14431201726894	healthycontrol
healthycontrol_HC06	60	59.98980825558338	healthycontrol
healthycontrol_HC06	60	59.23792360184725	healthycontrol
healthycontrol_HC06	60	58.245704955839706	healthycontrol
healthycontrol_HC06	60	61.80894483312823	healthycontrol
healthycontrol_HC06	60	65.4713469717213	healthycontrol
healthycontrol_HC06	60	64.79633484691905	healthycontrol
healthycontrol_HC06	60	68.60723526482134	healthycontrol
healthycontrol_HC06	60	54.72792421390625	healthycontrol
healthycontrol_HC06	60	58.03848464691501	healthycontrol
healthycontrol_HC06	60	70.0994027610126	healthycontrol
healthycontrol_HC06	60	77.7327858382431	healthycontrol
healthycontrol_HC06	60	62.60698679631449	healthycontrol
healthycontrol_HC06	60	69.05764138361359	healthycontrol
healthycontrol_HC06	60	61.1822112611787	healthycontrol
healthycontrol_HC06	60	62.957729506489976	healthycontrol
healthycontrol_HC06	60	65.97334808650152	healthycontrol
healthycontrol_HC06	60	67.48284584378513	healthycontrol
healthycontrol_HC06	60	65.95164654517639	healthycontrol
healthycontrol_HC06	60	51.17114588204569	healthycontrol
healthycontrol_HC06	60	64.33654667509624	healthycontrol
healthycontrol_HC06	60	59.48707450020961	healthycontrol
healthycontrol_HC06	60	61.856380487217265	healthycontrol
healthycontrol_HC06	60	77.25523982621559	healthycontrol
healthycontrol_HC06	60	58.055579075056365	healthycontrol
healthycontrol_HC06	60	66.02966150243337	healthycontrol
healthycontrol_HC06	60	61.08863385104413	healthycontrol
healthycontrol_HC06	60	73.07338244839295	healthycontrol
healthycontrol_HC06	60	63.86637684253771	healthycontrol
healthycontrol_HC06	60	71.40354721715578	healthycontrol
healthycontrol_HC06	60	67.21213693851189	healthycontrol
healthycontrol_HC06	60	75.6972444509858	healthycontrol
healthycontrol_HC06	60	52.44847137222065	healthycontrol
healthycontrol_HC06	60	73.1819314761736	healthycontrol
healthycontrol_HC11	60	45.80338177254066	healthycontrol
healthycontrol_HC11	60	42.356126385108475	healthycontrol
healthycontrol_HC11	60	62.01198282017271	healthycontrol
healthycontrol_HC11	60	52.64948267169168	healthycontrol
healthycontrol_HC11	60	50.22853965237952	healthycontrol
healthycontrol_HC11	60	43.35718842735858	healthycontrol
healthycontrol_HC11	60	57.59641009950175	healthycontrol
healthycontrol_HC11	60	49.120058551623146	healthycontrol
healthycontrol_HC11	60	39.67473784728099	healthycontrol
healthycontrol_HC11	60	49.905387721576346	healthycontrol
healthycontrol_HC11	60	45.425886180871956	healthycontrol
healthycontrol_HC11	60	51.88306030122822	healthycontrol
healthycontrol_HC11	60	55.87921418880506	healthycontrol
healthycontrol_HC11	60	42.91442231809712	healthycontrol
healthycontrol_HC11	60	51.401975486406606	healthycontrol
healthycontrol_HC11	60	48.45490283474876	healthycontrol
healthycontrol_HC11	60	48.943280200327834	healthycontrol
healthycontrol_HC11	60	46.96090102590675	healthycontrol
healthycontrol_HC11	60	50.2076610032379	healthycontrol
healthycontrol_HC11	60	56.679693354998534	healthycontrol
healthycontrol_HC11	60	57.0441070777699	healthycontrol
healthycontrol_HC11	60	54.68856887300796	healthycontrol
healthycontrol_HC11	60	48.713028991103826	healthycontrol
healthycontrol_HC11	60	42.24034235294595	healthycontrol
healthycontrol_HC11	60	44.248372522278	healthycontrol
healthycontrol_HC11	60	47.4844001647464	healthycontrol
healthycontrol_HC11	60	51.09692549695577	healthycontrol
healthycontrol_HC11	60	42.5969822628593	healthycontrol
healthycontrol_HC11	60	38.1453108817144	healthycontrol
healthycontrol_HC11	60	54.06030063110927	healthycontrol
healthycontrol_HC11	60	43.11196582230188	healthycontrol
healthycontrol_HC11	60	28.32803336255667	healthycontrol
healthycontrol_HC11	60	42.136408211677114	healthycontrol
healthycontrol_HC11	60	55.89823457291432	healthycontrol
healthycontrol_HC11	60	43.01760492399178	healthycontrol
healthycontrol_HC11	60	54.40629018021973	healthycontrol
healthycontrol_HC11	60	43.87620721972974	healthycontrol
healthycontrol_HC11	60	48.83839328101058	healthycontrol
healthycontrol_HC11	60	48.13842167908094	healthycontrol
healthycontrol_HC11	60	58.229664470791455	healthycontrol
healthycontrol_HC11	60	44.99618127051627	healthycontrol
healthycontrol_HC11	60	52.29966605528886	healthycontrol
healthycontrol_HC11	60	58.030853363768095	healthycontrol
healthycontrol_HC11	60	44.93334772535667	healthycontrol
healthycontrol_HC11	60	39.46062731158403	healthycontrol
healthycontrol_HC11	60	51.760127193597526	healthycontrol
healthycontrol_HC11	60	36.11957865985758	healthycontrol
healthycontrol_HC11	60	37.62230773432692	healthycontrol
healthycontrol_HC11	60	48.5649773504547	healthycontrol
healthycontrol_HC11	60	35.06439821207979	healthycontrol
healthycontrol_HC11	60	54.53629383804153	healthycontrol
healthycontrol_HC11	60	63.8740108028106	healthycontrol
healthycontrol_HC11	60	59.041421319803376	healthycontrol
healthycontrol_HC11	60	36.38857803247636	healthycontrol
healthycontrol_HC11	60	48.85071781532049	healthycontrol
healthycontrol_HC11	60	46.30872952448061	healthycontrol
healthycontrol_HC11	60	59.16264556729648	healthycontrol
healthycontrol_HC11	60	34.95256181142328	healthycontrol
healthycontrol_HC11	60	50.73898724450094	healthycontrol
healthycontrol_HC11	60	60.46957952458374	healthycontrol
healthycontrol_HC11	60	54.20798571392266	healthycontrol
healthycontrol_HC11	60	61.43209579274473	healthycontrol
healthycontrol_HC11	60	35.42133954079629	healthycontrol
healthycontrol_HC11	60	42.59935606552109	healthycontrol
healthycontrol_HC11	60	36.94740804675109	healthycontrol
healthycontrol_HC11	60	28.850062728357965	healthycontrol
healthycontrol_HC11	60	69.55396696562816	healthycontrol
healthycontrol_HC11	60	42.70998850125864	healthycontrol
healthycontrol_HC11	60	37.74247668689024	healthycontrol
healthycontrol_HC11	60	53.427801441959446	healthycontrol
healthycontrol_HC11	60	63.75050967813623	healthycontrol
healthycontrol_HC11	60	36.14688920070375	healthycontrol
healthycontrol_HC11	60	47.43554805187645	healthycontrol
healthycontrol_HC11	60	43.00690780551873	healthycontrol
healthycontrol_HC11	60	44.810626983069376	healthycontrol
healthycontrol_HC11	60	37.22853838355605	healthycontrol
healthycontrol_HC11	60	53.283666430338826	healthycontrol
healthycontrol_HC11	60	52.33178597675067	healthycontrol
healthycontrol_HC11	60	39.02975355473452	healthycontrol
healthycontrol_HC11	60	52.410378071453025	healthycontrol
healthycontrol_HC11	60	47.98363457989195	healthycontrol
healthycontrol_HC11	60	57.04215467969639	healthycontrol
healthycontrol_HC11	60	31.168201850280578	healthycontrol
healthycontrol_HC11	60	78.74668299078722	healthycontrol
healthycontrol_HC11	60	42.88640075148388	healthycontrol
healthycontrol_HC11	60	58.01201092378115	healthycontrol
healthycontrol_HC11	60	44.72709388084565	healthycontrol
healthycontrol_HC11	60	34.387166958975065	healthycontrol
healthycontrol_HC11	60	38.30280123323315	healthycontrol
healthycontrol_HC11	60	36.717398762403334	healthycontrol
healthycontrol_HC11	60	51.25429802210244	healthycontrol
healthycontrol_HC11	60	44.45171456776589	healthycontrol
healthycontrol_HC11	60	58.97681594519867	healthycontrol
healthycontrol_HC11	60	54.28747802613993	healthycontrol
healthycontrol_HC11	60	49.209847939061454	healthycontrol
healthycontrol_HC11	60	48.591218285472436	healthycontrol
healthycontrol_HC11	60	39.776196774867216	healthycontrol
healthycontrol_HC11	60	43.400847490092794	healthycontrol
healthycontrol_HC11	60	44.62361074624307	healthycontrol
healthycontrol_HC11	60	36.661390197530906	healthycontrol
postcovid19_PAT10	53	48.53495928993299	postcovid19
postcovid19_PAT10	53	50.72752690095761	postcovid19
postcovid19_PAT10	53	63.14177631576062	postcovid19
postcovid19_PAT10	53	69.93274416261077	postcovid19
postcovid19_PAT10	53	46.40210465912455	postcovid19
postcovid19_PAT10	53	55.080597958659254	postcovid19
postcovid19_PAT10	53	53.26024584450175	postcovid19
postcovid19_PAT10	53	49.645782004076786	postcovid19
postcovid19_PAT10	53	66.7655068676175	postcovid19
postcovid19_PAT10	53	62.749792002981096	postcovid19
postcovid19_PAT10	53	53.318742771928434	postcovid19
postcovid19_PAT10	53	47.14818427886625	postcovid19
postcovid19_PAT10	53	62.77144437364761	postcovid19
postcovid19_PAT10	53	67.00644604623538	postcovid19
postcovid19_PAT10	53	48.917754682628846	postcovid19
postcovid19_PAT10	53	64.91134989575502	postcovid19
postcovid19_PAT10	53	51.00135394605549	postcovid19
postcovid19_PAT10	53	48.25170619612524	postcovid19
postcovid19_PAT10	53	73.5088401927176	postcovid19
postcovid19_PAT10	53	41.27712946206745	postcovid19
postcovid19_PAT10	53	43.95087302434259	postcovid19
postcovid19_PAT10	53	56.956078711807315	postcovid19
postcovid19_PAT10	53	47.31663060342028	postcovid19
postcovid19_PAT10	53	53.02586424357095	postcovid19
postcovid19_PAT10	53	49.79791431726806	postcovid19
postcovid19_PAT10	53	56.10028949522924	postcovid19
postcovid19_PAT10	53	49.98963665922846	postcovid19
postcovid19_PAT10	53	60.6788461050943	postcovid19
postcovid19_PAT10	53	52.55280138680894	postcovid19
postcovid19_PAT10	53	53.98562887594036	postcovid19
postcovid19_PAT10	53	56.09879185662996	postcovid19
postcovid19_PAT10	53	57.888455763759715	postcovid19
postcovid19_PAT10	53	35.22655649116212	postcovid19
postcovid19_PAT10	53	63.9778081021662	postcovid19
postcovid19_PAT10	53	62.98569025503784	postcovid19
postcovid19_PAT10	53	55.60846902110846	postcovid19
postcovid19_PAT10	53	52.88515129562953	postcovid19
postcovid19_PAT10	53	68.70540312068366	postcovid19
postcovid19_PAT10	53	57.31633775463256	postcovid19
postcovid19_PAT10	53	42.29973782778151	postcovid19
postcovid19_PAT10	53	58.88527217501869	postcovid19
postcovid19_PAT10	53	40.847675033297406	postcovid19
postcovid19_PAT10	53	45.88475425121759	postcovid19
postcovid19_PAT10	53	62.73613155797856	postcovid19
postcovid19_PAT10	53	42.35536907386041	postcovid19
postcovid19_PAT10	53	67.47075290462956	postcovid19
postcovid19_PAT10	53	59.09244463662423	postcovid19
postcovid19_PAT10	53	38.78431447452302	postcovid19
postcovid19_PAT10	53	63.312652993537824	postcovid19
postcovid19_PAT10	53	67.57058327451028	postcovid19
postcovid19_PAT10	53	52.02252236239149	postcovid19
postcovid19_PAT10	53	59.4120570557805	postcovid19
postcovid19_PAT10	53	61.746641738926705	postcovid19
postcovid19_PAT10	53	53.24575443928813	postcovid19
postcovid19_PAT10	53	63.05620526682503	postcovid19
postcovid19_PAT10	53	48.23482316710043	postcovid19
postcovid19_PAT10	53	55.96535369388887	postcovid19
postcovid19_PAT10	53	36.68421289864396	postcovid19
postcovid19_PAT10	53	53.60511514246932	postcovid19
postcovid19_PAT10	53	54.31183795841979	postcovid19
postcovid19_PAT10	53	51.795930800695736	postcovid19
postcovid19_PAT10	53	50.647124678100255	postcovid19
postcovid19_PAT10	53	45.744316433321686	postcovid19
postcovid19_PAT10	53	47.7195205463374	postcovid19
postcovid19_PAT10	53	69.81431484259517	postcovid19
postcovid19_PAT10	53	51.90383947176418	postcovid19
postcovid19_PAT10	53	30.48734856915856	postcovid19
postcovid19_PAT10	53	55.51569580563729	postcovid19
postcovid19_PAT10	53	43.35928211019917	postcovid19
postcovid19_PAT10	53	60.3599081680261	postcovid19
postcovid19_PAT10	53	48.04394762752716	postcovid19
postcovid19_PAT10	53	44.4110468243774	postcovid19
postcovid19_PAT10	53	61.741569924437336	postcovid19
postcovid19_PAT10	53	41.22455028763827	postcovid19
postcovid19_PAT10	53	57.45937367728196	postcovid19
postcovid19_PAT10	53	61.975730706563645	postcovid19
postcovid19_PAT10	53	64.47381412849366	postcovid19
postcovid19_PAT10	53	79.83396479331584	postcovid19
postcovid19_PAT10	53	63.76730542352594	postcovid19
postcovid19_PAT10	53	61.51933909186965	postcovid19
postcovid19_PAT10	53	37.78207195132424	postcovid19
postcovid19_PAT10	53	41.4071312842665	postcovid19
postcovid19_PAT10	53	61.126506206426505	postcovid19
postcovid19_PAT10	53	52.36904807453889	postcovid19
postcovid19_PAT10	53	44.637136384698415	postcovid19
postcovid19_PAT10	53	55.02633010636838	postcovid19
postcovid19_PAT10	53	57.84582389184241	postcovid19
postcovid19_PAT10	53	70.47364421109745	postcovid19
postcovid19_PAT10	53	58.57852501958467	postcovid19
postcovid19_PAT10	53	36.03024146177866	postcovid19
postcovid19_PAT10	53	67.67042977045821	postcovid19
postcovid19_PAT10	53	58.66635005399836	postcovid19
postcovid19_PAT10	53	55.301536924896595	postcovid19
postcovid19_PAT10	53	41.06391255940339	postcovid19
postcovid19_PAT10	53	47.3693826152041	postcovid19
postcovid19_PAT10	53	60.25245195291297	postcovid19
postcovid19_PAT10	53	40.76891737908836	postcovid19
postcovid19_PAT10	53	49.78828617484488	postcovid19
postcovid19_PAT10	53	43.182648336636504	postcovid19
postcovid19_PAT10	53	73.60840557738089	postcovid19
postcovid19_PAT11	47	42.67814749986386	postcovid19
postcovid19_PAT11	47	45.23368064943259	postcovid19
postcovid19_PAT11	47	64.34039578870922	postcovid19
postcovid19_PAT11	47	49.01940237679408	postcovid19
postcovid19_PAT11	47	42.21919057941765	postcovid19
postcovid19_PAT11	47	42.70312463846063	postcovid19
postcovid19_PAT11	47	42.79331501407767	postcovid19
postcovid19_PAT11	47	54.91741650973822	postcovid19
postcovid19_PAT11	47	46.09350762253373	postcovid19
postcovid19_PAT11	47	54.974197804580506	postcovid19
postcovid19_PAT11	47	68.14719556072436	postcovid19
postcovid19_PAT11	47	50.83387374330615	postcovid19
postcovid19_PAT11	47	48.87660700994402	postcovid19
postcovid19_PAT11	47	42.500380239256394	postcovid19
postcovid19_PAT11	47	43.278010118716026	postcovid19
postcovid19_PAT11	47	46.912357832286624	postcovid19
postcovid19_PAT11	47	33.82611402850312	postcovid19
postcovid19_PAT11	47	51.062857103863855	postcovid19
postcovid19_PAT11	47	59.548093960677285	postcovid19
postcovid19_PAT11	47	34.763805624068915	postcovid19
postcovid19_PAT11	47	47.88589012899444	postcovid19
postcovid19_PAT11	47	49.17788609883554	postcovid19
postcovid19_PAT11	47	59.99844983660862	postcovid19
postcovid19_PAT11	47	58.23161233304481	postcovid19
postcovid19_PAT11	47	57.99826833460329	postcovid19
postcovid19_PAT11	47	62.921601854580246	postcovid19
postcovid19_PAT11	47	52.9835636456471	postcovid19
postcovid19_PAT11	47	43.5342948379943	postcovid19
postcovid19_PAT11	47	64.70252081247426	postcovid19
postcovid19_PAT11	47	46.899939718368614	postcovid19
postcovid19_PAT11	47	33.55654880071109	postcovid19
postcovid19_PAT11	47	44.90520553133901	postcovid19
postcovid19_PAT11	47	45.34580510451951	postcovid19
postcovid19_PAT11	47	45.60320893664902	postcovid19
postcovid19_PAT11	47	52.675524633361746	postcovid19
postcovid19_PAT11	47	48.09093741248317	postcovid19
postcovid19_PAT11	47	40.49546207771437	postcovid19
postcovid19_PAT11	47	57.37940855650255	postcovid19
postcovid19_PAT11	47	67.17986735118723	postcovid19
postcovid19_PAT11	47	70.07646706753893	postcovid19
postcovid19_PAT11	47	65.60326797552966	postcovid19
postcovid19_PAT11	47	46.526872849331426	postcovid19
postcovid19_PAT11	47	42.552814914437995	postcovid19
postcovid19_PAT11	47	61.541651788222126	postcovid19
postcovid19_PAT11	47	52.435813466228055	postcovid19
postcovid19_PAT11	47	53.71806546143239	postcovid19
postcovid19_PAT11	47	52.975548112251055	postcovid19
postcovid19_PAT11	47	55.015322361945294	postcovid19
postcovid19_PAT11	47	50.89162472584752	postcovid19
postcovid19_PAT11	47	54.61319807538192	postcovid19
postcovid19_PAT11	47	46.4827037449784	postcovid19
postcovid19_PAT11	47	31.86728998320036	postcovid19
postcovid19_PAT11	47	46.273729708336916	postcovid19
postcovid19_PAT11	47	39.51268599582107	postcovid19
postcovid19_PAT11	47	56.62360220065644	postcovid19
postcovid19_PAT11	47	50.88858388678149	postcovid19
postcovid19_PAT11	47	53.21232363498339	postcovid19
postcovid19_PAT11	47	65.32969982121895	postcovid19
postcovid19_PAT11	47	45.52543312585239	postcovid19
postcovid19_PAT11	47	46.895386379766116	postcovid19
postcovid19_PAT11	47	30.845926178063333	postcovid19
postcovid19_PAT11	47	51.77367527436136	postcovid19
postcovid19_PAT11	47	44.73759707811335	postcovid19
postcovid19_PAT11	47	46.50297918960658	postcovid19
postcovid19_PAT11	47	38.30808669598829	postcovid19
postcovid19_PAT11	47	42.73148440980827	postcovid19
postcovid19_PAT11	47	47.702368733037225	postcovid19
postcovid19_PAT11	47	54.02742183039178	postcovid19
postcovid19_PAT11	47	57.179883766390326	postcovid19
postcovid19_PAT11	47	60.21609652955352	postcovid19
postcovid19_PAT11	47	59.05212879213891	postcovid19
postcovid19_PAT11	47	30.313863058778097	postcovid19
postcovid19_PAT11	47	47.68865445984891	postcovid19
postcovid19_PAT11	47	49.95268171236469	postcovid19
postcovid19_PAT11	47	38.876948325774045	postcovid19
postcovid19_PAT11	47	52.63167653176947	postcovid19
postcovid19_PAT11	47	54.09158362268756	postcovid19
postcovid19_PAT11	47	42.629721586810064	postcovid19
postcovid19_PAT11	47	46.614616702946634	postcovid19
postcovid19_PAT11	47	44.7048523849803	postcovid19
postcovid19_PAT11	47	42.95825873361385	postcovid19
postcovid19_PAT11	47	55.46357503308749	postcovid19
postcovid19_PAT11	47	46.604811030548206	postcovid19
postcovid19_PAT11	47	43.519604786378274	postcovid19
postcovid19_PAT11	47	48.77732641318715	postcovid19
postcovid19_PAT11	47	56.88978921821787	postcovid19
postcovid19_PAT11	47	67.8051296388889	postcovid19
postcovid19_PAT11	47	59.24433348795647	postcovid19
postcovid19_PAT11	47	50.84127474347085	postcovid19
postcovid19_PAT11	47	57.14111297244822	postcovid19
postcovid19_PAT11	47	60.67732593635018	postcovid19
postcovid19_PAT11	47	45.16768181277865	postcovid19
postcovid19_PAT11	47	59.6983545157178	postcovid19
postcovid19_PAT11	47	36.295692545632946	postcovid19
postcovid19_PAT11	47	54.34493802683535	postcovid19
postcovid19_PAT11	47	38.32721434570018	postcovid19
postcovid19_PAT11	47	60.220821716162696	postcovid19
postcovid19_PAT11	47	37.92301039109242	postcovid19
postcovid19_PAT11	47	49.800164416451196	postcovid19
postcovid19_PAT11	47	58.728951122106764	postcovid19
postcovid19_PAT02	69	65.66956057436825	postcovid19
postcovid19_PAT02	69	60.74879059042273	postcovid19
postcovid19_PAT02	69	46.338806858328624	postcovid19
postcovid19_PAT02	69	51.35611231907509	postcovid19
postcovid19_PAT02	69	35.4369741488977	postcovid19
postcovid19_PAT02	69	47.44321497815248	postcovid19
postcovid19_PAT02	69	51.2666032972557	postcovid19
postcovid19_PAT02	69	35.04388104947023	postcovid19
postcovid19_PAT02	69	51.100135770439884	postcovid19
postcovid19_PAT02	69	51.68898687417422	postcovid19
postcovid19_PAT02	69	31.941812222812	postcovid19
postcovid19_PAT02	69	51.6328209995152	postcovid19
postcovid19_PAT02	69	59.54621166731822	postcovid19
postcovid19_PAT02	69	45.04857206348999	postcovid19
postcovid19_PAT02	69	65.12389033679753	postcovid19
postcovid19_PAT02	69	43.71286460697481	postcovid19
postcovid19_PAT02	69	45.84159699974067	postcovid19
postcovid19_PAT02	69	59.97128466390812	postcovid19
postcovid19_PAT02	69	49.73438837035821	postcovid19
postcovid19_PAT02	69	39.15439349054382	postcovid19
postcovid19_PAT02	69	57.48766495743186	postcovid19
postcovid19_PAT02	69	66.83803793799167	postcovid19
postcovid19_PAT02	69	60.766553107060865	postcovid19
postcovid19_PAT02	69	47.752697507481116	postcovid19
postcovid19_PAT02	69	54.30410492692269	postcovid19
postcovid19_PAT02	69	45.440528249561055	postcovid19
postcovid19_PAT02	69	35.74571816845219	postcovid19
postcovid19_PAT02	69	56.768332226224	postcovid19
postcovid19_PAT02	69	42.4269871623982	postcovid19
postcovid19_PAT02	69	40.38393261126507	postcovid19
postcovid19_PAT02	69	45.31396343099494	postcovid19
postcovid19_PAT02	69	56.397678322728126	postcovid19
postcovid19_PAT02	69	51.95344357100174	postcovid19
postcovid19_PAT02	69	72.6591165366383	postcovid19
postcovid19_PAT02	69	48.539558525246456	postcovid19
postcovid19_PAT02	69	36.901285263426075	postcovid19
postcovid19_PAT02	69	64.92388890209523	postcovid19
postcovid19_PAT02	69	69.73090671410199	postcovid19
postcovid19_PAT02	69	61.999884989524695	postcovid19
postcovid19_PAT02	69	56.47960231218674	postcovid19
postcovid19_PAT02	69	53.257460197918626	postcovid19
postcovid19_PAT02	69	52.878195734859425	postcovid19
postcovid19_PAT02	69	56.256496087199686	postcovid19
postcovid19_PAT02	69	58.977509564156016	postcovid19
postcovid19_PAT02	69	57.30071604208569	postcovid19
postcovid19_PAT02	69	62.953647385534545	postcovid19
postcovid19_PAT02	69	57.101714893421	postcovid19
postcovid19_PAT02	69	61.588355472034216	postcovid19
postcovid19_PAT02	69	63.621784205955144	postcovid19
postcovid19_PAT02	69	51.56033109977789	postcovid19
postcovid19_PAT02	69	49.32800702297906	postcovid19
postcovid19_PAT02	69	48.830305171276805	postcovid19
postcovid19_PAT02	69	58.96285411125296	postcovid19
postcovid19_PAT02	69	47.04409909832719	postcovid19
postcovid19_PAT02	69	57.4834391478928	postcovid19
postcovid19_PAT02	69	40.54124991139885	postcovid19
postcovid19_PAT02	69	48.83294189188483	postcovid19
postcovid19_PAT02	69	48.465883772909685	postcovid19
postcovid19_PAT02	69	54.862886945668635	postcovid19
postcovid19_PAT02	69	46.75878364884701	postcovid19
postcovid19_PAT02	69	56.43593972164986	postcovid19
postcovid19_PAT02	69	41.19879000578371	postcovid19
postcovid19_PAT02	69	51.4618581097296	postcovid19
postcovid19_PAT02	69	56.36299480064092	postcovid19
postcovid19_PAT02	69	45.41296235502996	postcovid19
postcovid19_PAT02	69	51.223603693969395	postcovid19
postcovid19_PAT02	69	59.919536633679996	postcovid19
postcovid19_PAT02	69	59.780174842301115	postcovid19
postcovid19_PAT02	69	53.201989995821215	postcovid19
postcovid19_PAT02	69	66.58126802371638	postcovid19
postcovid19_PAT02	69	44.78521406238108	postcovid19
postcovid19_PAT02	69	53.645040766291444	postcovid19
postcovid19_PAT02	69	79.1457163870228	postcovid19
postcovid19_PAT02	69	53.33660548207716	postcovid19
postcovid19_PAT02	69	59.4036378401108	postcovid19
postcovid19_PAT02	69	43.162245596342174	postcovid19
postcovid19_PAT02	69	52.424769878881555	postcovid19
postcovid19_PAT02	69	60.276707487098705	postcovid19
postcovid19_PAT02	69	64.80301467829013	postcovid19
postcovid19_PAT02	69	50.020391544138825	postcovid19
postcovid19_PAT02	69	76.85768020973023	postcovid19
postcovid19_PAT02	69	61.20323224340376	postcovid19
postcovid19_PAT02	69	64.74178199457306	postcovid19
postcovid19_PAT02	69	52.68182500539485	postcovid19
postcovid19_PAT02	69	54.442185891265204	postcovid19
postcovid19_PAT02	69	53.24733963922804	postcovid19
postcovid19_PAT02	69	59.65490535823232	postcovid19
postcovid19_PAT02	69	42.54823813125594	postcovid19
postcovid19_PAT02	69	58.395783161172744	postcovid19
postcovid19_PAT02	69	58.98260205750216	postcovid19
postcovid19_PAT02	69	61.7608064394726	postcovid19
postcovid19_PAT02	69	54.84331574709759	postcovid19
postcovid19_PAT02	69	44.323940600765184	postcovid19
postcovid19_PAT02	69	51.8992961946405	postcovid19
postcovid19_PAT02	69	54.43509564784511	postcovid19
postcovid19_PAT02	69	31.719404191546055	postcovid19
postcovid19_PAT02	69	36.681520076045445	postcovid19
postcovid19_PAT02	69	48.49406395518497	postcovid19
postcovid19_PAT02	69	41.93700591733512	postcovid19
postcovid19_PAT02	69	39.56274105330457	postcovid19
postcovid19_PAT03	71	72.9679139382769	postcovid19
postcovid19_PAT03	71	66.43511302385998	postcovid19
postcovid19_PAT03	71	58.46339779568353	postcovid19
postcovid19_PAT03	71	81.20066653165213	postcovid19
postcovid19_PAT03	71	76.77093371117026	postcovid19
postcovid19_PAT03	71	69.47430734841825	postcovid19
postcovid19_PAT03	71	57.652058314327014	postcovid19
postcovid19_PAT03	71	66.77667043131612	postcovid19
postcovid19_PAT03	71	81.12129549367612	postcovid19
postcovid19_PAT03	71	77.45211085930568	postcovid19
postcovid19_PAT03	71	70.38394947474731	postcovid19
postcovid19_PAT03	71	64.57274093362858	postcovid19
postcovid19_PAT03	71	61.968354950306185	postcovid19
postcovid19_PAT03	71	81.36461785376731	postcovid19
postcovid19_PAT03	71	60.19764077026732	postcovid19
postcovid19_PAT03	71	67.71810851087484	postcovid19
postcovid19_PAT03	71	76.17945483415448	postcovid19
postcovid19_PAT03	71	55.909455741126216	postcovid19
postcovid19_PAT03	71	90.64107082600742	postcovid19
postcovid19_PAT03	71	67.33663875599012	postcovid19
postcovid19_PAT03	71	73.39116594374197	postcovid19
postcovid19_PAT03	71	74.50730559912445	postcovid19
postcovid19_PAT03	71	68.2468054945028	postcovid19
postcovid19_PAT03	71	70.69233890554817	postcovid19
postcovid19_PAT03	71	68.0535647876999	postcovid19
postcovid19_PAT03	71	83.13718930409013	postcovid19
postcovid19_PAT03	71	71.96602667854118	postcovid19
postcovid19_PAT03	71	74.35757178895182	postcovid19
postcovid19_PAT03	71	80.62710934387046	postcovid19
postcovid19_PAT03	71	76.48413463815673	postcovid19
postcovid19_PAT03	71	77.36538332548366	postcovid19
postcovid19_PAT03	71	77.1758090553539	postcovid19
postcovid19_PAT03	71	70.27320652080013	postcovid19
postcovid19_PAT03	71	71.80774270448241	postcovid19
postcovid19_PAT03	71	68.28255469698955	postcovid19
postcovid19_PAT03	71	61.21076627663732	postcovid19
postcovid19_PAT03	71	65.81174777083446	postcovid19
postcovid19_PAT03	71	70.65614835585933	postcovid19
postcovid19_PAT03	71	59.64498426352366	postcovid19
postcovid19_PAT03	71	54.707275957690236	postcovid19
postcovid19_PAT03	71	75.9105528265333	postcovid19
postcovid19_PAT03	71	64.67768887277393	postcovid19
postcovid19_PAT03	71	83.52968792406568	postcovid19
postcovid19_PAT03	71	71.28506603628263	postcovid19
postcovid19_PAT03	71	77.46597878560736	postcovid19
postcovid19_PAT03	71	63.86944399068716	postcovid19
postcovid19_PAT03	71	70.6647853848736	postcovid19
postcovid19_PAT03	71	65.91459798902504	postcovid19
postcovid19_PAT03	71	69.73494729920513	postcovid19
postcovid19_PAT03	71	69.26848627532378	postcovid19
postcovid19_PAT03	71	94.81932920024018	postcovid19
postcovid19_PAT03	71	71.89464121456268	postcovid19
postcovid19_PAT03	71	84.66134622962228	postcovid19
postcovid19_PAT03	71	73.53380862297207	postcovid19
postcovid19_PAT03	71	75.12448916769779	postcovid19
postcovid19_PAT03	71	69.99454765031847	postcovid19
postcovid19_PAT03	71	73.50245662268895	postcovid19
postcovid19_PAT03	71	71.60718562751258	postcovid19
postcovid19_PAT03	71	71.02770458483685	postcovid19
postcovid19_PAT03	71	72.1488956978573	postcovid19
postcovid19_PAT03	71	78.31648301237686	postcovid19
postcovid19_PAT03	71	76.74560825100042	postcovid19
postcovid19_PAT03	71	71.75320424725273	postcovid19
postcovid19_PAT03	71	72.77604212877367	postcovid19
postcovid19_PAT03	71	75.88278098918383	postcovid19
postcovid19_PAT03	71	77.2319146607655	postcovid19
postcovid19_PAT03	71	72.35895026843185	postcovid19
postcovid19_PAT03	71	84.14844997993659	postcovid19
postcovid19_PAT03	71	78.17162802666384	postcovid19
postcovid19_PAT03	71	75.76214847536292	postcovid19
postcovid19_PAT03	71	67.63120188759022	postcovid19
postcovid19_PAT03	71	59.15433071909024	postcovid19
postcovid19_PAT03	71	83.59970194509074	postcovid19
postcovid19_PAT03	71	76.70080548190614	postcovid19
postcovid19_PAT03	71	68.47909316341755	postcovid19
postcovid19_PAT03	71	58.67508791857553	postcovid19
postcovid19_PAT03	71	78.10038376920991	postcovid19
postcovid19_PAT03	71	73.91653490115479	postcovid19
postcovid19_PAT03	71	73.44688863705976	postcovid19
postcovid19_PAT03	71	76.71424648374654	postcovid19
postcovid19_PAT03	71	80.15835925536513	postcovid19
postcovid19_PAT03	71	74.52139468609904	postcovid19
postcovid19_PAT03	71	73.2419945766472	postcovid19
postcovid19_PAT03	71	72.55848459154608	postcovid19
postcovid19_PAT03	71	66.66978535369431	postcovid19
postcovid19_PAT03	71	64.9527395616831	postcovid19
postcovid19_PAT03	71	70.64129645949463	postcovid19
postcovid19_PAT03	71	69.11286477985067	postcovid19
postcovid19_PAT03	71	77.17072435538371	postcovid19
postcovid19_PAT03	71	73.77087585733929	postcovid19
postcovid19_PAT03	71	69.8284974264295	postcovid19
postcovid19_PAT03	71	62.56184453376967	postcovid19
postcovid19_PAT03	71	77.73824793079372	postcovid19
postcovid19_PAT03	71	68.8798178785853	postcovid19
postcovid19_PAT03	71	80.42875993331603	postcovid19
postcovid19_PAT03	71	78.5186026271291	postcovid19
postcovid19_PAT03	71	80.68012048525301	postcovid19
postcovid19_PAT03	71	67.9981325840271	postcovid19
postcovid19_PAT03	71	67.78482462927957	postcovid19
postcovid19_PAT03	71	81.49317542917778	postcovid19
postcovid19_PAT09	56	62.64758801759086	postcovid19
postcovid19_PAT09	56	64.20038689757301	postcovid19
postcovid19_PAT09	56	64.99854378186161	postcovid19
postcovid19_PAT09	56	53.5303419861349	postcovid19
postcovid19_PAT09	56	53.47339590787347	postcovid19
postcovid19_PAT09	56	52.99526578332397	postcovid19
postcovid19_PAT09	56	56.858237126856366	postcovid19
postcovid19_PAT09	56	53.89583824689724	postcovid19
postcovid19_PAT09	56	51.67110703391625	postcovid19
postcovid19_PAT09	56	59.13564090778957	postcovid19
postcovid19_PAT09	56	76.70491354002498	postcovid19
postcovid19_PAT09	56	81.08139187695986	postcovid19
postcovid19_PAT09	56	79.84528702351716	postcovid19
postcovid19_PAT09	56	53.727448489683425	postcovid19
postcovid19_PAT09	56	59.6148088315032	postcovid19
postcovid19_PAT09	56	55.001366526479615	postcovid19
postcovid19_PAT09	56	70.19759915591742	postcovid19
postcovid19_PAT09	56	71.10448117781186	postcovid19
postcovid19_PAT09	56	73.28652829701718	postcovid19
postcovid19_PAT09	56	64.14386889115069	postcovid19
postcovid19_PAT09	56	64.67228140040791	postcovid19
postcovid19_PAT09	56	54.12533106579673	postcovid19
postcovid19_PAT09	56	65.84357149361196	postcovid19
postcovid19_PAT09	56	71.4248274000016	postcovid19
postcovid19_PAT09	56	62.39229524473205	postcovid19
postcovid19_PAT09	56	57.303571018327666	postcovid19
postcovid19_PAT09	56	70.45863265596263	postcovid19
postcovid19_PAT09	56	49.7989960548771	postcovid19
postcovid19_PAT09	56	55.71421056286552	postcovid19
postcovid19_PAT09	56	78.81483517330771	postcovid19
postcovid19_PAT09	56	70.90385630426418	postcovid19
postcovid19_PAT09	56	59.83297618357533	postcovid19
postcovid19_PAT09	56	60.89854084336439	postcovid19
postcovid19_PAT09	56	60.38817587393539	postcovid19
postcovid19_PAT09	56	72.3527642124105	postcovid19
postcovid19_PAT09	56	69.78062425075959	postcovid19
postcovid19_PAT09	56	74.50515753730254	postcovid19
postcovid19_PAT09	56	74.3195647704768	postcovid19
postcovid19_PAT09	56	55.66364737866295	postcovid19
postcovid19_PAT09	56	60.304658757289104	postcovid19
postcovid19_PAT09	56	62.172870989086064	postcovid19
postcovid19_PAT09	56	72.7533959818874	postcovid19
postcovid19_PAT09	56	75.59130946063976	postcovid19
postcovid19_PAT09	56	76.91582446393572	postcovid19
postcovid19_PAT09	56	62.165909075492785	postcovid19
postcovid19_PAT09	56	53.13640546406994	postcovid19
postcovid19_PAT09	56	70.2311921911713	postcovid19
postcovid19_PAT09	56	64.19144824191412	postcovid19
postcovid19_PAT09	56	62.173152913113235	postcovid19
postcovid19_PAT09	56	56.03735263327482	postcovid19
postcovid19_PAT09	56	77.4926656816368	postcovid19
postcovid19_PAT09	56	56.18290487546607	postcovid19
postcovid19_PAT09	56	60.95672513302577	postcovid19
postcovid19_PAT09	56	64.61886650857798	postcovid19
postcovid19_PAT09	56	54.286241226737886	postcovid19
postcovid19_PAT09	56	59.07346145479164	postcovid19
postcovid19_PAT09	56	69.25427677725007	postcovid19
postcovid19_PAT09	56	53.11946952143223	postcovid19
postcovid19_PAT09	56	71.2775594825285	postcovid19
postcovid19_PAT09	56	76.34921821162379	postcovid19
postcovid19_PAT09	56	50.38191877394387	postcovid19
postcovid19_PAT09	56	71.1803048849951	postcovid19
postcovid19_PAT09	56	72.96910961838864	postcovid19
postcovid19_PAT09	56	57.56338160303849	postcovid19
postcovid19_PAT09	56	70.11368816362356	postcovid19
postcovid19_PAT09	56	50.61337075113908	postcovid19
postcovid19_PAT09	56	62.991839526163126	postcovid19
postcovid19_PAT09	56	63.22849917519673	postcovid19
postcovid19_PAT09	56	72.10860136243237	postcovid19
postcovid19_PAT09	56	55.56895480319574	postcovid19
postcovid19_PAT09	56	65.94036097028338	postcovid19
postcovid19_PAT09	56	65.83497153995167	postcovid19
postcovid19_PAT09	56	69.74613264349571	postcovid19
postcovid19_PAT09	56	64.39314769588617	postcovid19
postcovid19_PAT09	56	59.28376774780506	postcovid19
postcovid19_PAT09	56	66.5563111382819	postcovid19
postcovid19_PAT09	56	64.97895336090194	postcovid19
postcovid19_PAT09	56	56.92443100039684	postcovid19
postcovid19_PAT09	56	65.91187499132984	postcovid19
postcovid19_PAT09	56	66.28609885324498	postcovid19
postcovid19_PAT09	56	75.48186171243921	postcovid19
postcovid19_PAT09	56	67.90695263168224	postcovid19
postcovid19_PAT09	56	59.03013647585689	postcovid19
postcovid19_PAT09	56	56.257720984872705	postcovid19
postcovid19_PAT09	56	59.94726196505827	postcovid19
postcovid19_PAT09	56	60.43562756353781	postcovid19
postcovid19_PAT09	56	79.22286860965669	postcovid19
postcovid19_PAT09	56	63.89426255437302	postcovid19
postcovid19_PAT09	56	67.59467621199049	postcovid19
postcovid19_PAT09	56	61.37794229655566	postcovid19
postcovid19_PAT09	56	70.78194195251565	postcovid19
postcovid19_PAT09	56	79.36416979946077	postcovid19
postcovid19_PAT09	56	71.88202361037186	postcovid19
postcovid19_PAT09	56	67.2360312535654	postcovid19
postcovid19_PAT09	56	61.04941871275588	postcovid19
postcovid19_PAT09	56	76.65711298618653	postcovid19
postcovid19_PAT09	56	66.42991877812291	postcovid19
postcovid19_PAT09	56	74.53502267562587	postcovid19
postcovid19_PAT09	56	49.7323555215929	postcovid19
postcovid19_PAT09	56	67.73153848024415	postcovid19
postcovid19_PAT08	67	67.25999274142546	postcovid19
postcovid19_PAT08	67	64.99240886978978	postcovid19
postcovid19_PAT08	67	55.82759279552002	postcovid19
postcovid19_PAT08	67	55.26544470085771	postcovid19
postcovid19_PAT08	67	62.06450161991936	postcovid19
postcovid19_PAT08	67	57.59779956711071	postcovid19
postcovid19_PAT08	67	65.80019417129009	postcovid19
postcovid19_PAT08	67	60.516024665163556	postcovid19
postcovid19_PAT08	67	52.17076362889636	postcovid19
postcovid19_PAT08	67	61.32449944347654	postcovid19
postcovid19_PAT08	67	52.33488442628045	postcovid19
postcovid19_PAT08	67	65.34916530306572	postcovid19
postcovid19_PAT08	67	54.354107218746634	postcovid19
postcovid19_PAT08	67	57.694273474993594	postcovid19
postcovid19_PAT08	67	64.48673312510884	postcovid19
postcovid19_PAT08	67	65.60227113561916	postcovid19
postcovid19_PAT08	67	71.53257800334178	postcovid19
postcovid19_PAT08	67	62.96654292985857	postcovid19
postcovid19_PAT08	67	50.39532720758675	postcovid19
postcovid19_PAT08	67	54.86697725098782	postcovid19
postcovid19_PAT08	67	57.52588110390679	postcovid19
postcovid19_PAT08	67	59.27801485366597	postcovid19
postcovid19_PAT08	67	55.488474511279534	postcovid19
postcovid19_PAT08	67	69.70215887203246	postcovid19
postcovid19_PAT08	67	58.44648331930349	postcovid19
postcovid19_PAT08	67	55.18159129904273	postcovid19
postcovid19_PAT08	67	49.9128908020751	postcovid19
postcovid19_PAT08	67	51.99348798268422	postcovid19
postcovid19_PAT08	67	69.321563994826775	postcovid19
postcovid19_PAT08	67	61.48088471263864	postcovid19
postcovid19_PAT08	67	51.90445375127237	postcovid19
postcovid19_PAT08	67	60.021455069167224	postcovid19
postcovid19_PAT08	67	67.52864523588715	postcovid19
postcovid19_PAT08	67	58.65927547264567	postcovid19
postcovid19_PAT08	67	53.20549351827917	postcovid19
postcovid19_PAT08	67	52.00392127251984	postcovid19
postcovid19_PAT08	67	63.401785345717585	postcovid19
postcovid19_PAT08	67	64.4515230654169	postcovid19
postcovid19_PAT08	67	56.55380835522076	postcovid19
postcovid19_PAT08	67	60.68399227383814	postcovid19
postcovid19_PAT08	67	52.066975358098034	postcovid19
postcovid19_PAT08	67	74.67817127294573	postcovid19
postcovid19_PAT08	67	61.59694453120823	postcovid19
postcovid19_PAT08	67	67.63438017339503	postcovid19
postcovid19_PAT08	67	66.3230053351337	postcovid19
postcovid19_PAT08	67	58.27370588934138	postcovid19
postcovid19_PAT08	67	41.76326144751215	postcovid19
postcovid19_PAT08	67	56.97253590034427	postcovid19
postcovid19_PAT08	67	62.48305543733614	postcovid19
postcovid19_PAT08	67	60.4966521168273	postcovid19
postcovid19_PAT08	67	67.75671208807822	postcovid19
postcovid19_PAT08	67	59.85623771767586	postcovid19
postcovid19_PAT08	67	65.84235893837813	postcovid19
postcovid19_PAT08	67	54.363853817843534	postcovid19
postcovid19_PAT08	67	60.59499586274533	postcovid19
postcovid19_PAT08	67	70.49950159821695	postcovid19
postcovid19_PAT08	67	51.63924065643193	postcovid19
postcovid19_PAT08	67	66.42667777677752	postcovid19
postcovid19_PAT08	67	53.678651222413535	postcovid19
postcovid19_PAT08	67	65.98997089820298	postcovid19
postcovid19_PAT08	67	73.04287910548571	postcovid19
postcovid19_PAT08	67	48.32645430114031	postcovid19
postcovid19_PAT08	67	64.50626394712694	postcovid19
postcovid19_PAT08	67	58.74898805504322	postcovid19
postcovid19_PAT08	67	80.5255143954773	postcovid19
postcovid19_PAT08	67	70.31955037771881	postcovid19
postcovid19_PAT08	67	58.78042619801921	postcovid19
postcovid19_PAT08	67	62.05257340029121	postcovid19
postcovid19_PAT08	67	57.061698967740874	postcovid19
postcovid19_PAT08	67	73.62736110185088	postcovid19
postcovid19_PAT08	67	59.0213311575818	postcovid19
postcovid19_PAT08	67	63.76315213970905	postcovid19
postcovid19_PAT08	67	58.262975682062056	postcovid19
postcovid19_PAT08	67	68.80586389028502	postcovid19
postcovid19_PAT08	67	57.435249445857856	postcovid19
postcovid19_PAT08	67	56.163638213348804	postcovid19
postcovid19_PAT08	67	49.96790779905408	postcovid19
postcovid19_PAT08	67	56.42591135227891	postcovid19
postcovid19_PAT08	67	64.77096653034647	postcovid19
postcovid19_PAT08	67	66.49477471434231	postcovid19
postcovid19_PAT08	67	67.67784111769915	postcovid19
postcovid19_PAT08	67	52.62090699211854	postcovid19
postcovid19_PAT08	67	67.08566174554032	postcovid19
postcovid19_PAT08	67	68.87942856026498	postcovid19
postcovid19_PAT08	67	66.06098601805519	postcovid19
postcovid19_PAT08	67	72.29271144892577	postcovid19
postcovid19_PAT08	67	66.5567763304248	postcovid19
postcovid19_PAT08	67	54.99807722891216	postcovid19
postcovid19_PAT08	67	58.14997870197245	postcovid19
postcovid19_PAT08	67	71.09892943600595	postcovid19
postcovid19_PAT08	67	66.74218461182409	postcovid19
postcovid19_PAT08	67	60.101843549037845	postcovid19
postcovid19_PAT08	67	65.51764098921306	postcovid19
postcovid19_PAT08	67	72.52249286420204	postcovid19
postcovid19_PAT08	67	71.66898967483921	postcovid19
postcovid19_PAT08	67	57.35610179189004	postcovid19
postcovid19_PAT08	67	42.07804854779687	postcovid19
postcovid19_PAT08	67	68.34869584031107	postcovid19
postcovid19_PAT08	67	64.96719612183523	postcovid19
postcovid19_PAT08	67	62.9564978008433	postcovid19
postcovid19_PAT07	58	64.36108450011285	postcovid19
postcovid19_PAT07	58	61.47962718958185	postcovid19
postcovid19_PAT07	58	57.06498346057139	postcovid19
postcovid19_PAT07	58	67.74916828852916	postcovid19
postcovid19_PAT07	58	60.764427932224585	postcovid19
postcovid19_PAT07	58	57.262512471301875	postcovid19
postcovid19_PAT07	58	61.24489616888987	postcovid19
postcovid19_PAT07	58	69.95578508945943	postcovid19
postcovid19_PAT07	58	40.128509695333214	postcovid19
postcovid19_PAT07	58	65.80712776100933	postcovid19
postcovid19_PAT07	58	60.2621581197498	postcovid19
postcovid19_PAT07	58	71.03416026153532	postcovid19
postcovid19_PAT07	58	87.49519841200947	postcovid19
postcovid19_PAT07	58	59.31203941520317	postcovid19
postcovid19_PAT07	58	62.904933207121985	postcovid19
postcovid19_PAT07	58	71.88238613992874	postcovid19
postcovid19_PAT07	58	53.66235209890629	postcovid19
postcovid19_PAT07	58	65.91493325326712	postcovid19
postcovid19_PAT07	58	64.32122721616993	postcovid19
postcovid19_PAT07	58	78.73037383507543	postcovid19
postcovid19_PAT07	58	62.17181881965725	postcovid19
postcovid19_PAT07	58	59.95152585484937	postcovid19
postcovid19_PAT07	58	50.17539047255782	postcovid19
postcovid19_PAT07	58	60.58617223343347	postcovid19
postcovid19_PAT07	58	58.810222380209254	postcovid19
postcovid19_PAT07	58	79.64137988383838	postcovid19
postcovid19_PAT07	58	49.88418219485647	postcovid19
postcovid19_PAT07	58	81.03072184009986	postcovid19
postcovid19_PAT07	58	34.424495233022824	postcovid19
postcovid19_PAT07	58	57.689066879877025	postcovid19
postcovid19_PAT07	58	73.18740838450982	postcovid19
postcovid19_PAT07	58	68.61491828887605	postcovid19
postcovid19_PAT07	58	66.84842759869272	postcovid19
postcovid19_PAT07	58	78.50078434868595	postcovid19
postcovid19_PAT07	58	55.558225474600015	postcovid19
postcovid19_PAT07	58	74.69012894303637	postcovid19
postcovid19_PAT07	58	69.78162086906335	postcovid19
postcovid19_PAT07	58	67.02055242585251	postcovid19
postcovid19_PAT07	58	58.816696433073716	postcovid19
postcovid19_PAT07	58	61.96430018536839	postcovid19
postcovid19_PAT07	58	53.24323948985101	postcovid19
postcovid19_PAT07	58	49.20734389049899	postcovid19
postcovid19_PAT07	58	60.841620215911455	postcovid19
postcovid19_PAT07	58	43.37225110094502	postcovid19
postcovid19_PAT07	58	57.98686085398939	postcovid19
postcovid19_PAT07	58	60.64525948375635	postcovid19
postcovid19_PAT07	58	54.86680740983474	postcovid19
postcovid19_PAT07	58	65.83630395643672	postcovid19
postcovid19_PAT07	58	61.14644255859691	postcovid19
postcovid19_PAT07	58	67.07156882195932	postcovid19
postcovid19_PAT07	58	61.73646571448189	postcovid19
postcovid19_PAT07	58	77.76330282231947	postcovid19
postcovid19_PAT07	58	53.521889374578606	postcovid19
postcovid19_PAT07	58	48.87358212231794	postcovid19
postcovid19_PAT07	58	60.60352535052965	postcovid19
postcovid19_PAT07	58	59.27432056764785	postcovid19
postcovid19_PAT07	58	85.5773345617675	postcovid19
postcovid19_PAT07	58	71.43186584116005	postcovid19
postcovid19_PAT07	58	67.78224192514388	postcovid19
postcovid19_PAT07	58	75.39190909228672	postcovid19
postcovid19_PAT07	58	71.90808259948841	postcovid19
postcovid19_PAT07	58	60.86530542410459	postcovid19
postcovid19_PAT07	58	63.37718724830867	postcovid19
postcovid19_PAT07	58	55.63730152546118	postcovid19
postcovid19_PAT07	58	70.02347069669021	postcovid19
postcovid19_PAT07	58	76.03351191020107	postcovid19
postcovid19_PAT07	58	54.18638651795612	postcovid19
postcovid19_PAT07	58	60.65565420463041	postcovid19
postcovid19_PAT07	58	64.30653273793287	postcovid19
postcovid19_PAT07	58	70.5634667728135	postcovid19
postcovid19_PAT07	58	73.18694231187713	postcovid19
postcovid19_PAT07	58	69.94665851223657	postcovid19
postcovid19_PAT07	58	57.480878381543576	postcovid19
postcovid19_PAT07	58	69.4774804579544	postcovid19
postcovid19_PAT07	58	66.31570174316363	postcovid19
postcovid19_PAT07	58	71.19068814645064	postcovid19
postcovid19_PAT07	58	62.12819789028038	postcovid19
postcovid19_PAT07	58	73.95652002414863	postcovid19
postcovid19_PAT07	58	67.30311412984803	postcovid19
postcovid19_PAT07	58	55.8252571958177	postcovid19
postcovid19_PAT07	58	64.59966641408307	postcovid19
postcovid19_PAT07	58	68.80934487261159	postcovid19
postcovid19_PAT07	58	61.511830011379175	postcovid19
postcovid19_PAT07	58	64.54011417012194	postcovid19
postcovid19_PAT07	58	57.197892928672545	postcovid19
postcovid19_PAT07	58	55.18593081586346	postcovid19
postcovid19_PAT07	58	68.40285321419533	postcovid19
postcovid19_PAT07	58	65.99448733474112	postcovid19
postcovid19_PAT07	58	69.31901308313543	postcovid19
postcovid19_PAT07	58	58.104232993791186	postcovid19
postcovid19_PAT07	58	72.12335248164078	postcovid19
postcovid19_PAT07	58	60.31542297337139	postcovid19
postcovid19_PAT07	58	53.18945379163023	postcovid19
postcovid19_PAT07	58	64.73733694377378	postcovid19
postcovid19_PAT07	58	49.96584036751968	postcovid19
postcovid19_PAT07	58	70.32192908782419	postcovid19
postcovid19_PAT07	58	82.78222517701815	postcovid19
postcovid19_PAT07	58	70.40987594252974	postcovid19
postcovid19_PAT07	58	59.93168500435481	postcovid19
postcovid19_PAT07	58	55.84929312924542	postcovid19
postcovid19_PAT04	66	72.38986165756509	postcovid19
postcovid19_PAT04	66	71.65904068919335	postcovid19
postcovid19_PAT04	66	86.5210144023254	postcovid19
postcovid19_PAT04	66	77.56299948316772	postcovid19
postcovid19_PAT04	66	65.37587921318053	postcovid19
postcovid19_PAT04	66	70.53087247985405	postcovid19
postcovid19_PAT04	66	71.89289251393866	postcovid19
postcovid19_PAT04	66	62.78940218391784	postcovid19
postcovid19_PAT04	66	72.245357753388	postcovid19
postcovid19_PAT04	66	89.44752565533057	postcovid19
postcovid19_PAT04	66	75.51356975530122	postcovid19
postcovid19_PAT04	66	62.10215282099924	postcovid19
postcovid19_PAT04	66	65.8818836417744	postcovid19
postcovid19_PAT04	66	70.39582504230538	postcovid19
postcovid19_PAT04	66	65.52425419983325	postcovid19
postcovid19_PAT04	66	71.97830737980621	postcovid19
postcovid19_PAT04	66	69.76237094190057	postcovid19
postcovid19_PAT04	66	73.69287487170425	postcovid19
postcovid19_PAT04	66	66.23670161851967	postcovid19
postcovid19_PAT04	66	58.911042155646435	postcovid19
postcovid19_PAT04	66	62.57810899549858	postcovid19
postcovid19_PAT04	66	68.0702833247577	postcovid19
postcovid19_PAT04	66	70.44468506696656	postcovid19
postcovid19_PAT04	66	76.70416093328141	postcovid19
postcovid19_PAT04	66	73.75227161108268	postcovid19
postcovid19_PAT04	66	49.289083309511824	postcovid19
postcovid19_PAT04	66	72.5911642908544	postcovid19
postcovid19_PAT04	66	59.387710721180454	postcovid19
postcovid19_PAT04	66	81.12033527920508	postcovid19
postcovid19_PAT04	66	51.91180591038006	postcovid19
postcovid19_PAT04	66	80.66834734693765	postcovid19
postcovid19_PAT04	66	74.32946466610359	postcovid19
postcovid19_PAT04	66	60.567091344117564	postcovid19
postcovid19_PAT04	66	59.25203530727717	postcovid19
postcovid19_PAT04	66	76.30120774725222	postcovid19
postcovid19_PAT04	66	72.7122520407714	postcovid19
postcovid19_PAT04	66	64.2702682303732	postcovid19
postcovid19_PAT04	66	76.86430460491168	postcovid19
postcovid19_PAT04	66	69.78905327112206	postcovid19
postcovid19_PAT04	66	76.37211360444485	postcovid19
postcovid19_PAT04	66	63.89982898418837	postcovid19
postcovid19_PAT04	66	76.99614733503961	postcovid19
postcovid19_PAT04	66	80.24493355952544	postcovid19
postcovid19_PAT04	66	60.4623827103132	postcovid19
postcovid19_PAT04	66	76.72537243568627	postcovid19
postcovid19_PAT04	66	62.309269247527915	postcovid19
postcovid19_PAT04	66	65.90484049829466	postcovid19
postcovid19_PAT04	66	75.31991118049058	postcovid19
postcovid19_PAT04	66	71.8833526302799	postcovid19
postcovid19_PAT04	66	75.96102746035224	postcovid19
postcovid19_PAT04	66	61.56962720723499	postcovid19
postcovid19_PAT04	66	62.48491218654485	postcovid19
postcovid19_PAT04	66	61.769955474399126	postcovid19
postcovid19_PAT04	66	59.45763689164793	postcovid19
postcovid19_PAT04	66	68.39098733872278	postcovid19
postcovid19_PAT04	66	68.39581197196948	postcovid19
postcovid19_PAT04	66	72.25718576242477	postcovid19
postcovid19_PAT04	66	69.66305815708469	postcovid19
postcovid19_PAT04	66	61.48116971160721	postcovid19
postcovid19_PAT04	66	71.37133753220226	postcovid19
postcovid19_PAT04	66	68.55370137843464	postcovid19
postcovid19_PAT04	66	70.53719916639473	postcovid19
postcovid19_PAT04	66	73.41591978680376	postcovid19
postcovid19_PAT04	66	74.4706568634714	postcovid19
postcovid19_PAT04	66	49.785671079816645	postcovid19
postcovid19_PAT04	66	67.81197289896285	postcovid19
postcovid19_PAT04	66	54.21609007169763	postcovid19
postcovid19_PAT04	66	61.932831316948835	postcovid19
postcovid19_PAT04	66	58.934146567696395	postcovid19
postcovid19_PAT04	66	67.00117084379191	postcovid19
postcovid19_PAT04	66	86.51550567728698	postcovid19
postcovid19_PAT04	66	73.06149058742932	postcovid19
postcovid19_PAT04	66	82.38485122058175	postcovid19
postcovid19_PAT04	66	64.04996903404823	postcovid19
postcovid19_PAT04	66	59.84207319742989	postcovid19
postcovid19_PAT04	66	74.3775349484912	postcovid19
postcovid19_PAT04	66	67.82349696782461	postcovid19
postcovid19_PAT04	66	67.22521575177878	postcovid19
postcovid19_PAT04	66	82.57340986264643	postcovid19
postcovid19_PAT04	66	74.87293570390817	postcovid19
postcovid19_PAT04	66	81.2465540086087	postcovid19
postcovid19_PAT04	66	73.92976731476199	postcovid19
postcovid19_PAT04	66	82.42578943073029	postcovid19
postcovid19_PAT04	66	80.33993227612953	postcovid19
postcovid19_PAT04	66	65.4052641805681	postcovid19
postcovid19_PAT04	66	79.656368390950007	postcovid19
postcovid19_PAT04	66	66.40250379394952	postcovid19
postcovid19_PAT04	66	81.12682487983416	postcovid19
postcovid19_PAT04	66	73.36660328371488	postcovid19
postcovid19_PAT04	66	69.96239694479502	postcovid19
postcovid19_PAT04	66	63.84989751208799	postcovid19
postcovid19_PAT04	66	56.13888416627194	postcovid19
postcovid19_PAT04	66	61.932332051315285	postcovid19
postcovid19_PAT04	66	68.66518405268891	postcovid19
postcovid19_PAT04	66	80.9101277834549	postcovid19
postcovid19_PAT04	66	76.21012295119387	postcovid19
postcovid19_PAT04	66	81.71244249475238	postcovid19
postcovid19_PAT04	66	71.53780005707411	postcovid19
postcovid19_PAT04	66	64.38617881245243	postcovid19
postcovid19_PAT04	66	63.04012953438841	postcovid19
postcovid19_PAT05	68	75.60880696232826	postcovid19
postcovid19_PAT05	68	72.38272049410607	postcovid19
postcovid19_PAT05	68	61.59388221479059	postcovid19
postcovid19_PAT05	68	67.37899399254576	postcovid19
postcovid19_PAT05	68	55.22747754755306	postcovid19
postcovid19_PAT05	68	64.0530415789946	postcovid19
postcovid19_PAT05	68	67.88077840616802	postcovid19
postcovid19_PAT05	68	60.71372522929343	postcovid19
postcovid19_PAT05	68	59.71175721682774	postcovid19
postcovid19_PAT05	68	72.47813916013264	postcovid19
postcovid19_PAT05	68	60.77258530410762	postcovid19
postcovid19_PAT05	68	64.98155352357479	postcovid19
postcovid19_PAT05	68	54.65828859612295	postcovid19
postcovid19_PAT05	68	50.001003710992414	postcovid19
postcovid19_PAT05	68	59.5229008369949	postcovid19
postcovid19_PAT05	68	66.4487896413583	postcovid19
postcovid19_PAT05	68	69.1636888781878	postcovid19
postcovid19_PAT05	68	75.32030122718706	postcovid19
postcovid19_PAT05	68	63.71955275580668	postcovid19
postcovid19_PAT05	68	65.62489975035339	postcovid19
postcovid19_PAT05	68	68.78428066758993	postcovid19
postcovid19_PAT05	68	61.469016592228755	postcovid19
postcovid19_PAT05	68	69.15113521790741	postcovid19
postcovid19_PAT05	68	65.95152126891297	postcovid19
postcovid19_PAT05	68	70.99311878493164	postcovid19
postcovid19_PAT05	68	58.82599768412199	postcovid19
postcovid19_PAT05	68	65.58785925198774	postcovid19
postcovid19_PAT05	68	67.50079732311359	postcovid19
postcovid19_PAT05	68	72.7303705015227	postcovid19
postcovid19_PAT05	68	54.724070654075284	postcovid19
postcovid19_PAT05	68	45.90179931898469	postcovid19
postcovid19_PAT05	68	73.16771809346122	postcovid19
postcovid19_PAT05	68	73.77059487617366	postcovid19
postcovid19_PAT05	68	56.31836388381814	postcovid19
postcovid19_PAT05	68	72.89789828948126	postcovid19
postcovid19_PAT05	68	73.05417729160976	postcovid19
postcovid19_PAT05	68	66.97964611696483	postcovid19
postcovid19_PAT05	68	58.5134976217929	postcovid19
postcovid19_PAT05	68	60.20888952385468	postcovid19
postcovid19_PAT05	68	80.94441492950745	postcovid19
postcovid19_PAT05	68	71.06461328043464	postcovid19
postcovid19_PAT05	68	69.92810454164625	postcovid19
postcovid19_PAT05	68	63.43637142009523	postcovid19
postcovid19_PAT05	68	76.20340334624511	postcovid19
postcovid19_PAT05	68	59.91158333450327	postcovid19
postcovid19_PAT05	68	75.38104251976982	postcovid19
postcovid19_PAT05	68	70.24243646918579	postcovid19
postcovid19_PAT05	68	66.61538617962063	postcovid19
postcovid19_PAT05	68	83.43702878180123	postcovid19
postcovid19_PAT05	68	75.85503088811602	postcovid19
postcovid19_PAT05	68	71.6802922253096	postcovid19
postcovid19_PAT05	68	79.25306954558691	postcovid19
postcovid19_PAT05	68	70.02025615339164	postcovid19
postcovid19_PAT05	68	64.83743843095993	postcovid19
postcovid19_PAT05	68	69.06599494742267	postcovid19
postcovid19_PAT05	68	52.58203182863983	postcovid19
postcovid19_PAT05	68	55.85531342356838	postcovid19
postcovid19_PAT05	68	72.96105020607037	postcovid19
postcovid19_PAT05	68	73.320535611737	postcovid19
postcovid19_PAT05	68	65.82877743433683	postcovid19
postcovid19_PAT05	68	58.82960125257677	postcovid19
postcovid19_PAT05	68	74.07313287708999	postcovid19
postcovid19_PAT05	68	57.981893799663844	postcovid19
postcovid19_PAT05	68	63.38653861677501	postcovid19
postcovid19_PAT05	68	74.61744748522811	postcovid19
postcovid19_PAT05	68	67.66770478396246	postcovid19
postcovid19_PAT05	68	80.04504465986783	postcovid19
postcovid19_PAT05	68	58.05374816436695	postcovid19
postcovid19_PAT05	68	69.70051437864096	postcovid19
postcovid19_PAT05	68	70.35734324874684	postcovid19
postcovid19_PAT05	68	58.741166355330435	postcovid19
postcovid19_PAT05	68	71.79198746089145	postcovid19
postcovid19_PAT05	68	69.03598370500244	postcovid19
postcovid19_PAT05	68	68.76654118112413	postcovid19
postcovid19_PAT05	68	59.787651970298676	postcovid19
postcovid19_PAT05	68	62.73342911751147	postcovid19
postcovid19_PAT05	68	67.66978188434825	postcovid19
postcovid19_PAT05	68	55.892618433353135	postcovid19
postcovid19_PAT05	68	51.754512673203365	postcovid19
postcovid19_PAT05	68	70.7928643681262	postcovid19
postcovid19_PAT05	68	60.55324568659192	postcovid19
postcovid19_PAT05	68	59.631604897483584	postcovid19
postcovid19_PAT05	68	60.01437962806833	postcovid19
postcovid19_PAT05	68	74.17329029907847	postcovid19
postcovid19_PAT05	68	66.35563406220072	postcovid19
postcovid19_PAT05	68	59.03270896353836	postcovid19
postcovid19_PAT05	68	66.2677860578244	postcovid19
postcovid19_PAT05	68	75.42480485581638	postcovid19
postcovid19_PAT05	68	74.3295273243916	postcovid19
postcovid19_PAT05	68	74.28920543434137	postcovid19
postcovid19_PAT05	68	82.47994746705527	postcovid19
postcovid19_PAT05	68	70.51405092971227	postcovid19
postcovid19_PAT05	68	73.74858479422998	postcovid19
postcovid19_PAT05	68	55.873981801466286	postcovid19
postcovid19_PAT05	68	64.1539043605171	postcovid19
postcovid19_PAT05	68	51.81279501257536	postcovid19
postcovid19_PAT05	68	64.90755431294735	postcovid19
postcovid19_PAT05	68	71.33607045369804	postcovid19
postcovid19_PAT05	68	64.82189768578895	postcovid19
postcovid19_PAT05	68	57.45159485913798	postcovid19
postcovid19_PAT12	30	41.42905838133045	postcovid19
postcovid19_PAT12	30	28.85335239689882	postcovid19
postcovid19_PAT12	30	30.41145017164419	postcovid19
postcovid19_PAT12	30	16.16197287332081	postcovid19
postcovid19_PAT12	30	45.03572528542246	postcovid19
postcovid19_PAT12	30	44.827226713592005	postcovid19
postcovid19_PAT12	30	35.64747467794125	postcovid19
postcovid19_PAT12	30	35.144905339383584	postcovid19
postcovid19_PAT12	30	45.07938958415078	postcovid19
postcovid19_PAT12	30	58.07733845622508	postcovid19
postcovid19_PAT12	30	56.75897292897037	postcovid19
postcovid19_PAT12	30	41.35550058548725	postcovid19
postcovid19_PAT12	30	61.26806489398773	postcovid19
postcovid19_PAT12	30	19.268606336405043	postcovid19
postcovid19_PAT12	30	33.31393115689398	postcovid19
postcovid19_PAT12	30	40.54932691276673	postcovid19
postcovid19_PAT12	30	34.76835573473852	postcovid19
postcovid19_PAT12	30	32.116616640145246	postcovid19
postcovid19_PAT12	30	30.371865790034857	postcovid19
postcovid19_PAT12	30	43.555085376552306	postcovid19
postcovid19_PAT12	30	30.846994073936383	postcovid19
postcovid19_PAT12	30	27.686176477244825	postcovid19
postcovid19_PAT12	30	33.38169264680174	postcovid19
postcovid19_PAT12	30	59.108830745542875	postcovid19
postcovid19_PAT12	30	56.06411055630296	postcovid19
postcovid19_PAT12	30	30.27272440887745	postcovid19
postcovid19_PAT12	30	33.6031413521214	postcovid19
postcovid19_PAT12	30	39.18844036162373	postcovid19
postcovid19_PAT12	30	43.77385321259151	postcovid19
postcovid19_PAT12	30	33.17261909273793	postcovid19
postcovid19_PAT12	30	27.657570387682803	postcovid19
postcovid19_PAT12	30	43.335571867260285	postcovid19
postcovid19_PAT12	30	14.960746798314684	postcovid19
postcovid19_PAT12	30	23.855738958632227	postcovid19
postcovid19_PAT12	30	38.929312229931895	postcovid19
postcovid19_PAT12	30	28.15626634216123	postcovid19
postcovid19_PAT12	30	25.828408939569805	postcovid19
postcovid19_PAT12	30	24.6894445226373	postcovid19
postcovid19_PAT12	30	24.474830037774073	postcovid19
postcovid19_PAT12	30	37.68953426411511	postcovid19
postcovid19_PAT12	30	19.792450115361405	postcovid19
postcovid19_PAT12	30	49.84170088657329	postcovid19
postcovid19_PAT12	30	44.595407822193266	postcovid19
postcovid19_PAT12	30	33.568079122000235	postcovid19
postcovid19_PAT12	30	44.077166222977034	postcovid19
postcovid19_PAT12	30	51.57359845275897	postcovid19
postcovid19_PAT12	30	33.38461369620054	postcovid19
postcovid19_PAT12	30	34.57300802641192	postcovid19
postcovid19_PAT12	30	26.534454634748403	postcovid19
postcovid19_PAT12	30	34.308538069308085	postcovid19
postcovid19_PAT12	30	24.62028797858873	postcovid19
postcovid19_PAT12	30	29.60844044489131	postcovid19
postcovid19_PAT12	30	55.77385609061964	postcovid19
postcovid19_PAT12	30	48.12310747078914	postcovid19
postcovid19_PAT12	30	26.870519338790213	postcovid19
postcovid19_PAT12	30	22.443326563114525	postcovid19
postcovid19_PAT12	30	43.04532534137864	postcovid19
postcovid19_PAT12	30	41.70387943549197	postcovid19
postcovid19_PAT12	30	38.136566364320956	postcovid19
postcovid19_PAT12	30	39.92075685940949	postcovid19
postcovid19_PAT12	30	61.30894256157474	postcovid19
postcovid19_PAT12	30	9.997212899365925	postcovid19
postcovid19_PAT12	30	28.489113428413972	postcovid19
postcovid19_PAT12	30	11.357180851519578	postcovid19
postcovid19_PAT12	30	56.38918449904382	postcovid19
postcovid19_PAT12	30	46.204622908329796	postcovid19
postcovid19_PAT12	30	34.661108411665595	postcovid19
postcovid19_PAT12	30	30.75360227443278	postcovid19
postcovid19_PAT12	30	39.53031612694163	postcovid19
postcovid19_PAT12	30	30.0951580913296	postcovid19
postcovid19_PAT12	30	7.2283394466357205	postcovid19
postcovid19_PAT12	30	29.173872939192606	postcovid19
postcovid19_PAT12	30	37.06083822847327	postcovid19
postcovid19_PAT12	30	32.4464943068594	postcovid19
postcovid19_PAT12	30	64.70925714858461	postcovid19
postcovid19_PAT12	30	20.137091281454992	postcovid19
postcovid19_PAT12	30	23.296802048259607	postcovid19
postcovid19_PAT12	30	17.127914035516714	postcovid19
postcovid19_PAT12	30	26.317953439673843	postcovid19
postcovid19_PAT12	30	38.74764160434558	postcovid19
postcovid19_PAT12	30	24.40177224354941	postcovid19
postcovid19_PAT12	30	31.53143958206756	postcovid19
postcovid19_PAT12	30	29.91446984499744	postcovid19
postcovid19_PAT12	30	16.045109347596842	postcovid19
postcovid19_PAT12	30	35.13793088435948	postcovid19
postcovid19_PAT12	30	31.848338295461406	postcovid19
postcovid19_PAT12	30	36.30442409028075	postcovid19
postcovid19_PAT12	30	46.55508602968865	postcovid19
postcovid19_PAT12	30	21.08004655858989	postcovid19
postcovid19_PAT12	30	19.066150030959243	postcovid19
postcovid19_PAT12	30	34.28868354760123	postcovid19
postcovid19_PAT12	30	45.94214122265648	postcovid19
postcovid19_PAT12	30	29.28745581467282	postcovid19
postcovid19_PAT12	30	42.079303907870106	postcovid19
postcovid19_PAT12	30	44.04234455367998	postcovid19
postcovid19_PAT12	30	33.24765317939038	postcovid19
postcovid19_PAT12	30	34.86517910133309	postcovid19
postcovid19_PAT12	30	37.10711952560104	postcovid19
postcovid19_PAT12	30	16.841741878629897	postcovid19
postcovid19_PAT12	30	30.848116253588334	postcovid19
postcovid19_PAT14	63	48.3427897674667	postcovid19
postcovid19_PAT14	63	44.61803984622244	postcovid19
postcovid19_PAT14	63	52.89634622516855	postcovid19
postcovid19_PAT14	63	56.07808627597036	postcovid19
postcovid19_PAT14	63	70.84291873414173	postcovid19
postcovid19_PAT14	63	46.09320705173728	postcovid19
postcovid19_PAT14	63	70.97487857485089	postcovid19
postcovid19_PAT14	63	65.41150246479864	postcovid19
postcovid19_PAT14	63	53.16181355423829	postcovid19
postcovid19_PAT14	63	45.35270877847405	postcovid19
postcovid19_PAT14	63	71.780209742411	postcovid19
postcovid19_PAT14	63	37.812509671715596	postcovid19
postcovid19_PAT14	63	60.85451045421638	postcovid19
postcovid19_PAT14	63	62.011975983748016	postcovid19
postcovid19_PAT14	63	58.40107111260616	postcovid19
postcovid19_PAT14	63	62.60716804944308	postcovid19
postcovid19_PAT14	63	58.79146714736944	postcovid19
postcovid19_PAT14	63	59.74133750518099	postcovid19
postcovid19_PAT14	63	58.87445806828545	postcovid19
postcovid19_PAT14	63	66.16950565051732	postcovid19
postcovid19_PAT14	63	44.961247788236	postcovid19
postcovid19_PAT14	63	60.01002709336592	postcovid19
postcovid19_PAT14	63	59.34262315597664	postcovid19
postcovid19_PAT14	63	61.19991268954627	postcovid19
postcovid19_PAT14	63	66.62256616553223	postcovid19
postcovid19_PAT14	63	53.94882639393944	postcovid19
postcovid19_PAT14	63	68.28367916381328	postcovid19
postcovid19_PAT14	63	46.01150373167382	postcovid19
postcovid19_PAT14	63	54.31043747216061	postcovid19
postcovid19_PAT14	63	65.28467093816163	postcovid19
postcovid19_PAT14	63	62.387791693952344	postcovid19
postcovid19_PAT14	63	58.72298451815917	postcovid19
postcovid19_PAT14	63	65.5869465862058	postcovid19
postcovid19_PAT14	63	45.51334846932977	postcovid19
postcovid19_PAT14	63	63.453642234457476	postcovid19
postcovid19_PAT14	63	54.219406533049906	postcovid19
postcovid19_PAT14	63	55.21508335809422	postcovid19
postcovid19_PAT14	63	49.459365195421945	postcovid19
postcovid19_PAT14	63	63.979969456005406	postcovid19
postcovid19_PAT14	63	59.837349267659086	postcovid19
postcovid19_PAT14	63	69.94935269036233	postcovid19
postcovid19_PAT14	63	34.12027702903558	postcovid19
postcovid19_PAT14	63	65.81317549763082	postcovid19
postcovid19_PAT14	63	41.62898036380423	postcovid19
postcovid19_PAT14	63	65.81130789678109	postcovid19
postcovid19_PAT14	63	69.10617541579285	postcovid19
postcovid19_PAT14	63	54.10394096162806	postcovid19
postcovid19_PAT14	63	46.44435532159435	postcovid19
postcovid19_PAT14	63	70.05858854950868	postcovid19
postcovid19_PAT14	63	51.435167942104705	postcovid19
postcovid19_PAT14	63	63.226444033149015	postcovid19
postcovid19_PAT14	63	58.09293738811361	postcovid19
postcovid19_PAT14	63	61.09532186263451	postcovid19
postcovid19_PAT14	63	58.08136089065617	postcovid19
postcovid19_PAT14	63	53.11912719963613	postcovid19
postcovid19_PAT14	63	64.21772215063417	postcovid19
postcovid19_PAT14	63	54.08070520297304	postcovid19
postcovid19_PAT14	63	45.87563924357092	postcovid19
postcovid19_PAT14	63	61.345844622831635	postcovid19
postcovid19_PAT14	63	44.43230625417126	postcovid19
postcovid19_PAT14	63	74.68513910541206	postcovid19
postcovid19_PAT14	63	75.17744156820666	postcovid19
postcovid19_PAT14	63	50.27490057248973	postcovid19
postcovid19_PAT14	63	71.66506652192933	postcovid19
postcovid19_PAT14	63	56.11803658432245	postcovid19
postcovid19_PAT14	63	61.798235406702965	postcovid19
postcovid19_PAT14	63	63.99040660333663	postcovid19
postcovid19_PAT14	63	47.41142436305919	postcovid19
postcovid19_PAT14	63	81.31720056105844	postcovid19
postcovid19_PAT14	63	48.177467136456	postcovid19
postcovid19_PAT14	63	71.9002820482657	postcovid19
postcovid19_PAT14	63	55.89836310964636	postcovid19
postcovid19_PAT14	63	67.579337555883	postcovid19
postcovid19_PAT14	63	71.60291393419264	postcovid19
postcovid19_PAT14	63	53.1573110122461	postcovid19
postcovid19_PAT14	63	74.41569095196104	postcovid19
postcovid19_PAT14	63	55.63213969782224	postcovid19
postcovid19_PAT14	63	52.95073820967147	postcovid19
postcovid19_PAT14	63	51.62416220331038	postcovid19
postcovid19_PAT14	63	60.16295970208168	postcovid19
postcovid19_PAT14	63	46.070056025411674	postcovid19
postcovid19_PAT14	63	46.99255931681289	postcovid19
postcovid19_PAT14	63	46.609106218347435	postcovid19
postcovid19_PAT14	63	65.50269288491133	postcovid19
postcovid19_PAT14	63	57.02324632540358	postcovid19
postcovid19_PAT14	63	62.262024901584766	postcovid19
postcovid19_PAT14	63	77.53504145948837	postcovid19
postcovid19_PAT14	63	46.57526955765425	postcovid19
postcovid19_PAT14	63	57.51007278106624	postcovid19
postcovid19_PAT14	63	56.15611608147727	postcovid19
postcovid19_PAT14	63	55.11056160846006	postcovid19
postcovid19_PAT14	63	49.62981108033395	postcovid19
postcovid19_PAT14	63	55.68276739069377	postcovid19
postcovid19_PAT14	63	51.616156480642395	postcovid19
postcovid19_PAT14	63	58.754550752176414	postcovid19
postcovid19_PAT14	63	53.805366010823924	postcovid19
postcovid19_PAT14	63	56.11382394135852	postcovid19
postcovid19_PAT14	63	53.06839022043968	postcovid19
postcovid19_PAT14	63	46.847458230838264	postcovid19
[truncated: 101 more rows]
