# Supplementary material for: Single-cell immune aging clocks reveal inter-individual heterogeneity during infection and vaccination
Source: Nat Aging. 2025 Mar 5;5(4):607–21. doi: 10.1038/s43587-025-00819-z (PMC12003178; doi:10.1038/s43587-025-00819-z)
Supplement: Supplementary file 8 — Statistical source data. [file 43587_2025_819_MOESM8_ESM.zip › SD_EF3/B_mhh_fordistribution.txt]

donor_id	age	Prediction	condition
post_4	32	38.252841554607585	post
post_4	32	51.04974890676015	post
post_4	32	60.54399533246586	post
post_4	32	53.77353489133281	post
post_4	32	43.58024859423433	post
post_4	32	51.567364455444185	post
post_4	32	52.133765927104776	post
post_4	32	39.9113275204763	post
post_4	32	41.76764784728667	post
post_4	32	48.10862654514386	post
post_4	32	47.52035459936598	post
post_4	32	53.28383058720458	post
post_4	32	50.34854274063424	post
post_4	32	65.71861251505364	post
post_4	32	43.963336266453645	post
post_4	32	39.432677089676574	post
post_4	32	42.253675567349376	post
post_4	32	57.07002542664346	post
post_4	32	62.431951954450206	post
post_4	32	34.741645699496104	post
post_4	32	36.70783275452995	post
post_4	32	62.89305864672613	post
post_4	32	48.717226059025464	post
post_4	32	50.86160949928245	post
post_4	32	63.834769998420164	post
post_4	32	46.20273478739031	post
post_4	32	30.297827076738077	post
post_4	32	30.105992546256747	post
post_4	32	54.6681961020137	post
post_4	32	30.321935018450823	post
post_4	32	51.20397615819582	post
post_4	32	34.794241242139265	post
post_4	32	40.58144154768007	post
post_4	32	39.28817099756001	post
post_4	32	35.55018701372911	post
post_4	32	51.708300258466274	post
post_4	32	45.96881584984945	post
post_4	32	45.08804089967644	post
post_4	32	59.34812645249413	post
post_4	32	41.20900088641886	post
post_4	32	49.49328160118013	post
post_4	32	41.24764071510178	post
post_4	32	44.96588485141132	post
post_4	32	76.00278268384997	post
post_4	32	49.39265383108365	post
post_4	32	48.47368749452269	post
post_4	32	62.31539329422498	post
post_4	32	55.38842704539566	post
post_4	32	33.62818059127112	post
post_4	32	57.60298635958832	post
post_4	32	59.92721929088435	post
post_4	32	33.35054754410465	post
post_4	32	49.64586781552572	post
post_4	32	56.3337824025986	post
post_4	32	50.08804525822716	post
post_4	32	43.35064218617266	post
post_4	32	43.28722104899331	post
post_4	32	23.801625914580196	post
post_4	32	59.44286258378477	post
post_4	32	52.41946071412887	post
post_4	32	45.37713450934251	post
post_4	32	37.92765296226598	post
post_4	32	62.07158851372393	post
post_4	32	42.315974346570776	post
post_4	32	58.185322509469486	post
post_4	32	46.033878304612834	post
post_4	32	60.50589266366412	post
post_4	32	47.71107022952746	post
post_4	32	36.120610479728136	post
post_4	32	68.487716341122	post
post_4	32	48.14742636590644	post
post_4	32	27.070270499413443	post
post_4	32	44.49928355869398	post
post_4	32	63.48655353039238	post
post_4	32	42.151279150205006	post
post_4	32	57.43085143220295	post
post_4	32	75.0235759431433	post
post_4	32	58.397635771588966	post
post_4	32	40.79335176567677	post
post_4	32	55.0662309820758	post
post_4	32	47.51776156970557	post
post_4	32	43.73708418157315	post
post_4	32	49.5998919371275	post
post_4	32	47.20770522576504	post
post_4	32	46.43540845763376	post
post_4	32	35.717697066442135	post
post_4	32	31.685400570739525	post
post_4	32	43.83556648423328	post
post_4	32	41.23235100889352	post
post_4	32	40.91955516722	post
post_4	32	30.570241235676672	post
post_4	32	40.76880366706274	post
post_4	32	55.241939320377675	post
post_4	32	56.1405208503984	post
post_4	32	52.35688403319118	post
post_4	32	49.86330715064689	post
post_4	32	40.74830102227687	post
post_4	32	35.74891261899878	post
post_4	32	36.491941719467405	post
post_4	32	54.08254097224889	post
post_3	35	55.10648739107083	post
post_3	35	59.54117854171088	post
post_3	35	45.25138892105275	post
post_3	35	68.28372458883076	post
post_3	35	52.51642078141341	post
post_3	35	49.32778327096206	post
post_3	35	71.37688842494241	post
post_3	35	47.83568444631274	post
post_3	35	78.65095462877386	post
post_3	35	59.16297570340524	post
post_3	35	52.552368100292085	post
post_3	35	60.01686566856463	post
post_3	35	62.54174191234603	post
post_3	35	59.58395078139938	post
post_3	35	57.832023787205074	post
post_3	35	73.13673324093205	post
post_3	35	56.868365247770846	post
post_3	35	52.7281337010961	post
post_3	35	52.040756429993735	post
post_3	35	65.51194056251933	post
post_3	35	72.78144898808061	post
post_3	35	48.58361279731528	post
post_3	35	62.47223281159225	post
post_3	35	68.26313798689526	post
post_3	35	70.70237723174394	post
post_3	35	46.11780492110024	post
post_3	35	48.2116524225892	post
post_3	35	51.08387295967599	post
post_3	35	62.42805964728733	post
post_3	35	53.03994201971862	post
post_3	35	61.04952970003854	post
post_3	35	55.90524873005222	post
post_3	35	59.97710929369639	post
post_3	35	58.98775898214956	post
post_3	35	45.32236565073723	post
post_3	35	65.69996690566764	post
post_3	35	71.51318872821727	post
post_3	35	58.947632888110086	post
post_3	35	66.16413843061929	post
post_3	35	64.25536477257883	post
post_3	35	59.20028151465957	post
post_3	35	51.65298779809604	post
post_3	35	45.32233854637507	post
post_3	35	53.303440435065326	post
post_3	35	49.08273198373531	post
post_3	35	59.82833530700335	post
post_3	35	56.008655473283945	post
post_3	35	65.33346520515676	post
post_3	35	56.097179339814694	post
post_3	35	58.85324242584706	post
post_3	35	65.63313227590109	post
post_3	35	45.67188746993243	post
post_3	35	57.3955135628743	post
post_3	35	71.85886733259927	post
post_3	35	58.372769033679646	post
post_3	35	52.77449085378669	post
post_3	35	58.93157175857786	post
post_3	35	53.715727821191976	post
post_3	35	57.761624471626824	post
post_3	35	58.89430926331597	post
post_3	35	61.13621917634555	post
post_3	35	62.37713435686862	post
post_3	35	60.199008442994405	post
post_3	35	49.21168556372389	post
post_3	35	41.26381923139747	post
post_3	35	54.21572983067034	post
post_3	35	60.38955105526281	post
post_3	35	59.100799683476595	post
post_3	35	64.30463079859436	post
post_3	35	60.618145441597186	post
post_3	35	61.31330333821767	post
post_3	35	67.17045512690078	post
post_3	35	48.879658938079665	post
post_3	35	59.112404276246245	post
post_3	35	57.30341887106572	post
post_3	35	65.45163353535054	post
post_3	35	46.13244150657922	post
post_3	35	61.58841654672279	post
post_3	35	52.074752957282264	post
post_3	35	49.93676012050458	post
post_3	35	60.52221510559299	post
post_3	35	54.361673596290174	post
post_3	35	70.52041125034681	post
post_3	35	56.11992169970364	post
post_3	35	44.81199216633669	post
post_3	35	57.766377608057056	post
post_3	35	55.969632882654714	post
post_3	35	45.9339943647342	post
post_3	35	51.54926507921558	post
post_3	35	47.853744128761235	post
post_3	35	38.47399874057781	post
post_3	35	65.46228198113288	post
post_3	35	65.5130940443453	post
post_3	35	39.95891093382913	post
post_3	35	50.97905125674039	post
post_3	35	56.350255146911174	post
post_3	35	65.60119170200743	post
post_3	35	60.20022387755508	post
post_3	35	49.127167545758596	post
post_3	35	70.6454028650422	post
post_8	65	49.48632621600463	post
post_8	65	39.86820529444678	post
post_8	65	56.68503499511823	post
post_8	65	58.05943584917931	post
post_8	65	58.20169459502752	post
post_8	65	38.81757275382362	post
post_8	65	47.03398301818239	post
post_8	65	61.2938996146571	post
post_8	65	56.77762107997323	post
post_8	65	52.66402676086628	post
post_8	65	43.42797344886019	post
post_8	65	47.00150969604318	post
post_8	65	63.32935075759229	post
post_8	65	42.985757094829026	post
post_8	65	56.090437587565035	post
post_8	65	48.095096550041994	post
post_8	65	54.1586961902532	post
post_8	65	49.60770332486877	post
post_8	65	61.68136262497642	post
post_8	65	56.20813461629002	post
post_8	65	43.05615107288422	post
post_8	65	35.64878604314978	post
post_8	65	35.78874827101834	post
post_8	65	57.874052810784995	post
post_8	65	39.60506358632303	post
post_8	65	41.55872010924162	post
post_8	65	50.358082108351205	post
post_8	65	56.05532345756067	post
post_8	65	57.40198558534156	post
post_8	65	56.10772850320559	post
post_8	65	56.83656599536951	post
post_8	65	59.18406541377966	post
post_8	65	37.10201696862944	post
post_8	65	23.22044470566949	post
post_8	65	42.63026573773575	post
post_8	65	50.95987287008039	post
post_8	65	46.85203514106135	post
post_8	65	44.06352241896482	post
post_8	65	39.95368810806129	post
post_8	65	43.354155412679184	post
post_8	65	33.48344126227579	post
post_8	65	38.236492155123365	post
post_8	65	56.150726760392516	post
post_8	65	56.70263720440212	post
post_8	65	56.336497712662975	post
post_8	65	52.57630437754773	post
post_8	65	58.36755697271765	post
post_8	65	42.42958033483932	post
post_8	65	42.253081560127875	post
post_8	65	62.42332623821637	post
post_8	65	37.529592351596136	post
post_8	65	46.35927725022087	post
post_8	65	49.591538678337464	post
post_8	65	56.07114551233677	post
post_8	65	29.575111718644532	post
post_8	65	50.488700904174635	post
post_8	65	65.22494933741403	post
post_8	65	46.61849809564069	post
post_8	65	56.3395885593703	post
post_8	65	44.58040740727049	post
post_8	65	43.15738155606246	post
post_8	65	52.442894021908714	post
post_8	65	64.64775765592032	post
post_8	65	49.581687727384505	post
post_8	65	45.66340694978861	post
post_8	65	39.332137804226726	post
post_8	65	42.3239173689185	post
post_8	65	48.86523615082081	post
post_8	65	45.56194740906661	post
post_8	65	37.067986742730504	post
post_8	65	45.50548180475315	post
post_8	65	53.74553143205245	post
post_8	65	37.927766845861285	post
post_8	65	54.12355425250527	post
post_8	65	46.81829378847701	post
post_8	65	39.013475799452124	post
post_8	65	42.74283761650374	post
post_8	65	56.95293244687015	post
post_8	65	55.89813326596907	post
post_8	65	46.957361943407584	post
post_8	65	34.81862065064885	post
post_8	65	56.16114091013367	post
post_8	65	56.98026153116254	post
post_8	65	48.61119533448576	post
post_8	65	42.62115986452489	post
post_8	65	29.140269864487404	post
post_8	65	47.35249147165497	post
post_8	65	40.983879237501824	post
post_8	65	47.225150593016	post
post_8	65	33.21100906734857	post
post_8	65	52.03741692405864	post
post_8	65	45.83859475785422	post
post_8	65	47.6148670754049	post
post_8	65	54.29160872736365	post
post_8	65	48.723246108383904	post
post_8	65	41.59900987982258	post
post_8	65	45.138037613949265	post
post_8	65	47.50209050406418	post
post_8	65	50.86167669081961	post
post_8	65	44.719218819725775	post
post_1	68	64.56045978052622	post
post_1	68	31.633410706439676	post
post_1	68	41.832210964763526	post
post_1	68	41.4562401503888	post
post_1	68	41.70847379914125	post
post_1	68	48.39856434005308	post
post_1	68	54.90641503409315	post
post_1	68	50.41974616854581	post
post_1	68	45.214500567519444	post
post_1	68	42.72758943785538	post
post_1	68	35.65170273466552	post
post_1	68	43.86925526538233	post
post_1	68	41.404027749910775	post
post_1	68	40.603730755394295	post
post_1	68	48.103677807687994	post
post_1	68	48.05842090665452	post
post_1	68	46.37040309870101	post
post_1	68	40.77223832227737	post
post_1	68	21.284917095773956	post
post_1	68	48.18437219043131	post
post_1	68	35.41785718419337	post
post_1	68	46.456856205182866	post
post_1	68	40.862100856149894	post
post_1	68	40.88305829368653	post
post_1	68	44.337469153480065	post
post_1	68	35.242749803219006	post
post_1	68	37.19831641176798	post
post_1	68	24.2099785730943	post
post_1	68	28.237324444570785	post
post_1	68	34.592365181884105	post
post_1	68	50.48599876294888	post
post_1	68	22.527987646525872	post
post_1	68	26.69974277319617	post
post_1	68	44.59539563557505	post
post_1	68	65.22634585244691	post
post_1	68	47.79971730623356	post
post_1	68	50.97846703511665	post
post_1	68	38.74811525471845	post
post_1	68	27.856411841043506	post
post_1	68	34.90961309866403	post
post_1	68	36.36049051964636	post
post_1	68	43.05499401839046	post
post_1	68	41.82857909750864	post
post_1	68	31.175697224831726	post
post_1	68	28.0937802555361	post
post_1	68	51.982050680907626	post
post_1	68	37.64384024754683	post
post_1	68	43.69907413782136	post
post_1	68	56.54017512421078	post
post_1	68	56.9512114548732	post
post_1	68	45.60469286984361	post
post_1	68	40.19437993938632	post
post_1	68	39.58276751808697	post
post_1	68	47.056758637961856	post
post_1	68	48.151080448584814	post
post_1	68	39.34021773259432	post
post_1	68	51.57263619932897	post
post_1	68	23.86155100451728	post
post_1	68	33.615663078487756	post
post_1	68	45.01929708966386	post
post_1	68	45.60361532824171	post
post_1	68	58.587280646296264	post
post_1	68	34.06903483586878	post
post_1	68	38.32997685037236	post
post_1	68	36.76137571194462	post
post_1	68	46.60330569749176	post
post_1	68	51.48352075977485	post
post_1	68	43.84584079613059	post
post_1	68	37.727888971055	post
post_1	68	34.930008015410834	post
post_1	68	21.05556525882467	post
post_1	68	54.31317862331512	post
post_1	68	31.792110379706177	post
post_1	68	38.63209040583659	post
post_1	68	43.20041244590433	post
post_1	68	41.35515439664973	post
post_1	68	36.469233780423124	post
post_1	68	44.05281269625349	post
post_1	68	39.076132597750984	post
post_1	68	58.386535124032804	post
post_1	68	35.93415115926606	post
post_1	68	40.696460196291014	post
post_1	68	33.11331539275277	post
post_1	68	59.99455154378733	post
post_1	68	26.471059647259708	post
post_1	68	41.16339434074191	post
post_1	68	56.20262661591205	post
post_1	68	47.47902255572378	post
post_1	68	37.23507476784931	post
post_1	68	37.39837470402435	post
post_1	68	39.52197800598565	post
post_1	68	56.630088332334935	post
post_1	68	43.006278509489434	post
post_1	68	35.37681107426801	post
post_1	68	53.9800753036639	post
post_1	68	49.51902975296866	post
post_1	68	46.10637078902087	post
post_1	68	39.915204113988366	post
post_1	68	50.618678403219874	post
post_1	68	38.201228941869395	post
post_13	49	58.946075933735166	post
post_13	49	53.072110477145785	post
post_13	49	42.123882568932615	post
post_13	49	48.1295159155558	post
post_13	49	38.78472309701847	post
post_13	49	65.72961941669678	post
post_13	49	40.11889562207408	post
post_13	49	51.95913549248133	post
post_13	49	39.867951103457905	post
post_13	49	45.77444629020213	post
post_13	49	44.738411949714546	post
post_13	49	46.460186985130655	post
post_13	49	57.48581502928887	post
post_13	49	18.684248818898183	post
post_13	49	38.81132730769473	post
post_13	49	55.59886668262515	post
post_13	49	35.27107033288199	post
post_13	49	57.34870010724726	post
post_13	49	53.63324176249251	post
post_13	49	38.225862590219414	post
post_13	49	51.84592313313149	post
post_13	49	54.91518892724949	post
post_13	49	57.38184097920067	post
post_13	49	60.6812465334471	post
post_13	49	43.65232353551479	post
post_13	49	43.73884370577559	post
post_13	49	50.39439156280818	post
post_13	49	33.0242275993716	post
post_13	49	53.46108980158739	post
post_13	49	52.043098885989465	post
post_13	49	49.135964925548755	post
post_13	49	52.67340962642753	post
post_13	49	59.0073819002363	post
post_13	49	62.0670265077851	post
post_13	49	45.26622955526363	post
post_13	49	24.088220338367726	post
post_13	49	52.87298479089267	post
post_13	49	39.850989405273005	post
post_13	49	63.79069844119975	post
post_13	49	37.19585551642277	post
post_13	49	43.598298096504294	post
post_13	49	41.28733491245457	post
post_13	49	46.20392229584887	post
post_13	49	53.7895033384491	post
post_13	49	37.48264471270374	post
post_13	49	50.56146244795322	post
post_13	49	57.26157087404339	post
post_13	49	51.033712536666776	post
post_13	49	42.39642380349529	post
post_13	49	24.133224344290475	post
post_13	49	44.49213670701274	post
post_13	49	40.25442629786927	post
post_13	49	26.398595531223947	post
post_13	49	61.16700107472263	post
post_13	49	43.34619793478647	post
post_13	49	44.21560586161468	post
post_13	49	39.72970652733328	post
post_13	49	43.10832195085342	post
post_13	49	34.99117925832739	post
post_13	49	66.02518068462528	post
post_13	49	29.046858557509925	post
post_13	49	40.22756850196346	post
post_13	49	42.39063402948744	post
post_13	49	40.015815153556275	post
post_13	49	52.657019710992095	post
post_13	49	49.44870593376655	post
post_13	49	48.35343114982487	post
post_13	49	38.95696334255891	post
post_13	49	40.37428036820582	post
post_13	49	40.71825844604591	post
post_13	49	44.791889231881065	post
post_13	49	41.563173115612194	post
post_13	49	45.93210205912932	post
post_13	49	45.80176013598864	post
post_13	49	34.11690420918246	post
post_13	49	32.4734375150324	post
post_13	49	20.885853415696783	post
post_13	49	43.21247399306003	post
post_13	49	36.753201805494356	post
post_13	49	31.773968839802386	post
post_13	49	42.00503892777568	post
post_13	49	44.119955318116446	post
post_13	49	48.2845502005594	post
post_13	49	54.575968304311864	post
post_13	49	47.58698586377955	post
post_13	49	41.8072572698972	post
post_13	49	43.90690835051666	post
post_13	49	25.875237810030868	post
post_13	49	38.82204074970687	post
post_13	49	41.729961470481214	post
post_13	49	42.13284811467599	post
post_13	49	42.34038312881291	post
post_13	49	43.590063304711	post
post_13	49	52.95431023182738	post
post_13	49	57.654124193301385	post
post_13	49	31.36962630916454	post
post_13	49	59.70160982671206	post
post_13	49	62.52016213993327	post
post_13	49	48.19478229082907	post
post_13	49	48.59360770534537	post
post_47	43	52.818884654800954	post
post_47	43	65.1645215337364	post
post_47	43	50.645541448096	post
post_47	43	67.2854979536442	post
post_47	43	49.97785530617569	post
post_47	43	49.87580745588219	post
post_47	43	67.535420407417	post
post_47	43	61.122907738976224	post
post_47	43	43.60190086565869	post
post_47	43	64.8443677808185	post
post_47	43	43.84757114872747	post
post_47	43	64.25914487308202	post
post_47	43	46.571425120773284	post
post_47	43	60.00408857499206	post
post_47	43	52.15234981298832	post
post_47	43	38.972781233173485	post
post_47	43	52.31385217645818	post
post_47	43	51.037317500343704	post
post_47	43	41.38699870207394	post
post_47	43	45.59529647750828	post
post_47	43	44.38170422943427	post
post_47	43	46.243901627161186	post
post_47	43	51.13471161796788	post
post_47	43	57.28697035459018	post
post_47	43	61.035580112510345	post
post_47	43	62.930173480306976	post
post_47	43	57.122549840202055	post
post_47	43	44.92808168429474	post
post_47	43	65.59498911054378	post
post_47	43	38.595211040034	post
post_47	43	66.5559927969579	post
post_47	43	51.29244361321428	post
post_47	43	51.682050935166984	post
post_47	43	55.072763776225884	post
post_47	43	48.358531517218196	post
post_47	43	50.270468133870814	post
post_47	43	54.786035353079896	post
post_47	43	61.370318873952854	post
post_47	43	55.427360025008774	post
post_47	43	56.50471816916303	post
post_47	43	55.465792363160055	post
post_47	43	46.97609842046827	post
post_47	43	55.73415109983931	post
post_47	43	63.015282980627596	post
post_47	43	47.967803832021715	post
post_47	43	60.63203928569897	post
post_47	43	42.85866906078815	post
post_47	43	47.32142359160846	post
post_47	43	57.25201446805346	post
post_47	43	55.56205904245817	post
post_47	43	54.5446679568706	post
post_47	43	53.11755753645868	post
post_47	43	49.05545425311075	post
post_47	43	55.284869465241684	post
post_47	43	50.186432762855894	post
post_47	43	42.06495707647803	post
post_47	43	48.695853249789074	post
post_47	43	60.30211821055574	post
post_47	43	47.24935070374465	post
post_47	43	54.46340082435645	post
post_47	43	45.55925255582721	post
post_47	43	53.26580316495398	post
post_47	43	54.455256050027046	post
post_47	43	45.28048957520367	post
post_47	43	50.24695095524293	post
post_47	43	42.30198590972595	post
post_47	43	49.501591822063396	post
post_47	43	61.05747116258808	post
post_47	43	50.89179728998721	post
post_47	43	57.817411310227584	post
post_47	43	60.171484872618535	post
post_47	43	43.33362938866305	post
post_47	43	48.457007027203964	post
post_47	43	67.2744764748349	post
post_47	43	43.066206509694545	post
post_47	43	51.960567246493014	post
post_47	43	79.26804839901736	post
post_47	43	49.84836386383316	post
post_47	43	36.96898444907491	post
post_47	43	52.742970906787086	post
post_47	43	40.74282168580494	post
post_47	43	59.48413277178766	post
post_47	43	72.47789831682107	post
post_47	43	47.15189185588238	post
post_47	43	39.089560564443254	post
post_47	43	77.81918447855368	post
post_47	43	65.6100963238247	post
post_47	43	61.208733212268875	post
post_47	43	59.513020294130776	post
post_47	43	46.782077034219654	post
post_47	43	39.5152303585527	post
post_47	43	50.65368426364981	post
post_47	43	51.82621481055952	post
post_47	43	39.836135349789174	post
post_47	43	51.77870088597417	post
post_47	43	63.150692235032835	post
post_47	43	71.14458997964873	post
post_47	43	64.47789429762857	post
post_47	43	54.7504334143153	post
post_47	43	52.16174657043361	post
post_24	52	37.645022998711525	post
post_24	52	58.23659441782875	post
post_24	52	54.039094427286344	post
post_24	52	45.57406639213169	post
post_24	52	37.35707954071333	post
post_24	52	61.30760224367111	post
post_24	52	38.835819961584534	post
post_24	52	45.17035212703778	post
post_24	52	55.305670601143554	post
post_24	52	44.022974296454905	post
post_24	52	38.74238658802045	post
post_24	52	40.250119978627495	post
post_24	52	37.12991264515069	post
post_24	52	40.02857370610578	post
post_24	52	49.35637977020133	post
post_24	52	51.10618965928127	post
post_24	52	36.67735289580266	post
post_24	52	44.86751114992088	post
post_24	52	38.86425279166001	post
post_24	52	43.01733126785966	post
post_24	52	45.079317756579634	post
post_24	52	53.539970242590456	post
post_24	52	51.92430869049202	post
post_24	52	45.56420311306168	post
post_24	52	46.58414126163945	post
post_24	52	51.31309581905537	post
post_24	52	42.361801073241914	post
post_24	52	39.787804730573534	post
post_24	52	64.32951300532237	post
post_24	52	46.433390476854306	post
post_24	52	51.625093192169466	post
post_24	52	55.120333371961266	post
post_24	52	52.67875448468052	post
post_24	52	38.749520899745704	post
post_24	52	47.79243905998054	post
post_24	52	39.3985340852564	post
post_24	52	42.07462929730967	post
post_24	52	54.1880372867312	post
post_24	52	45.725292205299816	post
post_24	52	34.352344909227455	post
post_24	52	41.560116209820514	post
post_24	52	59.26370955646597	post
post_24	52	42.054223806138495	post
post_24	52	47.899411839721125	post
post_24	52	39.502584631592654	post
post_24	52	29.84783743959726	post
post_24	52	41.63106004955364	post
post_24	52	52.94836486544381	post
post_24	52	39.80511123041121	post
post_24	52	66.8077607167338	post
post_24	52	35.210805521248915	post
post_24	52	41.326730502410555	post
post_24	52	52.23691254119847	post
post_24	52	42.75100803379469	post
post_24	52	38.66100062689335	post
post_24	52	50.88966309588621	post
post_24	52	43.95723269528695	post
post_24	52	45.02051776401873	post
post_24	52	52.53731421975817	post
post_24	52	52.400220709883	post
post_24	52	55.026445436607155	post
post_24	52	35.14529581701636	post
post_24	52	40.74083642193586	post
post_24	52	54.142891593125576	post
post_24	52	64.99419120350532	post
post_24	52	45.95635406291398	post
post_24	52	38.70458314230608	post
post_24	52	48.41884925988845	post
post_24	52	51.94224931238877	post
post_24	52	59.83391179247869	post
post_24	52	44.951699475174806	post
post_24	52	42.878266006582926	post
post_24	52	42.0616944780022	post
post_24	52	49.79115592187505	post
post_24	52	46.74401944188384	post
post_24	52	38.43653203731089	post
post_24	52	33.349686912895756	post
post_24	52	44.443543156458325	post
post_24	52	33.952100706007776	post
post_24	52	49.746016775386956	post
post_24	52	43.903005733743015	post
post_24	52	32.55619494459129	post
post_24	52	50.46232842662655	post
post_24	52	51.044500981619976	post
post_24	52	50.40759667929176	post
post_24	52	53.178884535972635	post
post_24	52	56.65026937754237	post
post_24	52	55.374923700652644	post
post_24	52	39.56376480642757	post
post_24	52	40.79037729673345	post
post_24	52	34.47741288595779	post
post_24	52	53.23712482118512	post
post_24	52	58.15580347198754	post
post_24	52	43.20620632130938	post
post_24	52	41.60861474709269	post
post_24	52	36.86920614638717	post
post_24	52	39.95601320606266	post
post_24	52	56.79937981845918	post
post_24	52	48.081834817611885	post
post_24	52	42.032115407367705	post
post_20	23	40.78691075073402	post
post_20	23	25.919345054609124	post
post_20	23	34.325540224204715	post
post_20	23	53.64250384365585	post
post_20	23	40.90256073764363	post
post_20	23	43.43699777041887	post
post_20	23	35.29705006220076	post
post_20	23	32.814073948703914	post
post_20	23	48.38273370489241	post
post_20	23	25.430056199965627	post
post_20	23	34.816665450378714	post
post_20	23	41.21121264594568	post
post_20	23	32.6561118377003	post
post_20	23	30.03473841663294	post
post_20	23	30.75293666780015	post
post_20	23	48.238074926417475	post
post_20	23	43.49350364807935	post
post_20	23	52.93469569984686	post
post_20	23	35.5347272831021	post
post_20	23	34.70762079215263	post
post_20	23	25.63311628712178	post
post_20	23	37.54404592543805	post
post_20	23	24.154940529069407	post
post_20	23	39.51502131738671	post
post_20	23	34.39655675574109	post
post_20	23	33.45902889688589	post
post_20	23	46.763213786353305	post
post_20	23	42.62703986923282	post
post_20	23	40.25424436624934	post
post_20	23	36.10462555431098	post
post_20	23	38.55468568811857	post
post_20	23	32.15030511555044	post
post_20	23	30.048233820851323	post
post_20	23	35.269500704625	post
post_20	23	37.65930230571159	post
post_20	23	50.170166757830806	post
post_20	23	37.890018808907634	post
post_20	23	44.185046300890235	post
post_20	23	42.300946947236405	post
post_20	23	50.86790585510562	post
post_20	23	45.1384741508592	post
post_20	23	41.91426413423473	post
post_20	23	42.80345102362189	post
post_20	23	27.923897943579604	post
post_20	23	38.36234216949924	post
post_20	23	27.966449923363484	post
post_20	23	43.959546056415114	post
post_20	23	31.39174805305191	post
post_20	23	20.349072039317676	post
post_20	23	28.23289435364041	post
post_20	23	39.591527721594666	post
post_20	23	39.57511575242284	post
post_20	23	46.42299189807856	post
post_20	23	44.66779711493273	post
post_20	23	30.77779801152669	post
post_20	23	43.73707331934071	post
post_20	23	46.47392051661859	post
post_20	23	46.61392995918547	post
post_20	23	35.355023257942236	post
post_20	23	31.155286880510513	post
post_20	23	32.49425593284456	post
post_20	23	21.887536905945616	post
post_20	23	50.302112336361176	post
post_20	23	29.03966705420696	post
post_20	23	38.3149445418769	post
post_20	23	30.748146115955638	post
post_20	23	34.82853738709836	post
post_20	23	21.609589813898044	post
post_20	23	55.15429990141108	post
post_20	23	47.92892380386207	post
post_20	23	43.82520902544051	post
post_20	23	32.075878661017164	post
post_20	23	31.426253543320794	post
post_20	23	30.397005739072558	post
post_20	23	29.08554427857735	post
post_20	23	33.05079416803815	post
post_20	23	42.86020413453324	post
post_20	23	27.61651718553351	post
post_20	23	42.93675584151768	post
post_20	23	39.340716983043905	post
post_20	23	26.91293519766318	post
post_20	23	55.341167437560195	post
post_20	23	39.06771176341248	post
post_20	23	24.973366476778182	post
post_20	23	43.317218561134126	post
post_20	23	40.74438609265708	post
post_20	23	52.53503512839837	post
post_20	23	41.45557878973511	post
post_20	23	41.06956015128692	post
post_20	23	60.3459474806395	post
post_20	23	29.144310007162364	post
post_20	23	30.543925189889613	post
post_20	23	46.903800054328556	post
post_20	23	25.22953246814684	post
post_20	23	53.713346994304324	post
post_20	23	66.28840827845626	post
post_20	23	35.69586406534403	post
post_20	23	41.91060557227722	post
post_20	23	29.996035575590074	post
post_20	23	56.882748178958956	post
post_18	51	60.24735236493799	post
post_18	51	61.12020749189741	post
post_18	51	41.51520836382084	post
post_18	51	56.144754499264096	post
post_18	51	49.770870236167134	post
post_18	51	49.59126762343766	post
post_18	51	36.62497010089635	post
post_18	51	50.205811204387146	post
post_18	51	47.5044642262657	post
post_18	51	54.71196283674622	post
post_18	51	41.606021367697615	post
post_18	51	44.956513173676385	post
post_18	51	54.56520957729875	post
post_18	51	47.64786337648751	post
post_18	51	43.96853368384009	post
post_18	51	36.53875176909223	post
post_18	51	57.95550329231822	post
post_18	51	49.122178449101654	post
post_18	51	44.48190480510175	post
post_18	51	47.85961804056047	post
post_18	51	52.91692496848467	post
post_18	51	43.31202229276528	post
post_18	51	55.615751954923084	post
post_18	51	61.911363577405986	post
post_18	51	49.013246760477905	post
post_18	51	57.36338525343834	post
post_18	51	51.20763254797525	post
post_18	51	55.74238311286274	post
post_18	51	51.35276770571711	post
post_18	51	53.11885621665312	post
post_18	51	50.873038641456795	post
post_18	51	43.25602992721721	post
post_18	51	46.36433803482005	post
post_18	51	51.69492447661345	post
post_18	51	64.5269874459838	post
post_18	51	45.919077262101816	post
post_18	51	51.761136447360926	post
post_18	51	36.60341119333952	post
post_18	51	39.71087433701351	post
post_18	51	52.02404872545378	post
post_18	51	53.63683245603585	post
post_18	51	56.85231365224513	post
post_18	51	50.811599583337916	post
post_18	51	32.51324028943182	post
post_18	51	31.847718276043196	post
post_18	51	34.7163568337609	post
post_18	51	46.50637070569685	post
post_18	51	51.43970277951481	post
post_18	51	50.478567361146	post
post_18	51	44.15377994632434	post
post_18	51	33.31285793286208	post
post_18	51	56.4819381566311	post
post_18	51	37.789234819053576	post
post_18	51	35.8525230563407	post
post_18	51	50.19013511416246	post
post_18	51	46.602602499906176	post
post_18	51	42.32894866820147	post
post_18	51	43.857310259229024	post
post_18	51	46.381646774395186	post
post_18	51	60.489162787377346	post
post_18	51	45.61728959560695	post
post_18	51	46.982732652414825	post
post_18	51	57.89793757808003	post
post_18	51	66.38697991849035	post
post_18	51	51.18906989683566	post
post_18	51	43.97676393431076	post
post_18	51	60.83208747886878	post
post_18	51	46.31206433218575	post
post_18	51	52.47657557772044	post
post_18	51	58.3486467398448	post
post_18	51	46.35819911845459	post
post_18	51	49.71716146085278	post
post_18	51	48.53527542930604	post
post_18	51	35.30607299998519	post
post_18	51	57.99869109550859	post
post_18	51	52.11386866741901	post
post_18	51	41.41356446785203	post
post_18	51	42.36009402729101	post
post_18	51	57.06254717693935	post
post_18	51	47.25313716425742	post
post_18	51	50.481018678061126	post
post_18	51	49.73475666481896	post
post_18	51	42.680366095482086	post
post_18	51	44.32110122458337	post
post_18	51	45.459892601658154	post
post_18	51	48.77498004021239	post
post_18	51	61.80544480411419	post
post_18	51	34.86613218860314	post
post_18	51	38.868913031668995	post
post_18	51	45.599740531107905	post
post_18	51	44.6775037693893	post
post_18	51	50.28776259311681	post
post_18	51	47.13919421572779	post
post_18	51	63.079023843239625	post
post_18	51	62.18686423198755	post
post_18	51	48.148338075319465	post
post_18	51	55.788911362902795	post
post_18	51	56.673318211432886	post
post_18	51	57.487519305773475	post
post_18	51	57.44849806191494	post
post_15	58	45.739114799403374	post
post_15	58	57.23061192884549	post
post_15	58	51.05733036531625	post
post_15	58	52.77949362036595	post
post_15	58	53.04645730036435	post
post_15	58	56.10451928310979	post
post_15	58	53.71303166087145	post
post_15	58	53.652545752774195	post
post_15	58	41.62809874378709	post
post_15	58	42.50469344872273	post
post_15	58	45.41393156139588	post
post_15	58	56.97524194272483	post
post_15	58	45.481761942168106	post
post_15	58	49.919263995609455	post
post_15	58	62.738076669646624	post
post_15	58	57.33146678100339	post
post_15	58	56.64414327646426	post
post_15	58	50.5234387681051	post
post_15	58	42.41417436677799	post
post_15	58	46.07289516886072	post
post_15	58	53.94732317521537	post
post_15	58	59.55242637515024	post
post_15	58	60.72435764323944	post
post_15	58	52.682672845159	post
post_15	58	52.1417076338383	post
post_15	58	56.5334956196638	post
post_15	58	54.90775711369905	post
post_15	58	66.09641278940573	post
post_15	58	47.73813283548435	post
post_15	58	53.91579467898996	post
post_15	58	49.229320304819005	post
post_15	58	54.62212858201063	post
post_15	58	49.123639669098374	post
post_15	58	55.540705442778645	post
post_15	58	46.049080020157284	post
post_15	58	55.47430966110896	post
post_15	58	58.73733824882401	post
post_15	58	38.78533411939465	post
post_15	58	44.81486261062403	post
post_15	58	48.18370497459208	post
post_15	58	52.066976699403256	post
post_15	58	61.78286220072351	post
post_15	58	46.795622473202165	post
post_15	58	54.93782750576975	post
post_15	58	62.090468834546826	post
post_15	58	52.06198666522617	post
post_15	58	56.31708642394159	post
post_15	58	58.51644644702529	post
post_15	58	53.36811707017519	post
post_15	58	47.28844013417907	post
post_15	58	49.17349376053139	post
post_15	58	51.33555320562874	post
post_15	58	54.95795124466137	post
post_15	58	56.42140829156802	post
post_15	58	55.20645561634285	post
post_15	58	55.496445547036416	post
post_15	58	57.04556057214893	post
post_15	58	44.281941765630734	post
post_15	58	50.73780815268623	post
post_15	58	53.2360740420152	post
post_15	58	58.027009768151075	post
post_15	58	51.41525931510989	post
post_15	58	64.96613002009316	post
post_15	58	41.970952360874286	post
post_15	58	62.26739263536163	post
post_15	58	49.27072955336338	post
post_15	58	44.008356463961235	post
post_15	58	43.37190354516473	post
post_15	58	49.27820089931997	post
post_15	58	42.54822565940136	post
post_15	58	61.21199079806963	post
post_15	58	44.3137523259735	post
post_15	58	48.73112339802481	post
post_15	58	51.917512729698345	post
post_15	58	54.60646557582258	post
post_15	58	69.88388822378269	post
post_15	58	49.125233583327024	post
post_15	58	54.06519244318066	post
post_15	58	60.61083896192482	post
post_15	58	40.45297397438625	post
post_15	58	55.177719197087896	post
post_15	58	57.58528911221337	post
post_15	58	53.297380126704155	post
post_15	58	51.3666956651522	post
post_15	58	51.44990844996401	post
post_15	58	61.19643575789156	post
post_15	58	56.88049016659798	post
post_15	58	55.780407678701685	post
post_15	58	54.23776298909896	post
post_15	58	43.142059272817306	post
post_15	58	47.31830316837467	post
post_15	58	60.458849990158676	post
post_15	58	39.71380438628737	post
post_15	58	60.173854088860686	post
post_15	58	50.514232937509945	post
post_15	58	45.33020118274069	post
post_15	58	52.023872752902435	post
post_15	58	51.73388889997317	post
post_15	58	47.866530830893915	post
post_15	58	53.616184445007214	post
post_45	49	38.85169754608863	post
post_45	49	61.19365298113955	post
post_45	49	58.8219969612444	post
post_45	49	36.12497017385838	post
post_45	49	49.502747930949496	post
post_45	49	48.101305541067994	post
post_45	49	33.56176557117333	post
post_45	49	54.51412037119461	post
post_45	49	51.64815821741803	post
post_45	49	48.90917731354756	post
post_45	49	59.1563254182419	post
post_45	49	61.91022218349431	post
post_45	49	48.11992230004427	post
post_45	49	57.89032442123759	post
post_45	49	36.558124650614076	post
post_45	49	59.73065394594349	post
post_45	49	43.79974132185873	post
post_45	49	50.550381480631785	post
post_45	49	42.80894297734435	post
post_45	49	49.46455418364085	post
post_45	49	52.483624723868076	post
post_45	49	56.38857571735236	post
post_45	49	38.14408328167174	post
post_45	49	60.88106064776018	post
post_45	49	56.53078126322645	post
post_45	49	45.85290754797795	post
post_45	49	52.36544685608442	post
post_45	49	43.593064455227854	post
post_45	49	43.91229911068432	post
post_45	49	44.86607794842589	post
post_45	49	49.91170721002781	post
post_45	49	40.25509584036178	post
post_45	49	47.85574358966945	post
post_45	49	44.508637985256485	post
post_45	49	63.18692230199894	post
post_45	49	50.21951382225398	post
post_45	49	45.80259247802173	post
post_45	49	53.34834339801471	post
post_45	49	54.63933817362068	post
post_45	49	45.976307777712755	post
post_45	49	49.1249876706643	post
post_45	49	45.67945630107414	post
post_45	49	55.26899008850661	post
post_45	49	46.745568438051286	post
post_45	49	40.38245458405877	post
post_45	49	57.83740243128721	post
post_45	49	43.02196174034409	post
post_45	49	53.35116853385549	post
post_45	49	32.40465852979464	post
post_45	49	62.24781922964153	post
post_45	49	55.721078445126835	post
post_45	49	51.651197841954016	post
post_45	49	42.21964643679828	post
post_45	49	35.457494022385234	post
post_45	49	45.177416641888264	post
post_45	49	51.21701085450897	post
post_45	49	46.89751450983267	post
post_45	49	39.384861863937566	post
post_45	49	35.27402632010985	post
post_45	49	32.74499077466669	post
post_45	49	58.11139167442441	post
post_45	49	45.60617086875372	post
post_45	49	66.36695199933703	post
post_45	49	74.0243648610794	post
post_45	49	45.35658331779124	post
post_45	49	53.895155217052796	post
post_45	49	55.90905536399576	post
post_45	49	48.97351371409251	post
post_45	49	57.2443363193994	post
post_45	49	49.797958482684756	post
post_45	49	75.59865068914803	post
post_45	49	51.51260432470948	post
post_45	49	30.807857915637808	post
post_45	49	63.55648345232263	post
post_45	49	49.39940138664009	post
post_45	49	47.874395568044356	post
post_45	49	47.59055095715095	post
post_45	49	60.50927207413486	post
post_45	49	62.93018454805636	post
post_45	49	51.770869372146926	post
post_45	49	53.20640089222368	post
post_45	49	57.34518173409207	post
post_45	49	62.47741239161716	post
post_45	49	49.31017042929682	post
post_45	49	56.78108142771953	post
post_45	49	56.060353430599896	post
post_45	49	60.971153346052226	post
post_45	49	54.92783055443745	post
post_45	49	55.88356611441038	post
post_45	49	63.747374731143616	post
post_45	49	39.993109090282076	post
post_45	49	50.77768468395774	post
post_45	49	64.83680586277913	post
post_45	49	55.24650798695287	post
post_45	49	51.696959927585574	post
post_45	49	54.95694911026775	post
post_45	49	51.947974065954796	post
post_45	49	54.552650612148994	post
post_45	49	53.00196354019928	post
post_45	49	43.38213243652575	post
post_34	39	49.02270377333493	post
post_34	39	62.76087820326246	post
post_34	39	41.67388748743524	post
post_34	39	62.77639560841633	post
post_34	39	58.75493324490268	post
post_34	39	53.46732878084505	post
post_34	39	53.42051433976666	post
post_34	39	47.06124807710486	post
post_34	39	62.29863750346903	post
post_34	39	59.96795243999552	post
post_34	39	49.649757076642814	post
post_34	39	47.4567447175557	post
post_34	39	55.09820720259397	post
post_34	39	62.886451067157225	post
post_34	39	64.34518992729059	post
post_34	39	45.7980093544926	post
post_34	39	43.99421621251105	post
post_34	39	56.58511956664338	post
post_34	39	64.14104537854081	post
post_34	39	64.12012104563546	post
post_34	39	56.317943487807106	post
post_34	39	56.94406335963312	post
post_34	39	54.36537243484996	post
post_34	39	55.48464246255245	post
post_34	39	46.84773246327541	post
post_34	39	52.51476644555064	post
post_34	39	52.212963804357614	post
post_34	39	66.81819719689358	post
post_34	39	63.20611078005893	post
post_34	39	30.49499946420413	post
post_34	39	50.51384053661443	post
post_34	39	51.37412852563454	post
post_34	39	48.38409520968541	post
post_34	39	65.1683605636934	post
post_34	39	67.44637169954854	post
post_34	39	49.50499073815972	post
post_34	39	56.40878529105846	post
post_34	39	64.14389935772975	post
post_34	39	50.36851710181926	post
post_34	39	47.26705685437227	post
post_34	39	49.31101784555657	post
post_34	39	65.72134421395494	post
post_34	39	61.26018946822264	post
post_34	39	55.563166907210466	post
post_34	39	49.99991522707841	post
post_34	39	51.51177579597731	post
post_34	39	54.97689749741187	post
post_34	39	66.59632996717167	post
post_34	39	54.16734739324069	post
post_34	39	54.75226812983965	post
post_34	39	42.07546991239493	post
post_34	39	45.484619576788695	post
post_34	39	49.14100774993676	post
post_34	39	50.2516895585092	post
post_34	39	64.1670600201205	post
post_34	39	51.14278026260703	post
post_34	39	50.31527006076639	post
post_34	39	40.633351084319706	post
post_34	39	53.83651451962712	post
post_34	39	57.3273636412353	post
post_34	39	41.12343609927471	post
post_34	39	47.12548303848988	post
post_34	39	49.399318724402136	post
post_34	39	69.6524326431086	post
post_34	39	54.46046102121568	post
post_34	39	64.6978566874239	post
post_34	39	52.56798931972013	post
post_34	39	66.71444003378454	post
post_34	39	57.98216956091285	post
post_34	39	62.46833000598102	post
post_34	39	61.97402251264335	post
post_34	39	51.14444519312262	post
post_34	39	47.07035600365112	post
post_34	39	67.15490016336045	post
post_34	39	47.79599479907602	post
post_34	39	55.83802627506926	post
post_34	39	61.365664374725675	post
post_34	39	64.28269377480629	post
post_34	39	48.961726791922544	post
post_34	39	40.23406244016144	post
post_34	39	58.822613357625926	post
post_34	39	55.80565986399415	post
post_34	39	48.651728655826325	post
post_34	39	51.3316298293648	post
post_34	39	44.316517973515964	post
post_34	39	59.73018600618974	post
post_34	39	63.910878264131156	post
post_34	39	53.21310485373879	post
post_34	39	60.53203986251499	post
post_34	39	51.79585760421616	post
post_34	39	51.58374718289996	post
post_34	39	59.8326192511676	post
post_34	39	51.61126579378402	post
post_34	39	72.53639588650532	post
post_34	39	55.04615392826318	post
post_34	39	61.41367095291494	post
post_34	39	65.2637676256656	post
post_34	39	52.96971486048272	post
post_34	39	57.41890660761708	post
post_34	39	62.46865010858205	post
post_42	63	59.24117242121022	post
post_42	63	54.34322812582651	post
post_42	63	50.10854527546945	post
post_42	63	45.85786735800707	post
post_42	63	51.53173568004531	post
post_42	63	49.44308425923124	post
post_42	63	51.66128313693767	post
post_42	63	54.3186359095591	post
post_42	63	50.60878327095865	post
post_42	63	52.8196210782811	post
post_42	63	55.401111110819244	post
post_42	63	60.53021739290312	post
post_42	63	57.13296621046933	post
post_42	63	55.866754624742676	post
post_42	63	52.17326819592241	post
post_42	63	47.05575218652222	post
post_42	63	42.98605204150147	post
post_42	63	56.127335456023	post
post_42	63	58.41213923629394	post
post_42	63	55.760507867308036	post
post_42	63	47.3558099324831	post
post_42	63	49.82871654762099	post
post_42	63	57.74285435683463	post
post_42	63	41.01323822055128	post
post_42	63	48.09320760539657	post
post_42	63	47.960352299431634	post
post_42	63	53.49683729906617	post
post_42	63	52.260972832692495	post
post_42	63	53.88811387321551	post
post_42	63	56.52582975009423	post
post_42	63	60.469242489405325	post
post_42	63	56.74344940152546	post
post_42	63	54.394851549229195	post
post_42	63	53.14759461592535	post
post_42	63	54.3966462873971	post
post_42	63	49.99458306034412	post
post_42	63	63.95647293683122	post
post_42	63	40.01738628329111	post
post_42	63	46.42872480033588	post
post_42	63	62.91072056054167	post
post_42	63	59.30025301054135	post
post_42	63	54.06666526800539	post
post_42	63	49.442619738228686	post
post_42	63	46.44864628711217	post
post_42	63	58.226719362116704	post
post_42	63	38.366603960946605	post
post_42	63	49.151365497503306	post
post_42	63	47.83287744392175	post
post_42	63	55.57636819095829	post
post_42	63	48.59393776574593	post
post_42	63	50.43979109931435	post
post_42	63	37.24877574054328	post
post_42	63	47.34555995501392	post
post_42	63	50.68355207956732	post
post_42	63	61.596074450228116	post
post_42	63	47.67383146149616	post
post_42	63	52.16458541606686	post
post_42	63	48.5537884372875	post
post_42	63	51.00852945443203	post
post_42	63	40.84674353977644	post
post_42	63	51.834815991233214	post
post_42	63	44.21817552232389	post
post_42	63	44.237057317915266	post
post_42	63	43.07505331893764	post
post_42	63	53.377381155254156	post
post_42	63	52.91699698049769	post
post_42	63	56.58218458068098	post
post_42	63	54.404901578946244	post
post_42	63	69.39951320854037	post
post_42	63	54.39313798675089	post
post_42	63	53.2276386298313	post
post_42	63	47.85314159807435	post
post_42	63	45.51694918984455	post
post_42	63	41.53898068812065	post
post_42	63	43.12768966387235	post
post_42	63	52.10906916312379	post
post_42	63	57.81378510144167	post
post_42	63	44.38065297351633	post
post_42	63	64.28303010706884	post
post_42	63	66.16732199559355	post
post_42	63	54.59099194006428	post
post_42	63	44.88855370169761	post
post_42	63	49.9501780829419	post
post_42	63	38.73486172998394	post
post_42	63	47.14917276178038	post
post_42	63	49.748177144981014	post
post_42	63	41.593363507616054	post
post_42	63	32.49884528340307	post
post_42	63	49.85252587941517	post
post_42	63	56.97901766326939	post
post_42	63	49.659105280548616	post
post_42	63	47.55670534643525	post
post_42	63	54.146976475932426	post
post_42	63	52.262163287911726	post
post_42	63	54.71771410879266	post
post_42	63	57.233740860543406	post
post_42	63	43.10353853017327	post
post_42	63	49.59754728720445	post
post_42	63	52.08787817636295	post
post_42	63	45.13835825179728	post
post_2	19	43.917357968775114	post
post_2	19	50.799782784841526	post
post_2	19	42.77319702520098	post
post_2	19	54.72186471539097	post
post_2	19	57.04689840921724	post
post_2	19	50.37969103903912	post
post_2	19	46.84048561444774	post
post_2	19	51.6730125553455	post
post_2	19	46.52757523815198	post
post_2	19	39.20073095695972	post
post_2	19	45.42042751339874	post
post_2	19	47.86790801152814	post
post_2	19	48.284333778848115	post
post_2	19	43.35999703891603	post
post_2	19	53.46398421255106	post
post_2	19	52.502562273359814	post
post_2	19	50.57564378729693	post
post_2	19	47.73622976586357	post
post_2	19	48.39365378965306	post
post_2	19	44.82037765081753	post
post_2	19	47.880436505786946	post
post_2	19	47.048215891540984	post
post_2	19	51.331780419406684	post
post_2	19	46.52178240461807	post
post_2	19	52.53375948871759	post
post_2	19	53.225614644555705	post
post_2	19	41.14509868496805	post
post_2	19	52.170753555003536	post
post_2	19	45.87712174973267	post
post_2	19	48.924867082711756	post
post_2	19	54.75084904301689	post
post_2	19	49.0181353997771	post
post_2	19	50.7454102633988	post
post_2	19	47.72933887239509	post
post_2	19	42.046163273306774	post
post_2	19	48.25188177210826	post
post_2	19	43.43315990930793	post
post_2	19	47.06986894466881	post
post_2	19	45.60569024654849	post
post_2	19	47.20800214119941	post
post_2	19	45.29460305785498	post
post_2	19	51.6575301498306	post
post_2	19	48.568489320587304	post
post_2	19	50.77530890197968	post
post_2	19	49.062207050173235	post
post_2	19	42.66301144104643	post
post_2	19	45.4287394171227	post
post_2	19	44.01301247247417	post
post_2	19	47.7573212394509	post
post_2	19	44.447715390390016	post
post_2	19	48.26483544740154	post
post_2	19	43.650250118988005	post
post_2	19	55.55396028075076	post
post_2	19	52.40876906830709	post
post_2	19	51.188047209845124	post
post_2	19	47.23659296444169	post
post_2	19	51.98171969633316	post
post_2	19	51.52441889519393	post
post_2	19	50.05160422531343	post
post_2	19	47.03731381694424	post
post_2	19	49.822762642928645	post
post_2	19	46.59629029557484	post
post_2	19	52.01272879610391	post
post_2	19	52.02881784566622	post
post_2	19	53.50380754770823	post
post_2	19	47.80090282221451	post
post_2	19	50.35348615775127	post
post_2	19	38.51710940614171	post
post_2	19	43.44888626786546	post
post_2	19	51.716483682771774	post
post_2	19	46.19102393450881	post
post_2	19	49.60180580350172	post
post_2	19	51.93112669506046	post
post_2	19	47.43884510287416	post
post_2	19	50.15561582010559	post
post_2	19	50.54157851610444	post
post_2	19	47.998798275092646	post
post_2	19	57.96483154265557	post
post_2	19	44.74531422016341	post
post_2	19	46.9209848805316	post
post_2	19	53.02861522380205	post
post_2	19	51.69936801882863	post
post_2	19	52.397156150156945	post
post_2	19	50.082630419325874	post
post_2	19	57.2439151071672	post
post_2	19	45.827134469016116	post
post_2	19	48.917415461083756	post
post_2	19	47.08189345436613	post
post_2	19	43.037467025036825	post
post_2	19	52.43873162187522	post
post_2	19	45.61793228066667	post
post_2	19	49.353665579578944	post
post_2	19	50.87925673544861	post
post_2	19	43.7782620015185	post
post_2	19	54.206051227691795	post
post_2	19	47.42217094695983	post
post_2	19	47.228194435853965	post
post_2	19	42.48506612382045	post
post_2	19	48.083172344002634	post
post_2	19	45.34299911133061	post
post_5	70	43.70377938968138	post
post_5	70	55.94236103176556	post
post_5	70	59.72642817153743	post
post_5	70	39.083521018980306	post
post_5	70	44.36376173831696	post
post_5	70	40.50970740451293	post
post_5	70	47.50260760109111	post
post_5	70	49.665891131620256	post
post_5	70	52.773477253697585	post
post_5	70	54.54109856193742	post
post_5	70	45.636561056338856	post
post_5	70	49.175041764169535	post
post_5	70	58.197699291931535	post
post_5	70	66.49604831530031	post
post_5	70	40.248318115509754	post
post_5	70	32.98705821781078	post
post_5	70	36.43010504166022	post
post_5	70	54.493189687643564	post
post_5	70	44.73378320268585	post
post_5	70	57.1591756134268	post
post_5	70	45.37062604863165	post
post_5	70	46.16328398515227	post
post_5	70	43.417849426070624	post
post_5	70	43.239115765096784	post
post_5	70	50.49806845497997	post
post_5	70	38.669220477265384	post
post_5	70	46.48248927386421	post
post_5	70	28.164901378259923	post
post_5	70	46.424590960477936	post
post_5	70	48.18723410628501	post
post_5	70	38.48702819238157	post
post_5	70	51.41265835574292	post
post_5	70	49.20686213092098	post
post_5	70	46.9339856286952	post
post_5	70	49.57569947037716	post
post_5	70	51.854851557208384	post
post_5	70	53.39226947685471	post
post_5	70	45.49910480965743	post
post_5	70	57.33891575374285	post
post_5	70	50.92339410122115	post
post_5	70	40.2989248352214	post
post_5	70	41.71489003335975	post
post_5	70	41.70776324961984	post
post_5	70	53.32268544942477	post
post_5	70	45.14207194565068	post
post_5	70	46.48753717131531	post
post_5	70	46.12407052514216	post
post_5	70	37.09046713590145	post
post_5	70	57.32416290549066	post
post_5	70	52.791104696599625	post
post_5	70	40.77517864833637	post
post_5	70	49.20487869439432	post
post_5	70	49.81701334865754	post
post_5	70	45.23681519981305	post
post_5	70	43.25327707370284	post
post_5	70	61.3670300141103	post
post_5	70	39.04373911517528	post
post_5	70	62.14944746943054	post
post_5	70	31.45466876494512	post
post_5	70	49.19748656518248	post
post_5	70	41.714243484760786	post
post_5	70	45.11987449062245	post
post_5	70	47.85804888947633	post
post_5	70	48.52735882997415	post
post_5	70	63.19826963155411	post
post_5	70	41.593405067760884	post
post_5	70	57.01751321818583	post
post_5	70	56.94873895201191	post
post_5	70	37.992347323267815	post
post_5	70	47.74209289759769	post
post_5	70	51.6726998363515	post
post_5	70	35.86221622491369	post
post_5	70	42.56108743131328	post
post_5	70	53.74918730073808	post
post_5	70	38.028570669888225	post
post_5	70	52.59473247269663	post
post_5	70	43.71476067683566	post
post_5	70	42.09664740507097	post
post_5	70	53.536370341009196	post
post_5	70	44.69413076071448	post
post_5	70	50.99883480216485	post
post_5	70	39.33903294287132	post
post_5	70	39.36240277636923	post
post_5	70	49.336386440087786	post
post_5	70	47.983360912136746	post
post_5	70	58.494205675134104	post
post_5	70	42.05936520581201	post
post_5	70	50.697738301486574	post
post_5	70	40.85326941836781	post
post_5	70	51.70368465698036	post
post_5	70	54.808864346580684	post
post_5	70	36.71602552310852	post
post_5	70	42.72180651539032	post
post_5	70	37.988015638514725	post
post_5	70	31.519839635154728	post
post_5	70	48.16637932205585	post
post_5	70	46.632575259660854	post
post_5	70	58.265647896378226	post
post_5	70	45.70794057746597	post
post_5	70	50.304407879616306	post
post_14	84	53.075811398649236	post
post_14	84	65.3872817764052	post
post_14	84	42.39773948029352	post
post_14	84	45.43719535286437	post
post_14	84	46.63665058667826	post
post_14	84	56.817533874741635	post
post_14	84	48.410848499929294	post
post_14	84	62.976823806157974	post
post_14	84	55.0513459825057	post
post_14	84	59.312960811686175	post
post_14	84	49.526773807388594	post
post_14	84	45.58678067677116	post
post_14	84	70.35566711993002	post
post_14	84	47.36564799724632	post
post_14	84	76.01206392041628	post
post_14	84	60.3394382657219	post
post_14	84	58.61119837470555	post
post_14	84	67.15481783244113	post
post_14	84	63.45095036128762	post
post_14	84	57.1604822503908	post
post_14	84	62.94149039389698	post
post_14	84	60.465223320822425	post
post_14	84	52.193574183739145	post
post_14	84	44.878408526727334	post
post_14	84	49.71773523264355	post
post_14	84	46.203542192563866	post
post_14	84	59.45191897729204	post
post_14	84	54.828528404118146	post
post_14	84	58.70070674155222	post
post_14	84	63.61371313013854	post
post_14	84	54.93570666672812	post
post_14	84	48.09845968238083	post
post_14	84	67.36684433067381	post
post_14	84	60.31007233927973	post
post_14	84	64.7986027233634	post
post_14	84	56.12840326017804	post
post_14	84	59.4738136222072	post
post_14	84	61.18088870573157	post
post_14	84	65.34677655450986	post
post_14	84	58.924227922633975	post
post_14	84	63.27359209309057	post
post_14	84	57.41295269009405	post
post_14	84	51.21490545691673	post
post_14	84	56.53018932244453	post
post_14	84	61.713090742435014	post
post_14	84	51.47181019150207	post
post_14	84	58.265679375966506	post
post_14	84	63.053559770135074	post
post_14	84	52.18499166206636	post
post_14	84	53.2443052247634	post
post_14	84	50.20397400660419	post
post_14	84	43.69163338205503	post
post_14	84	52.90441903318304	post
post_14	84	64.25803324182313	post
post_14	84	57.56670070178883	post
post_14	84	51.15416766022133	post
post_14	84	58.36413155528784	post
post_14	84	70.7378777417742	post
post_14	84	59.13514605490442	post
post_14	84	55.80950308971405	post
post_14	84	43.647562642592916	post
post_14	84	58.064066742870985	post
post_14	84	62.13286308507807	post
post_14	84	50.96799947339555	post
post_14	84	62.28718004444698	post
post_14	84	59.15330855218741	post
post_14	84	57.39751723332294	post
post_14	84	62.821925631384346	post
post_14	84	57.119401362750985	post
post_14	84	57.821472940806174	post
post_14	84	47.16344981510884	post
post_14	84	57.499395563142265	post
post_14	84	48.83129641701934	post
post_14	84	55.50596584557897	post
post_14	84	58.71586801510387	post
post_14	84	64.84798678757494	post
post_14	84	61.93427829378451	post
post_14	84	56.020729556083445	post
post_14	84	51.74483951324373	post
post_14	84	75.58900083232248	post
post_14	84	72.79430319894306	post
post_14	84	62.82131679710299	post
post_14	84	53.35708771932619	post
post_14	84	52.1533996699843	post
post_14	84	54.663834126613324	post
post_14	84	54.269058080436714	post
post_14	84	62.52305141262705	post
post_14	84	46.54369161482402	post
post_14	84	60.41010645307082	post
post_14	84	47.958467557078144	post
post_14	84	58.77373219022637	post
post_14	84	60.797177288611124	post
post_14	84	60.33527963423355	post
post_14	84	56.31125902837532	post
post_14	84	55.71573075192689	post
post_14	84	47.32486121128665	post
post_14	84	58.64192037779142	post
post_14	84	54.7322889610721	post
post_14	84	62.188414598938735	post
post_14	84	45.936282147823576	post
post_29	62	51.5854209472358	post
post_29	62	49.18606102529327	post
post_29	62	54.74305773572672	post
post_29	62	29.82067279600591	post
post_29	62	45.599213785766	post
post_29	62	53.264408786017746	post
post_29	62	59.30302974590517	post
post_29	62	55.51134666428677	post
post_29	62	58.37556366199001	post
post_29	62	47.5575569976755	post
post_29	62	63.84353612203813	post
post_29	62	36.875841456618744	post
post_29	62	44.61243085293098	post
post_29	62	54.58107345000722	post
post_29	62	54.479130945595685	post
post_29	62	55.96738188261756	post
post_29	62	45.98512608704205	post
post_29	62	48.15733887538946	post
post_29	62	66.32004671851777	post
post_29	62	51.76032370162172	post
post_29	62	58.5449085036989	post
post_29	62	50.83919578251265	post
post_29	62	49.239305691176106	post
post_29	62	36.27358296427831	post
post_29	62	53.406870408317374	post
post_29	62	45.19718133089198	post
post_29	62	42.66812880696582	post
post_29	62	49.562332135544	post
post_29	62	42.98368626331508	post
post_29	62	40.08441015112601	post
post_29	62	54.86620668399269	post
post_29	62	57.53468680986922	post
post_29	62	66.47672752919175	post
post_29	62	43.55749700878334	post
post_29	62	51.48158588712058	post
post_29	62	61.91451440088113	post
post_29	62	45.66498496769319	post
post_29	62	37.78114077377472	post
post_29	62	46.15782637423425	post
post_29	62	56.72732757502525	post
post_29	62	46.700461564028686	post
post_29	62	50.86584840989851	post
post_29	62	74.68127361559414	post
post_29	62	45.24574754004472	post
post_29	62	54.18216653463078	post
post_29	62	37.28379540170806	post
post_29	62	45.63692933332474	post
post_29	62	55.493733736336594	post
post_29	62	31.545298792023843	post
post_29	62	65.83573020099294	post
post_29	62	43.3397210000298	post
post_29	62	41.07381636245323	post
post_29	62	59.41337790234428	post
post_29	62	45.95122254122082	post
post_29	62	43.02063408167938	post
post_29	62	56.5063157296661	post
post_29	62	45.156180783161815	post
post_29	62	63.256909997754256	post
post_29	62	49.28195729544159	post
post_29	62	39.70025795344488	post
post_29	62	51.8015150021618	post
post_29	62	49.44456539037036	post
post_29	62	62.13987342713462	post
post_29	62	59.01805102463762	post
post_29	62	32.88172597995564	post
post_29	62	49.24714072226522	post
post_29	62	48.30497297107534	post
post_29	62	55.27639856383852	post
post_29	62	46.13046329071275	post
post_29	62	38.385046267253244	post
post_29	62	62.443619224210536	post
post_29	62	57.80571991388348	post
post_29	62	56.88419117568544	post
post_29	62	46.4062978650325	post
post_29	62	45.420047538684294	post
post_29	62	50.08914259482107	post
post_29	62	56.09465371501944	post
post_29	62	52.34512595514737	post
post_29	62	45.22951818531304	post
post_29	62	55.37491672185431	post
post_29	62	56.251119016579565	post
post_29	62	62.75823597598954	post
post_29	62	62.971362882413274	post
post_29	62	45.87381319684233	post
post_29	62	58.09245721685675	post
post_29	62	47.57718913469029	post
post_29	62	39.77371295976411	post
post_29	62	61.79994941149378	post
post_29	62	31.84069552484672	post
post_29	62	55.112786580012944	post
post_29	62	46.66742665024445	post
post_29	62	59.118309367962105	post
post_29	62	48.83600806755126	post
post_29	62	51.771049742257325	post
post_29	62	43.902224842174135	post
post_29	62	59.14688001219799	post
post_29	62	50.507422341647676	post
post_29	62	41.14384591407066	post
post_29	62	51.78487211037929	post
post_29	62	60.69524298293186	post
post_30	60	44.96094276161871	post
post_30	60	42.77995909509009	post
post_30	60	69.6537454484869	post
post_30	60	43.455682113799625	post
post_30	60	53.90598016837918	post
post_30	60	66.72117591428501	post
post_30	60	62.927820120775536	post
post_30	60	68.57281062325697	post
post_30	60	51.162424764975896	post
post_30	60	48.52072877739134	post
post_30	60	50.937557051846305	post
post_30	60	43.59949358918606	post
post_30	60	58.64391879386032	post
post_30	60	59.79513690512165	post
post_30	60	54.242135714107	post
post_30	60	68.11292239811421	post
post_30	60	61.04310640551738	post
post_30	60	47.34289118790005	post
post_30	60	49.06517852914918	post
post_30	60	56.17113339684819	post
post_30	60	54.5235123949487	post
post_30	60	56.37160054736682	post
post_30	60	62.60479287181349	post
post_30	60	54.23960412356152	post
post_30	60	76.34635978236945	post
post_30	60	60.10787646613107	post
post_30	60	65.13310890093705	post
post_30	60	44.92988472768355	post
post_30	60	61.40875593895536	post
post_30	60	58.27541308797923	post
post_30	60	54.72643294089015	post
post_30	60	60.78602224055696	post
post_30	60	51.78009087875369	post
post_30	60	62.58153187751097	post
post_30	60	58.34755387784287	post
post_30	60	52.789509798018976	post
post_30	60	68.82465137660883	post
post_30	60	48.10841386646922	post
post_30	60	48.292979550503404	post
post_30	60	62.981969774375486	post
post_30	60	48.82453549368316	post
post_30	60	48.92791870406502	post
post_30	60	43.99390704923666	post
post_30	60	53.791183287325964	post
post_30	60	55.64169423382618	post
post_30	60	52.920774014383326	post
post_30	60	47.16566767571514	post
post_30	60	58.58275847448957	post
post_30	60	44.32286729797193	post
post_30	60	65.865582991327	post
post_30	60	62.392302943194665	post
post_30	60	45.13530564369018	post
post_30	60	63.20964848895697	post
post_30	60	68.54709485384757	post
post_30	60	51.966616964692705	post
post_30	60	51.187861788622975	post
post_30	60	48.718771933549505	post
post_30	60	61.49820760488817	post
post_30	60	52.29998945417538	post
post_30	60	58.17100067645945	post
post_30	60	47.93362055002728	post
post_30	60	63.7453573630763	post
post_30	60	39.51232064261254	post
post_30	60	55.347322805396786	post
post_30	60	67.20000571893138	post
post_30	60	58.870970651652335	post
post_30	60	66.57076585775079	post
post_30	60	48.12219362268658	post
post_30	60	50.32568324008874	post
post_30	60	57.75326668995096	post
post_30	60	64.1704084313786	post
post_30	60	52.31775282224745	post
post_30	60	49.84967257093725	post
post_30	60	62.712254322016555	post
post_30	60	58.46524539726971	post
post_30	60	59.091976092909725	post
post_30	60	58.587685257925756	post
post_30	60	44.37334777841467	post
post_30	60	49.38747377259436	post
post_30	60	70.55887416765964	post
post_30	60	59.59846297624982	post
post_30	60	44.32840686234177	post
post_30	60	63.30169440284588	post
post_30	60	59.512682744331485	post
post_30	60	58.14878658468874	post
post_30	60	50.06686463429743	post
post_30	60	52.93571880525001	post
post_30	60	63.32074072930965	post
post_30	60	60.60385752913436	post
post_30	60	50.48842967268982	post
post_30	60	63.49133802399182	post
post_30	60	45.848591599927	post
post_30	60	62.87274341693035	post
post_30	60	37.73424106525679	post
post_30	60	73.39563903807654	post
post_30	60	67.26341167453283	post
post_30	60	49.66786284292129	post
post_30	60	69.79181196688434	post
post_30	60	53.15448596055865	post
post_30	60	32.36120897842166	post
post_37	49	35.08381244379853	post
post_37	49	67.44243472865219	post
post_37	49	58.15863021314608	post
post_37	49	16.003784351173124	post
post_37	49	46.1252003808253	post
post_37	49	15.19005013631163	post
post_37	49	56.66936371707681	post
post_37	49	66.71182537790179	post
post_37	49	42.09669961444813	post
post_37	49	30.88012581560101	post
post_37	49	38.37540219669911	post
post_37	49	50.250806074817895	post
post_37	49	41.3933795647774	post
post_37	49	55.08628721086935	post
post_37	49	40.26353186749702	post
post_37	49	54.3020139885259	post
post_37	49	40.68018512445049	post
post_37	49	44.341336156640324	post
post_37	49	31.106202404567593	post
post_37	49	40.28838422380029	post
post_37	49	44.58578776068888	post
post_37	49	38.81622337636224	post
post_37	49	54.624425456669826	post
post_37	49	41.27811181319245	post
post_37	49	53.666541245181186	post
post_37	49	41.148429005809085	post
post_37	49	42.6856908594409	post
post_37	49	41.06208694735995	post
post_37	49	43.88378314937687	post
post_37	49	47.513089291671946	post
post_37	49	40.28106445277113	post
post_37	49	52.58916569247304	post
post_37	49	45.22608001472796	post
post_37	49	39.22623391810733	post
post_37	49	46.45453224763458	post
post_37	49	37.311308430329206	post
post_37	49	37.507675597270854	post
post_37	49	40.1462060091327	post
post_37	49	55.8490066891207	post
post_37	49	56.97808690490321	post
post_37	49	47.9334783998351	post
post_37	49	49.607315777533174	post
post_37	49	37.66093589358749	post
post_37	49	39.86323997000971	post
post_37	49	43.93618726115379	post
post_37	49	64.91083496068983	post
post_37	49	35.893740662553036	post
post_37	49	52.768032810008734	post
post_37	49	50.41374657392943	post
post_37	49	35.646782143226986	post
post_37	49	39.902860555865544	post
post_37	49	37.36065741277351	post
post_37	49	32.92085633495072	post
post_37	49	58.135056513165324	post
post_37	49	47.25678909503135	post
post_37	49	63.292401468327476	post
post_37	49	38.049724074811806	post
post_37	49	38.56556567816585	post
post_37	49	54.640203439086825	post
post_37	49	37.48729890221684	post
post_37	49	47.885560806118896	post
post_37	49	42.310703596905185	post
post_37	49	57.80637047292752	post
post_37	49	32.02027509498347	post
post_37	49	46.92477768951528	post
post_37	49	52.78094985234389	post
post_37	49	32.61761666066371	post
post_37	49	34.11736198938574	post
post_37	49	58.23913193081352	post
post_37	49	39.23817532577319	post
post_37	49	49.47980678001102	post
post_37	49	47.10179006431922	post
post_37	49	50.148354971540826	post
post_37	49	50.51599239686491	post
post_37	49	48.06040556780424	post
post_37	49	40.47676519246552	post
post_37	49	32.401364929859405	post
post_37	49	22.15088373353804	post
post_37	49	35.15871748862593	post
post_37	49	55.078425166454394	post
post_37	49	51.26411961621763	post
post_37	49	55.305405452138515	post
post_37	49	39.252047447103394	post
post_37	49	56.26575243831163	post
post_37	49	55.60328145994959	post
post_37	49	45.971021982835	post
post_37	49	28.775613787726034	post
post_37	49	22.605374588862002	post
post_37	49	49.77930135601265	post
post_37	49	44.80889291578319	post
post_37	49	49.38578441078244	post
post_37	49	55.590000979431295	post
post_37	49	37.26512772910618	post
post_37	49	61.72429264341491	post
post_37	49	44.33446098474198	post
post_37	49	51.20749404273691	post
post_37	49	54.53575510278614	post
post_37	49	36.70112061269892	post
post_37	49	37.21296446827689	post
post_37	49	47.72346592876701	post
post_21	69	36.783238134374884	post
post_21	69	55.39405745733268	post
post_21	69	53.80884436999792	post
post_21	69	66.51480859973258	post
post_21	69	36.88661141358121	post
post_21	69	43.52358602054786	post
post_21	69	62.33976462710113	post
post_21	69	51.83162209212295	post
post_21	69	59.383593434571814	post
post_21	69	27.992081432540015	post
post_21	69	42.84173526206483	post
post_21	69	55.68613945797965	post
post_21	69	31.078728593572613	post
post_21	69	41.42882704933636	post
post_21	69	54.5019224568724	post
post_21	69	42.2518030402071	post
post_21	69	45.7175382728313	post
post_21	69	36.25429097690045	post
post_21	69	36.65888518657166	post
post_21	69	44.16153491180187	post
post_21	69	38.15415921046671	post
post_21	69	35.495182195552566	post
post_21	69	43.69785844515789	post
post_21	69	56.40639607661691	post
post_21	69	59.612875288341904	post
post_21	69	57.637404185618394	post
post_21	69	30.604450814000362	post
post_21	69	38.046035256443396	post
post_21	69	33.212572325201194	post
post_21	69	50.42149222514675	post
post_21	69	23.235325459383834	post
post_21	69	42.51940688943465	post
post_21	69	59.95320701550981	post
post_21	69	51.874454525130055	post
post_21	69	24.28417490976415	post
post_21	69	55.694886463873296	post
post_21	69	28.854608649388073	post
post_21	69	54.02125772168392	post
post_21	69	33.44736620026448	post
post_21	69	49.695408795007914	post
post_21	69	40.45061622830223	post
post_21	69	55.12799639197136	post
post_21	69	48.45659777490709	post
post_21	69	39.76606327702484	post
post_21	69	43.75876025612212	post
post_21	69	45.30987936848651	post
post_21	69	31.999625661278564	post
post_21	69	58.80077827656188	post
post_21	69	43.8131672106114	post
post_21	69	49.08523740977051	post
post_21	69	47.0182307541114	post
post_21	69	36.4472121912882	post
post_21	69	49.73541463456061	post
post_21	69	37.89923212954438	post
post_21	69	40.97276736578405	post
post_21	69	51.13575731982389	post
post_21	69	49.39128870375086	post
post_21	69	64.8235745846896	post
post_21	69	23.656080146878036	post
post_21	69	19.541176655128993	post
post_21	69	53.403899852005445	post
post_21	69	30.714247287332658	post
post_21	69	29.951468545296027	post
post_21	69	39.120539391888705	post
post_21	69	35.778327823595866	post
post_21	69	39.875646658997674	post
post_21	69	40.348126296915915	post
post_21	69	40.98829620823242	post
post_21	69	32.98716637383813	post
post_21	69	46.023313813524695	post
post_21	69	48.62429235184848	post
post_21	69	45.830860253334286	post
post_21	69	43.69752443602237	post
post_21	69	45.90779872084357	post
post_21	69	41.72263784008765	post
post_21	69	26.440323092736442	post
post_21	69	37.392365551423794	post
post_21	69	36.054415286631794	post
post_21	69	52.63560749239675	post
post_21	69	51.00206949500898	post
post_21	69	39.795326195298315	post
post_21	69	46.613682748732394	post
post_21	69	47.90325141971326	post
post_21	69	47.17875361744388	post
post_21	69	46.43723305881673	post
post_21	69	33.98407635387642	post
post_21	69	34.5559012295119	post
post_21	69	42.299184769399794	post
post_21	69	48.31006345634458	post
post_21	69	42.77712349107061	post
post_21	69	46.52006389522141	post
post_21	69	38.237961770270786	post
post_21	69	51.93029252801008	post
post_21	69	35.005855026446234	post
post_21	69	42.97988725206788	post
post_21	69	44.199247949885255	post
post_21	69	42.88099437574028	post
post_21	69	27.35364467807438	post
post_21	69	27.515949934559604	post
[truncated: 3,101 more rows]
