# Supplementary material for: Single-cell immune aging clocks reveal inter-individual heterogeneity during infection and vaccination
Source: Nat Aging. 2025 Mar 5;5(4):607–21. doi: 10.1038/s43587-025-00819-z (PMC12003178; doi:10.1038/s43587-025-00819-z)
Supplement: Supplementary file 8 — Statistical source data. [file 43587_2025_819_MOESM8_ESM.zip › SD_EF3/NK_post_fordistribution.txt]

donor_id	age	Prediction	condition
healthycontrol_HC12	61	57.52872545777821	healthycontrol
healthycontrol_HC12	61	53.08908270596421	healthycontrol
healthycontrol_HC12	61	58.322324624801034	healthycontrol
healthycontrol_HC12	61	31.895531421328677	healthycontrol
healthycontrol_HC12	61	55.426371561759524	healthycontrol
healthycontrol_HC12	61	43.49404428225966	healthycontrol
healthycontrol_HC12	61	42.758745308118606	healthycontrol
healthycontrol_HC12	61	51.19877984033992	healthycontrol
healthycontrol_HC12	61	48.914232087044354	healthycontrol
healthycontrol_HC12	61	63.588901590240596	healthycontrol
healthycontrol_HC12	61	59.0118565963045	healthycontrol
healthycontrol_HC12	61	41.80913538993079	healthycontrol
healthycontrol_HC12	61	59.94025661004291	healthycontrol
healthycontrol_HC12	61	50.22959721241888	healthycontrol
healthycontrol_HC12	61	45.62929852801076	healthycontrol
healthycontrol_HC12	61	53.83748718805248	healthycontrol
healthycontrol_HC12	61	47.930947221305374	healthycontrol
healthycontrol_HC12	61	57.48846327924027	healthycontrol
healthycontrol_HC12	61	43.58758256695552	healthycontrol
healthycontrol_HC12	61	35.229087353340525	healthycontrol
healthycontrol_HC12	61	53.10837477024353	healthycontrol
healthycontrol_HC12	61	77.19093474437473	healthycontrol
healthycontrol_HC12	61	58.150083104867065	healthycontrol
healthycontrol_HC12	61	60.67818772801503	healthycontrol
healthycontrol_HC12	61	61.917369564529935	healthycontrol
healthycontrol_HC12	61	48.136309657623435	healthycontrol
healthycontrol_HC12	61	67.43374166698655	healthycontrol
healthycontrol_HC12	61	46.955869255811514	healthycontrol
healthycontrol_HC12	61	54.27222858747688	healthycontrol
healthycontrol_HC12	61	76.7081556422447	healthycontrol
healthycontrol_HC12	61	51.500582290673975	healthycontrol
healthycontrol_HC12	61	70.9239838446968	healthycontrol
healthycontrol_HC12	61	53.20356011247811	healthycontrol
healthycontrol_HC12	61	52.410764679894136	healthycontrol
healthycontrol_HC12	61	49.285232706201974	healthycontrol
healthycontrol_HC12	61	53.37295550405485	healthycontrol
healthycontrol_HC12	61	33.458547598104964	healthycontrol
healthycontrol_HC12	61	34.662684046350265	healthycontrol
healthycontrol_HC12	61	62.71813993300711	healthycontrol
healthycontrol_HC12	61	45.862623819278554	healthycontrol
healthycontrol_HC12	61	57.99485612443392	healthycontrol
healthycontrol_HC12	61	32.88143789864074	healthycontrol
healthycontrol_HC12	61	58.90827902424178	healthycontrol
healthycontrol_HC12	61	57.88684449483075	healthycontrol
healthycontrol_HC12	61	45.6129170968207	healthycontrol
healthycontrol_HC12	61	61.2268928164287	healthycontrol
healthycontrol_HC12	61	34.0676928565412	healthycontrol
healthycontrol_HC12	61	40.89105028053893	healthycontrol
healthycontrol_HC12	61	58.70349147804518	healthycontrol
healthycontrol_HC12	61	44.06291905682438	healthycontrol
healthycontrol_HC12	61	58.511704900939876	healthycontrol
healthycontrol_HC12	61	42.20267917717373	healthycontrol
healthycontrol_HC12	61	55.67627595502607	healthycontrol
healthycontrol_HC12	61	42.595209820688304	healthycontrol
healthycontrol_HC12	61	50.48089875601329	healthycontrol
healthycontrol_HC12	61	30.877426591419592	healthycontrol
healthycontrol_HC12	61	47.40888599589743	healthycontrol
healthycontrol_HC12	61	58.358125746278695	healthycontrol
healthycontrol_HC12	61	48.21992253631397	healthycontrol
healthycontrol_HC12	61	33.0009950025536	healthycontrol
healthycontrol_HC12	61	42.57979026427856	healthycontrol
healthycontrol_HC12	61	61.22289422085134	healthycontrol
healthycontrol_HC12	61	48.63351335914331	healthycontrol
healthycontrol_HC12	61	44.130267923030736	healthycontrol
healthycontrol_HC12	61	53.186785275909564	healthycontrol
healthycontrol_HC12	61	59.05960470648187	healthycontrol
healthycontrol_HC12	61	39.9553072368824	healthycontrol
healthycontrol_HC12	61	55.091816049044716	healthycontrol
healthycontrol_HC12	61	68.10798836830135	healthycontrol
healthycontrol_HC12	61	62.00035663866327	healthycontrol
healthycontrol_HC12	61	42.59918210700789	healthycontrol
healthycontrol_HC12	61	46.553389637761505	healthycontrol
healthycontrol_HC12	61	41.215234776398496	healthycontrol
healthycontrol_HC12	61	55.50924555786037	healthycontrol
healthycontrol_HC12	61	54.058641622816566	healthycontrol
healthycontrol_HC12	61	54.481574820003814	healthycontrol
healthycontrol_HC12	61	63.49831277319549	healthycontrol
healthycontrol_HC12	61	53.54172174196505	healthycontrol
healthycontrol_HC12	61	64.6153817579514	healthycontrol
healthycontrol_HC12	61	65.58740104826205	healthycontrol
healthycontrol_HC12	61	57.517388317168624	healthycontrol
healthycontrol_HC12	61	44.14355316541451	healthycontrol
healthycontrol_HC12	61	41.2595035396533	healthycontrol
healthycontrol_HC12	61	50.66276266028271	healthycontrol
healthycontrol_HC12	61	56.301842790904296	healthycontrol
healthycontrol_HC12	61	31.305004108180203	healthycontrol
healthycontrol_HC12	61	61.75228687137431	healthycontrol
healthycontrol_HC12	61	53.7746390315843	healthycontrol
healthycontrol_HC12	61	40.97201847662767	healthycontrol
healthycontrol_HC12	61	45.221328379387685	healthycontrol
healthycontrol_HC12	61	33.156004556611975	healthycontrol
healthycontrol_HC12	61	49.742947199891866	healthycontrol
healthycontrol_HC12	61	52.53339541944665	healthycontrol
healthycontrol_HC12	61	65.72264251417198	healthycontrol
healthycontrol_HC12	61	36.83672560184353	healthycontrol
healthycontrol_HC12	61	28.969416316421814	healthycontrol
healthycontrol_HC12	61	53.74918189004159	healthycontrol
healthycontrol_HC12	61	45.52994871008177	healthycontrol
healthycontrol_HC12	61	50.47760636169309	healthycontrol
healthycontrol_HC12	61	49.66221637454586	healthycontrol
healthycontrol_HC04	55	40.351806719361704	healthycontrol
healthycontrol_HC04	55	41.771834427221684	healthycontrol
healthycontrol_HC04	55	27.19863062970548	healthycontrol
healthycontrol_HC04	55	44.96741091114143	healthycontrol
healthycontrol_HC04	55	54.554729098501916	healthycontrol
healthycontrol_HC04	55	52.11575751019812	healthycontrol
healthycontrol_HC04	55	33.02280798561195	healthycontrol
healthycontrol_HC04	55	45.58327776174126	healthycontrol
healthycontrol_HC04	55	43.1622600028783	healthycontrol
healthycontrol_HC04	55	49.975537759032285	healthycontrol
healthycontrol_HC04	55	58.127332576747364	healthycontrol
healthycontrol_HC04	55	39.629263063058325	healthycontrol
healthycontrol_HC04	55	37.72328605494416	healthycontrol
healthycontrol_HC04	55	35.20813001902807	healthycontrol
healthycontrol_HC04	55	39.626762951613564	healthycontrol
healthycontrol_HC04	55	45.32290971134115	healthycontrol
healthycontrol_HC04	55	40.631283101427286	healthycontrol
healthycontrol_HC04	55	37.179276257103005	healthycontrol
healthycontrol_HC04	55	38.37191826491737	healthycontrol
healthycontrol_HC04	55	53.647608712648264	healthycontrol
healthycontrol_HC04	55	51.43588835663	healthycontrol
healthycontrol_HC04	55	36.156740916777515	healthycontrol
healthycontrol_HC04	55	49.826330196992245	healthycontrol
healthycontrol_HC04	55	38.13541195169709	healthycontrol
healthycontrol_HC04	55	44.97441896428402	healthycontrol
healthycontrol_HC04	55	46.956302529860665	healthycontrol
healthycontrol_HC04	55	50.56637502257094	healthycontrol
healthycontrol_HC04	55	42.269982180932615	healthycontrol
healthycontrol_HC04	55	53.80769245933341	healthycontrol
healthycontrol_HC04	55	40.02722213151012	healthycontrol
healthycontrol_HC04	55	44.1644429607615	healthycontrol
healthycontrol_HC04	55	43.44686778266648	healthycontrol
healthycontrol_HC04	55	32.86307558816749	healthycontrol
healthycontrol_HC04	55	48.13428742502384	healthycontrol
healthycontrol_HC04	55	48.23699305495092	healthycontrol
healthycontrol_HC04	55	39.53968663179832	healthycontrol
healthycontrol_HC04	55	36.71738714066013	healthycontrol
healthycontrol_HC04	55	29.660217100020652	healthycontrol
healthycontrol_HC04	55	40.903813019308366	healthycontrol
healthycontrol_HC04	55	44.197067746728685	healthycontrol
healthycontrol_HC04	55	41.92356730407488	healthycontrol
healthycontrol_HC04	55	65.07596034938148	healthycontrol
healthycontrol_HC04	55	54.641804278240166	healthycontrol
healthycontrol_HC04	55	42.40336623944103	healthycontrol
healthycontrol_HC04	55	24.270366941196112	healthycontrol
healthycontrol_HC04	55	41.53344640141416	healthycontrol
healthycontrol_HC04	55	45.9061132391002	healthycontrol
healthycontrol_HC04	55	40.05005702332503	healthycontrol
healthycontrol_HC04	55	40.83453685111198	healthycontrol
healthycontrol_HC04	55	50.02490979605764	healthycontrol
healthycontrol_HC04	55	33.791929304675335	healthycontrol
healthycontrol_HC04	55	38.44166060623642	healthycontrol
healthycontrol_HC04	55	31.480798932603903	healthycontrol
healthycontrol_HC04	55	45.68652363420676	healthycontrol
healthycontrol_HC04	55	43.499748241598915	healthycontrol
healthycontrol_HC04	55	42.18835351836022	healthycontrol
healthycontrol_HC04	55	54.01991461824935	healthycontrol
healthycontrol_HC04	55	36.34355087812797	healthycontrol
healthycontrol_HC04	55	53.45604925905489	healthycontrol
healthycontrol_HC04	55	45.63581234020207	healthycontrol
healthycontrol_HC04	55	35.65517320460535	healthycontrol
healthycontrol_HC04	55	51.407253105136384	healthycontrol
healthycontrol_HC04	55	46.258383084980146	healthycontrol
healthycontrol_HC04	55	45.36822342801502	healthycontrol
healthycontrol_HC04	55	55.09502301114788	healthycontrol
healthycontrol_HC04	55	43.00820404603246	healthycontrol
healthycontrol_HC04	55	41.93323687369456	healthycontrol
healthycontrol_HC04	55	34.647586748119544	healthycontrol
healthycontrol_HC04	55	44.28030316688462	healthycontrol
healthycontrol_HC04	55	39.26762975434468	healthycontrol
healthycontrol_HC04	55	24.411916593412304	healthycontrol
healthycontrol_HC04	55	42.280286062576245	healthycontrol
healthycontrol_HC04	55	60.50767111050899	healthycontrol
healthycontrol_HC04	55	24.99669274482346	healthycontrol
healthycontrol_HC04	55	40.05322064281451	healthycontrol
healthycontrol_HC04	55	54.64346562342875	healthycontrol
healthycontrol_HC04	55	46.953188303677265	healthycontrol
healthycontrol_HC04	55	62.75414812434663	healthycontrol
healthycontrol_HC04	55	61.991779822586906	healthycontrol
healthycontrol_HC04	55	54.09319978336683	healthycontrol
healthycontrol_HC04	55	40.97626142501811	healthycontrol
healthycontrol_HC04	55	32.34737789261461	healthycontrol
healthycontrol_HC04	55	42.81807087991094	healthycontrol
healthycontrol_HC04	55	48.019488605755235	healthycontrol
healthycontrol_HC04	55	37.66271737728108	healthycontrol
healthycontrol_HC04	55	48.64600512454615	healthycontrol
healthycontrol_HC04	55	37.17575866989186	healthycontrol
healthycontrol_HC04	55	52.38845625573218	healthycontrol
healthycontrol_HC04	55	42.922694885327004	healthycontrol
healthycontrol_HC04	55	51.79047008543827	healthycontrol
healthycontrol_HC04	55	42.67362064389125	healthycontrol
healthycontrol_HC04	55	40.17592811653169	healthycontrol
healthycontrol_HC04	55	54.76834369698645	healthycontrol
healthycontrol_HC04	55	45.15677405593976	healthycontrol
healthycontrol_HC04	55	41.74136242224919	healthycontrol
healthycontrol_HC04	55	51.47713821366432	healthycontrol
healthycontrol_HC04	55	39.3281958837655	healthycontrol
healthycontrol_HC04	55	41.40053843340565	healthycontrol
healthycontrol_HC04	55	48.49570231460133	healthycontrol
healthycontrol_HC04	55	24.685750036023567	healthycontrol
healthycontrol_HC01	64	42.868509137218425	healthycontrol
healthycontrol_HC01	64	35.09077064476524	healthycontrol
healthycontrol_HC01	64	50.43487294754377	healthycontrol
healthycontrol_HC01	64	35.13989899990153	healthycontrol
healthycontrol_HC01	64	47.770460843966234	healthycontrol
healthycontrol_HC01	64	47.45357079180186	healthycontrol
healthycontrol_HC01	64	43.290407054247176	healthycontrol
healthycontrol_HC01	64	37.22687437370311	healthycontrol
healthycontrol_HC01	64	36.87580793054174	healthycontrol
healthycontrol_HC01	64	39.530562579205885	healthycontrol
healthycontrol_HC01	64	43.56420747722592	healthycontrol
healthycontrol_HC01	64	54.83093814463164	healthycontrol
healthycontrol_HC01	64	57.557742658845335	healthycontrol
healthycontrol_HC01	64	61.49147263748264	healthycontrol
healthycontrol_HC01	64	56.223879903747495	healthycontrol
healthycontrol_HC01	64	32.07717279737207	healthycontrol
healthycontrol_HC01	64	51.864412869797135	healthycontrol
healthycontrol_HC01	64	37.14401272278303	healthycontrol
healthycontrol_HC01	64	42.607163504604934	healthycontrol
healthycontrol_HC01	64	33.47741319611951	healthycontrol
healthycontrol_HC01	64	38.00768884909455	healthycontrol
healthycontrol_HC01	64	37.60690626189051	healthycontrol
healthycontrol_HC01	64	49.1622108616872	healthycontrol
healthycontrol_HC01	64	43.899905183631525	healthycontrol
healthycontrol_HC01	64	32.51813167430312	healthycontrol
healthycontrol_HC01	64	45.4289174052138	healthycontrol
healthycontrol_HC01	64	49.13636470840885	healthycontrol
healthycontrol_HC01	64	45.091854501054556	healthycontrol
healthycontrol_HC01	64	45.67461502141597	healthycontrol
healthycontrol_HC01	64	43.95135149333775	healthycontrol
healthycontrol_HC01	64	35.910409390129054	healthycontrol
healthycontrol_HC01	64	32.847393430562256	healthycontrol
healthycontrol_HC01	64	55.99231939814609	healthycontrol
healthycontrol_HC01	64	49.033693382727314	healthycontrol
healthycontrol_HC01	64	50.74057474910895	healthycontrol
healthycontrol_HC01	64	35.37148665090601	healthycontrol
healthycontrol_HC01	64	53.020111366975534	healthycontrol
healthycontrol_HC01	64	41.19407760421879	healthycontrol
healthycontrol_HC01	64	57.01583665062568	healthycontrol
healthycontrol_HC01	64	50.00209696629294	healthycontrol
healthycontrol_HC01	64	45.75963387149081	healthycontrol
healthycontrol_HC01	64	37.54261882600871	healthycontrol
healthycontrol_HC01	64	34.307814798682124	healthycontrol
healthycontrol_HC01	64	49.57444032326368	healthycontrol
healthycontrol_HC01	64	57.52642015747373	healthycontrol
healthycontrol_HC01	64	50.45456054618202	healthycontrol
healthycontrol_HC01	64	51.275563169991024	healthycontrol
healthycontrol_HC01	64	41.62848047236261	healthycontrol
healthycontrol_HC01	64	40.40351036101797	healthycontrol
healthycontrol_HC01	64	39.07946300303975	healthycontrol
healthycontrol_HC01	64	57.54185862121693	healthycontrol
healthycontrol_HC01	64	43.854056821594945	healthycontrol
healthycontrol_HC01	64	39.53224341029695	healthycontrol
healthycontrol_HC01	64	31.90009679819683	healthycontrol
healthycontrol_HC01	64	43.046008369596265	healthycontrol
healthycontrol_HC01	64	43.863883563536184	healthycontrol
healthycontrol_HC01	64	42.74635428690181	healthycontrol
healthycontrol_HC01	64	68.85981093813628	healthycontrol
healthycontrol_HC01	64	51.72952129635106	healthycontrol
healthycontrol_HC01	64	38.436526231368894	healthycontrol
healthycontrol_HC01	64	45.55319840562573	healthycontrol
healthycontrol_HC01	64	59.4042623447705	healthycontrol
healthycontrol_HC01	64	39.22015025935347	healthycontrol
healthycontrol_HC01	64	47.89184306232912	healthycontrol
healthycontrol_HC01	64	30.462644266650123	healthycontrol
healthycontrol_HC01	64	43.98760628256655	healthycontrol
healthycontrol_HC01	64	39.50089301700474	healthycontrol
healthycontrol_HC01	64	35.21763960719205	healthycontrol
healthycontrol_HC01	64	35.07172720400462	healthycontrol
healthycontrol_HC01	64	38.13584530367228	healthycontrol
healthycontrol_HC01	64	31.754959862110802	healthycontrol
healthycontrol_HC01	64	32.70351391210554	healthycontrol
healthycontrol_HC01	64	39.79684904472273	healthycontrol
healthycontrol_HC01	64	46.770623400029095	healthycontrol
healthycontrol_HC01	64	49.43875473270027	healthycontrol
healthycontrol_HC01	64	49.383475009988544	healthycontrol
healthycontrol_HC01	64	38.48302921856436	healthycontrol
healthycontrol_HC01	64	62.34703180031959	healthycontrol
healthycontrol_HC01	64	33.88884578916189	healthycontrol
healthycontrol_HC01	64	51.54940607018954	healthycontrol
healthycontrol_HC01	64	32.26114101413182	healthycontrol
healthycontrol_HC01	64	44.211425061418915	healthycontrol
healthycontrol_HC01	64	39.24759674209145	healthycontrol
healthycontrol_HC01	64	54.93380896676688	healthycontrol
healthycontrol_HC01	64	48.04464245604062	healthycontrol
healthycontrol_HC01	64	48.85562919525188	healthycontrol
healthycontrol_HC01	64	51.659366416232224	healthycontrol
healthycontrol_HC01	64	46.75687611429316	healthycontrol
healthycontrol_HC01	64	44.529632920469325	healthycontrol
healthycontrol_HC01	64	47.38089912700588	healthycontrol
healthycontrol_HC01	64	59.48670229556951	healthycontrol
healthycontrol_HC01	64	22.359443249677177	healthycontrol
healthycontrol_HC01	64	44.960942628186274	healthycontrol
healthycontrol_HC01	64	60.515360975194014	healthycontrol
healthycontrol_HC01	64	41.14553392823081	healthycontrol
healthycontrol_HC01	64	45.47407501260414	healthycontrol
healthycontrol_HC01	64	39.06042578898761	healthycontrol
healthycontrol_HC01	64	52.25233953333022	healthycontrol
healthycontrol_HC01	64	39.13289301137059	healthycontrol
healthycontrol_HC01	64	57.833788687735904	healthycontrol
healthycontrol_HC02	63	33.38096485035858	healthycontrol
healthycontrol_HC02	63	42.289656136061396	healthycontrol
healthycontrol_HC02	63	47.82912853061489	healthycontrol
healthycontrol_HC02	63	38.082135665128114	healthycontrol
healthycontrol_HC02	63	40.17686038954545	healthycontrol
healthycontrol_HC02	63	37.440387705253805	healthycontrol
healthycontrol_HC02	63	43.6243033106198	healthycontrol
healthycontrol_HC02	63	25.463511821477784	healthycontrol
healthycontrol_HC02	63	33.077779781054886	healthycontrol
healthycontrol_HC02	63	39.00237764040988	healthycontrol
healthycontrol_HC02	63	44.34603154286165	healthycontrol
healthycontrol_HC02	63	29.338873655037595	healthycontrol
healthycontrol_HC02	63	42.31639864548627	healthycontrol
healthycontrol_HC02	63	49.401353724173475	healthycontrol
healthycontrol_HC02	63	39.39460922008134	healthycontrol
healthycontrol_HC02	63	39.951041752232754	healthycontrol
healthycontrol_HC02	63	39.563185067083246	healthycontrol
healthycontrol_HC02	63	36.623435175834565	healthycontrol
healthycontrol_HC02	63	38.48074643129554	healthycontrol
healthycontrol_HC02	63	43.78399794572803	healthycontrol
healthycontrol_HC02	63	23.34183195371418	healthycontrol
healthycontrol_HC02	63	31.832632785228753	healthycontrol
healthycontrol_HC02	63	49.91257991584357	healthycontrol
healthycontrol_HC02	63	33.44698392467858	healthycontrol
healthycontrol_HC02	63	45.326186219946045	healthycontrol
healthycontrol_HC02	63	58.132849905685354	healthycontrol
healthycontrol_HC02	63	42.9337131141356	healthycontrol
healthycontrol_HC02	63	40.5827201020704	healthycontrol
healthycontrol_HC02	63	38.25188060225145	healthycontrol
healthycontrol_HC02	63	37.15029089109386	healthycontrol
healthycontrol_HC02	63	40.497344061045354	healthycontrol
healthycontrol_HC02	63	46.17503834168886	healthycontrol
healthycontrol_HC02	63	45.81389877435415	healthycontrol
healthycontrol_HC02	63	56.3740747497649	healthycontrol
healthycontrol_HC02	63	37.011709445011114	healthycontrol
healthycontrol_HC02	63	42.54956607770174	healthycontrol
healthycontrol_HC02	63	42.40519264358584	healthycontrol
healthycontrol_HC02	63	38.28296668331439	healthycontrol
healthycontrol_HC02	63	42.32276802741771	healthycontrol
healthycontrol_HC02	63	40.592287803719294	healthycontrol
healthycontrol_HC02	63	32.789945475765336	healthycontrol
healthycontrol_HC02	63	49.09474645899434	healthycontrol
healthycontrol_HC02	63	38.787459395210675	healthycontrol
healthycontrol_HC02	63	50.98993430208398	healthycontrol
healthycontrol_HC02	63	41.04028662942925	healthycontrol
healthycontrol_HC02	63	53.566684876660226	healthycontrol
healthycontrol_HC02	63	20.310542067612566	healthycontrol
healthycontrol_HC02	63	19.820793834922487	healthycontrol
healthycontrol_HC02	63	42.24700927065105	healthycontrol
healthycontrol_HC02	63	36.53053323658843	healthycontrol
healthycontrol_HC02	63	37.55766018715448	healthycontrol
healthycontrol_HC02	63	46.111325133211196	healthycontrol
healthycontrol_HC02	63	44.57905752081041	healthycontrol
healthycontrol_HC02	63	36.25851062850443	healthycontrol
healthycontrol_HC02	63	50.55259490938093	healthycontrol
healthycontrol_HC02	63	32.159879994064674	healthycontrol
healthycontrol_HC02	63	41.756173572390125	healthycontrol
healthycontrol_HC02	63	37.07683804246272	healthycontrol
healthycontrol_HC02	63	27.049329596743732	healthycontrol
healthycontrol_HC02	63	36.720185865516434	healthycontrol
healthycontrol_HC02	63	41.53531273310373	healthycontrol
healthycontrol_HC02	63	43.049525954056456	healthycontrol
healthycontrol_HC02	63	42.32535375750198	healthycontrol
healthycontrol_HC02	63	32.41898615399751	healthycontrol
healthycontrol_HC02	63	38.37064956474465	healthycontrol
healthycontrol_HC02	63	47.031671675442645	healthycontrol
healthycontrol_HC02	63	43.911104469767615	healthycontrol
healthycontrol_HC02	63	34.9944570201229	healthycontrol
healthycontrol_HC02	63	36.93360001682261	healthycontrol
healthycontrol_HC02	63	54.322823136753044	healthycontrol
healthycontrol_HC02	63	34.92497281789864	healthycontrol
healthycontrol_HC02	63	30.659853439365527	healthycontrol
healthycontrol_HC02	63	30.254864734820586	healthycontrol
healthycontrol_HC02	63	43.13775199304319	healthycontrol
healthycontrol_HC02	63	44.34793986634099	healthycontrol
healthycontrol_HC02	63	39.41259905037093	healthycontrol
healthycontrol_HC02	63	33.544722666760755	healthycontrol
healthycontrol_HC02	63	39.66054567643403	healthycontrol
healthycontrol_HC02	63	44.87314487985726	healthycontrol
healthycontrol_HC02	63	47.46970329452836	healthycontrol
healthycontrol_HC02	63	40.90267220708181	healthycontrol
healthycontrol_HC02	63	36.395257262824266	healthycontrol
healthycontrol_HC02	63	27.083396841686046	healthycontrol
healthycontrol_HC02	63	38.865627339719865	healthycontrol
healthycontrol_HC02	63	54.57308425275465	healthycontrol
healthycontrol_HC02	63	24.371852032591633	healthycontrol
healthycontrol_HC02	63	25.89855112642796	healthycontrol
healthycontrol_HC02	63	39.63569787640912	healthycontrol
healthycontrol_HC02	63	43.222379311209885	healthycontrol
healthycontrol_HC02	63	33.14952947874615	healthycontrol
healthycontrol_HC02	63	49.503510997164	healthycontrol
healthycontrol_HC02	63	42.416576758460415	healthycontrol
healthycontrol_HC02	63	38.2167460765924	healthycontrol
healthycontrol_HC02	63	34.96004901851303	healthycontrol
healthycontrol_HC02	63	32.98377491491093	healthycontrol
healthycontrol_HC02	63	39.51107731457653	healthycontrol
healthycontrol_HC02	63	48.371992613756404	healthycontrol
healthycontrol_HC02	63	44.73321707782609	healthycontrol
healthycontrol_HC02	63	47.646236398238756	healthycontrol
healthycontrol_HC02	63	45.28546176792508	healthycontrol
healthycontrol_HC08	39	28.850217374179998	healthycontrol
healthycontrol_HC08	39	65.31248078368073	healthycontrol
healthycontrol_HC08	39	39.23922034515781	healthycontrol
healthycontrol_HC08	39	42.57707519140276	healthycontrol
healthycontrol_HC08	39	41.247887066436114	healthycontrol
healthycontrol_HC08	39	37.796092909978036	healthycontrol
healthycontrol_HC08	39	36.2767091775738	healthycontrol
healthycontrol_HC08	39	55.46238594791699	healthycontrol
healthycontrol_HC08	39	46.90244241214805	healthycontrol
healthycontrol_HC08	39	33.77343696328902	healthycontrol
healthycontrol_HC08	39	51.81419853121748	healthycontrol
healthycontrol_HC08	39	30.09236215402481	healthycontrol
healthycontrol_HC08	39	36.27435505315446	healthycontrol
healthycontrol_HC08	39	43.93983347079562	healthycontrol
healthycontrol_HC08	39	47.71716271215755	healthycontrol
healthycontrol_HC08	39	39.20478939215903	healthycontrol
healthycontrol_HC08	39	36.88984675937659	healthycontrol
healthycontrol_HC08	39	36.83683629734438	healthycontrol
healthycontrol_HC08	39	21.84206151801363	healthycontrol
healthycontrol_HC08	39	42.14754187121509	healthycontrol
healthycontrol_HC08	39	50.189367376730914	healthycontrol
healthycontrol_HC08	39	39.420439139139006	healthycontrol
healthycontrol_HC08	39	45.75940762240549	healthycontrol
healthycontrol_HC08	39	26.740532122301726	healthycontrol
healthycontrol_HC08	39	26.029263193658625	healthycontrol
healthycontrol_HC08	39	21.22292186580973	healthycontrol
healthycontrol_HC08	39	34.429777162597745	healthycontrol
healthycontrol_HC08	39	33.372831345259165	healthycontrol
healthycontrol_HC08	39	52.77589750634715	healthycontrol
healthycontrol_HC08	39	25.84353403429431	healthycontrol
healthycontrol_HC08	39	32.46332304597932	healthycontrol
healthycontrol_HC08	39	36.92685132107695	healthycontrol
healthycontrol_HC08	39	39.84342603236868	healthycontrol
healthycontrol_HC08	39	38.83419490488714	healthycontrol
healthycontrol_HC08	39	36.73743520601882	healthycontrol
healthycontrol_HC08	39	42.20319007301388	healthycontrol
healthycontrol_HC08	39	33.38608576583029	healthycontrol
healthycontrol_HC08	39	36.68281135183064	healthycontrol
healthycontrol_HC08	39	36.75759530805729	healthycontrol
healthycontrol_HC08	39	33.78243557718553	healthycontrol
healthycontrol_HC08	39	36.259607823930295	healthycontrol
healthycontrol_HC08	39	46.18975939422007	healthycontrol
healthycontrol_HC08	39	33.02418192715281	healthycontrol
healthycontrol_HC08	39	41.635296501738445	healthycontrol
healthycontrol_HC08	39	54.80497865960435	healthycontrol
healthycontrol_HC08	39	54.2834893509315	healthycontrol
healthycontrol_HC08	39	37.2445491454412	healthycontrol
healthycontrol_HC08	39	40.22103250601669	healthycontrol
healthycontrol_HC08	39	41.203295466293085	healthycontrol
healthycontrol_HC08	39	44.27372447676372	healthycontrol
healthycontrol_HC08	39	46.326148970005605	healthycontrol
healthycontrol_HC08	39	28.94725644512175	healthycontrol
healthycontrol_HC08	39	39.02123479625479	healthycontrol
healthycontrol_HC08	39	26.82332995246591	healthycontrol
healthycontrol_HC08	39	37.91697503687542	healthycontrol
healthycontrol_HC08	39	45.97493391939653	healthycontrol
healthycontrol_HC08	39	43.33495608946596	healthycontrol
healthycontrol_HC08	39	37.6027469050815	healthycontrol
healthycontrol_HC08	39	43.434502049521065	healthycontrol
healthycontrol_HC08	39	38.66948710995887	healthycontrol
healthycontrol_HC08	39	24.928830450829068	healthycontrol
healthycontrol_HC08	39	43.074182715133865	healthycontrol
healthycontrol_HC08	39	44.40570436193197	healthycontrol
healthycontrol_HC08	39	26.162128614141363	healthycontrol
healthycontrol_HC08	39	42.77800780689578	healthycontrol
healthycontrol_HC08	39	33.087814046049026	healthycontrol
healthycontrol_HC08	39	39.582383422138406	healthycontrol
healthycontrol_HC08	39	42.14129081486901	healthycontrol
healthycontrol_HC08	39	44.795948378118254	healthycontrol
healthycontrol_HC08	39	42.52380187615026	healthycontrol
healthycontrol_HC08	39	51.12828480115513	healthycontrol
healthycontrol_HC08	39	29.08556119871256	healthycontrol
healthycontrol_HC08	39	23.186538056406107	healthycontrol
healthycontrol_HC08	39	24.24084177877563	healthycontrol
healthycontrol_HC08	39	25.670350391468673	healthycontrol
healthycontrol_HC08	39	35.61276329001518	healthycontrol
healthycontrol_HC08	39	37.92198096020993	healthycontrol
healthycontrol_HC08	39	38.00414155487836	healthycontrol
healthycontrol_HC08	39	60.91101292431369	healthycontrol
healthycontrol_HC08	39	44.28153467393132	healthycontrol
healthycontrol_HC08	39	35.26776587880614	healthycontrol
healthycontrol_HC08	39	25.659585825000867	healthycontrol
healthycontrol_HC08	39	27.181457037902412	healthycontrol
healthycontrol_HC08	39	47.12049602057161	healthycontrol
healthycontrol_HC08	39	47.072564830491785	healthycontrol
healthycontrol_HC08	39	43.20467154745429	healthycontrol
healthycontrol_HC08	39	55.17438014884639	healthycontrol
healthycontrol_HC08	39	40.667299790783765	healthycontrol
healthycontrol_HC08	39	48.71072938454379	healthycontrol
healthycontrol_HC08	39	35.09370635328048	healthycontrol
healthycontrol_HC08	39	43.22091368627439	healthycontrol
healthycontrol_HC08	39	41.42757318406649	healthycontrol
healthycontrol_HC08	39	40.529746417920045	healthycontrol
healthycontrol_HC08	39	33.30051556104612	healthycontrol
healthycontrol_HC08	39	32.04426773817254	healthycontrol
healthycontrol_HC08	39	30.151599370931446	healthycontrol
healthycontrol_HC08	39	33.2942133571145	healthycontrol
healthycontrol_HC08	39	30.427282730892564	healthycontrol
healthycontrol_HC08	39	23.35440914075588	healthycontrol
healthycontrol_HC08	39	44.000656845236236	healthycontrol
healthycontrol_HC03	51	42.1269447970221	healthycontrol
healthycontrol_HC03	51	42.34067715248619	healthycontrol
healthycontrol_HC03	51	48.478524955493754	healthycontrol
healthycontrol_HC03	51	61.0871838663991	healthycontrol
healthycontrol_HC03	51	58.76479786127848	healthycontrol
healthycontrol_HC03	51	57.06062712191617	healthycontrol
healthycontrol_HC03	51	50.76462325132242	healthycontrol
healthycontrol_HC03	51	51.2352589907384	healthycontrol
healthycontrol_HC03	51	40.33347264665244	healthycontrol
healthycontrol_HC03	51	47.148828683638484	healthycontrol
healthycontrol_HC03	51	60.07030362641554	healthycontrol
healthycontrol_HC03	51	57.453489215760875	healthycontrol
healthycontrol_HC03	51	67.8495287798569	healthycontrol
healthycontrol_HC03	51	53.124429294582065	healthycontrol
healthycontrol_HC03	51	58.65899064997922	healthycontrol
healthycontrol_HC03	51	64.8301349697798	healthycontrol
healthycontrol_HC03	51	48.60409797301132	healthycontrol
healthycontrol_HC03	51	62.98416030597252	healthycontrol
healthycontrol_HC03	51	46.12177352067	healthycontrol
healthycontrol_HC03	51	57.539730551189855	healthycontrol
healthycontrol_HC03	51	62.86547459208857	healthycontrol
healthycontrol_HC03	51	54.15058523806307	healthycontrol
healthycontrol_HC03	51	52.56918601485192	healthycontrol
healthycontrol_HC03	51	52.62796366844104	healthycontrol
healthycontrol_HC03	51	67.05380270414236	healthycontrol
healthycontrol_HC03	51	48.92831381378026	healthycontrol
healthycontrol_HC03	51	43.127672951571185	healthycontrol
healthycontrol_HC03	51	38.72480686326316	healthycontrol
healthycontrol_HC03	51	43.52653024263989	healthycontrol
healthycontrol_HC03	51	44.73033721755707	healthycontrol
healthycontrol_HC03	51	45.27073435046062	healthycontrol
healthycontrol_HC03	51	49.41402157862059	healthycontrol
healthycontrol_HC03	51	50.71398115715916	healthycontrol
healthycontrol_HC03	51	50.00605458718152	healthycontrol
healthycontrol_HC03	51	49.53931528388838	healthycontrol
healthycontrol_HC03	51	63.07459430332711	healthycontrol
healthycontrol_HC03	51	56.54838310093957	healthycontrol
healthycontrol_HC03	51	53.786014624354024	healthycontrol
healthycontrol_HC03	51	51.831542167349056	healthycontrol
healthycontrol_HC03	51	37.291570039081385	healthycontrol
healthycontrol_HC03	51	52.74263635410914	healthycontrol
healthycontrol_HC03	51	42.79226595395709	healthycontrol
healthycontrol_HC03	51	49.25692580200033	healthycontrol
healthycontrol_HC03	51	42.84038334349592	healthycontrol
healthycontrol_HC03	51	66.73829452230491	healthycontrol
healthycontrol_HC03	51	53.394277455522065	healthycontrol
healthycontrol_HC03	51	41.81427114844166	healthycontrol
healthycontrol_HC03	51	47.68839230350328	healthycontrol
healthycontrol_HC03	51	65.21254908105307	healthycontrol
healthycontrol_HC03	51	40.71186572448278	healthycontrol
healthycontrol_HC03	51	59.37521069643096	healthycontrol
healthycontrol_HC03	51	54.665772897666805	healthycontrol
healthycontrol_HC03	51	58.43263835740986	healthycontrol
healthycontrol_HC03	51	49.79363978808841	healthycontrol
healthycontrol_HC03	51	53.689334297542594	healthycontrol
healthycontrol_HC03	51	59.5887725639982	healthycontrol
healthycontrol_HC03	51	58.08037370375118	healthycontrol
healthycontrol_HC03	51	73.61421557896585	healthycontrol
healthycontrol_HC03	51	56.338508954790356	healthycontrol
healthycontrol_HC03	51	58.849985032553654	healthycontrol
healthycontrol_HC03	51	55.704671284980904	healthycontrol
healthycontrol_HC03	51	50.89232599092137	healthycontrol
healthycontrol_HC03	51	35.964034779929406	healthycontrol
healthycontrol_HC03	51	52.19332193211594	healthycontrol
healthycontrol_HC03	51	46.689510573665906	healthycontrol
healthycontrol_HC03	51	33.974379847883675	healthycontrol
healthycontrol_HC03	51	49.801357252142566	healthycontrol
healthycontrol_HC03	51	63.50725947152503	healthycontrol
healthycontrol_HC03	51	43.46648619229865	healthycontrol
healthycontrol_HC03	51	47.04235480073037	healthycontrol
healthycontrol_HC03	51	58.82402282082148	healthycontrol
healthycontrol_HC03	51	55.71906570358074	healthycontrol
healthycontrol_HC03	51	47.63446060989901	healthycontrol
healthycontrol_HC03	51	66.65928563346266	healthycontrol
healthycontrol_HC03	51	57.00541518854015	healthycontrol
healthycontrol_HC03	51	65.25215147876331	healthycontrol
healthycontrol_HC03	51	53.009644059241445	healthycontrol
healthycontrol_HC03	51	43.15293302005981	healthycontrol
healthycontrol_HC03	51	52.7777620502973	healthycontrol
healthycontrol_HC03	51	56.07107722301311	healthycontrol
healthycontrol_HC03	51	62.09262352965301	healthycontrol
healthycontrol_HC03	51	75.21483241177503	healthycontrol
healthycontrol_HC03	51	51.452286350714374	healthycontrol
healthycontrol_HC03	51	57.18781024290243	healthycontrol
healthycontrol_HC03	51	50.8725724712761	healthycontrol
healthycontrol_HC03	51	36.02283873815865	healthycontrol
healthycontrol_HC03	51	43.646519762491685	healthycontrol
healthycontrol_HC03	51	60.23239956561556	healthycontrol
healthycontrol_HC03	51	56.011707138702604	healthycontrol
healthycontrol_HC03	51	57.592139806113025	healthycontrol
healthycontrol_HC03	51	53.12903823531998	healthycontrol
healthycontrol_HC03	51	53.90998143196515	healthycontrol
healthycontrol_HC03	51	36.907799021966206	healthycontrol
healthycontrol_HC03	51	46.89104676051937	healthycontrol
healthycontrol_HC03	51	51.86579615900217	healthycontrol
healthycontrol_HC03	51	45.342075672554984	healthycontrol
healthycontrol_HC03	51	45.60470674695248	healthycontrol
healthycontrol_HC03	51	38.37139728824852	healthycontrol
healthycontrol_HC03	51	36.57709155097045	healthycontrol
healthycontrol_HC03	51	58.76951860296734	healthycontrol
healthycontrol_HC05	63	52.90185251739615	healthycontrol
healthycontrol_HC05	63	27.411755078421347	healthycontrol
healthycontrol_HC05	63	37.19646997792269	healthycontrol
healthycontrol_HC05	63	48.2675670991421	healthycontrol
healthycontrol_HC05	63	68.59366489040451	healthycontrol
healthycontrol_HC05	63	54.11110659803768	healthycontrol
healthycontrol_HC05	63	47.82086728170801	healthycontrol
healthycontrol_HC05	63	47.30308874595049	healthycontrol
healthycontrol_HC05	63	49.34282226606706	healthycontrol
healthycontrol_HC05	63	59.35580740277548	healthycontrol
healthycontrol_HC05	63	44.83447743339292	healthycontrol
healthycontrol_HC05	63	46.932377369532915	healthycontrol
healthycontrol_HC05	63	58.75637901320405	healthycontrol
healthycontrol_HC05	63	36.17118878930087	healthycontrol
healthycontrol_HC05	63	54.54236060142904	healthycontrol
healthycontrol_HC05	63	56.437702397303255	healthycontrol
healthycontrol_HC05	63	45.92902126200438	healthycontrol
healthycontrol_HC05	63	46.39626139218484	healthycontrol
healthycontrol_HC05	63	46.11351559610735	healthycontrol
healthycontrol_HC05	63	33.53375211156005	healthycontrol
healthycontrol_HC05	63	42.60289136103952	healthycontrol
healthycontrol_HC05	63	42.43262284794528	healthycontrol
healthycontrol_HC05	63	64.18192450436257	healthycontrol
healthycontrol_HC05	63	50.53211321240744	healthycontrol
healthycontrol_HC05	63	43.22676098099286	healthycontrol
healthycontrol_HC05	63	57.798053157940664	healthycontrol
healthycontrol_HC05	63	54.19134360140575	healthycontrol
healthycontrol_HC05	63	46.4519181183155	healthycontrol
healthycontrol_HC05	63	51.222774100258846	healthycontrol
healthycontrol_HC05	63	39.341979557289	healthycontrol
healthycontrol_HC05	63	52.93081092455423	healthycontrol
healthycontrol_HC05	63	60.6351481701397	healthycontrol
healthycontrol_HC05	63	42.68277092459208	healthycontrol
healthycontrol_HC05	63	46.49121951380166	healthycontrol
healthycontrol_HC05	63	42.328184765426634	healthycontrol
healthycontrol_HC05	63	36.22029420712528	healthycontrol
healthycontrol_HC05	63	55.040105908428075	healthycontrol
healthycontrol_HC05	63	50.081971984680955	healthycontrol
healthycontrol_HC05	63	45.17849880344082	healthycontrol
healthycontrol_HC05	63	47.74304581640479	healthycontrol
healthycontrol_HC05	63	55.382237194295435	healthycontrol
healthycontrol_HC05	63	57.04118448694181	healthycontrol
healthycontrol_HC05	63	47.48867424198323	healthycontrol
healthycontrol_HC05	63	52.4798889579362	healthycontrol
healthycontrol_HC05	63	60.578689939358235	healthycontrol
healthycontrol_HC05	63	68.5971371170207	healthycontrol
healthycontrol_HC05	63	29.97989488931286	healthycontrol
healthycontrol_HC05	63	50.234924726785735	healthycontrol
healthycontrol_HC05	63	47.84873475464439	healthycontrol
healthycontrol_HC05	63	57.72324370930737	healthycontrol
healthycontrol_HC05	63	51.069765399426345	healthycontrol
healthycontrol_HC05	63	33.25031495420097	healthycontrol
healthycontrol_HC05	63	51.37973988218055	healthycontrol
healthycontrol_HC05	63	36.99803212580375	healthycontrol
healthycontrol_HC05	63	52.77123219051134	healthycontrol
healthycontrol_HC05	63	37.076268275511765	healthycontrol
healthycontrol_HC05	63	48.91849546805258	healthycontrol
healthycontrol_HC05	63	42.27252744172295	healthycontrol
healthycontrol_HC05	63	42.80251481408462	healthycontrol
healthycontrol_HC05	63	59.08025201491409	healthycontrol
healthycontrol_HC05	63	54.18250447483126	healthycontrol
healthycontrol_HC05	63	51.63393610140963	healthycontrol
healthycontrol_HC05	63	56.89231088647287	healthycontrol
healthycontrol_HC05	63	42.219656538304584	healthycontrol
healthycontrol_HC05	63	52.46119723290451	healthycontrol
healthycontrol_HC05	63	51.62229132216073	healthycontrol
healthycontrol_HC05	63	53.86453656813444	healthycontrol
healthycontrol_HC05	63	41.400680237085915	healthycontrol
healthycontrol_HC05	63	46.75777291357295	healthycontrol
healthycontrol_HC05	63	61.447311625004716	healthycontrol
healthycontrol_HC05	63	34.91134005000777	healthycontrol
healthycontrol_HC05	63	53.850518033110724	healthycontrol
healthycontrol_HC05	63	48.05324065478413	healthycontrol
healthycontrol_HC05	63	42.08129589722021	healthycontrol
healthycontrol_HC05	63	60.964488081089485	healthycontrol
healthycontrol_HC05	63	52.782850157883175	healthycontrol
healthycontrol_HC05	63	40.101229550627686	healthycontrol
healthycontrol_HC05	63	53.10848237908348	healthycontrol
healthycontrol_HC05	63	46.244793913299205	healthycontrol
healthycontrol_HC05	63	63.400605152229765	healthycontrol
healthycontrol_HC05	63	51.49826667144221	healthycontrol
healthycontrol_HC05	63	44.061509498488824	healthycontrol
healthycontrol_HC05	63	59.52573604024635	healthycontrol
healthycontrol_HC05	63	55.26838038293382	healthycontrol
healthycontrol_HC05	63	52.99155341548712	healthycontrol
healthycontrol_HC05	63	47.80222985496734	healthycontrol
healthycontrol_HC05	63	45.74768053523332	healthycontrol
healthycontrol_HC05	63	32.400870330422066	healthycontrol
healthycontrol_HC05	63	36.29154995106298	healthycontrol
healthycontrol_HC05	63	64.72666259210806	healthycontrol
healthycontrol_HC05	63	48.32489785696956	healthycontrol
healthycontrol_HC05	63	54.415370564757765	healthycontrol
healthycontrol_HC05	63	56.05735669390425	healthycontrol
healthycontrol_HC05	63	68.27126542888247	healthycontrol
healthycontrol_HC05	63	33.5090415514546	healthycontrol
healthycontrol_HC05	63	32.54734526128028	healthycontrol
healthycontrol_HC05	63	70.7096087847544	healthycontrol
healthycontrol_HC05	63	48.40837843008093	healthycontrol
healthycontrol_HC05	63	28.114123077304185	healthycontrol
healthycontrol_HC05	63	49.223137828690334	healthycontrol
healthycontrol_HC06	60	44.959122503380186	healthycontrol
healthycontrol_HC06	60	55.8382410568217	healthycontrol
healthycontrol_HC06	60	50.13310025447296	healthycontrol
healthycontrol_HC06	60	49.30842574956734	healthycontrol
healthycontrol_HC06	60	38.77915019593893	healthycontrol
healthycontrol_HC06	60	60.0290962395546	healthycontrol
healthycontrol_HC06	60	44.18541048808336	healthycontrol
healthycontrol_HC06	60	42.51837783234432	healthycontrol
healthycontrol_HC06	60	45.62766936578651	healthycontrol
healthycontrol_HC06	60	45.865314137426004	healthycontrol
healthycontrol_HC06	60	35.68794700122365	healthycontrol
healthycontrol_HC06	60	53.53829084800779	healthycontrol
healthycontrol_HC06	60	42.41523160576588	healthycontrol
healthycontrol_HC06	60	37.47456165632363	healthycontrol
healthycontrol_HC06	60	51.87046177032238	healthycontrol
healthycontrol_HC06	60	32.3152763061709	healthycontrol
healthycontrol_HC06	60	53.201769747811696	healthycontrol
healthycontrol_HC06	60	35.59655281274724	healthycontrol
healthycontrol_HC06	60	43.32145806387407	healthycontrol
healthycontrol_HC06	60	39.001399144153076	healthycontrol
healthycontrol_HC06	60	62.178176767554284	healthycontrol
healthycontrol_HC06	60	58.745758115314565	healthycontrol
healthycontrol_HC06	60	39.81469313760744	healthycontrol
healthycontrol_HC06	60	49.821425628965756	healthycontrol
healthycontrol_HC06	60	44.861728167392194	healthycontrol
healthycontrol_HC06	60	34.83409051897242	healthycontrol
healthycontrol_HC06	60	48.20258344494484	healthycontrol
healthycontrol_HC06	60	32.40409232958763	healthycontrol
healthycontrol_HC06	60	38.69247010002177	healthycontrol
healthycontrol_HC06	60	44.58886181013459	healthycontrol
healthycontrol_HC06	60	40.18857923088096	healthycontrol
healthycontrol_HC06	60	48.40089288376628	healthycontrol
healthycontrol_HC06	60	36.66336899627215	healthycontrol
healthycontrol_HC06	60	54.96293156362354	healthycontrol
healthycontrol_HC06	60	41.66366375459809	healthycontrol
healthycontrol_HC06	60	54.62368290226311	healthycontrol
healthycontrol_HC06	60	47.26148499599008	healthycontrol
healthycontrol_HC06	60	50.9121465041117	healthycontrol
healthycontrol_HC06	60	44.98899516310873	healthycontrol
healthycontrol_HC06	60	48.64095946652647	healthycontrol
healthycontrol_HC06	60	57.25064714346527	healthycontrol
healthycontrol_HC06	60	47.12970940637836	healthycontrol
healthycontrol_HC06	60	50.655096940182894	healthycontrol
healthycontrol_HC06	60	57.96710507028547	healthycontrol
healthycontrol_HC06	60	51.51005964647533	healthycontrol
healthycontrol_HC06	60	40.15711677309424	healthycontrol
healthycontrol_HC06	60	50.395525861831544	healthycontrol
healthycontrol_HC06	60	33.59516578825493	healthycontrol
healthycontrol_HC06	60	50.75517135009436	healthycontrol
healthycontrol_HC06	60	61.110645395890785	healthycontrol
healthycontrol_HC06	60	58.68609011747	healthycontrol
healthycontrol_HC06	60	53.96475973942369	healthycontrol
healthycontrol_HC06	60	51.43239382725981	healthycontrol
healthycontrol_HC06	60	52.787451067318145	healthycontrol
healthycontrol_HC06	60	40.01527058961353	healthycontrol
healthycontrol_HC06	60	42.789805376701175	healthycontrol
healthycontrol_HC06	60	50.12740497781987	healthycontrol
healthycontrol_HC06	60	41.80976539745211	healthycontrol
healthycontrol_HC06	60	45.2488345742333	healthycontrol
healthycontrol_HC06	60	44.77556979172197	healthycontrol
healthycontrol_HC06	60	51.22196839796363	healthycontrol
healthycontrol_HC06	60	50.268996051331015	healthycontrol
healthycontrol_HC06	60	43.83027839671918	healthycontrol
healthycontrol_HC06	60	33.22035606832667	healthycontrol
healthycontrol_HC06	60	39.9419596884207	healthycontrol
healthycontrol_HC06	60	43.34746069340205	healthycontrol
healthycontrol_HC06	60	55.86782680112867	healthycontrol
healthycontrol_HC06	60	42.85385399610267	healthycontrol
healthycontrol_HC06	60	65.73186683377307	healthycontrol
healthycontrol_HC06	60	49.28015247232296	healthycontrol
healthycontrol_HC06	60	53.1919079581657	healthycontrol
healthycontrol_HC06	60	51.103408098163236	healthycontrol
healthycontrol_HC06	60	45.880735416669346	healthycontrol
healthycontrol_HC06	60	56.67789968024746	healthycontrol
healthycontrol_HC06	60	53.07695003415161	healthycontrol
healthycontrol_HC06	60	41.81746265877465	healthycontrol
healthycontrol_HC06	60	36.39861981148086	healthycontrol
healthycontrol_HC06	60	41.01181302585198	healthycontrol
healthycontrol_HC06	60	34.368007218770416	healthycontrol
healthycontrol_HC06	60	42.71046180584908	healthycontrol
healthycontrol_HC06	60	47.19835722690178	healthycontrol
healthycontrol_HC06	60	41.4586697917199	healthycontrol
healthycontrol_HC06	60	49.41441997293604	healthycontrol
healthycontrol_HC06	60	52.94481413101516	healthycontrol
healthycontrol_HC06	60	52.780588075185584	healthycontrol
healthycontrol_HC06	60	49.463498420106184	healthycontrol
healthycontrol_HC06	60	27.18858783629562	healthycontrol
healthycontrol_HC06	60	36.93423758355877	healthycontrol
healthycontrol_HC06	60	45.55082452548839	healthycontrol
healthycontrol_HC06	60	48.69832964044066	healthycontrol
healthycontrol_HC06	60	48.176599813619276	healthycontrol
healthycontrol_HC06	60	46.456208649488566	healthycontrol
healthycontrol_HC06	60	36.39310712749735	healthycontrol
healthycontrol_HC06	60	50.982636650486576	healthycontrol
healthycontrol_HC06	60	52.29419168459218	healthycontrol
healthycontrol_HC06	60	50.849520736975386	healthycontrol
healthycontrol_HC06	60	31.42437357859503	healthycontrol
healthycontrol_HC06	60	48.436471894603784	healthycontrol
healthycontrol_HC06	60	42.256550525675905	healthycontrol
healthycontrol_HC06	60	64.940369036764	healthycontrol
healthycontrol_HC11	60	49.46643846683923	healthycontrol
healthycontrol_HC11	60	66.15353690512856	healthycontrol
healthycontrol_HC11	60	44.45900660441686	healthycontrol
healthycontrol_HC11	60	68.8248544515221	healthycontrol
healthycontrol_HC11	60	55.364724606093716	healthycontrol
healthycontrol_HC11	60	69.80712801692769	healthycontrol
healthycontrol_HC11	60	45.58533751034263	healthycontrol
healthycontrol_HC11	60	58.55698265571503	healthycontrol
healthycontrol_HC11	60	61.15877138230395	healthycontrol
healthycontrol_HC11	60	54.13867255206409	healthycontrol
healthycontrol_HC11	60	61.16919192302569	healthycontrol
healthycontrol_HC11	60	50.52805439399374	healthycontrol
healthycontrol_HC11	60	66.70809165686815	healthycontrol
healthycontrol_HC11	60	73.54717232703493	healthycontrol
healthycontrol_HC11	60	50.96069136089662	healthycontrol
healthycontrol_HC11	60	45.57118897865723	healthycontrol
healthycontrol_HC11	60	58.255254922355675	healthycontrol
healthycontrol_HC11	60	61.15343523903639	healthycontrol
healthycontrol_HC11	60	71.9666933436558	healthycontrol
healthycontrol_HC11	60	49.46924807615613	healthycontrol
healthycontrol_HC11	60	57.335606083374735	healthycontrol
healthycontrol_HC11	60	57.4509303933828	healthycontrol
healthycontrol_HC11	60	35.031254541080266	healthycontrol
healthycontrol_HC11	60	61.81062060311865	healthycontrol
healthycontrol_HC11	60	56.939962655335044	healthycontrol
healthycontrol_HC11	60	56.085343452452925	healthycontrol
healthycontrol_HC11	60	64.8272376677934	healthycontrol
healthycontrol_HC11	60	55.67241239282462	healthycontrol
healthycontrol_HC11	60	65.04981757664794	healthycontrol
healthycontrol_HC11	60	80.8514780135936	healthycontrol
healthycontrol_HC11	60	48.912966044160584	healthycontrol
healthycontrol_HC11	60	72.68901217327966	healthycontrol
healthycontrol_HC11	60	43.44467320197183	healthycontrol
healthycontrol_HC11	60	49.712435236567764	healthycontrol
healthycontrol_HC11	60	71.71910510859153	healthycontrol
healthycontrol_HC11	60	56.29766398522966	healthycontrol
healthycontrol_HC11	60	65.47881443722963	healthycontrol
healthycontrol_HC11	60	55.04727204105091	healthycontrol
healthycontrol_HC11	60	45.33869838943046	healthycontrol
healthycontrol_HC11	60	55.59087826521724	healthycontrol
healthycontrol_HC11	60	46.3288648062537	healthycontrol
healthycontrol_HC11	60	64.10649742701737	healthycontrol
healthycontrol_HC11	60	53.3855811160344	healthycontrol
healthycontrol_HC11	60	60.33059339877145	healthycontrol
healthycontrol_HC11	60	64.90733843479991	healthycontrol
healthycontrol_HC11	60	57.97528039235522	healthycontrol
healthycontrol_HC11	60	50.2954305726015	healthycontrol
healthycontrol_HC11	60	52.08095672658642	healthycontrol
healthycontrol_HC11	60	65.56940578076727	healthycontrol
healthycontrol_HC11	60	48.233721930135864	healthycontrol
healthycontrol_HC11	60	49.77887886591741	healthycontrol
healthycontrol_HC11	60	49.69068702519083	healthycontrol
healthycontrol_HC11	60	71.05827176149124	healthycontrol
healthycontrol_HC11	60	75.23493389441128	healthycontrol
healthycontrol_HC11	60	65.10326277246664	healthycontrol
healthycontrol_HC11	60	68.32212678884346	healthycontrol
healthycontrol_HC11	60	71.61752447144374	healthycontrol
healthycontrol_HC11	60	61.99844164189184	healthycontrol
healthycontrol_HC11	60	52.206829197226746	healthycontrol
healthycontrol_HC11	60	78.19988429217008	healthycontrol
healthycontrol_HC11	60	54.66807045294171	healthycontrol
healthycontrol_HC11	60	45.032970899788914	healthycontrol
healthycontrol_HC11	60	38.13074394433436	healthycontrol
healthycontrol_HC11	60	61.13694121060358	healthycontrol
healthycontrol_HC11	60	54.62669546590747	healthycontrol
healthycontrol_HC11	60	52.72368351410676	healthycontrol
healthycontrol_HC11	60	52.26978988715616	healthycontrol
healthycontrol_HC11	60	65.01533539252165	healthycontrol
healthycontrol_HC11	60	69.0471261081141	healthycontrol
healthycontrol_HC11	60	55.30442606299227	healthycontrol
healthycontrol_HC11	60	67.62982031158526	healthycontrol
healthycontrol_HC11	60	54.69888414914028	healthycontrol
healthycontrol_HC11	60	74.12785532654634	healthycontrol
healthycontrol_HC11	60	40.462985749576106	healthycontrol
healthycontrol_HC11	60	48.89965882102329	healthycontrol
healthycontrol_HC11	60	48.349767578533736	healthycontrol
healthycontrol_HC11	60	66.50437044461637	healthycontrol
healthycontrol_HC11	60	54.522492637753324	healthycontrol
healthycontrol_HC11	60	51.00741996886363	healthycontrol
healthycontrol_HC11	60	69.72450021429842	healthycontrol
healthycontrol_HC11	60	72.76883211258917	healthycontrol
healthycontrol_HC11	60	63.155574001577385	healthycontrol
healthycontrol_HC11	60	71.61170106101936	healthycontrol
healthycontrol_HC11	60	53.734743322099945	healthycontrol
healthycontrol_HC11	60	53.435492681714685	healthycontrol
healthycontrol_HC11	60	57.791301142269226	healthycontrol
healthycontrol_HC11	60	60.78049770452245	healthycontrol
healthycontrol_HC11	60	65.95431492733725	healthycontrol
healthycontrol_HC11	60	59.667810230002424	healthycontrol
healthycontrol_HC11	60	52.47021405999138	healthycontrol
healthycontrol_HC11	60	45.099344713735846	healthycontrol
healthycontrol_HC11	60	50.74424951391642	healthycontrol
healthycontrol_HC11	60	70.58209718643819	healthycontrol
healthycontrol_HC11	60	39.94427983329608	healthycontrol
healthycontrol_HC11	60	63.93050333621225	healthycontrol
healthycontrol_HC11	60	55.44109238310859	healthycontrol
healthycontrol_HC11	60	43.747464535367975	healthycontrol
healthycontrol_HC11	60	72.88873967542821	healthycontrol
healthycontrol_HC11	60	43.22381485087606	healthycontrol
healthycontrol_HC11	60	49.96267214679828	healthycontrol
postcovid19_PAT10	53	29.265010041597034	postcovid19
postcovid19_PAT10	53	45.94934275341815	postcovid19
postcovid19_PAT10	53	20.003291968236034	postcovid19
postcovid19_PAT10	53	52.33385845031105	postcovid19
postcovid19_PAT10	53	42.72554924539026	postcovid19
postcovid19_PAT10	53	50.60300701474235	postcovid19
postcovid19_PAT10	53	34.609478553476784	postcovid19
postcovid19_PAT10	53	59.380228159973214	postcovid19
postcovid19_PAT10	53	37.100991567858934	postcovid19
postcovid19_PAT10	53	25.555846033213616	postcovid19
postcovid19_PAT10	53	30.824501028218833	postcovid19
postcovid19_PAT10	53	23.889758796103763	postcovid19
postcovid19_PAT10	53	50.225865440655824	postcovid19
postcovid19_PAT10	53	45.73429180610074	postcovid19
postcovid19_PAT10	53	36.97237779708572	postcovid19
postcovid19_PAT10	53	38.76569902374542	postcovid19
postcovid19_PAT10	53	66.55928148758113	postcovid19
postcovid19_PAT10	53	23.82099484204334	postcovid19
postcovid19_PAT10	53	36.00465228250042	postcovid19
postcovid19_PAT10	53	32.75356460580153	postcovid19
postcovid19_PAT10	53	45.94210522926071	postcovid19
postcovid19_PAT10	53	51.65978895446126	postcovid19
postcovid19_PAT10	53	52.44081217812683	postcovid19
postcovid19_PAT10	53	24.09480218804352	postcovid19
postcovid19_PAT10	53	45.57517444617915	postcovid19
postcovid19_PAT10	53	43.62662236455532	postcovid19
postcovid19_PAT10	53	34.15675411937556	postcovid19
postcovid19_PAT10	53	25.43183302667201	postcovid19
postcovid19_PAT10	53	40.43326817837445	postcovid19
postcovid19_PAT10	53	42.30855492674647	postcovid19
postcovid19_PAT10	53	45.730875486108566	postcovid19
postcovid19_PAT10	53	44.29915867372673	postcovid19
postcovid19_PAT10	53	43.78892143468036	postcovid19
postcovid19_PAT10	53	41.112233217796955	postcovid19
postcovid19_PAT10	53	29.442208764975074	postcovid19
postcovid19_PAT10	53	52.109717937062754	postcovid19
postcovid19_PAT10	53	38.87051854235556	postcovid19
postcovid19_PAT10	53	40.45973641077081	postcovid19
postcovid19_PAT10	53	45.380163181042434	postcovid19
postcovid19_PAT10	53	50.08348196826725	postcovid19
postcovid19_PAT10	53	48.171679793615105	postcovid19
postcovid19_PAT10	53	31.921292881155438	postcovid19
postcovid19_PAT10	53	72.4918248291511	postcovid19
postcovid19_PAT10	53	38.41122385084719	postcovid19
postcovid19_PAT10	53	38.95925951236132	postcovid19
postcovid19_PAT10	53	36.60167382132162	postcovid19
postcovid19_PAT10	53	43.067812536683064	postcovid19
postcovid19_PAT10	53	34.646573277797835	postcovid19
postcovid19_PAT10	53	17.605407167757562	postcovid19
postcovid19_PAT10	53	34.3378131954271	postcovid19
postcovid19_PAT10	53	48.376568863410064	postcovid19
postcovid19_PAT10	53	64.27190854952538	postcovid19
postcovid19_PAT10	53	44.910789296626874	postcovid19
postcovid19_PAT10	53	45.18577227332882	postcovid19
postcovid19_PAT10	53	38.21104778002453	postcovid19
postcovid19_PAT10	53	40.402549372113484	postcovid19
postcovid19_PAT10	53	35.122580501891676	postcovid19
postcovid19_PAT10	53	21.697165959429938	postcovid19
postcovid19_PAT10	53	28.98399097490239	postcovid19
postcovid19_PAT10	53	47.073891775256655	postcovid19
postcovid19_PAT10	53	44.52821650828196	postcovid19
postcovid19_PAT10	53	49.877523625793046	postcovid19
postcovid19_PAT10	53	33.04431451680202	postcovid19
postcovid19_PAT10	53	52.99164021526708	postcovid19
postcovid19_PAT10	53	63.7847007418494	postcovid19
postcovid19_PAT10	53	36.860541751325385	postcovid19
postcovid19_PAT10	53	21.425462845376064	postcovid19
postcovid19_PAT10	53	43.78484978031353	postcovid19
postcovid19_PAT10	53	45.058301527723344	postcovid19
postcovid19_PAT10	53	46.984263147643354	postcovid19
postcovid19_PAT10	53	49.475797462047275	postcovid19
postcovid19_PAT10	53	44.6117234397893	postcovid19
postcovid19_PAT10	53	30.73517993325056	postcovid19
postcovid19_PAT10	53	35.96370437386859	postcovid19
postcovid19_PAT10	53	43.576718035597764	postcovid19
postcovid19_PAT10	53	34.99178461354586	postcovid19
postcovid19_PAT10	53	42.3057573304696	postcovid19
postcovid19_PAT10	53	38.549465534742254	postcovid19
postcovid19_PAT10	53	43.87704256872023	postcovid19
postcovid19_PAT10	53	61.37483825283693	postcovid19
postcovid19_PAT10	53	30.608419438348474	postcovid19
postcovid19_PAT10	53	43.79252934471933	postcovid19
postcovid19_PAT10	53	33.01100405560121	postcovid19
postcovid19_PAT10	53	39.405962203672914	postcovid19
postcovid19_PAT10	53	33.82273336564008	postcovid19
postcovid19_PAT10	53	36.957179725328075	postcovid19
postcovid19_PAT10	53	39.95982160318889	postcovid19
postcovid19_PAT10	53	52.29282326951305	postcovid19
postcovid19_PAT10	53	44.6258839765847	postcovid19
postcovid19_PAT10	53	39.127018227833695	postcovid19
postcovid19_PAT10	53	49.43631268862912	postcovid19
postcovid19_PAT10	53	42.00853350433721	postcovid19
postcovid19_PAT10	53	32.56732320086526	postcovid19
postcovid19_PAT10	53	51.901920422024	postcovid19
postcovid19_PAT10	53	37.536198756525806	postcovid19
postcovid19_PAT10	53	45.066653590982185	postcovid19
postcovid19_PAT10	53	37.83200547300917	postcovid19
postcovid19_PAT10	53	33.47781961065841	postcovid19
postcovid19_PAT10	53	36.56040770701635	postcovid19
postcovid19_PAT10	53	49.845161556397606	postcovid19
postcovid19_PAT02	69	41.18513050610558	postcovid19
postcovid19_PAT02	69	54.62245210914373	postcovid19
postcovid19_PAT02	69	32.66498417988663	postcovid19
postcovid19_PAT02	69	38.95590175365345	postcovid19
postcovid19_PAT02	69	43.29684280945562	postcovid19
postcovid19_PAT02	69	43.624624458308766	postcovid19
postcovid19_PAT02	69	41.40696927551453	postcovid19
postcovid19_PAT02	69	60.01876411626651	postcovid19
postcovid19_PAT02	69	47.87332281513207	postcovid19
postcovid19_PAT02	69	39.694180700743395	postcovid19
postcovid19_PAT02	69	38.8091475501243	postcovid19
postcovid19_PAT02	69	48.390803469569676	postcovid19
postcovid19_PAT02	69	53.464183705760405	postcovid19
postcovid19_PAT02	69	34.30658879310512	postcovid19
postcovid19_PAT02	69	63.40962799606456	postcovid19
postcovid19_PAT02	69	44.26534987210171	postcovid19
postcovid19_PAT02	69	38.76033155483975	postcovid19
postcovid19_PAT02	69	38.68305433365533	postcovid19
postcovid19_PAT02	69	62.688685419947	postcovid19
postcovid19_PAT02	69	60.70683209642715	postcovid19
postcovid19_PAT02	69	46.83458098214261	postcovid19
postcovid19_PAT02	69	48.02692018887608	postcovid19
postcovid19_PAT02	69	45.996374949036266	postcovid19
postcovid19_PAT02	69	52.36159500181386	postcovid19
postcovid19_PAT02	69	46.83604432970515	postcovid19
postcovid19_PAT02	69	48.036844086548804	postcovid19
postcovid19_PAT02	69	44.17412684949456	postcovid19
postcovid19_PAT02	69	43.54170827829192	postcovid19
postcovid19_PAT02	69	46.92213496291087	postcovid19
postcovid19_PAT02	69	52.24703282381198	postcovid19
postcovid19_PAT02	69	58.343371417125525	postcovid19
postcovid19_PAT02	69	39.64776404608716	postcovid19
postcovid19_PAT02	69	52.155380591216506	postcovid19
postcovid19_PAT02	69	52.44997874929312	postcovid19
postcovid19_PAT02	69	52.99363080239726	postcovid19
postcovid19_PAT02	69	38.407911685220405	postcovid19
postcovid19_PAT02	69	50.46043645247141	postcovid19
postcovid19_PAT02	69	27.919011676044494	postcovid19
postcovid19_PAT02	69	38.135568848973584	postcovid19
postcovid19_PAT02	69	40.73985448968322	postcovid19
postcovid19_PAT02	69	48.83876447083087	postcovid19
postcovid19_PAT02	69	62.59053738001724	postcovid19
postcovid19_PAT02	69	41.72141002029721	postcovid19
postcovid19_PAT02	69	49.451285988871724	postcovid19
postcovid19_PAT02	69	45.28004569324814	postcovid19
postcovid19_PAT02	69	34.28484645265879	postcovid19
postcovid19_PAT02	69	45.85023892656529	postcovid19
postcovid19_PAT02	69	46.104310822586754	postcovid19
postcovid19_PAT02	69	39.2526522315903	postcovid19
postcovid19_PAT02	69	47.60319675088132	postcovid19
postcovid19_PAT02	69	49.45718085290951	postcovid19
postcovid19_PAT02	69	52.98707404139577	postcovid19
postcovid19_PAT02	69	50.51604174700607	postcovid19
postcovid19_PAT02	69	51.76655124410468	postcovid19
postcovid19_PAT02	69	42.67934596331453	postcovid19
postcovid19_PAT02	69	47.303081192285234	postcovid19
postcovid19_PAT02	69	46.28038400916324	postcovid19
postcovid19_PAT02	69	55.1981173605438	postcovid19
postcovid19_PAT02	69	44.17661740104994	postcovid19
postcovid19_PAT02	69	49.26146473009571	postcovid19
postcovid19_PAT02	69	32.36930121846394	postcovid19
postcovid19_PAT02	69	46.28404778421024	postcovid19
postcovid19_PAT02	69	50.14704553930417	postcovid19
postcovid19_PAT02	69	50.23289542993864	postcovid19
postcovid19_PAT02	69	42.185652947028814	postcovid19
postcovid19_PAT02	69	50.68433331552102	postcovid19
postcovid19_PAT02	69	60.82369709137654	postcovid19
postcovid19_PAT02	69	56.706659153092566	postcovid19
postcovid19_PAT02	69	53.31684318256555	postcovid19
postcovid19_PAT02	69	55.49643594050294	postcovid19
postcovid19_PAT02	69	43.45371223482073	postcovid19
postcovid19_PAT02	69	58.96924499531949	postcovid19
postcovid19_PAT02	69	47.997226431949194	postcovid19
postcovid19_PAT02	69	57.95671413100344	postcovid19
postcovid19_PAT02	69	48.247130187890264	postcovid19
postcovid19_PAT02	69	34.81328198974912	postcovid19
postcovid19_PAT02	69	54.902040240254905	postcovid19
postcovid19_PAT02	69	59.619777500025464	postcovid19
postcovid19_PAT02	69	52.18400070042935	postcovid19
postcovid19_PAT02	69	45.99709311030641	postcovid19
postcovid19_PAT02	69	50.19775263889066	postcovid19
postcovid19_PAT02	69	57.739856569159045	postcovid19
postcovid19_PAT02	69	40.28762537623209	postcovid19
postcovid19_PAT02	69	47.48075000229177	postcovid19
postcovid19_PAT02	69	56.66024425210635	postcovid19
postcovid19_PAT02	69	47.040815439689986	postcovid19
postcovid19_PAT02	69	59.70180860032578	postcovid19
postcovid19_PAT02	69	50.41794184402709	postcovid19
postcovid19_PAT02	69	38.780080118975434	postcovid19
postcovid19_PAT02	69	52.24222297218528	postcovid19
postcovid19_PAT02	69	46.049290195635635	postcovid19
postcovid19_PAT02	69	30.72586351808934	postcovid19
postcovid19_PAT02	69	48.829280787326574	postcovid19
postcovid19_PAT02	69	55.74063306619443	postcovid19
postcovid19_PAT02	69	36.92675579010437	postcovid19
postcovid19_PAT02	69	48.906068327572896	postcovid19
postcovid19_PAT02	69	50.7020631527289	postcovid19
postcovid19_PAT02	69	52.69814913656837	postcovid19
postcovid19_PAT02	69	60.88831961266645	postcovid19
postcovid19_PAT02	69	54.12810388186918	postcovid19
postcovid19_PAT11	47	37.73469103458764	postcovid19
postcovid19_PAT11	47	45.52268738637849	postcovid19
postcovid19_PAT11	47	42.74486983036419	postcovid19
postcovid19_PAT11	47	40.39500990907007	postcovid19
postcovid19_PAT11	47	32.36387409056678	postcovid19
postcovid19_PAT11	47	42.786743769936734	postcovid19
postcovid19_PAT11	47	43.5990131433267	postcovid19
postcovid19_PAT11	47	33.98868956932559	postcovid19
postcovid19_PAT11	47	49.747051602595214	postcovid19
postcovid19_PAT11	47	46.62660984362174	postcovid19
postcovid19_PAT11	47	30.575620850230713	postcovid19
postcovid19_PAT11	47	51.33915410226534	postcovid19
postcovid19_PAT11	47	39.15550428203393	postcovid19
postcovid19_PAT11	47	45.435712357065476	postcovid19
postcovid19_PAT11	47	40.28538257990204	postcovid19
postcovid19_PAT11	47	37.85777997548555	postcovid19
postcovid19_PAT11	47	53.68479024045382	postcovid19
postcovid19_PAT11	47	45.45086491584658	postcovid19
postcovid19_PAT11	47	40.07909677393583	postcovid19
postcovid19_PAT11	47	46.32834766854773	postcovid19
postcovid19_PAT11	47	37.644861936650045	postcovid19
postcovid19_PAT11	47	29.446801192699798	postcovid19
postcovid19_PAT11	47	30.749083419404304	postcovid19
postcovid19_PAT11	47	43.25876971413555	postcovid19
postcovid19_PAT11	47	29.8384930049344	postcovid19
postcovid19_PAT11	47	34.083457052846974	postcovid19
postcovid19_PAT11	47	48.6265993044695	postcovid19
postcovid19_PAT11	47	29.729333022764926	postcovid19
postcovid19_PAT11	47	39.91615956827378	postcovid19
postcovid19_PAT11	47	32.466266076189804	postcovid19
postcovid19_PAT11	47	31.028104511476908	postcovid19
postcovid19_PAT11	47	39.429071431074206	postcovid19
postcovid19_PAT11	47	44.54792672372118	postcovid19
postcovid19_PAT11	47	44.52770174270232	postcovid19
postcovid19_PAT11	47	51.91967783009684	postcovid19
postcovid19_PAT11	47	34.830524145980405	postcovid19
postcovid19_PAT11	47	43.454324074613666	postcovid19
postcovid19_PAT11	47	33.3788055104517	postcovid19
postcovid19_PAT11	47	38.339801217068256	postcovid19
postcovid19_PAT11	47	41.56283642813342	postcovid19
postcovid19_PAT11	47	38.08538490248024	postcovid19
postcovid19_PAT11	47	45.17305340101813	postcovid19
postcovid19_PAT11	47	55.390861351969136	postcovid19
postcovid19_PAT11	47	50.17160159667446	postcovid19
postcovid19_PAT11	47	43.572092496285535	postcovid19
postcovid19_PAT11	47	50.65611445184388	postcovid19
postcovid19_PAT11	47	31.769664163330454	postcovid19
postcovid19_PAT11	47	44.47533704616343	postcovid19
postcovid19_PAT11	47	48.54766616564275	postcovid19
postcovid19_PAT11	47	40.51125395208953	postcovid19
postcovid19_PAT11	47	44.66820418700479	postcovid19
postcovid19_PAT11	47	53.797651170505695	postcovid19
postcovid19_PAT11	47	41.9759311641281	postcovid19
postcovid19_PAT11	47	28.134160643811175	postcovid19
postcovid19_PAT11	47	37.392457074454434	postcovid19
postcovid19_PAT11	47	43.864397446443604	postcovid19
postcovid19_PAT11	47	41.54913955600878	postcovid19
postcovid19_PAT11	47	33.85979022264061	postcovid19
postcovid19_PAT11	47	28.135274263075274	postcovid19
postcovid19_PAT11	47	32.07629551936871	postcovid19
postcovid19_PAT11	47	33.29216741321355	postcovid19
postcovid19_PAT11	47	41.265283606936904	postcovid19
postcovid19_PAT11	47	51.70518882926068	postcovid19
postcovid19_PAT11	47	32.54653675203629	postcovid19
postcovid19_PAT11	47	44.565278842328	postcovid19
postcovid19_PAT11	47	30.528096083219527	postcovid19
postcovid19_PAT11	47	42.5144593836346	postcovid19
postcovid19_PAT11	47	43.39215203910531	postcovid19
postcovid19_PAT11	47	46.66729313198068	postcovid19
postcovid19_PAT11	47	46.087254451244426	postcovid19
postcovid19_PAT11	47	46.171895224156344	postcovid19
postcovid19_PAT11	47	45.76725397813786	postcovid19
postcovid19_PAT11	47	48.46471386136061	postcovid19
postcovid19_PAT11	47	45.61565425432434	postcovid19
postcovid19_PAT11	47	38.57581437739045	postcovid19
postcovid19_PAT11	47	49.732324226624414	postcovid19
postcovid19_PAT11	47	52.61695239888519	postcovid19
postcovid19_PAT11	47	43.29861099201099	postcovid19
postcovid19_PAT11	47	38.101954759787546	postcovid19
postcovid19_PAT11	47	47.42894560849611	postcovid19
postcovid19_PAT11	47	47.26713505279075	postcovid19
postcovid19_PAT11	47	31.05546910164079	postcovid19
postcovid19_PAT11	47	43.27083242592058	postcovid19
postcovid19_PAT11	47	27.935573727618117	postcovid19
postcovid19_PAT11	47	36.98475477558844	postcovid19
postcovid19_PAT11	47	34.8406212906546	postcovid19
postcovid19_PAT11	47	53.838731386955466	postcovid19
postcovid19_PAT11	47	33.91723911008229	postcovid19
postcovid19_PAT11	47	48.98302597844991	postcovid19
postcovid19_PAT11	47	35.18871655851571	postcovid19
postcovid19_PAT11	47	45.72544051207819	postcovid19
postcovid19_PAT11	47	39.92768466573624	postcovid19
postcovid19_PAT11	47	58.6762279374243	postcovid19
postcovid19_PAT11	47	36.00678719530227	postcovid19
postcovid19_PAT11	47	44.4658099826944	postcovid19
postcovid19_PAT11	47	32.26914494757235	postcovid19
postcovid19_PAT11	47	47.558785405262	postcovid19
postcovid19_PAT11	47	51.94582539589748	postcovid19
postcovid19_PAT11	47	42.037639469144544	postcovid19
postcovid19_PAT11	47	34.0161016535108	postcovid19
postcovid19_PAT08	67	36.052084604561976	postcovid19
postcovid19_PAT08	67	48.07760430980521	postcovid19
postcovid19_PAT08	67	42.98287840219952	postcovid19
postcovid19_PAT08	67	57.94526544077061	postcovid19
postcovid19_PAT08	67	40.15260983509922	postcovid19
postcovid19_PAT08	67	51.103603180744095	postcovid19
postcovid19_PAT08	67	51.180622492789105	postcovid19
postcovid19_PAT08	67	59.51524408772075	postcovid19
postcovid19_PAT08	67	41.92873429429485	postcovid19
postcovid19_PAT08	67	44.87431003224071	postcovid19
postcovid19_PAT08	67	43.80736854222529	postcovid19
postcovid19_PAT08	67	32.6883660879575	postcovid19
postcovid19_PAT08	67	38.588201426665826	postcovid19
postcovid19_PAT08	67	47.27419052146339	postcovid19
postcovid19_PAT08	67	43.9472296027946	postcovid19
postcovid19_PAT08	67	43.963514325902416	postcovid19
postcovid19_PAT08	67	39.96495311268474	postcovid19
postcovid19_PAT08	67	43.332218761707715	postcovid19
postcovid19_PAT08	67	57.7220203319291	postcovid19
postcovid19_PAT08	67	65.99147985009616	postcovid19
postcovid19_PAT08	67	50.18201192197728	postcovid19
postcovid19_PAT08	67	51.55342797984811	postcovid19
postcovid19_PAT08	67	47.98084040433476	postcovid19
postcovid19_PAT08	67	42.53878775347024	postcovid19
postcovid19_PAT08	67	55.82473839689083	postcovid19
postcovid19_PAT08	67	58.124490788233274	postcovid19
postcovid19_PAT08	67	36.44484918416865	postcovid19
postcovid19_PAT08	67	46.24304071491644	postcovid19
postcovid19_PAT08	67	61.35854461034476	postcovid19
postcovid19_PAT08	67	48.59614894591873	postcovid19
postcovid19_PAT08	67	53.235941215165845	postcovid19
postcovid19_PAT08	67	52.20832303980205	postcovid19
postcovid19_PAT08	67	47.26174989975711	postcovid19
postcovid19_PAT08	67	57.568003352221346	postcovid19
postcovid19_PAT08	67	52.546281244447826	postcovid19
postcovid19_PAT08	67	42.58571081187863	postcovid19
postcovid19_PAT08	67	54.197011684757875	postcovid19
postcovid19_PAT08	67	35.7106863177945	postcovid19
postcovid19_PAT08	67	32.15846724550537	postcovid19
postcovid19_PAT08	67	41.34545451217675	postcovid19
postcovid19_PAT08	67	45.70728778633101	postcovid19
postcovid19_PAT08	67	46.90901719846013	postcovid19
postcovid19_PAT08	67	37.167371001676436	postcovid19
postcovid19_PAT08	67	49.88341728821434	postcovid19
postcovid19_PAT08	67	47.38201544887624	postcovid19
postcovid19_PAT08	67	25.810807738870054	postcovid19
postcovid19_PAT08	67	37.9009281078573	postcovid19
postcovid19_PAT08	67	51.00784802005251	postcovid19
postcovid19_PAT08	67	25.110416698932607	postcovid19
postcovid19_PAT08	67	33.472496427443154	postcovid19
postcovid19_PAT08	67	19.91448054504518	postcovid19
postcovid19_PAT08	67	33.44089839453167	postcovid19
postcovid19_PAT08	67	39.17645088174247	postcovid19
postcovid19_PAT08	67	63.64551921869026	postcovid19
postcovid19_PAT08	67	32.231084254361356	postcovid19
postcovid19_PAT08	67	51.75308312173386	postcovid19
postcovid19_PAT08	67	56.105204557369596	postcovid19
postcovid19_PAT08	67	23.453558228552428	postcovid19
postcovid19_PAT08	67	34.637709164660805	postcovid19
postcovid19_PAT08	67	54.67657794687379	postcovid19
postcovid19_PAT08	67	28.225151234379357	postcovid19
postcovid19_PAT08	67	70.70214547170225	postcovid19
postcovid19_PAT08	67	60.49396574612208	postcovid19
postcovid19_PAT08	67	58.9442475067876	postcovid19
postcovid19_PAT08	67	39.053443942293434	postcovid19
postcovid19_PAT08	67	55.71289405039779	postcovid19
postcovid19_PAT08	67	53.546422278015406	postcovid19
postcovid19_PAT08	67	56.63855129005809	postcovid19
postcovid19_PAT08	67	57.992189875623495	postcovid19
postcovid19_PAT08	67	48.48280640957366	postcovid19
postcovid19_PAT08	67	51.850417955114246	postcovid19
postcovid19_PAT08	67	35.80570697548181	postcovid19
postcovid19_PAT08	67	49.59408594828734	postcovid19
postcovid19_PAT08	67	56.790066129745874	postcovid19
postcovid19_PAT08	67	43.81327830033005	postcovid19
postcovid19_PAT08	67	36.3093894902185	postcovid19
postcovid19_PAT08	67	35.75375759368722	postcovid19
postcovid19_PAT08	67	40.79146553727919	postcovid19
postcovid19_PAT08	67	38.31654982687611	postcovid19
postcovid19_PAT08	67	58.50790707046082	postcovid19
postcovid19_PAT08	67	45.77977274295219	postcovid19
postcovid19_PAT08	67	52.690016744865076	postcovid19
postcovid19_PAT08	67	62.90480210712495	postcovid19
postcovid19_PAT08	67	58.6487812366487	postcovid19
postcovid19_PAT08	67	36.77730361244475	postcovid19
postcovid19_PAT08	67	46.83829721060251	postcovid19
postcovid19_PAT08	67	38.90819321656226	postcovid19
postcovid19_PAT08	67	42.61970615208933	postcovid19
postcovid19_PAT08	67	40.50129908487521	postcovid19
postcovid19_PAT08	67	54.08196309192841	postcovid19
postcovid19_PAT08	67	35.204707100385455	postcovid19
postcovid19_PAT08	67	70.97434962991433	postcovid19
postcovid19_PAT08	67	51.90001215212954	postcovid19
postcovid19_PAT08	67	33.381973085485534	postcovid19
postcovid19_PAT08	67	52.52323550857838	postcovid19
postcovid19_PAT08	67	44.03815920169935	postcovid19
postcovid19_PAT08	67	36.656812485542105	postcovid19
postcovid19_PAT08	67	20.879085099527046	postcovid19
postcovid19_PAT08	67	70.68391356718048	postcovid19
postcovid19_PAT08	67	44.73451293139168	postcovid19
postcovid19_PAT03	71	45.55934888405648	postcovid19
postcovid19_PAT03	71	56.21383517711735	postcovid19
postcovid19_PAT03	71	52.39998136636497	postcovid19
postcovid19_PAT03	71	32.481683657995035	postcovid19
postcovid19_PAT03	71	56.97608576748507	postcovid19
postcovid19_PAT03	71	64.98033534102724	postcovid19
postcovid19_PAT03	71	54.73445640750972	postcovid19
postcovid19_PAT03	71	55.571630326789645	postcovid19
postcovid19_PAT03	71	62.022511862482055	postcovid19
postcovid19_PAT03	71	49.153015278555806	postcovid19
postcovid19_PAT03	71	53.54707943236076	postcovid19
postcovid19_PAT03	71	41.66961991325677	postcovid19
postcovid19_PAT03	71	43.835454843278775	postcovid19
postcovid19_PAT03	71	50.14346756829293	postcovid19
postcovid19_PAT03	71	46.22707561154812	postcovid19
postcovid19_PAT03	71	49.986178321259366	postcovid19
postcovid19_PAT03	71	44.18846057199482	postcovid19
postcovid19_PAT03	71	70.33606597101404	postcovid19
postcovid19_PAT03	71	51.604474763565435	postcovid19
postcovid19_PAT03	71	41.444147899342546	postcovid19
postcovid19_PAT03	71	44.14986020879204	postcovid19
postcovid19_PAT03	71	52.90462459129431	postcovid19
postcovid19_PAT03	71	55.886955218438814	postcovid19
postcovid19_PAT03	71	63.60461390042951	postcovid19
postcovid19_PAT03	71	58.33812276992156	postcovid19
postcovid19_PAT03	71	51.4567886428755	postcovid19
postcovid19_PAT03	71	44.05774657143905	postcovid19
postcovid19_PAT03	71	53.439496703746656	postcovid19
postcovid19_PAT03	71	54.625351767227734	postcovid19
postcovid19_PAT03	71	32.22907482305513	postcovid19
postcovid19_PAT03	71	50.25776822948862	postcovid19
postcovid19_PAT03	71	60.33087166952076	postcovid19
postcovid19_PAT03	71	50.22392505178958	postcovid19
postcovid19_PAT03	71	37.01584447325065	postcovid19
postcovid19_PAT03	71	58.00339606876335	postcovid19
postcovid19_PAT03	71	31.23364475782307	postcovid19
postcovid19_PAT03	71	56.34709324710871	postcovid19
postcovid19_PAT03	71	56.54592463057899	postcovid19
postcovid19_PAT03	71	52.14135068796859	postcovid19
postcovid19_PAT03	71	43.823639473393214	postcovid19
postcovid19_PAT03	71	48.781467186244086	postcovid19
postcovid19_PAT03	71	40.71936552842075	postcovid19
postcovid19_PAT03	71	57.906567242974674	postcovid19
postcovid19_PAT03	71	39.400230811023505	postcovid19
postcovid19_PAT03	71	48.47964732964748	postcovid19
postcovid19_PAT03	71	53.40814641497673	postcovid19
postcovid19_PAT03	71	61.02104851812056	postcovid19
postcovid19_PAT03	71	56.50751611737264	postcovid19
postcovid19_PAT03	71	30.681739922512136	postcovid19
postcovid19_PAT03	71	61.20262326680189	postcovid19
postcovid19_PAT03	71	55.815877678216566	postcovid19
postcovid19_PAT03	71	51.55548057771153	postcovid19
postcovid19_PAT03	71	48.874190481103575	postcovid19
postcovid19_PAT03	71	52.3213435143444	postcovid19
postcovid19_PAT03	71	52.37478399303502	postcovid19
postcovid19_PAT03	71	45.68386325635745	postcovid19
postcovid19_PAT03	71	52.5828564876762	postcovid19
postcovid19_PAT03	71	60.48787041329146	postcovid19
postcovid19_PAT03	71	47.94163053361925	postcovid19
postcovid19_PAT03	71	58.786244348409966	postcovid19
postcovid19_PAT03	71	63.713296026334	postcovid19
postcovid19_PAT03	71	42.996347635707124	postcovid19
postcovid19_PAT03	71	60.658959069790406	postcovid19
postcovid19_PAT03	71	67.69685732974278	postcovid19
postcovid19_PAT03	71	57.67415119066321	postcovid19
postcovid19_PAT03	71	45.31827845503233	postcovid19
postcovid19_PAT03	71	43.34422460413051	postcovid19
postcovid19_PAT03	71	42.34499862974585	postcovid19
postcovid19_PAT03	71	44.1226357420953	postcovid19
postcovid19_PAT03	71	57.0537610204963	postcovid19
postcovid19_PAT03	71	59.28639155650359	postcovid19
postcovid19_PAT03	71	61.14415475807355	postcovid19
postcovid19_PAT03	71	54.82309863450763	postcovid19
postcovid19_PAT03	71	53.290855872103776	postcovid19
postcovid19_PAT03	71	44.6793735229974	postcovid19
postcovid19_PAT03	71	57.51746487838897	postcovid19
postcovid19_PAT03	71	56.06289659378872	postcovid19
postcovid19_PAT03	71	77.44219300268556	postcovid19
postcovid19_PAT03	71	54.18322236553269	postcovid19
postcovid19_PAT03	71	41.931539229641416	postcovid19
postcovid19_PAT03	71	61.807265601316196	postcovid19
postcovid19_PAT03	71	55.41170256328097	postcovid19
postcovid19_PAT03	71	52.25159887637402	postcovid19
postcovid19_PAT03	71	49.012437837945015	postcovid19
postcovid19_PAT03	71	48.792070201405885	postcovid19
postcovid19_PAT03	71	49.2190328164223	postcovid19
postcovid19_PAT03	71	46.61422556125781	postcovid19
postcovid19_PAT03	71	58.600294477856565	postcovid19
postcovid19_PAT03	71	57.05804277094162	postcovid19
postcovid19_PAT03	71	56.166607873424645	postcovid19
postcovid19_PAT03	71	51.65743464144611	postcovid19
postcovid19_PAT03	71	54.362864185331915	postcovid19
postcovid19_PAT03	71	52.05154645480688	postcovid19
postcovid19_PAT03	71	45.40099667331202	postcovid19
postcovid19_PAT03	71	45.01351390962465	postcovid19
postcovid19_PAT03	71	54.17960052447165	postcovid19
postcovid19_PAT03	71	54.69010345144853	postcovid19
postcovid19_PAT03	71	40.7818189230912	postcovid19
postcovid19_PAT03	71	62.128700219066076	postcovid19
postcovid19_PAT03	71	45.89225101507753	postcovid19
postcovid19_PAT09	56	39.02170262584379	postcovid19
postcovid19_PAT09	56	34.23415605056163	postcovid19
postcovid19_PAT09	56	21.72985682997494	postcovid19
postcovid19_PAT09	56	41.01664348269646	postcovid19
postcovid19_PAT09	56	55.32776212572925	postcovid19
postcovid19_PAT09	56	40.55396304231717	postcovid19
postcovid19_PAT09	56	25.48319062073175	postcovid19
postcovid19_PAT09	56	42.65614578191268	postcovid19
postcovid19_PAT09	56	34.76315490389343	postcovid19
postcovid19_PAT09	56	47.03542250572369	postcovid19
postcovid19_PAT09	56	39.336837925534795	postcovid19
postcovid19_PAT09	56	46.96997786238599	postcovid19
postcovid19_PAT09	56	28.107400452460116	postcovid19
postcovid19_PAT09	56	35.31300775758845	postcovid19
postcovid19_PAT09	56	33.01726872735249	postcovid19
postcovid19_PAT09	56	58.55505381029105	postcovid19
postcovid19_PAT09	56	36.877375319301706	postcovid19
postcovid19_PAT09	56	49.503163512328804	postcovid19
postcovid19_PAT09	56	34.30295835797824	postcovid19
postcovid19_PAT09	56	24.17389012521006	postcovid19
postcovid19_PAT09	56	26.98292949971579	postcovid19
postcovid19_PAT09	56	45.45439474429236	postcovid19
postcovid19_PAT09	56	50.67743031702599	postcovid19
postcovid19_PAT09	56	42.44305775532248	postcovid19
postcovid19_PAT09	56	53.11042896813243	postcovid19
postcovid19_PAT09	56	45.04957148616417	postcovid19
postcovid19_PAT09	56	39.78851335731685	postcovid19
postcovid19_PAT09	56	47.36317835159585	postcovid19
postcovid19_PAT09	56	41.40643439207177	postcovid19
postcovid19_PAT09	56	29.060301524238934	postcovid19
postcovid19_PAT09	56	44.023529810998895	postcovid19
postcovid19_PAT09	56	46.74814842039362	postcovid19
postcovid19_PAT09	56	42.55686240506384	postcovid19
postcovid19_PAT09	56	40.67933332297673	postcovid19
postcovid19_PAT09	56	32.97675471589239	postcovid19
postcovid19_PAT09	56	33.32024181218064	postcovid19
postcovid19_PAT09	56	32.64456595221365	postcovid19
postcovid19_PAT09	56	52.57052553203222	postcovid19
postcovid19_PAT09	56	55.70148158938725	postcovid19
postcovid19_PAT09	56	53.43321771596372	postcovid19
postcovid19_PAT09	56	40.3420885850108	postcovid19
postcovid19_PAT09	56	45.333798902818614	postcovid19
postcovid19_PAT09	56	45.52292582741583	postcovid19
postcovid19_PAT09	56	51.466614545883765	postcovid19
postcovid19_PAT09	56	47.51171549669189	postcovid19
postcovid19_PAT09	56	47.153653279843525	postcovid19
postcovid19_PAT09	56	42.40956297056808	postcovid19
postcovid19_PAT09	56	50.19143801931493	postcovid19
postcovid19_PAT09	56	44.64787727768166	postcovid19
postcovid19_PAT09	56	26.158673191034286	postcovid19
postcovid19_PAT09	56	44.134012931496386	postcovid19
postcovid19_PAT09	56	37.49121701933815	postcovid19
postcovid19_PAT09	56	52.522397127846354	postcovid19
postcovid19_PAT09	56	44.45068431992554	postcovid19
postcovid19_PAT09	56	31.630429111249846	postcovid19
postcovid19_PAT09	56	32.1879435873789	postcovid19
postcovid19_PAT09	56	54.33034909433689	postcovid19
postcovid19_PAT09	56	48.81586372150388	postcovid19
postcovid19_PAT09	56	37.84965253250218	postcovid19
postcovid19_PAT09	56	52.01474534798453	postcovid19
postcovid19_PAT09	56	31.4062606235462	postcovid19
postcovid19_PAT09	56	48.20463994807119	postcovid19
postcovid19_PAT09	56	21.608842006060875	postcovid19
postcovid19_PAT09	56	57.57274037547477	postcovid19
postcovid19_PAT09	56	38.00863172696995	postcovid19
postcovid19_PAT09	56	27.343241186439815	postcovid19
postcovid19_PAT09	56	43.417989130170554	postcovid19
postcovid19_PAT09	56	40.123976516765666	postcovid19
postcovid19_PAT09	56	38.810292277145464	postcovid19
postcovid19_PAT09	56	22.92849915397226	postcovid19
postcovid19_PAT09	56	48.600238177625464	postcovid19
postcovid19_PAT09	56	52.74663223588617	postcovid19
postcovid19_PAT09	56	53.17334482035232	postcovid19
postcovid19_PAT09	56	33.89203347069134	postcovid19
postcovid19_PAT09	56	53.990904193457254	postcovid19
postcovid19_PAT09	56	41.82649498738222	postcovid19
postcovid19_PAT09	56	42.20672399692842	postcovid19
postcovid19_PAT09	56	34.5416359825818	postcovid19
postcovid19_PAT09	56	45.245844494012275	postcovid19
postcovid19_PAT09	56	37.544613683784945	postcovid19
postcovid19_PAT09	56	39.78447108055959	postcovid19
postcovid19_PAT09	56	48.2313417865357	postcovid19
postcovid19_PAT09	56	37.263248069323524	postcovid19
postcovid19_PAT09	56	39.838658320398764	postcovid19
postcovid19_PAT09	56	31.05307403240485	postcovid19
postcovid19_PAT09	56	37.85053430408139	postcovid19
postcovid19_PAT09	56	38.32178561497804	postcovid19
postcovid19_PAT09	56	30.1102554182697	postcovid19
postcovid19_PAT09	56	32.39674945567527	postcovid19
postcovid19_PAT09	56	41.277240864326345	postcovid19
postcovid19_PAT09	56	46.58580115316212	postcovid19
postcovid19_PAT09	56	56.5110387925137	postcovid19
postcovid19_PAT09	56	58.52165896131659	postcovid19
postcovid19_PAT09	56	45.084839629228576	postcovid19
postcovid19_PAT09	56	38.0946161786757	postcovid19
postcovid19_PAT09	56	41.62729804517008	postcovid19
postcovid19_PAT09	56	61.93191005504452	postcovid19
postcovid19_PAT09	56	57.41929916059864	postcovid19
postcovid19_PAT09	56	34.61801607143656	postcovid19
postcovid19_PAT09	56	41.551537354470824	postcovid19
postcovid19_PAT04	66	50.89405050578056	postcovid19
postcovid19_PAT04	66	32.62032974113836	postcovid19
postcovid19_PAT04	66	62.42352429093867	postcovid19
postcovid19_PAT04	66	60.082090126954796	postcovid19
postcovid19_PAT04	66	56.45053089633648	postcovid19
postcovid19_PAT04	66	43.89366700641171	postcovid19
postcovid19_PAT04	66	55.504318834688306	postcovid19
postcovid19_PAT04	66	56.44421820067973	postcovid19
postcovid19_PAT04	66	45.33748768069712	postcovid19
postcovid19_PAT04	66	52.89313434643188	postcovid19
postcovid19_PAT04	66	63.94801687657349	postcovid19
postcovid19_PAT04	66	37.347078124147195	postcovid19
postcovid19_PAT04	66	44.118787497201474	postcovid19
postcovid19_PAT04	66	33.90397468836229	postcovid19
postcovid19_PAT04	66	71.55041469690022	postcovid19
postcovid19_PAT04	66	36.16373407657885	postcovid19
postcovid19_PAT04	66	64.37242828212219	postcovid19
postcovid19_PAT04	66	45.02747043721357	postcovid19
postcovid19_PAT04	66	69.36656779296202	postcovid19
postcovid19_PAT04	66	70.84031113362612	postcovid19
postcovid19_PAT04	66	40.7636687333195	postcovid19
postcovid19_PAT04	66	54.636627736947936	postcovid19
postcovid19_PAT04	66	47.719404302476214	postcovid19
postcovid19_PAT04	66	52.67160438412488	postcovid19
postcovid19_PAT04	66	59.727211859690016	postcovid19
postcovid19_PAT04	66	41.71378506032031	postcovid19
postcovid19_PAT04	66	59.28644511354994	postcovid19
postcovid19_PAT04	66	56.45684837215814	postcovid19
postcovid19_PAT04	66	62.46382121991858	postcovid19
postcovid19_PAT04	66	38.91289437108944	postcovid19
postcovid19_PAT04	66	43.870985887217834	postcovid19
postcovid19_PAT04	66	59.28454575033242	postcovid19
postcovid19_PAT04	66	40.452873529296454	postcovid19
postcovid19_PAT04	66	41.87381621540096	postcovid19
postcovid19_PAT04	66	39.27176138559015	postcovid19
postcovid19_PAT04	66	50.896854220255015	postcovid19
postcovid19_PAT04	66	48.11604430547386	postcovid19
postcovid19_PAT04	66	44.3516876814365	postcovid19
postcovid19_PAT04	66	41.485167611470374	postcovid19
postcovid19_PAT04	66	52.84983643838097	postcovid19
postcovid19_PAT04	66	54.07870256463082	postcovid19
postcovid19_PAT04	66	40.6981191013759	postcovid19
postcovid19_PAT04	66	41.45464346534973	postcovid19
postcovid19_PAT04	66	54.41370643362049	postcovid19
postcovid19_PAT04	66	50.27308345911139	postcovid19
postcovid19_PAT04	66	51.04992331264644	postcovid19
postcovid19_PAT04	66	52.346051385212284	postcovid19
postcovid19_PAT04	66	53.641774976209255	postcovid19
postcovid19_PAT04	66	60.610418508499414	postcovid19
postcovid19_PAT04	66	45.155815441944874	postcovid19
postcovid19_PAT04	66	56.19757269879352	postcovid19
postcovid19_PAT04	66	39.794477030096004	postcovid19
postcovid19_PAT04	66	52.08378415915872	postcovid19
postcovid19_PAT04	66	45.764391511303785	postcovid19
postcovid19_PAT04	66	48.725069492334704	postcovid19
postcovid19_PAT04	66	50.70121931162488	postcovid19
postcovid19_PAT04	66	34.57618202746075	postcovid19
postcovid19_PAT04	66	55.72560820450546	postcovid19
postcovid19_PAT04	66	34.02702156890642	postcovid19
postcovid19_PAT04	66	51.773598795963544	postcovid19
postcovid19_PAT04	66	49.34638941049905	postcovid19
postcovid19_PAT04	66	54.772337529586764	postcovid19
postcovid19_PAT04	66	42.05693046707725	postcovid19
postcovid19_PAT04	66	64.01083730063596	postcovid19
postcovid19_PAT04	66	37.546086988485435	postcovid19
postcovid19_PAT04	66	50.91587955484285	postcovid19
postcovid19_PAT04	66	34.79844222519637	postcovid19
postcovid19_PAT04	66	60.163678563154356	postcovid19
postcovid19_PAT04	66	41.67350512380572	postcovid19
postcovid19_PAT04	66	70.48995850822651	postcovid19
postcovid19_PAT04	66	54.294534888376596	postcovid19
postcovid19_PAT04	66	36.917718274223134	postcovid19
postcovid19_PAT04	66	47.461688079486095	postcovid19
postcovid19_PAT04	66	53.48221690280457	postcovid19
postcovid19_PAT04	66	55.905469795478524	postcovid19
postcovid19_PAT04	66	44.587890500138705	postcovid19
postcovid19_PAT04	66	54.02753732881623	postcovid19
postcovid19_PAT04	66	53.989205355242255	postcovid19
postcovid19_PAT04	66	35.16743817735892	postcovid19
postcovid19_PAT04	66	58.47784447072519	postcovid19
postcovid19_PAT04	66	47.83953739969875	postcovid19
postcovid19_PAT04	66	52.850171772801964	postcovid19
postcovid19_PAT04	66	55.64134403207724	postcovid19
postcovid19_PAT04	66	54.16614596638334	postcovid19
postcovid19_PAT04	66	55.93655784671691	postcovid19
postcovid19_PAT04	66	46.11744014788431	postcovid19
postcovid19_PAT04	66	64.70918923811784	postcovid19
postcovid19_PAT04	66	64.62483906089633	postcovid19
postcovid19_PAT04	66	45.53205318430446	postcovid19
postcovid19_PAT04	66	44.07782284677358	postcovid19
postcovid19_PAT04	66	61.95435554660125	postcovid19
postcovid19_PAT04	66	52.32711898366085	postcovid19
postcovid19_PAT04	66	37.61710848779531	postcovid19
postcovid19_PAT04	66	33.57915159361802	postcovid19
postcovid19_PAT04	66	49.796704207433066	postcovid19
postcovid19_PAT04	66	57.121364284529506	postcovid19
postcovid19_PAT04	66	65.95136323673566	postcovid19
postcovid19_PAT04	66	55.79515033335356	postcovid19
postcovid19_PAT04	66	50.23200650821501	postcovid19
postcovid19_PAT04	66	46.14273629671473	postcovid19
postcovid19_PAT07	58	45.27796301324981	postcovid19
postcovid19_PAT07	58	54.127792513685414	postcovid19
postcovid19_PAT07	58	52.15025232819944	postcovid19
postcovid19_PAT07	58	52.86530028714325	postcovid19
postcovid19_PAT07	58	28.150889937775418	postcovid19
postcovid19_PAT07	58	47.9361647115153	postcovid19
postcovid19_PAT07	58	50.42399705566092	postcovid19
postcovid19_PAT07	58	36.57632125624859	postcovid19
postcovid19_PAT07	58	43.62764614286091	postcovid19
postcovid19_PAT07	58	54.718723709228435	postcovid19
postcovid19_PAT07	58	41.823974695109946	postcovid19
postcovid19_PAT07	58	40.91838608249298	postcovid19
postcovid19_PAT07	58	50.71539147269619	postcovid19
postcovid19_PAT07	58	39.66514362487954	postcovid19
postcovid19_PAT07	58	61.296744553671935	postcovid19
postcovid19_PAT07	58	49.094276566454525	postcovid19
postcovid19_PAT07	58	40.10818496856934	postcovid19
postcovid19_PAT07	58	46.293222352633855	postcovid19
postcovid19_PAT07	58	49.010726580714326	postcovid19
postcovid19_PAT07	58	40.53764019314468	postcovid19
postcovid19_PAT07	58	43.08526868767809	postcovid19
postcovid19_PAT07	58	52.185837015652446	postcovid19
postcovid19_PAT07	58	49.80959183112679	postcovid19
postcovid19_PAT07	58	52.73577091867175	postcovid19
postcovid19_PAT07	58	47.21502475701779	postcovid19
postcovid19_PAT07	58	38.3919765666363	postcovid19
postcovid19_PAT07	58	35.42880800100073	postcovid19
postcovid19_PAT07	58	58.77942901549381	postcovid19
postcovid19_PAT07	58	57.1354119555405	postcovid19
postcovid19_PAT07	58	48.56934981915142	postcovid19
postcovid19_PAT07	58	39.676748182651856	postcovid19
postcovid19_PAT07	58	40.03635324565248	postcovid19
postcovid19_PAT07	58	49.364194073539664	postcovid19
postcovid19_PAT07	58	43.52660753663904	postcovid19
postcovid19_PAT07	58	35.46839380309902	postcovid19
postcovid19_PAT07	58	39.98234751426746	postcovid19
postcovid19_PAT07	58	48.862777930786436	postcovid19
postcovid19_PAT07	58	49.25797675430621	postcovid19
postcovid19_PAT07	58	38.38603370805274	postcovid19
postcovid19_PAT07	58	50.610593340685014	postcovid19
postcovid19_PAT07	58	62.91820571696096	postcovid19
postcovid19_PAT07	58	48.09123162954353	postcovid19
postcovid19_PAT07	58	38.88866886627257	postcovid19
postcovid19_PAT07	58	48.2189402217127	postcovid19
postcovid19_PAT07	58	28.938961893831994	postcovid19
postcovid19_PAT07	58	48.589476342931675	postcovid19
postcovid19_PAT07	58	49.91504062646288	postcovid19
postcovid19_PAT07	58	45.76508675472365	postcovid19
postcovid19_PAT07	58	33.81276423140584	postcovid19
postcovid19_PAT07	58	34.072294438857526	postcovid19
postcovid19_PAT07	58	49.809025175830186	postcovid19
postcovid19_PAT07	58	37.38257682597027	postcovid19
postcovid19_PAT07	58	60.800663473130484	postcovid19
postcovid19_PAT07	58	43.245534551700814	postcovid19
postcovid19_PAT07	58	53.11662289373303	postcovid19
postcovid19_PAT07	58	29.538243408719328	postcovid19
postcovid19_PAT07	58	49.430633308341235	postcovid19
postcovid19_PAT07	58	42.435749438667855	postcovid19
postcovid19_PAT07	58	59.222594441104924	postcovid19
postcovid19_PAT07	58	39.870543520066065	postcovid19
postcovid19_PAT07	58	33.17839332551456	postcovid19
postcovid19_PAT07	58	35.73699077246023	postcovid19
postcovid19_PAT07	58	45.63931234982149	postcovid19
postcovid19_PAT07	58	30.498597226842005	postcovid19
postcovid19_PAT07	58	30.885640775728024	postcovid19
postcovid19_PAT07	58	34.028536194691554	postcovid19
postcovid19_PAT07	58	26.628352753669212	postcovid19
postcovid19_PAT07	58	46.57622655988548	postcovid19
postcovid19_PAT07	58	49.532224136907466	postcovid19
postcovid19_PAT07	58	45.70943887492567	postcovid19
postcovid19_PAT07	58	37.11786869346419	postcovid19
postcovid19_PAT07	58	57.04200575884172	postcovid19
postcovid19_PAT07	58	41.45644377998235	postcovid19
postcovid19_PAT07	58	42.50162827692187	postcovid19
postcovid19_PAT07	58	48.667557332572684	postcovid19
postcovid19_PAT07	58	33.82902190521722	postcovid19
postcovid19_PAT07	58	40.37748590624024	postcovid19
postcovid19_PAT07	58	44.5835401927393	postcovid19
postcovid19_PAT07	58	41.33824738215222	postcovid19
postcovid19_PAT07	58	40.19980290578586	postcovid19
postcovid19_PAT07	58	45.85406072329313	postcovid19
postcovid19_PAT07	58	37.26944955123776	postcovid19
postcovid19_PAT07	58	33.78911297383008	postcovid19
postcovid19_PAT07	58	63.90882143812958	postcovid19
postcovid19_PAT07	58	41.40025648283269	postcovid19
postcovid19_PAT07	58	38.73752379065442	postcovid19
postcovid19_PAT07	58	35.82725900454713	postcovid19
postcovid19_PAT07	58	39.39734753550687	postcovid19
postcovid19_PAT07	58	33.2993676594351	postcovid19
postcovid19_PAT07	58	38.666366049510145	postcovid19
postcovid19_PAT07	58	52.96902692728178	postcovid19
postcovid19_PAT07	58	37.87485268737358	postcovid19
postcovid19_PAT07	58	38.48639054728164	postcovid19
postcovid19_PAT07	58	52.01843431887321	postcovid19
postcovid19_PAT07	58	35.35556396878487	postcovid19
postcovid19_PAT07	58	21.607472717649518	postcovid19
postcovid19_PAT07	58	43.365671537678644	postcovid19
postcovid19_PAT07	58	54.09345943389701	postcovid19
postcovid19_PAT07	58	33.65367749012474	postcovid19
postcovid19_PAT07	58	38.21477637288442	postcovid19
postcovid19_PAT05	68	53.40176330847458	postcovid19
postcovid19_PAT05	68	32.96251119051146	postcovid19
postcovid19_PAT05	68	29.97034454158406	postcovid19
postcovid19_PAT05	68	50.42705319508937	postcovid19
postcovid19_PAT05	68	38.260694646228444	postcovid19
postcovid19_PAT05	68	47.28657817613516	postcovid19
postcovid19_PAT05	68	53.156258116433854	postcovid19
postcovid19_PAT05	68	49.60001577501796	postcovid19
postcovid19_PAT05	68	41.618249511145414	postcovid19
postcovid19_PAT05	68	64.39397289120345	postcovid19
postcovid19_PAT05	68	61.89347576845391	postcovid19
postcovid19_PAT05	68	51.181953743876846	postcovid19
postcovid19_PAT05	68	48.28068979424967	postcovid19
postcovid19_PAT05	68	56.035412059351614	postcovid19
postcovid19_PAT05	68	58.50889550836515	postcovid19
postcovid19_PAT05	68	41.70126805863115	postcovid19
postcovid19_PAT05	68	52.366753945098246	postcovid19
postcovid19_PAT05	68	36.986046003849474	postcovid19
postcovid19_PAT05	68	40.6171089177952	postcovid19
postcovid19_PAT05	68	51.491577549800866	postcovid19
postcovid19_PAT05	68	53.981580293395055	postcovid19
postcovid19_PAT05	68	54.144652268155966	postcovid19
postcovid19_PAT05	68	59.780956100686915	postcovid19
postcovid19_PAT05	68	38.19389246150266	postcovid19
postcovid19_PAT05	68	40.15634770274346	postcovid19
postcovid19_PAT05	68	57.92115737418331	postcovid19
postcovid19_PAT05	68	41.09815253805287	postcovid19
postcovid19_PAT05	68	36.67023533541208	postcovid19
postcovid19_PAT05	68	58.84224265547339	postcovid19
postcovid19_PAT05	68	53.86473815342486	postcovid19
postcovid19_PAT05	68	40.81565846438513	postcovid19
postcovid19_PAT05	68	55.618201081982534	postcovid19
postcovid19_PAT05	68	67.5612637814366	postcovid19
postcovid19_PAT05	68	70.2256820447122	postcovid19
postcovid19_PAT05	68	43.906595481751886	postcovid19
postcovid19_PAT05	68	42.17013836962503	postcovid19
postcovid19_PAT05	68	50.133615286888826	postcovid19
postcovid19_PAT05	68	55.5162030462701	postcovid19
postcovid19_PAT05	68	57.44415715296121	postcovid19
postcovid19_PAT05	68	59.544513826818836	postcovid19
postcovid19_PAT05	68	60.77484607639598	postcovid19
postcovid19_PAT05	68	57.00192656030621	postcovid19
postcovid19_PAT05	68	42.092855147568464	postcovid19
postcovid19_PAT05	68	65.32297857887585	postcovid19
postcovid19_PAT05	68	56.618590835669046	postcovid19
postcovid19_PAT05	68	46.799213268875874	postcovid19
postcovid19_PAT05	68	36.08605440993491	postcovid19
postcovid19_PAT05	68	43.45082165889937	postcovid19
postcovid19_PAT05	68	48.700526242272865	postcovid19
postcovid19_PAT05	68	54.91121566721354	postcovid19
postcovid19_PAT05	68	55.00221924579962	postcovid19
postcovid19_PAT05	68	39.19361958430999	postcovid19
postcovid19_PAT05	68	62.7825684756311	postcovid19
postcovid19_PAT05	68	59.80694713311106	postcovid19
postcovid19_PAT05	68	59.53670851774261	postcovid19
postcovid19_PAT05	68	52.36044721101232	postcovid19
postcovid19_PAT05	68	55.214688375448326	postcovid19
postcovid19_PAT05	68	46.743490508225015	postcovid19
postcovid19_PAT05	68	65.47096365837116	postcovid19
postcovid19_PAT05	68	60.92644034899153	postcovid19
postcovid19_PAT05	68	49.08957785072638	postcovid19
postcovid19_PAT05	68	43.59834115023251	postcovid19
postcovid19_PAT05	68	56.988614100396404	postcovid19
postcovid19_PAT05	68	44.76990066185265	postcovid19
postcovid19_PAT05	68	63.6722108104493	postcovid19
postcovid19_PAT05	68	46.21315560187064	postcovid19
postcovid19_PAT05	68	39.657104213434735	postcovid19
postcovid19_PAT05	68	52.628184522742025	postcovid19
postcovid19_PAT05	68	64.7664890777151	postcovid19
postcovid19_PAT05	68	49.851193246154125	postcovid19
postcovid19_PAT05	68	43.06047257015672	postcovid19
postcovid19_PAT05	68	41.1793463180601	postcovid19
postcovid19_PAT05	68	53.72400706306444	postcovid19
postcovid19_PAT05	68	39.72983992409347	postcovid19
postcovid19_PAT05	68	41.38010496844607	postcovid19
postcovid19_PAT05	68	37.630482305488925	postcovid19
postcovid19_PAT05	68	57.35137295575261	postcovid19
postcovid19_PAT05	68	69.17837866237693	postcovid19
postcovid19_PAT05	68	48.62283077732296	postcovid19
postcovid19_PAT05	68	49.78294118510857	postcovid19
postcovid19_PAT05	68	53.49744922878753	postcovid19
postcovid19_PAT05	68	45.4883462766618	postcovid19
postcovid19_PAT05	68	41.790519651616975	postcovid19
postcovid19_PAT05	68	41.222151749952	postcovid19
postcovid19_PAT05	68	42.06803055044832	postcovid19
postcovid19_PAT05	68	50.902023868168804	postcovid19
postcovid19_PAT05	68	56.80769227977496	postcovid19
postcovid19_PAT05	68	51.39564635650655	postcovid19
postcovid19_PAT05	68	74.89987446769945	postcovid19
postcovid19_PAT05	68	40.89297931913979	postcovid19
postcovid19_PAT05	68	59.89708398434964	postcovid19
postcovid19_PAT05	68	41.411144522410204	postcovid19
postcovid19_PAT05	68	46.248100782658526	postcovid19
postcovid19_PAT05	68	37.25602702420853	postcovid19
postcovid19_PAT05	68	47.796894004642546	postcovid19
postcovid19_PAT05	68	51.97739018713654	postcovid19
postcovid19_PAT05	68	61.470170175944304	postcovid19
postcovid19_PAT05	68	39.87732664867887	postcovid19
postcovid19_PAT05	68	44.44927423232574	postcovid19
postcovid19_PAT05	68	58.669942668662465	postcovid19
postcovid19_PAT13	58	70.96044648161306	postcovid19
postcovid19_PAT13	58	53.2967405077531	postcovid19
postcovid19_PAT13	58	52.3525707847528	postcovid19
postcovid19_PAT13	58	56.642201698768446	postcovid19
postcovid19_PAT13	58	41.93533669354179	postcovid19
postcovid19_PAT13	58	49.16293543263066	postcovid19
postcovid19_PAT13	58	43.469315176933264	postcovid19
postcovid19_PAT13	58	56.0104332332564	postcovid19
postcovid19_PAT13	58	54.49640576534317	postcovid19
postcovid19_PAT13	58	42.30999570940467	postcovid19
postcovid19_PAT13	58	56.03569114481626	postcovid19
postcovid19_PAT13	58	54.66466293143805	postcovid19
postcovid19_PAT13	58	51.15537243453897	postcovid19
postcovid19_PAT13	58	57.55141219261163	postcovid19
postcovid19_PAT13	58	48.859930468022675	postcovid19
postcovid19_PAT13	58	52.02104353393384	postcovid19
postcovid19_PAT13	58	42.66395374364391	postcovid19
postcovid19_PAT13	58	51.6161500024051	postcovid19
postcovid19_PAT13	58	45.68566785393682	postcovid19
postcovid19_PAT13	58	47.33222700817168	postcovid19
postcovid19_PAT13	58	50.92209979376318	postcovid19
postcovid19_PAT13	58	44.394223170467136	postcovid19
postcovid19_PAT13	58	51.91432671255281	postcovid19
postcovid19_PAT13	58	51.01976419162479	postcovid19
postcovid19_PAT13	58	56.98313283275751	postcovid19
postcovid19_PAT13	58	49.08224446860013	postcovid19
postcovid19_PAT13	58	42.5462101587076	postcovid19
postcovid19_PAT13	58	58.97711439526396	postcovid19
postcovid19_PAT13	58	57.31404524507903	postcovid19
postcovid19_PAT13	58	23.20456133953346	postcovid19
postcovid19_PAT13	58	53.6884582302765	postcovid19
postcovid19_PAT13	58	52.68891416696865	postcovid19
postcovid19_PAT13	58	57.30182547063155	postcovid19
postcovid19_PAT13	58	54.041744645701236	postcovid19
postcovid19_PAT13	58	50.16155469264955	postcovid19
postcovid19_PAT13	58	45.8525732672341	postcovid19
postcovid19_PAT13	58	62.91371231989948	postcovid19
postcovid19_PAT13	58	43.79198527362606	postcovid19
postcovid19_PAT13	58	45.767960072210876	postcovid19
postcovid19_PAT13	58	33.47513432126874	postcovid19
postcovid19_PAT13	58	66.47857852376858	postcovid19
postcovid19_PAT13	58	64.62494478713715	postcovid19
postcovid19_PAT13	58	44.61996173515931	postcovid19
postcovid19_PAT13	58	52.558710491633555	postcovid19
postcovid19_PAT13	58	29.892460784388668	postcovid19
postcovid19_PAT13	58	53.93918376512066	postcovid19
postcovid19_PAT13	58	45.378019627834284	postcovid19
postcovid19_PAT13	58	50.78745307716836	postcovid19
postcovid19_PAT13	58	49.09458038751654	postcovid19
postcovid19_PAT13	58	58.39048713529303	postcovid19
postcovid19_PAT13	58	47.30495258198256	postcovid19
postcovid19_PAT13	58	56.41289097733043	postcovid19
postcovid19_PAT13	58	45.03269741346426	postcovid19
postcovid19_PAT13	58	45.028843691292685	postcovid19
postcovid19_PAT13	58	69.31740468100394	postcovid19
postcovid19_PAT13	58	47.868865301130086	postcovid19
postcovid19_PAT13	58	51.16578568433336	postcovid19
postcovid19_PAT13	58	53.78234032838047	postcovid19
postcovid19_PAT13	58	47.603259225777094	postcovid19
postcovid19_PAT13	58	67.66001293889654	postcovid19
postcovid19_PAT13	58	50.89642173225601	postcovid19
postcovid19_PAT13	58	62.4391333365095	postcovid19
postcovid19_PAT13	58	45.6262570466269	postcovid19
postcovid19_PAT13	58	30.155034293035193	postcovid19
postcovid19_PAT13	58	47.70176246746447	postcovid19
postcovid19_PAT13	58	52.581246521480836	postcovid19
postcovid19_PAT13	58	52.839915258184554	postcovid19
postcovid19_PAT13	58	51.96070372631398	postcovid19
postcovid19_PAT13	58	66.52030541747534	postcovid19
postcovid19_PAT13	58	53.240720659017676	postcovid19
postcovid19_PAT13	58	53.64184433745091	postcovid19
postcovid19_PAT13	58	53.118581674289864	postcovid19
postcovid19_PAT13	58	46.90495872837748	postcovid19
postcovid19_PAT13	58	46.15239597388042	postcovid19
postcovid19_PAT13	58	55.415815941600144	postcovid19
postcovid19_PAT13	58	50.64699847280068	postcovid19
postcovid19_PAT13	58	37.74989941908519	postcovid19
postcovid19_PAT13	58	55.15468092531035	postcovid19
postcovid19_PAT13	58	57.91132368163881	postcovid19
postcovid19_PAT13	58	38.42849699729564	postcovid19
postcovid19_PAT13	58	45.321758766414696	postcovid19
postcovid19_PAT13	58	40.66258226708844	postcovid19
postcovid19_PAT13	58	68.12776618908416	postcovid19
postcovid19_PAT13	58	50.607836428690845	postcovid19
postcovid19_PAT13	58	54.37682497056324	postcovid19
postcovid19_PAT13	58	45.63982742048346	postcovid19
postcovid19_PAT13	58	59.94642155655783	postcovid19
postcovid19_PAT13	58	68.84148756312646	postcovid19
postcovid19_PAT13	58	71.75259654755558	postcovid19
postcovid19_PAT13	58	46.827047140073795	postcovid19
postcovid19_PAT13	58	44.233974226229066	postcovid19
postcovid19_PAT13	58	59.163837064621355	postcovid19
postcovid19_PAT13	58	42.63958143955069	postcovid19
postcovid19_PAT13	58	53.75858980901733	postcovid19
postcovid19_PAT13	58	52.970383255283075	postcovid19
postcovid19_PAT13	58	51.37272055595954	postcovid19
postcovid19_PAT13	58	63.830131408031505	postcovid19
postcovid19_PAT13	58	56.60362778763052	postcovid19
postcovid19_PAT13	58	60.33930698091738	postcovid19
postcovid19_PAT13	58	60.701776518247556	postcovid19
postcovid19_PAT12	30	33.5922598564372	postcovid19
postcovid19_PAT12	30	32.72561487347948	postcovid19
postcovid19_PAT12	30	45.785499027903064	postcovid19
postcovid19_PAT12	30	45.753602054656646	postcovid19
postcovid19_PAT12	30	46.537423376077896	postcovid19
postcovid19_PAT12	30	35.94312546634761	postcovid19
postcovid19_PAT12	30	49.71532882130479	postcovid19
postcovid19_PAT12	30	45.55330398948456	postcovid19
postcovid19_PAT12	30	38.1291211072773	postcovid19
postcovid19_PAT12	30	33.172121494043836	postcovid19
postcovid19_PAT12	30	34.38529859037089	postcovid19
postcovid19_PAT12	30	32.85591175332614	postcovid19
postcovid19_PAT12	30	25.530971554445106	postcovid19
postcovid19_PAT12	30	27.869096030570198	postcovid19
postcovid19_PAT12	30	34.179690536612334	postcovid19
postcovid19_PAT12	30	30.42643644429959	postcovid19
postcovid19_PAT12	30	30.115314890444097	postcovid19
postcovid19_PAT12	30	27.354569925883915	postcovid19
postcovid19_PAT12	30	43.7187007848651	postcovid19
postcovid19_PAT12	30	33.48734465994975	postcovid19
postcovid19_PAT12	30	32.37355997694217	postcovid19
postcovid19_PAT12	30	36.589012286090416	postcovid19
postcovid19_PAT12	30	38.24783407728991	postcovid19
postcovid19_PAT12	30	41.84530655156744	postcovid19
postcovid19_PAT12	30	25.433665296229332	postcovid19
postcovid19_PAT12	30	39.23240092015468	postcovid19
postcovid19_PAT12	30	55.03389755978777	postcovid19
postcovid19_PAT12	30	48.77507089480336	postcovid19
postcovid19_PAT12	30	39.4248900507286	postcovid19
postcovid19_PAT12	30	31.65897260423756	postcovid19
postcovid19_PAT12	30	46.266812250525255	postcovid19
postcovid19_PAT12	30	17.989736424190625	postcovid19
postcovid19_PAT12	30	32.82466618952669	postcovid19
postcovid19_PAT12	30	33.18400343029251	postcovid19
postcovid19_PAT12	30	14.914729873088088	postcovid19
postcovid19_PAT12	30	50.292386096713955	postcovid19
postcovid19_PAT12	30	43.53759285147822	postcovid19
postcovid19_PAT12	30	40.53627351939948	postcovid19
postcovid19_PAT12	30	29.566062998441033	postcovid19
postcovid19_PAT12	30	39.605377707559775	postcovid19
postcovid19_PAT12	30	24.26912602974678	postcovid19
postcovid19_PAT12	30	42.63599586353531	postcovid19
postcovid19_PAT12	30	40.9066645206227	postcovid19
postcovid19_PAT12	30	44.53330122238428	postcovid19
postcovid19_PAT12	30	46.15947217878328	postcovid19
postcovid19_PAT12	30	40.787340243198905	postcovid19
postcovid19_PAT12	30	34.35855456174187	postcovid19
postcovid19_PAT12	30	38.74760457763939	postcovid19
postcovid19_PAT12	30	42.22906875218804	postcovid19
postcovid19_PAT12	30	39.65914442025782	postcovid19
postcovid19_PAT12	30	34.94992499665241	postcovid19
postcovid19_PAT12	30	50.72062748939329	postcovid19
postcovid19_PAT12	30	47.37491048935664	postcovid19
postcovid19_PAT12	30	32.892019164265996	postcovid19
postcovid19_PAT12	30	50.66778749727922	postcovid19
postcovid19_PAT12	30	38.96445590749406	postcovid19
postcovid19_PAT12	30	53.27580670839865	postcovid19
postcovid19_PAT12	30	58.67424787005692	postcovid19
postcovid19_PAT12	30	41.59492241534989	postcovid19
postcovid19_PAT12	30	34.514886120897415	postcovid19
postcovid19_PAT12	30	41.23706900423288	postcovid19
postcovid19_PAT12	30	54.13233550612793	postcovid19
postcovid19_PAT12	30	53.74780611876771	postcovid19
postcovid19_PAT12	30	38.4931840088377	postcovid19
postcovid19_PAT12	30	41.731346364684754	postcovid19
postcovid19_PAT12	30	50.98914647346273	postcovid19
postcovid19_PAT12	30	39.6980740242806	postcovid19
postcovid19_PAT12	30	55.744970042482514	postcovid19
postcovid19_PAT12	30	38.13166546993101	postcovid19
postcovid19_PAT12	30	41.704882506158064	postcovid19
postcovid19_PAT12	30	43.55446495125809	postcovid19
postcovid19_PAT12	30	27.833810238612063	postcovid19
postcovid19_PAT12	30	43.173268402022366	postcovid19
postcovid19_PAT12	30	37.26884172898657	postcovid19
postcovid19_PAT12	30	11.212853181520433	postcovid19
postcovid19_PAT12	30	54.89711957749219	postcovid19
postcovid19_PAT12	30	39.44963103546618	postcovid19
postcovid19_PAT12	30	36.547805610607945	postcovid19
postcovid19_PAT12	30	39.2983353279293	postcovid19
postcovid19_PAT12	30	40.481671550419335	postcovid19
postcovid19_PAT12	30	16.89516171934886	postcovid19
postcovid19_PAT12	30	48.85883739784071	postcovid19
postcovid19_PAT12	30	27.37623572361369	postcovid19
postcovid19_PAT12	30	43.12582300207928	postcovid19
postcovid19_PAT12	30	55.16797293644927	postcovid19
postcovid19_PAT12	30	43.09453816354152	postcovid19
postcovid19_PAT12	30	30.897101717391696	postcovid19
postcovid19_PAT12	30	36.99558959817043	postcovid19
postcovid19_PAT12	30	44.69184331204234	postcovid19
postcovid19_PAT12	30	49.80880712435194	postcovid19
postcovid19_PAT12	30	36.53260850788295	postcovid19
postcovid19_PAT12	30	19.34079712867989	postcovid19
postcovid19_PAT12	30	34.61274863557712	postcovid19
postcovid19_PAT12	30	35.79117754128214	postcovid19
postcovid19_PAT12	30	48.945146740587354	postcovid19
postcovid19_PAT12	30	39.5635225999456	postcovid19
postcovid19_PAT12	30	50.30781131455487	postcovid19
postcovid19_PAT12	30	54.27013185196006	postcovid19
postcovid19_PAT12	30	50.962199656058466	postcovid19
[truncated: 101 more rows]
