# Supplementary material for: Single-cell immune aging clocks reveal inter-individual heterogeneity during infection and vaccination
Source: Nat Aging. 2025 Mar 5;5(4):607–21. doi: 10.1038/s43587-025-00819-z (PMC12003178; doi:10.1038/s43587-025-00819-z)
Supplement: Supplementary file 8 — Statistical source data. [file 43587_2025_819_MOESM8_ESM.zip › SD_EF3/NK_mhh_fordistribution.txt]

donor_id	age	Prediction	condition
post_3	35	77.90325744577756	post
post_3	35	63.24728935664785	post
post_3	35	83.39806215931365	post
post_3	35	81.65862487849057	post
post_3	35	77.49067828360863	post
post_3	35	86.69612610862013	post
post_3	35	89.009304847797	post
post_3	35	69.94328420822362	post
post_3	35	55.612276447369226	post
post_3	35	72.73793548231832	post
post_3	35	72.29098980861676	post
post_3	35	75.1157830239584	post
post_3	35	75.67493550750189	post
post_3	35	78.73383273701839	post
post_3	35	91.02128006862011	post
post_3	35	73.51797669681685	post
post_3	35	59.507422863177794	post
post_3	35	75.06793316669618	post
post_3	35	63.50407412102454	post
post_3	35	67.24673155294074	post
post_3	35	72.62960200663062	post
post_3	35	67.88021418718162	post
post_3	35	82.39670375832861	post
post_3	35	70.06873749977605	post
post_3	35	77.37887804898662	post
post_3	35	79.03845112967139	post
post_3	35	67.0230736319328	post
post_3	35	82.23544753341456	post
post_3	35	65.286899459367	post
post_3	35	67.8206728450608	post
post_3	35	63.882719924234095	post
post_3	35	73.098080534859207	post
post_3	35	70.4074815124563	post
post_3	35	81.33084893689677	post
post_3	35	60.283434370891605	post
post_3	35	59.355631325335885	post
post_3	35	61.19847825183073	post
post_3	35	83.69968521957286	post
post_3	35	71.63219191177434	post
post_3	35	66.2297353622914	post
post_3	35	75.88140790461209	post
post_3	35	70.8414710372585	post
post_3	35	80.59981370055402	post
post_3	35	68.2900223585283	post
post_3	35	63.23373211512762	post
post_3	35	87.92059963952309	post
post_3	35	67.70812318722452	post
post_3	35	67.18089156140839	post
post_3	35	74.77180094714495	post
post_3	35	66.9652468237611	post
post_3	35	65.54382825123498	post
post_3	35	74.68435306718013	post
post_3	35	73.56355014034636	post
post_3	35	83.91100105512352	post
post_3	35	71.31446817575844	post
post_3	35	55.96983987075965	post
post_3	35	71.63802719693231	post
post_3	35	58.66386931806966	post
post_3	35	65.47516711781995	post
post_3	35	78.15242855612318	post
post_3	35	81.79789923905493	post
post_3	35	78.15100307566186	post
post_3	35	69.34720805884037	post
post_3	35	65.00177317530934	post
post_3	35	88.23431509675423	post
post_3	35	86.2362209638996	post
post_3	35	64.63754427039247	post
post_3	35	71.55061875138558	post
post_3	35	72.0527605730414	post
post_3	35	71.9895576599071	post
post_3	35	68.74253128077252	post
post_3	35	85.80151698437514	post
post_3	35	67.06517839913258	post
post_3	35	70.94283611038279	post
post_3	35	86.41386457087158	post
post_3	35	78.46692217505515	post
post_3	35	86.0470643089757	post
post_3	35	85.31794586959883	post
post_3	35	71.32666982670534	post
post_3	35	62.57359964148971	post
post_3	35	70.03728415149745	post
post_3	35	70.55511498950504	post
post_3	35	85.22526909250435	post
post_3	35	80.21394478527772	post
post_3	35	79.54090601435126	post
post_3	35	86.18731424022029	post
post_3	35	67.00987587122609	post
post_3	35	79.51824746597761	post
post_3	35	81.48259571362104	post
post_3	35	82.40670509785106	post
post_3	35	78.31619208120026	post
post_3	35	66.43202071034464	post
post_3	35	79.15103646414524	post
post_3	35	77.69129331649633	post
post_3	35	69.52430410464659	post
post_3	35	71.9778357513041	post
post_3	35	71.7266554536386	post
post_3	35	85.22220584340124	post
post_3	35	68.62018594467251	post
post_3	35	76.49856880162473	post
post_8	65	71.25326582686088	post
post_8	65	75.63217267998364	post
post_8	65	65.24036137646048	post
post_8	65	57.0654918238524	post
post_8	65	72.44639146016154	post
post_8	65	96.25791523296952	post
post_8	65	72.61782116160188	post
post_8	65	74.68493645588926	post
post_8	65	66.23369323111004	post
post_8	65	75.33007436065586	post
post_8	65	75.0663436981396	post
post_8	65	79.49916482592263	post
post_8	65	69.52080025666103	post
post_8	65	61.318493772696556	post
post_8	65	73.63105340561808	post
post_8	65	73.89138965244322	post
post_8	65	62.83285843906384	post
post_8	65	66.1118733837596	post
post_8	65	75.81642514877734	post
post_8	65	72.2507682453003	post
post_8	65	66.53792426789005	post
post_8	65	76.7693567267028	post
post_8	65	79.78410517108847	post
post_8	65	79.9739987214897	post
post_8	65	67.63126072993519	post
post_8	65	56.42564619633753	post
post_8	65	81.23957595297196	post
post_8	65	84.1230392692497	post
post_8	65	67.37790275044688	post
post_8	65	68.19581570294487	post
post_8	65	69.6312402422166	post
post_8	65	83.76267367359067	post
post_8	65	66.73414227600952	post
post_8	65	70.81893134196163	post
post_8	65	48.65490156459447	post
post_8	65	79.67999554794304	post
post_8	65	63.54558665347503	post
post_8	65	89.82914224305823	post
post_8	65	88.74328178682038	post
post_8	65	67.21416044887968	post
post_8	65	78.21979574713662	post
post_8	65	89.90653979173766	post
post_8	65	78.71970427238553	post
post_8	65	62.07225194998991	post
post_8	65	75.21107485093313	post
post_8	65	63.39106062400116	post
post_8	65	65.01342333484105	post
post_8	65	66.73817291956972	post
post_8	65	54.641566770386454	post
post_8	65	91.79108986520971	post
post_8	65	74.38344270441495	post
post_8	65	63.7293526251907	post
post_8	65	89.74476888282699	post
post_8	65	55.44232146317308	post
post_8	65	75.17161304493156	post
post_8	65	77.31148358811105	post
post_8	65	86.01730180733139	post
post_8	65	82.51198955177193	post
post_8	65	72.37768902892563	post
post_8	65	74.17749081346821	post
post_8	65	69.53812577761909	post
post_8	65	74.35307663315288	post
post_8	65	70.30472522956903	post
post_8	65	82.92839041136436	post
post_8	65	70.60082113748497	post
post_8	65	60.87447593320338	post
post_8	65	66.84876239736317	post
post_8	65	72.80192866270944	post
post_8	65	78.45210796833051	post
post_8	65	66.668682598715435	post
post_8	65	90.75463146382869	post
post_8	65	67.34138851134193	post
post_8	65	74.27467193287771	post
post_8	65	71.5844142828316	post
post_8	65	68.45528679953125	post
post_8	65	96.66001355402919	post
post_8	65	82.07850863170577	post
post_8	65	63.68412845306541	post
post_8	65	64.30469846724316	post
post_8	65	69.48554000970084	post
post_8	65	88.45336825215584	post
post_8	65	58.44541562772598	post
post_8	65	82.17710882731511	post
post_8	65	75.29024352373226	post
post_8	65	52.294521822945484	post
post_8	65	76.31600058251392	post
post_8	65	67.32969468288582	post
post_8	65	79.06991988809085	post
post_8	65	68.72238565317423	post
post_8	65	71.93756841162039	post
post_8	65	90.0401981487959	post
post_8	65	68.73108785850546	post
post_8	65	75.36926362336206	post
post_8	65	77.1039719065954	post
post_8	65	67.27812067899617	post
post_8	65	81.67987700052973	post
post_8	65	64.51378948668899	post
post_8	65	85.41185651701447	post
post_8	65	69.55100504021857	post
post_8	65	59.24141716913488	post
post_4	32	58.42406305468073	post
post_4	32	60.416236296424394	post
post_4	32	66.48088128939554	post
post_4	32	75.80236599783296	post
post_4	32	74.94542027733249	post
post_4	32	66.33628174213656	post
post_4	32	63.47533082413272	post
post_4	32	60.214022466798646	post
post_4	32	62.397804785954015	post
post_4	32	75.63382570405072	post
post_4	32	53.13461763508569	post
post_4	32	74.46927854234747	post
post_4	32	63.01994248994449	post
post_4	32	71.13182324488353	post
post_4	32	77.54860449153199	post
post_4	32	68.98866221900958	post
post_4	32	66.19530549147068	post
post_4	32	67.27479920270568	post
post_4	32	57.141867900942906	post
post_4	32	78.22471624884022	post
post_4	32	59.33630407881958	post
post_4	32	59.36829642808158	post
post_4	32	63.34981308462753	post
post_4	32	53.91235846337775	post
post_4	32	62.50625465353359	post
post_4	32	55.54992004765153	post
post_4	32	62.1017848071912	post
post_4	32	56.439952324402405	post
post_4	32	66.92562287665771	post
post_4	32	75.42598370861633	post
post_4	32	73.77896748999677	post
post_4	32	65.26323512156156	post
post_4	32	65.96686953821374	post
post_4	32	75.41662341815963	post
post_4	32	65.48334108521003	post
post_4	32	66.93243311590813	post
post_4	32	69.14546243424579	post
post_4	32	62.2971568753798	post
post_4	32	64.30878484019692	post
post_4	32	71.51601940570761	post
post_4	32	62.66290953723743	post
post_4	32	61.74207528818207	post
post_4	32	66.07349895918131	post
post_4	32	70.56853700184159	post
post_4	32	56.83171980055411	post
post_4	32	65.21054770521759	post
post_4	32	60.44802451039691	post
post_4	32	65.65188268571681	post
post_4	32	73.53961247510368	post
post_4	32	65.66065861971317	post
post_4	32	72.72390586673123	post
post_4	32	66.8459083471123	post
post_4	32	73.83112929667563	post
post_4	32	62.315007384891295	post
post_4	32	78.04187779123582	post
post_4	32	69.61845810666948	post
post_4	32	65.57375332173369	post
post_4	32	63.409149046794866	post
post_4	32	70.11989870218723	post
post_4	32	60.99572076546804	post
post_4	32	67.23139579096332	post
post_4	32	72.40052122836185	post
post_4	32	66.42755209974014	post
post_4	32	69.81096913339064	post
post_4	32	70.81994550365084	post
post_4	32	75.3263893931159	post
post_4	32	74.33264082568955	post
post_4	32	63.57621109743184	post
post_4	32	67.34058157922945	post
post_4	32	69.22693571354506	post
post_4	32	63.723617467106834	post
post_4	32	64.37199673396519	post
post_4	32	74.11900306964084	post
post_4	32	60.856186906511056	post
post_4	32	69.11419778326714	post
post_4	32	56.840207150526204	post
post_4	32	68.68511924639293	post
post_4	32	62.40555750321101	post
post_4	32	70.02888167582786	post
post_4	32	66.83340057325714	post
post_4	32	66.06773893799674	post
post_4	32	63.559773102991905	post
post_4	32	69.3076084614477	post
post_4	32	67.54172053591586	post
post_4	32	69.51574288074039	post
post_4	32	55.724815233444104	post
post_4	32	67.0528298338651	post
post_4	32	71.08125457988969	post
post_4	32	83.22236849064163	post
post_4	32	72.88988212179349	post
post_4	32	63.63305137594796	post
post_4	32	66.88261451541207	post
post_4	32	67.56396135790597	post
post_4	32	62.68754216437509	post
post_4	32	67.6978195063279	post
post_4	32	75.96793242646079	post
post_4	32	63.85092335814273	post
post_4	32	59.426297841620986	post
post_4	32	61.927506662377	post
post_4	32	71.1954520624046	post
post_47	43	65.2046511668509	post
post_47	43	66.28531588433958	post
post_47	43	74.2092908061753	post
post_47	43	70.46920679953594	post
post_47	43	89.0931826824684	post
post_47	43	49.92180027160182	post
post_47	43	72.14532598809258	post
post_47	43	71.87415533883618	post
post_47	43	71.84070047501274	post
post_47	43	69.11718140414739	post
post_47	43	64.13216845486077	post
post_47	43	87.84887023975953	post
post_47	43	67.21586410571642	post
post_47	43	79.44022789814919	post
post_47	43	71.1587674219609	post
post_47	43	89.08642649279686	post
post_47	43	66.37486527065495	post
post_47	43	49.18470170064768	post
post_47	43	61.177213026217586	post
post_47	43	89.30374445384126	post
post_47	43	58.03447203042249	post
post_47	43	64.13276628488521	post
post_47	43	80.27317208779704	post
post_47	43	61.51979097111343	post
post_47	43	74.33544980448289	post
post_47	43	79.40427209644314	post
post_47	43	68.095180327267	post
post_47	43	67.089218183412	post
post_47	43	62.932438408748446	post
post_47	43	70.56752455643905	post
post_47	43	61.57831043606034	post
post_47	43	71.94668194723236	post
post_47	43	61.790056943946226	post
post_47	43	67.85943553255598	post
post_47	43	66.6714120118088	post
post_47	43	64.29740455502873	post
post_47	43	70.38956738659299	post
post_47	43	68.0076439614793	post
post_47	43	75.3141641148658	post
post_47	43	72.52120886687003	post
post_47	43	68.00537229261448	post
post_47	43	66.25609594088355	post
post_47	43	62.39954254034483	post
post_47	43	62.76087198453659	post
post_47	43	65.95368983030708	post
post_47	43	70.92555873911404	post
post_47	43	83.27318348976735	post
post_47	43	66.10750087645351	post
post_47	43	58.53235015302301	post
post_47	43	71.22118830699347	post
post_47	43	68.32236221846	post
post_47	43	76.32576341768815	post
post_47	43	73.5713325849371	post
post_47	43	70.03507371844222	post
post_47	43	73.45352962873082	post
post_47	43	74.58716624353207	post
post_47	43	74.26534245932318	post
post_47	43	57.97978372401578	post
post_47	43	72.93278243039703	post
post_47	43	63.149583817998035	post
post_47	43	71.21203618374872	post
post_47	43	65.35560691597107	post
post_47	43	72.47443365581347	post
post_47	43	65.81709403960457	post
post_47	43	63.66933204639756	post
post_47	43	68.8124110194783	post
post_47	43	77.84880634389066	post
post_47	43	67.35018745651014	post
post_47	43	62.64251915154909	post
post_47	43	71.7128279060114	post
post_47	43	64.14819716921502	post
post_47	43	63.48922789945141	post
post_47	43	50.177327545514096	post
post_47	43	72.97756945375374	post
post_47	43	72.72339549440491	post
post_47	43	59.147275039640434	post
post_47	43	71.94050073421856	post
post_47	43	58.257565141135636	post
post_47	43	60.1502022341411	post
post_47	43	62.99650894079196	post
post_47	43	70.73849113214544	post
post_47	43	64.37444321724195	post
post_47	43	78.82165457469102	post
post_47	43	61.697912736142875	post
post_47	43	87.45846971261828	post
post_47	43	61.90129126998121	post
post_47	43	67.3667924515432	post
post_47	43	47.978093180562574	post
post_47	43	68.06637011016046	post
post_47	43	68.62687003695312	post
post_47	43	75.91360331518187	post
post_47	43	65.0753586227386	post
post_47	43	71.95494730341362	post
post_47	43	67.6682365658678	post
post_47	43	66.06463618844144	post
post_47	43	80.34919244091871	post
post_47	43	75.46594477822343	post
post_47	43	71.14907618919383	post
post_47	43	71.5014416976725	post
post_47	43	67.8668250302492	post
post_1	68	74.06960826887911	post
post_1	68	71.64004447524239	post
post_1	68	77.69939831634076	post
post_1	68	77.96041160379849	post
post_1	68	87.95808479141726	post
post_1	68	79.99379457455274	post
post_1	68	74.08357769920744	post
post_1	68	90.4981242803495	post
post_1	68	77.34015570626238	post
post_1	68	81.7779900641599	post
post_1	68	73.0458292285889	post
post_1	68	73.77914261158148	post
post_1	68	62.6404294127008	post
post_1	68	75.46315275727537	post
post_1	68	79.5514933862097	post
post_1	68	68.72106622897181	post
post_1	68	74.34891189329441	post
post_1	68	69.40839840939562	post
post_1	68	62.01047830872738	post
post_1	68	82.83012456117982	post
post_1	68	76.2214641664287	post
post_1	68	75.19878205854675	post
post_1	68	73.35773398939688	post
post_1	68	68.71583199727105	post
post_1	68	76.49430263123342	post
post_1	68	71.6914307753274	post
post_1	68	83.59783145866827	post
post_1	68	92.62768551607621	post
post_1	68	81.27471660597428	post
post_1	68	72.5624773023513	post
post_1	68	64.73572769342958	post
post_1	68	80.40119609111646	post
post_1	68	89.75502665857826	post
post_1	68	77.0058454315726	post
post_1	68	69.13771054879342	post
post_1	68	82.77626674062607	post
post_1	68	76.91101147956248	post
post_1	68	69.66606080949644	post
post_1	68	80.26113232861438	post
post_1	68	71.69052563999085	post
post_1	68	72.30556280326157	post
post_1	68	84.23160733516366	post
post_1	68	87.00054335612134	post
post_1	68	68.11829463463478	post
post_1	68	81.62902880611142	post
post_1	68	81.82410335091667	post
post_1	68	66.49179461666178	post
post_1	68	77.42703922325158	post
post_1	68	86.29758997272765	post
post_1	68	68.66385189176737	post
post_1	68	77.99219577301902	post
post_1	68	66.32389759977349	post
post_1	68	91.01136351187293	post
post_1	68	84.49605997045789	post
post_1	68	76.17814053241467	post
post_1	68	73.48273319069321	post
post_1	68	64.27497985543938	post
post_1	68	70.98766027540361	post
post_1	68	75.56609013877156	post
post_1	68	60.804091354071986	post
post_1	68	76.9536810818895	post
post_1	68	82.31871304584871	post
post_1	68	78.98596118705602	post
post_1	68	62.009958823528216	post
post_1	68	75.37895574123985	post
post_1	68	78.55720083959427	post
post_1	68	76.5131320004527	post
post_1	68	66.25884823888431	post
post_1	68	77.65379505108824	post
post_1	68	77.58962920936541	post
post_1	68	73.47595596611417	post
post_1	68	68.38984940479571	post
post_1	68	66.85494992815953	post
post_1	68	83.18589675034363	post
post_1	68	77.74460711721555	post
post_1	68	79.35238652686198	post
post_1	68	65.74805519534203	post
post_1	68	80.35258934313596	post
post_1	68	81.17338746136434	post
post_1	68	64.60003387870097	post
post_1	68	73.22330925537628	post
post_1	68	79.00260983480214	post
post_1	68	78.83220243969043	post
post_1	68	65.36587761275341	post
post_1	68	83.02378230299081	post
post_1	68	93.69078042923093	post
post_1	68	78.2049711486256	post
post_1	68	79.48113957546734	post
post_1	68	63.73732174217335	post
post_1	68	68.19423694061985	post
post_1	68	77.49242466552118	post
post_1	68	76.18088180821627	post
post_1	68	54.83533349539344	post
post_1	68	74.478371483674	post
post_1	68	69.79084516612293	post
post_1	68	67.9324399131335	post
post_1	68	73.70717888869193	post
post_1	68	67.58098937841308	post
post_1	68	86.34800493603848	post
post_1	68	74.61134193120992	post
post_13	49	82.32608163219766	post
post_13	49	88.83706022440208	post
post_13	49	79.098435826412	post
post_13	49	77.27419392077037	post
post_13	49	82.88316626766579	post
post_13	49	86.54835972144747	post
post_13	49	73.92948667178413	post
post_13	49	85.68045427855354	post
post_13	49	80.75484415412076	post
post_13	49	68.41201943665536	post
post_13	49	78.3928406875125	post
post_13	49	67.73862186466326	post
post_13	49	79.78458430524114	post
post_13	49	65.75335275652839	post
post_13	49	94.47578746411645	post
post_13	49	81.27965658927008	post
post_13	49	86.46215873247475	post
post_13	49	84.02010214361971	post
post_13	49	85.19807848448761	post
post_13	49	80.50063825800369	post
post_13	49	79.88814246370097	post
post_13	49	71.02109122345932	post
post_13	49	72.98358933908769	post
post_13	49	106.02819093693013	post
post_13	49	79.56260850508212	post
post_13	49	80.44584907699478	post
post_13	49	74.36655809845713	post
post_13	49	69.52911710758873	post
post_13	49	91.17853169190222	post
post_13	49	71.75645222080767	post
post_13	49	78.72353749314524	post
post_13	49	88.46526707798907	post
post_13	49	86.21055991877456	post
post_13	49	74.23014853206676	post
post_13	49	70.32589462130322	post
post_13	49	59.117959467198546	post
post_13	49	73.1721719363085	post
post_13	49	88.2025373871807	post
post_13	49	80.75567690529	post
post_13	49	83.15068451363662	post
post_13	49	68.99165262873427	post
post_13	49	83.89892774736337	post
post_13	49	77.24482361492713	post
post_13	49	77.94844060016989	post
post_13	49	68.89172093422428	post
post_13	49	72.49778954847554	post
post_13	49	81.155206747975	post
post_13	49	90.68356332958993	post
post_13	49	83.81812663354296	post
post_13	49	60.405852845127754	post
post_13	49	82.74403536917426	post
post_13	49	74.96621958435911	post
post_13	49	74.68824828497303	post
post_13	49	80.07388845819212	post
post_13	49	89.6674212973557	post
post_13	49	98.67291234356729	post
post_13	49	74.82265444608211	post
post_13	49	79.39104281118627	post
post_13	49	71.23344757498025	post
post_13	49	65.96253946679576	post
post_13	49	84.23429092730674	post
post_13	49	79.31657402788062	post
post_13	49	71.22895334067844	post
post_13	49	72.20281233591326	post
post_13	49	81.79786470116524	post
post_13	49	80.15388412785647	post
post_13	49	86.98407541665377	post
post_13	49	81.5033579926245	post
post_13	49	82.3863502694486	post
post_13	49	75.73205612664208	post
post_13	49	76.5310863969532	post
post_13	49	75.13164399148596	post
post_13	49	90.55419555975786	post
post_13	49	74.59404109944482	post
post_13	49	81.82992180561288	post
post_13	49	71.55531926817035	post
post_13	49	71.85183322816657	post
post_13	49	94.25523439047808	post
post_13	49	76.79641577257368	post
post_13	49	83.78269079193176	post
post_13	49	90.3472427111215	post
post_13	49	94.45205878052475	post
post_13	49	69.47669167710747	post
post_13	49	84.55144085031004	post
post_13	49	76.055100670053	post
post_13	49	85.56121780023376	post
post_13	49	76.12988160227489	post
post_13	49	85.92574982439804	post
post_13	49	92.62032349193782	post
post_13	49	82.91425778230574	post
post_13	49	83.58965387935118	post
post_13	49	72.2093859807969	post
post_13	49	79.11772307566173	post
post_13	49	75.1932831606546	post
post_13	49	85.82779644935914	post
post_13	49	79.17904114268879	post
post_13	49	91.4101416640938	post
post_13	49	61.90025354815091	post
post_13	49	76.44256129003816	post
post_13	49	77.50975248547356	post
post_24	52	64.355537294899	post
post_24	52	70.29978673649246	post
post_24	52	55.04983370095806	post
post_24	52	63.120475389110844	post
post_24	52	71.37334074601559	post
post_24	52	66.4667901425464	post
post_24	52	58.91959899391687	post
post_24	52	74.83079940007511	post
post_24	52	68.30353322459376	post
post_24	52	74.10171328084652	post
post_24	52	66.52928058001365	post
post_24	52	75.88956014022784	post
post_24	52	63.73856633116952	post
post_24	52	70.6883095327752	post
post_24	52	86.296258857739	post
post_24	52	59.65515221610165	post
post_24	52	65.27309735928412	post
post_24	52	70.60736550745828	post
post_24	52	77.38126050797749	post
post_24	52	68.27845413019692	post
post_24	52	53.61754807777599	post
post_24	52	57.987658464272144	post
post_24	52	55.39891684536761	post
post_24	52	67.75175837764428	post
post_24	52	48.95089034991048	post
post_24	52	78.21589537927056	post
post_24	52	69.87394093226268	post
post_24	52	70.25238291983541	post
post_24	52	58.433042122889326	post
post_24	52	67.57865837660904	post
post_24	52	60.8347403738416	post
post_24	52	76.55314067402688	post
post_24	52	63.690007254642104	post
post_24	52	73.90744399767142	post
post_24	52	72.93904620025077	post
post_24	52	66.59935958158677	post
post_24	52	67.88118884920678	post
post_24	52	69.24308579342947	post
post_24	52	66.45742342120386	post
post_24	52	76.65557690598415	post
post_24	52	66.78129996340654	post
post_24	52	59.60160528129861	post
post_24	52	64.53208304620964	post
post_24	52	73.10641073284945	post
post_24	52	69.54362351121699	post
post_24	52	54.457558546715866	post
post_24	52	60.28049132344817	post
post_24	52	63.18931657073291	post
post_24	52	66.89449682090846	post
post_24	52	69.30441429882754	post
post_24	52	60.00171167072564	post
post_24	52	71.07937052744546	post
post_24	52	67.64381316630515	post
post_24	52	59.09191480954464	post
post_24	52	65.69955565914285	post
post_24	52	56.68831730457033	post
post_24	52	65.34584640564384	post
post_24	52	64.17809546605062	post
post_24	52	58.56714933378016	post
post_24	52	59.996998328011976	post
post_24	52	60.95401993237449	post
post_24	52	72.17525293908301	post
post_24	52	69.34092915445132	post
post_24	52	70.85099044943904	post
post_24	52	55.62912566456992	post
post_24	52	72.96730424339353	post
post_24	52	73.57124246191906	post
post_24	52	69.31714018842092	post
post_24	52	63.82255507901441	post
post_24	52	48.69832785726395	post
post_24	52	70.08546384158853	post
post_24	52	80.17003060508	post
post_24	52	64.94003050026183	post
post_24	52	71.4577728356281	post
post_24	52	69.504400595467	post
post_24	52	57.9381483576274	post
post_24	52	61.876776965681046	post
post_24	52	69.960048512424	post
post_24	52	59.647129038715825	post
post_24	52	68.46973001871385	post
post_24	52	59.85401469751644	post
post_24	52	61.409213837224655	post
post_24	52	63.7363803292147	post
post_24	52	67.4785759084905	post
post_24	52	64.32469364394721	post
post_24	52	57.21106676804511	post
post_24	52	54.062302297745255	post
post_24	52	73.30121000379123	post
post_24	52	60.78886099810265	post
post_24	52	66.6746861132038	post
post_24	52	47.105015915576864	post
post_24	52	66.05317032623829	post
post_24	52	72.18257682325067	post
post_24	52	64.83763499053485	post
post_24	52	69.6908367820547	post
post_24	52	90.70021974873974	post
post_24	52	61.293481803858114	post
post_24	52	57.300771491459756	post
post_24	52	57.178499769516954	post
post_24	52	65.50943994546225	post
post_18	51	70.75106853323348	post
post_18	51	59.8424573149809	post
post_18	51	63.29649061108862	post
post_18	51	52.3856367957662	post
post_18	51	71.94607081781793	post
post_18	51	71.60846565317449	post
post_18	51	71.52654514778224	post
post_18	51	60.498679257569684	post
post_18	51	75.37720743789394	post
post_18	51	70.03551461934808	post
post_18	51	52.870736711710656	post
post_18	51	78.20124976352506	post
post_18	51	74.43579163815254	post
post_18	51	66.00895564458405	post
post_18	51	70.0914552213687	post
post_18	51	64.89983273646494	post
post_18	51	66.08251026919221	post
post_18	51	49.0706551571024	post
post_18	51	54.10786275676346	post
post_18	51	68.40143021042887	post
post_18	51	60.581624662030926	post
post_18	51	73.98319799186727	post
post_18	51	55.13811301686959	post
post_18	51	55.5049918708184	post
post_18	51	67.9540235612954	post
post_18	51	54.17320644815015	post
post_18	51	59.91130107166961	post
post_18	51	75.83721719767132	post
post_18	51	75.84401144187233	post
post_18	51	72.02749815086493	post
post_18	51	61.05829393550985	post
post_18	51	59.74226805002603	post
post_18	51	61.05068052430062	post
post_18	51	64.15431073772284	post
post_18	51	70.55015801527522	post
post_18	51	56.65082453165634	post
post_18	51	81.54140084098485	post
post_18	51	67.1095339830813	post
post_18	51	75.39840289369663	post
post_18	51	60.356665797312935	post
post_18	51	46.86894445195504	post
post_18	51	76.2885617178452	post
post_18	51	75.3044969092885	post
post_18	51	73.95758055842123	post
post_18	51	70.36306445852716	post
post_18	51	59.71988617124288	post
post_18	51	61.73691766230187	post
post_18	51	67.36828070887249	post
post_18	51	67.31570984219044	post
post_18	51	72.66326482551499	post
post_18	51	58.68092066199903	post
post_18	51	62.194111748018656	post
post_18	51	73.47551687303628	post
post_18	51	56.30857882785362	post
post_18	51	62.02519063431132	post
post_18	51	58.36485315699256	post
post_18	51	64.37366100179683	post
post_18	51	59.79883115132217	post
post_18	51	63.73358475769571	post
post_18	51	79.22736206922922	post
post_18	51	74.09925595108218	post
post_18	51	63.07366056380866	post
post_18	51	70.65531113415133	post
post_18	51	53.418228870130584	post
post_18	51	66.37096708146355	post
post_18	51	56.67638823900819	post
post_18	51	74.09570021413425	post
post_18	51	73.26505374832551	post
post_18	51	64.4216845331273	post
post_18	51	67.73191166542809	post
post_18	51	46.838188060686434	post
post_18	51	64.79696986258254	post
post_18	51	61.68641933432443	post
post_18	51	55.3335521881024	post
post_18	51	60.31575235346147	post
post_18	51	67.6270798122122	post
post_18	51	59.68019710852905	post
post_18	51	78.99809645316192	post
post_18	51	62.15923122015458	post
post_18	51	63.128636766303075	post
post_18	51	60.61687545536241	post
post_18	51	65.56264222339448	post
post_18	51	72.62796595197038	post
post_18	51	67.38976714381334	post
post_18	51	65.64862527466342	post
post_18	51	72.68228459950578	post
post_18	51	71.8534759665185	post
post_18	51	59.00907601738149	post
post_18	51	61.260588133186424	post
post_18	51	66.8517724902434	post
post_18	51	71.71850320046936	post
post_18	51	47.277364300373684	post
post_18	51	55.75147937985488	post
post_18	51	39.093411031695624	post
post_18	51	62.560040789724134	post
post_18	51	72.61027371741353	post
post_18	51	56.3239753104329	post
post_18	51	59.843658181802674	post
post_18	51	72.7175289518111	post
post_18	51	65.02015312009476	post
post_20	23	66.76985260177064	post
post_20	23	69.33384082967312	post
post_20	23	53.783860515311325	post
post_20	23	62.46782705217283	post
post_20	23	46.75731172816994	post
post_20	23	56.088536113552195	post
post_20	23	74.65816692107053	post
post_20	23	60.523064482691495	post
post_20	23	85.2978293998401	post
post_20	23	44.79026541223465	post
post_20	23	71.16981897168638	post
post_20	23	71.7214226004014	post
post_20	23	75.32710810380651	post
post_20	23	54.52061283200239	post
post_20	23	51.81059033775906	post
post_20	23	74.68028635445711	post
post_20	23	61.33201474246803	post
post_20	23	57.96056581841545	post
post_20	23	58.33168689629087	post
post_20	23	63.149098543750966	post
post_20	23	48.843389301217734	post
post_20	23	55.20095056599737	post
post_20	23	78.12814155209047	post
post_20	23	65.25016488385829	post
post_20	23	64.27674522535125	post
post_20	23	70.96901313833303	post
post_20	23	48.462149971834556	post
post_20	23	66.7417934862824	post
post_20	23	66.22877844237617	post
post_20	23	53.77440955563034	post
post_20	23	54.70737011137953	post
post_20	23	54.516117305573474	post
post_20	23	62.2659239673067	post
post_20	23	64.67803340668635	post
post_20	23	62.99900261072869	post
post_20	23	55.24779790782141	post
post_20	23	54.044414920062174	post
post_20	23	63.05335864596993	post
post_20	23	73.82781321361058	post
post_20	23	54.49066313859017	post
post_20	23	63.66422480367136	post
post_20	23	67.06112788558423	post
post_20	23	69.73571705657005	post
post_20	23	73.00031800241445	post
post_20	23	60.49432780839554	post
post_20	23	71.74917523216111	post
post_20	23	59.56666758695534	post
post_20	23	74.07360323688152	post
post_20	23	70.8860057078045	post
post_20	23	70.40174657563801	post
post_20	23	61.78411246678519	post
post_20	23	43.59269493639376	post
post_20	23	58.838214044806236	post
post_20	23	67.61677087467024	post
post_20	23	52.12180324601082	post
post_20	23	60.82396891963282	post
post_20	23	64.2839753373504	post
post_20	23	72.88684379059767	post
post_20	23	62.33211351974194	post
post_20	23	66.74448277483938	post
post_20	23	58.67079032340827	post
post_20	23	69.92619655853117	post
post_20	23	60.894380009215034	post
post_20	23	55.89013821933382	post
post_20	23	57.74823253492005	post
post_20	23	52.83751188297752	post
post_20	23	60.30520454158142	post
post_20	23	69.06697657758245	post
post_20	23	53.766949723800906	post
post_20	23	58.87071291016839	post
post_20	23	46.08044260173294	post
post_20	23	67.91554849352715	post
post_20	23	69.24223603163699	post
post_20	23	64.80712715455991	post
post_20	23	60.924671206325655	post
post_20	23	56.15775360615208	post
post_20	23	58.92923766795844	post
post_20	23	63.02891818373589	post
post_20	23	55.98758623095063	post
post_20	23	61.184717104318054	post
post_20	23	58.22344620821907	post
post_20	23	69.78528207630966	post
post_20	23	64.5690563171674	post
post_20	23	70.42078551790318	post
post_20	23	72.73539935293319	post
post_20	23	66.9392581448307	post
post_20	23	65.96166893472832	post
post_20	23	57.54721926935913	post
post_20	23	51.95138720042756	post
post_20	23	58.864253739276116	post
post_20	23	56.35624460486084	post
post_20	23	66.42508939231261	post
post_20	23	72.75195082512408	post
post_20	23	62.38461915005186	post
post_20	23	51.12771872558251	post
post_20	23	79.83999494005172	post
post_20	23	56.68226925927621	post
post_20	23	51.47344695424749	post
post_20	23	56.17416786710761	post
post_20	23	68.96844217619706	post
post_15	58	80.30726169525009	post
post_15	58	70.16602799266994	post
post_15	58	57.79185190384554	post
post_15	58	63.329013234585226	post
post_15	58	78.31610870436879	post
post_15	58	64.53947073129707	post
post_15	58	91.17250291501892	post
post_15	58	73.88601003348236	post
post_15	58	76.18288520117731	post
post_15	58	78.06920610584672	post
post_15	58	68.76861081159163	post
post_15	58	69.30628400524508	post
post_15	58	74.58409071110671	post
post_15	58	81.65014738414894	post
post_15	58	78.04211629483302	post
post_15	58	60.79808336758395	post
post_15	58	69.64192632980425	post
post_15	58	90.29180628641618	post
post_15	58	63.61148859156011	post
post_15	58	73.82137066750535	post
post_15	58	76.88422818856151	post
post_15	58	60.07910446839571	post
post_15	58	67.25891537086069	post
post_15	58	70.50011278608739	post
post_15	58	70.95710129934591	post
post_15	58	66.03149278390063	post
post_15	58	72.00480177708124	post
post_15	58	71.66892593899617	post
post_15	58	68.41446094347287	post
post_15	58	65.39802718216437	post
post_15	58	61.06396925779166	post
post_15	58	73.45379311931232	post
post_15	58	71.5184734329982	post
post_15	58	61.206078342525956	post
post_15	58	72.66755940830265	post
post_15	58	62.362071113225596	post
post_15	58	68.21746321414219	post
post_15	58	72.4617756770909	post
post_15	58	61.30983881888013	post
post_15	58	58.31543232082182	post
post_15	58	78.56691985101324	post
post_15	58	82.81300556770387	post
post_15	58	85.45458074502953	post
post_15	58	71.5186250432038	post
post_15	58	69.61390912356767	post
post_15	58	80.36013035977913	post
post_15	58	62.704364690623514	post
post_15	58	65.69098636099982	post
post_15	58	72.81138524605628	post
post_15	58	79.30725908994549	post
post_15	58	70.72004611042743	post
post_15	58	67.3631898597661	post
post_15	58	89.98646858486522	post
post_15	58	83.45221604972562	post
post_15	58	67.87162418132772	post
post_15	58	76.80937039942563	post
post_15	58	75.09620468720438	post
post_15	58	59.867571257679465	post
post_15	58	74.01161344081595	post
post_15	58	71.99595589151288	post
post_15	58	86.036056788821	post
post_15	58	75.18397679590396	post
post_15	58	60.78538651357325	post
post_15	58	85.84409420570627	post
post_15	58	72.92335344911399	post
post_15	58	68.83773418809504	post
post_15	58	73.68758998379106	post
post_15	58	68.74129297235585	post
post_15	58	73.73592129535474	post
post_15	58	62.582476313676885	post
post_15	58	74.61373864830614	post
post_15	58	72.3716584421837	post
post_15	58	56.49762710726121	post
post_15	58	57.52316596552957	post
post_15	58	80.04746124068156	post
post_15	58	59.69477660579161	post
post_15	58	74.23107187202783	post
post_15	58	82.39533468727126	post
post_15	58	87.80552162014243	post
post_15	58	73.25646312481086	post
post_15	58	74.14479318812757	post
post_15	58	61.460780837694706	post
post_15	58	74.84675125150375	post
post_15	58	68.7524609634741	post
post_15	58	76.22515666094034	post
post_15	58	77.43579030552596	post
post_15	58	83.20891683458001	post
post_15	58	76.83347064678313	post
post_15	58	72.2822702512277	post
post_15	58	73.2831261017514	post
post_15	58	68.80764866080665	post
post_15	58	66.6468257746279	post
post_15	58	86.8169195170022	post
post_15	58	73.74855493053434	post
post_15	58	81.89060308987364	post
post_15	58	74.87434033970416	post
post_15	58	75.01462182077526	post
post_15	58	76.64455468706477	post
post_15	58	72.16833914875338	post
post_15	58	55.48491079245155	post
post_45	49	81.80886529355443	post
post_45	49	74.03949820770222	post
post_45	49	81.01760163507171	post
post_45	49	79.68893430904198	post
post_45	49	77.29110026691008	post
post_45	49	66.5240533542647	post
post_45	49	65.33569297618848	post
post_45	49	77.4161397392104	post
post_45	49	60.326678061737894	post
post_45	49	71.75798450315907	post
post_45	49	85.34474943827968	post
post_45	49	87.59554148434603	post
post_45	49	70.59500515134226	post
post_45	49	65.92134599524007	post
post_45	49	79.96955000458128	post
post_45	49	78.76176822458014	post
post_45	49	69.8155367825191	post
post_45	49	62.05881293264573	post
post_45	49	84.26858532272439	post
post_45	49	57.619057593778344	post
post_45	49	82.26688842180961	post
post_45	49	85.54906603257977	post
post_45	49	70.3881201209099	post
post_45	49	66.28553663513809	post
post_45	49	83.47964745467199	post
post_45	49	68.81404363871137	post
post_45	49	57.68072629526005	post
post_45	49	89.08964067968948	post
post_45	49	74.24458855784546	post
post_45	49	75.32064941465786	post
post_45	49	88.24317520969527	post
post_45	49	83.61364117806758	post
post_45	49	63.090896026264566	post
post_45	49	87.56321106048377	post
post_45	49	62.94874411944517	post
post_45	49	71.51523176888996	post
post_45	49	65.64158438752605	post
post_45	49	76.43666788116178	post
post_45	49	51.346898823285464	post
post_45	49	62.424603859906185	post
post_45	49	75.93870768241375	post
post_45	49	79.04309288451906	post
post_45	49	76.47526108363452	post
post_45	49	79.88592520211559	post
post_45	49	68.27842192888058	post
post_45	49	69.99256155270102	post
post_45	49	73.0254157006462	post
post_45	49	71.71284551577814	post
post_45	49	88.5526031995403	post
post_45	49	72.97038547617586	post
post_45	49	66.09306095350968	post
post_45	49	73.8540973337177	post
post_45	49	61.20329551605122	post
post_45	49	51.209956313048764	post
post_45	49	80.08150500721952	post
post_45	49	87.55723031080909	post
post_45	49	67.36221724201083	post
post_45	49	77.47271313907957	post
post_45	49	72.89690207027289	post
post_45	49	66.22082344453185	post
post_45	49	64.51492425768149	post
post_45	49	70.40830954299824	post
post_45	49	77.829686019819	post
post_45	49	68.18128249584731	post
post_45	49	70.53047305048054	post
post_45	49	80.11882771835921	post
post_45	49	79.04074481829291	post
post_45	49	74.00350190936969	post
post_45	49	75.72113560008542	post
post_45	49	76.1314466113139	post
post_45	49	80.65793291809281	post
post_45	49	64.24966410430267	post
post_45	49	71.2804472776981	post
post_45	49	76.95377752571498	post
post_45	49	73.40973035575088	post
post_45	49	62.2574731471079	post
post_45	49	74.80949704321678	post
post_45	49	81.09971159410648	post
post_45	49	72.75039179222658	post
post_45	49	76.46244436888145	post
post_45	49	76.05270289562941	post
post_45	49	69.00439678080424	post
post_45	49	61.17212003206992	post
post_45	49	69.3855976573193	post
post_45	49	72.12621282741648	post
post_45	49	75.30113321803346	post
post_45	49	76.09460411958591	post
post_45	49	82.72568324403474	post
post_45	49	78.6729627433808	post
post_45	49	61.401914837199534	post
post_45	49	63.17144580593351	post
post_45	49	89.49808091612279	post
post_45	49	87.15170419849804	post
post_45	49	79.8767776324403	post
post_45	49	57.935405020324815	post
post_45	49	61.02367646853527	post
post_45	49	80.96900399792963	post
post_45	49	67.25383162773963	post
post_45	49	80.56041862980872	post
post_45	49	87.6149797828303	post
post_34	39	85.6350821477824	post
post_34	39	75.44342704070968	post
post_34	39	77.18199370593699	post
post_34	39	111.44532478543594	post
post_34	39	98.24516904538558	post
post_34	39	107.53824544881805	post
post_34	39	101.0062949267073	post
post_34	39	111.46251820268803	post
post_34	39	79.07962620688214	post
post_34	39	92.08799149118238	post
post_34	39	94.2672059070905	post
post_34	39	83.89939407643323	post
post_34	39	97.40079924369594	post
post_34	39	103.07089219096254	post
post_34	39	89.35238334436801	post
post_34	39	90.91935885944139	post
post_34	39	96.81865405014953	post
post_34	39	105.54361921133123	post
post_34	39	99.66293241677164	post
post_34	39	86.57979070979589	post
post_34	39	89.86394701714208	post
post_34	39	87.5472421179141	post
post_34	39	86.50771016469437	post
post_34	39	85.45939457688651	post
post_34	39	81.13651002583532	post
post_34	39	104.38964357228818	post
post_34	39	90.04241830797672	post
post_34	39	101.04296426589748	post
post_34	39	99.06894788620642	post
post_34	39	63.87442566038962	post
post_34	39	109.71303177323038	post
post_34	39	92.42239813081719	post
post_34	39	102.69299377592645	post
post_34	39	90.05391820394408	post
post_34	39	92.75471331443933	post
post_34	39	105.46664129452242	post
post_34	39	104.23236201413943	post
post_34	39	75.03545263248105	post
post_34	39	89.996392607634	post
post_34	39	89.95513890459395	post
post_34	39	90.35007208851145	post
post_34	39	100.75161368036763	post
post_34	39	82.56588540250044	post
post_34	39	100.2857564594693	post
post_34	39	100.86216286339898	post
post_34	39	84.00208642380119	post
post_34	39	96.71398680736247	post
post_34	39	97.98979483454774	post
post_34	39	83.74386147899304	post
post_34	39	84.32449951018876	post
post_34	39	86.38773144110274	post
post_34	39	98.27132534554607	post
post_34	39	91.93978718856657	post
post_34	39	97.6116654415761	post
post_34	39	84.70346324893697	post
post_34	39	104.70364269297087	post
post_34	39	86.57497074272204	post
post_34	39	84.21410263181943	post
post_34	39	96.57435243750582	post
post_34	39	84.97095885661876	post
post_34	39	112.48430821385936	post
post_34	39	80.80130330038797	post
post_34	39	89.19854305991396	post
post_34	39	83.28214252585411	post
post_34	39	88.7915204840045	post
post_34	39	94.41390073510473	post
post_34	39	100.78055143790785	post
post_34	39	84.15035986168739	post
post_34	39	88.79057923418321	post
post_34	39	87.6246224015927	post
post_34	39	97.55939262129345	post
post_34	39	79.25334916729761	post
post_34	39	91.94400832986008	post
post_34	39	95.20228295238539	post
post_34	39	93.56742357956202	post
post_34	39	88.54109959976392	post
post_34	39	91.25276145395084	post
post_34	39	94.03486783364117	post
post_34	39	98.13906453790094	post
post_34	39	99.1465922078878	post
post_34	39	94.2259261159677	post
post_34	39	106.15874154532217	post
post_34	39	73.84496048560435	post
post_34	39	84.74989202044364	post
post_34	39	94.47226069596987	post
post_34	39	90.1587772597356	post
post_34	39	92.59464645302513	post
post_34	39	77.9136182941693	post
post_34	39	97.49966604138557	post
post_34	39	103.26165144247976	post
post_34	39	116.44213923734824	post
post_34	39	89.30535237437121	post
post_34	39	92.88090550930069	post
post_34	39	92.95037854118517	post
post_34	39	98.81860893152265	post
post_34	39	80.91991708739931	post
post_34	39	101.76566708750407	post
post_34	39	81.94348239195293	post
post_34	39	97.40640868949518	post
post_34	39	99.56386129556525	post
post_42	63	80.92428325230883	post
post_42	63	77.43124131744271	post
post_42	63	75.83588103593638	post
post_42	63	79.6129417666324	post
post_42	63	68.50439953969212	post
post_42	63	83.59821263404638	post
post_42	63	65.90260213169692	post
post_42	63	72.90564776179592	post
post_42	63	83.67722099363232	post
post_42	63	62.0437223912365	post
post_42	63	70.41592025050748	post
post_42	63	82.58479209382047	post
post_42	63	69.3646761490133	post
post_42	63	79.66960565705448	post
post_42	63	69.0957463423972	post
post_42	63	88.57642851000001	post
post_42	63	82.67737342945152	post
post_42	63	76.5969599828099	post
post_42	63	69.2747872146303	post
post_42	63	88.25389682061177	post
post_42	63	92.08130180846003	post
post_42	63	68.41723816230534	post
post_42	63	79.90140405711547	post
post_42	63	92.89750367744458	post
post_42	63	74.72188690966304	post
post_42	63	75.35001920558405	post
post_42	63	74.34900869361417	post
post_42	63	81.97770208064746	post
post_42	63	88.55857867972729	post
post_42	63	79.16437827572076	post
post_42	63	74.67755840410028	post
post_42	63	69.8259103164958	post
post_42	63	71.10012200530907	post
post_42	63	72.324789719195	post
post_42	63	79.59359731707576	post
post_42	63	85.93709943210537	post
post_42	63	79.06387059794831	post
post_42	63	84.09991492988185	post
post_42	63	77.17447414587316	post
post_42	63	71.61500934078383	post
post_42	63	74.75757508963457	post
post_42	63	69.26897734166394	post
post_42	63	71.64243806287364	post
post_42	63	70.9966111044718	post
post_42	63	62.96326527593088	post
post_42	63	80.69795823960183	post
post_42	63	87.15510727115505	post
post_42	63	75.96480670846555	post
post_42	63	93.88579351769327	post
post_42	63	77.27206482558863	post
post_42	63	92.75431288096034	post
post_42	63	75.5019578154012	post
post_42	63	79.34294240466778	post
post_42	63	85.46745827129523	post
post_42	63	72.29534795186692	post
post_42	63	68.83009642324946	post
post_42	63	82.3857626536916	post
post_42	63	85.50959087898963	post
post_42	63	91.71345044222832	post
post_42	63	73.4512742156756	post
post_42	63	85.27668167892728	post
post_42	63	83.11942066735378	post
post_42	63	68.91382793245842	post
post_42	63	69.59990617521646	post
post_42	63	88.81718452437512	post
post_42	63	86.31583983482606	post
post_42	63	76.93811494817574	post
post_42	63	70.89576004216794	post
post_42	63	77.33490871465347	post
post_42	63	76.40329227756983	post
post_42	63	74.8645646203557	post
post_42	63	64.50253360867686	post
post_42	63	80.49887957766529	post
post_42	63	92.8476467698848	post
post_42	63	90.71048796027378	post
post_42	63	95.04958959958361	post
post_42	63	76.81516472355253	post
post_42	63	77.4554449766708	post
post_42	63	81.01586974134152	post
post_42	63	75.17493062372922	post
post_42	63	79.65205560284987	post
post_42	63	74.62915151834956	post
post_42	63	90.93140293013468	post
post_42	63	94.23491194161407	post
post_42	63	86.53137804533691	post
post_42	63	86.90758837335825	post
post_42	63	82.57998140817656	post
post_42	63	75.08837280765442	post
post_42	63	98.76877352928906	post
post_42	63	76.34003916656575	post
post_42	63	76.28512712968762	post
post_42	63	65.26555153602234	post
post_42	63	81.80942375366357	post
post_42	63	78.75908574984179	post
post_42	63	77.0982493825008	post
post_42	63	70.5299093170539	post
post_42	63	81.32792894428036	post
post_42	63	77.49400839676973	post
post_42	63	79.59780322830765	post
post_42	63	77.10493579148786	post
post_2	19	75.56385600507224	post
post_2	19	64.35653103963462	post
post_2	19	74.53319466175789	post
post_2	19	74.89788561453052	post
post_2	19	65.15150257402398	post
post_2	19	86.71918454648079	post
post_2	19	79.65648581167714	post
post_2	19	66.67910331027625	post
post_2	19	72.20967762952596	post
post_2	19	77.86147012095523	post
post_2	19	73.54006743063087	post
post_2	19	66.1236357478678	post
post_2	19	76.39942568424794	post
post_2	19	71.51298552235909	post
post_2	19	65.42148758880556	post
post_2	19	74.14914057020361	post
post_2	19	68.79502364388692	post
post_2	19	73.96482700594728	post
post_2	19	76.05468903898789	post
post_2	19	93.36578527880998	post
post_2	19	69.76282205417843	post
post_2	19	82.1218658912187	post
post_2	19	69.70148703919055	post
post_2	19	63.97695617229205	post
post_2	19	62.80285552354709	post
post_2	19	88.31427639084436	post
post_2	19	67.28022099826813	post
post_2	19	62.09983854831234	post
post_2	19	68.90748634575876	post
post_2	19	69.72801734109244	post
post_2	19	71.46953806051981	post
post_2	19	63.703718642889676	post
post_2	19	57.48346053229577	post
post_2	19	70.0027357012583	post
post_2	19	72.17680673905913	post
post_2	19	62.82783134039835	post
post_2	19	68.24885872320682	post
post_2	19	61.52866946247006	post
post_2	19	73.04668613903897	post
post_2	19	74.30789604189765	post
post_2	19	76.34396856023689	post
post_2	19	63.277801562397926	post
post_2	19	68.9144626416383	post
post_2	19	71.5349881152544	post
post_2	19	58.19474246301591	post
post_2	19	74.54584836061207	post
post_2	19	71.29329529434125	post
post_2	19	67.36286230708889	post
post_2	19	71.75027027507728	post
post_2	19	67.10605850768283	post
post_2	19	67.39667254228918	post
post_2	19	71.91408738014104	post
post_2	19	62.82973639589054	post
post_2	19	72.50767790426399	post
post_2	19	67.07163996608375	post
post_2	19	68.86814746730204	post
post_2	19	80.9952651984894	post
post_2	19	68.38278175795968	post
post_2	19	82.05092349047615	post
post_2	19	73.39455963971136	post
post_2	19	66.35918066097621	post
post_2	19	67.3145743108303	post
post_2	19	72.81927036150525	post
post_2	19	77.68216499351593	post
post_2	19	59.34673744006925	post
post_2	19	75.73168075561777	post
post_2	19	57.21769526409259	post
post_2	19	61.127402009152526	post
post_2	19	78.37381262765616	post
post_2	19	61.813867779936004	post
post_2	19	82.43838183997619	post
post_2	19	64.75481518591636	post
post_2	19	83.2215652102719	post
post_2	19	88.7827220996829	post
post_2	19	74.78637088236509	post
post_2	19	71.8860283739328	post
post_2	19	66.276049602592	post
post_2	19	69.36995011468933	post
post_2	19	76.84029519651274	post
post_2	19	74.21303979534883	post
post_2	19	83.87127953457333	post
post_2	19	75.7684196337041	post
post_2	19	77.41535155971694	post
post_2	19	72.66080923677121	post
post_2	19	75.37744501596669	post
post_2	19	64.09147596102385	post
post_2	19	57.71986513248898	post
post_2	19	75.2535423067513	post
post_2	19	72.78594242541315	post
post_2	19	66.37208139536321	post
post_2	19	70.12839537792551	post
post_2	19	60.08735430821196	post
post_2	19	92.13321535307665	post
post_2	19	68.61829638782154	post
post_2	19	70.48563109376983	post
post_2	19	86.09184726936994	post
post_2	19	78.04763870417995	post
post_2	19	57.50419705010056	post
post_2	19	82.61200890418631	post
post_2	19	59.808389552752665	post
post_5	70	73.6828534159442	post
post_5	70	90.72622487575744	post
post_5	70	88.22430641228175	post
post_5	70	83.51798179898641	post
post_5	70	75.15590406525227	post
post_5	70	71.63386690557361	post
post_5	70	80.61590377185638	post
post_5	70	77.8444903229401	post
post_5	70	86.78181692301247	post
post_5	70	70.15673157674621	post
post_5	70	69.90984333904697	post
post_5	70	68.5391164409991	post
post_5	70	66.22367302250903	post
post_5	70	79.58971218918363	post
post_5	70	91.34498773993874	post
post_5	70	77.16976697491275	post
post_5	70	81.56790244938111	post
post_5	70	62.97243759086747	post
post_5	70	78.03267674873872	post
post_5	70	67.93272593498541	post
post_5	70	78.25096517044057	post
post_5	70	79.07658905986446	post
post_5	70	71.05550992044962	post
post_5	70	71.94359688772691	post
post_5	70	71.87258723734136	post
post_5	70	82.26328672395118	post
post_5	70	76.59770184255649	post
post_5	70	84.82680294528285	post
post_5	70	88.32374568996943	post
post_5	70	57.04959869520786	post
post_5	70	75.27839073680482	post
post_5	70	87.04005864941246	post
post_5	70	74.7580823538592	post
post_5	70	79.15561504736868	post
post_5	70	76.8948231513236	post
post_5	70	75.76549189767806	post
post_5	70	68.4356529129724	post
post_5	70	67.1396181387216	post
post_5	70	79.34321966854338	post
post_5	70	77.85538182835239	post
post_5	70	82.42784577966547	post
post_5	70	67.1013649107333	post
post_5	70	88.82259179654164	post
post_5	70	69.64194017929573	post
post_5	70	79.45964971303754	post
post_5	70	84.51809354860342	post
post_5	70	51.3618094891124	post
post_5	70	77.57034343310808	post
post_5	70	74.43720130521459	post
post_5	70	87.67208886844931	post
post_5	70	66.11914232584081	post
post_5	70	87.17562355440835	post
post_5	70	88.02278926067972	post
post_5	70	69.71863551446073	post
post_5	70	76.37100723737221	post
post_5	70	69.96436502269763	post
post_5	70	83.02212025733361	post
post_5	70	77.03264246328293	post
post_5	70	83.91866867503408	post
post_5	70	85.98806372677284	post
post_5	70	77.66347629238294	post
post_5	70	73.97936428986918	post
post_5	70	86.62804687163701	post
post_5	70	67.24976975733186	post
post_5	70	76.03498509076086	post
post_5	70	72.79570227548437	post
post_5	70	86.77194297044831	post
post_5	70	85.7962218691695	post
post_5	70	68.56697978855014	post
post_5	70	67.13567920274754	post
post_5	70	71.98217135257575	post
post_5	70	74.32699939962843	post
post_5	70	79.3757125638967	post
post_5	70	75.47851235429594	post
post_5	70	79.87189518565127	post
post_5	70	70.29603133539442	post
post_5	70	73.94814404022628	post
post_5	70	79.3139675883982	post
post_5	70	68.7356728839762	post
post_5	70	89.4463983019531	post
post_5	70	65.86442599300096	post
post_5	70	74.50960404760997	post
post_5	70	73.9719066410841	post
post_5	70	80.8383537417758	post
post_5	70	78.3228961330745	post
post_5	70	65.15524869320696	post
post_5	70	84.30138648677654	post
post_5	70	80.6574390338451	post
post_5	70	83.73628226830151	post
post_5	70	82.1771204397303	post
post_5	70	66.10082601480751	post
post_5	70	78.22411972517533	post
post_5	70	80.4067382882377	post
post_5	70	67.0043632455343	post
post_5	70	76.6418889564409	post
post_5	70	83.87401464063399	post
post_5	70	61.59413062776355	post
post_5	70	69.67108313855238	post
post_5	70	93.30663506058187	post
post_5	70	82.49284101641037	post
post_14	84	88.98226821425703	post
post_14	84	90.6829169057117	post
post_14	84	80.52588276845928	post
post_14	84	84.36598218653896	post
post_14	84	95.16086880008878	post
post_14	84	95.43969766998521	post
post_14	84	91.30709145613626	post
post_14	84	81.51571689248064	post
post_14	84	98.7009594022543	post
post_14	84	96.90825779897025	post
post_14	84	81.45073009687574	post
post_14	84	88.57957097178252	post
post_14	84	101.79491625704031	post
post_14	84	83.55632838898273	post
post_14	84	82.20417929409395	post
post_14	84	97.07347768699897	post
post_14	84	94.00236599429788	post
post_14	84	92.7507386270296	post
post_14	84	90.12668387427712	post
post_14	84	90.81963476970522	post
post_14	84	86.15158659193952	post
post_14	84	87.26053367945796	post
post_14	84	77.62364678650967	post
post_14	84	100.15882103817287	post
post_14	84	79.24644724558951	post
post_14	84	80.19957767243335	post
post_14	84	90.55344132364641	post
post_14	84	85.5435925838052	post
post_14	84	98.2387699826799	post
post_14	84	96.25690678626911	post
post_14	84	74.65151679281558	post
post_14	84	88.98431545519472	post
post_14	84	80.9630602694763	post
post_14	84	89.5943712702616	post
post_14	84	89.36870225651116	post
post_14	84	78.22127996036635	post
post_14	84	86.22151107388648	post
post_14	84	71.50135324797749	post
post_14	84	80.30185101375812	post
post_14	84	92.0461608759493	post
post_14	84	79.21443515416838	post
post_14	84	86.91033874917011	post
post_14	84	81.85596504838337	post
post_14	84	94.75580256912086	post
post_14	84	90.20493440898062	post
post_14	84	92.34474820340563	post
post_14	84	102.57875949119597	post
post_14	84	101.49348541113335	post
post_14	84	95.85139751582379	post
post_14	84	91.73797637334911	post
post_14	84	81.36955134892439	post
post_14	84	82.93711761595127	post
post_14	84	96.46687892228323	post
post_14	84	84.68273800139252	post
post_14	84	88.3096036930791	post
post_14	84	84.58656904776686	post
post_14	84	93.21425350240615	post
post_14	84	98.5928183610342	post
post_14	84	90.52627930980451	post
post_14	84	84.24373059827737	post
post_14	84	80.82464910428736	post
post_14	84	100.41418643315487	post
post_14	84	87.52435591238145	post
post_14	84	92.8561467415207	post
post_14	84	98.91517677239462	post
post_14	84	86.7763629352175	post
post_14	84	96.45042259224707	post
post_14	84	88.90164983673937	post
post_14	84	94.38931103424386	post
post_14	84	105.54021051783195	post
post_14	84	88.35730052542296	post
post_14	84	96.92968765901841	post
post_14	84	88.89324390264406	post
post_14	84	87.29696812705912	post
post_14	84	90.41650909096357	post
post_14	84	81.79616751128374	post
post_14	84	87.17728794727137	post
post_14	84	94.30915075117899	post
post_14	84	91.30946957979269	post
post_14	84	91.29452538561704	post
post_14	84	69.35494188900898	post
post_14	84	87.94977316914586	post
post_14	84	92.38071572532908	post
post_14	84	85.27242223981226	post
post_14	84	77.82493454114113	post
post_14	84	96.96374555034572	post
post_14	84	89.30716717149494	post
post_14	84	83.27248436126217	post
post_14	84	95.44251087057486	post
post_14	84	86.98814387074506	post
post_14	84	62.490269378772936	post
post_14	84	74.72058724688286	post
post_14	84	94.0325193456413	post
post_14	84	90.17479852678777	post
post_14	84	81.56633352914396	post
post_14	84	93.09490733345575	post
post_14	84	99.54823194028326	post
post_14	84	85.10596624347141	post
post_14	84	96.00200697901222	post
post_14	84	100.00702846541365	post
post_29	62	70.48892410906359	post
post_29	62	68.90655087324642	post
post_29	62	65.41173825695435	post
post_29	62	66.14065904885109	post
post_29	62	67.4612208154468	post
post_29	62	66.9115850442142	post
post_29	62	77.40692958443485	post
post_29	62	72.1679965996013	post
post_29	62	67.37361500419046	post
post_29	62	76.23250707088042	post
post_29	62	62.9487695556984	post
post_29	62	66.10762376498876	post
post_29	62	72.89924589063048	post
post_29	62	64.189863589579	post
post_29	62	61.61941265196504	post
post_29	62	73.9820975896248	post
post_29	62	72.24741781061492	post
post_29	62	83.68307029433706	post
post_29	62	79.82543072417413	post
post_29	62	63.61783628228637	post
post_29	62	61.6923337489102	post
post_29	62	74.05512926778162	post
post_29	62	69.79952775014051	post
post_29	62	66.02073759669163	post
post_29	62	70.22046083531717	post
post_29	62	75.07000894347077	post
post_29	62	76.23717298792971	post
post_29	62	72.73977096443812	post
post_29	62	67.55252155698389	post
post_29	62	73.9062146252794	post
post_29	62	67.052890760444	post
post_29	62	65.50227588666485	post
post_29	62	77.62512216465244	post
post_29	62	78.17858957299107	post
post_29	62	73.77049120892342	post
post_29	62	64.83585499926737	post
post_29	62	72.89144087287498	post
post_29	62	77.67894912046725	post
post_29	62	71.06118807168052	post
post_29	62	69.83299285499395	post
post_29	62	71.27510202699833	post
post_29	62	67.14069722634609	post
post_29	62	77.02264454417097	post
post_29	62	79.02417336760907	post
post_29	62	70.24740651947842	post
post_29	62	63.612995011300896	post
post_29	62	71.7816791271259	post
post_29	62	68.70265034160433	post
post_29	62	67.02614972658439	post
post_29	62	76.57952115165028	post
post_29	62	68.43925488847934	post
post_29	62	80.28198020848444	post
post_29	62	74.835267414081315	post
post_29	62	59.19245985019184	post
post_29	62	73.75823649953105	post
post_29	62	66.25312262320692	post
post_29	62	63.66974785955545	post
post_29	62	72.58535209426813	post
post_29	62	70.43357245230955	post
post_29	62	75.51695455695359	post
post_29	62	75.32046622458374	post
post_29	62	60.76076259314696	post
post_29	62	75.5251643194051	post
post_29	62	73.25275733028808	post
post_29	62	63.39718810097881	post
post_29	62	66.3652779396014	post
post_29	62	65.2634782206985	post
post_29	62	62.45809944541132	post
post_29	62	71.30418957549428	post
post_29	62	73.23672579054912	post
post_29	62	71.64527249598439	post
post_29	62	71.67400884536238	post
post_29	62	77.70112617801742	post
post_29	62	61.32259428056115	post
post_29	62	61.84586800376568	post
post_29	62	78.50580636688927	post
post_29	62	63.792848753047004	post
post_29	62	78.57886725825978	post
post_29	62	75.4651344730475	post
post_29	62	76.40196667502839	post
post_29	62	77.69485452743261	post
post_29	62	79.24802567688339	post
post_29	62	57.92207815318041	post
post_29	62	70.38608700711475	post
post_29	62	80.25525825914049	post
post_29	62	70.57786769675461	post
post_29	62	79.88833144116204	post
post_29	62	58.79162630734382	post
post_29	62	72.78533370071625	post
post_29	62	67.46269719753377	post
post_29	62	58.1016476382262	post
post_29	62	82.28278305435103	post
post_29	62	67.74327396840337	post
post_29	62	67.7833919984556	post
post_29	62	73.02710515931683	post
post_29	62	72.81730112751586	post
post_29	62	67.0982289911276	post
post_29	62	74.03397357001265	post
post_29	62	84.16017121899375	post
post_29	62	77.48965191734732	post
post_30	60	53.584762276719594	post
post_30	60	69.81961386605033	post
post_30	60	87.42922704243803	post
post_30	60	68.51372542578925	post
post_30	60	88.25207308053409	post
post_30	60	76.62595250992422	post
post_30	60	57.25781514818341	post
post_30	60	79.37611621462051	post
post_30	60	70.17344796299945	post
post_30	60	63.04292942230075	post
post_30	60	86.11124300861431	post
post_30	60	86.78449178226326	post
post_30	60	73.68214720048299	post
post_30	60	85.4911708495807	post
post_30	60	66.16843535299803	post
post_30	60	77.85253287368704	post
post_30	60	70.350009274453555	post
post_30	60	70.38245542025349	post
post_30	60	71.61967198871751	post
post_30	60	69.57544152525792	post
post_30	60	71.76058640348073	post
post_30	60	77.13914049808037	post
post_30	60	81.83103433239235	post
post_30	60	74.87645529293407	post
post_30	60	80.83621638478152	post
post_30	60	79.97113556428637	post
post_30	60	81.8914493924646	post
post_30	60	75.13025604120892	post
post_30	60	56.67669098812935	post
post_30	60	74.01249324996763	post
post_30	60	70.50254759186936	post
post_30	60	63.40976462773828	post
post_30	60	91.36473815350732	post
post_30	60	74.57655139725418	post
post_30	60	77.6788369017915	post
post_30	60	76.5625395300065	post
post_30	60	73.82222869602396	post
post_30	60	70.42124222644753	post
post_30	60	71.46646173584632	post
post_30	60	73.92610482437867	post
post_30	60	46.30938994230571	post
post_30	60	78.82741773140594	post
post_30	60	67.96698782156813	post
post_30	60	70.97797657423277	post
post_30	60	66.65214155265946	post
post_30	60	61.15245207760229	post
post_30	60	74.30647095583988	post
post_30	60	83.25839140461669	post
post_30	60	83.55428571814092	post
post_30	60	80.91949020596272	post
post_30	60	74.21793732127543	post
post_30	60	69.20540324952304	post
post_30	60	67.78968572352939	post
post_30	60	63.56090553443309	post
post_30	60	68.74744185024825	post
post_30	60	64.9125208421626	post
post_30	60	67.19742042812203	post
post_30	60	92.06864828840837	post
post_30	60	74.99770892307656	post
post_30	60	76.37567140244498	post
post_30	60	77.71313508749635	post
post_30	60	80.50959257260475	post
post_30	60	72.4602278548366	post
post_30	60	85.37488321937644	post
post_30	60	68.24798708373677	post
post_30	60	68.47612084204249	post
post_30	60	79.61177236518715	post
post_30	60	93.685917814669	post
post_30	60	73.49638436781372	post
post_30	60	62.61118542594369	post
post_30	60	68.22416032772072	post
post_30	60	65.84039175075107	post
post_30	60	57.52146887492803	post
post_30	60	69.69412589188568	post
post_30	60	64.37507123177372	post
post_30	60	76.81119550931693	post
post_30	60	84.35623717289351	post
post_30	60	72.8658395229482	post
post_30	60	68.62166214642973	post
post_30	60	78.68715077404372	post
post_30	60	71.45784347239902	post
post_30	60	63.481004765095626	post
post_30	60	74.0000040640303	post
post_30	60	65.75011106080427	post
post_30	60	78.43915830562008	post
post_30	60	83.73812349509912	post
post_30	60	68.184143609715	post
post_30	60	61.80895839518813	post
post_30	60	58.666190181181705	post
post_30	60	83.16456440135303	post
post_30	60	72.46684805463711	post
post_30	60	79.406605780873	post
post_30	60	73.21700420732775	post
post_30	60	85.48463099408245	post
post_30	60	79.05589396687883	post
post_30	60	87.91000915102764	post
post_30	60	85.74265463241886	post
post_30	60	75.80199731069307	post
post_30	60	43.45007004250803	post
post_30	60	60.609879446146955	post
post_37	49	66.62080528995358	post
post_37	49	75.48610007464048	post
post_37	49	76.04281911601466	post
post_37	49	81.9373727360878	post
post_37	49	66.97734825756785	post
post_37	49	73.20828440688412	post
post_37	49	60.16899675584082	post
post_37	49	75.49132772624858	post
post_37	49	82.08842667683501	post
post_37	49	85.06978559312559	post
post_37	49	81.15452958530997	post
post_37	49	71.33903145572158	post
post_37	49	59.14757179380828	post
post_37	49	81.24555094345676	post
post_37	49	69.81966012671221	post
post_37	49	87.22569754789278	post
post_37	49	71.75227484544578	post
post_37	49	62.74669353778399	post
post_37	49	80.48990109330855	post
post_37	49	71.1921121911227	post
post_37	49	66.18460159321981	post
post_37	49	75.080751255215	post
post_37	49	77.468865233997107	post
post_37	49	73.3547805459409	post
post_37	49	55.24647636580447	post
post_37	49	75.760610978733	post
post_37	49	80.56959797527297	post
post_37	49	65.1529323161855	post
post_37	49	79.16587384247447	post
post_37	49	80.79988437104336	post
post_37	49	73.43542131413125	post
post_37	49	63.43280588758917	post
post_37	49	75.41120656952829	post
post_37	49	69.97367545327933	post
post_37	49	85.23761379664663	post
post_37	49	74.7615463909564	post
post_37	49	75.37825414819362	post
post_37	49	71.85630338572199	post
post_37	49	74.06923642036837	post
post_37	49	81.22793102698824	post
post_37	49	73.82590914592326	post
post_37	49	54.34528143923371	post
post_37	49	78.23909332007283	post
post_37	49	72.32995448214783	post
post_37	49	83.52928606369741	post
post_37	49	78.44192707543905	post
post_37	49	74.05072780097672	post
post_37	49	66.0218437267018	post
post_37	49	62.47018428349969	post
post_37	49	78.63063269166486	post
post_37	49	86.95025489660226	post
post_37	49	69.29464838972999	post
post_37	49	83.89244544091396	post
post_37	49	73.08336765855937	post
post_37	49	78.77539403200187	post
post_37	49	68.82797821848561	post
post_37	49	69.87784411762263	post
post_37	49	86.733442848205	post
post_37	49	55.62548961871502	post
post_37	49	74.54800198418786	post
post_37	49	94.57648466264725	post
post_37	49	68.5596245463482	post
post_37	49	71.72970294782435	post
post_37	49	73.93388308923163	post
post_37	49	73.47585903205146	post
post_37	49	79.61357057962617	post
post_37	49	71.89769213773977	post
post_37	49	62.586082527728635	post
post_37	49	85.65758076492578	post
post_37	49	71.59241810180686	post
post_37	49	85.7520935234233	post
post_37	49	65.35731553699158	post
post_37	49	91.59373785768632	post
post_37	49	77.18257214642482	post
post_37	49	89.01990405391525	post
post_37	49	87.54579737051752	post
post_37	49	76.42189489473287	post
post_37	49	86.6044262457673	post
post_37	49	88.07130409605116	post
post_37	49	83.36896853032086	post
post_37	49	66.4753001156767	post
post_37	49	57.379353156818645	post
post_37	49	74.70734371925691	post
post_37	49	91.75684648104996	post
post_37	49	68.03848599566571	post
post_37	49	59.89361806246418	post
post_37	49	66.16897110059283	post
post_37	49	61.25230435940601	post
post_37	49	74.80050074378514	post
post_37	49	83.08901453690788	post
post_37	49	75.60222703742575	post
post_37	49	58.59392818871351	post
post_37	49	95.30549474299379	post
post_37	49	80.33239098439034	post
post_37	49	68.56563044831428	post
post_37	49	82.04484498163112	post
post_37	49	66.1597440709531	post
post_37	49	65.42377819229249	post
post_37	49	72.26198674321921	post
post_37	49	84.9517162440013	post
post_21	69	93.32534237280528	post
post_21	69	86.60845940008782	post
post_21	69	78.87612452591624	post
post_21	69	71.8773425282173	post
post_21	69	87.81976266134913	post
post_21	69	63.35568903795114	post
post_21	69	82.93319775227776	post
post_21	69	74.88773709631717	post
post_21	69	84.2517262589299	post
post_21	69	87.6874168733675	post
post_21	69	85.04190190752766	post
post_21	69	73.48449058729072	post
post_21	69	68.36436719133452	post
post_21	69	81.29472953076045	post
post_21	69	79.05251627209125	post
post_21	69	88.7553412786644	post
post_21	69	60.38122909194895	post
post_21	69	84.81432207521311	post
post_21	69	78.59761052523734	post
post_21	69	79.20849119227869	post
post_21	69	80.98473936082988	post
post_21	69	75.85052474077202	post
post_21	69	74.61902672997073	post
post_21	69	77.26830385353774	post
post_21	69	79.12439598019502	post
post_21	69	63.014304569745086	post
post_21	69	86.56460238949869	post
post_21	69	78.10634786004408	post
post_21	69	67.75483640334775	post
post_21	69	56.60224946140702	post
post_21	69	87.44807339227411	post
post_21	69	70.30948520853859	post
post_21	69	97.3379938221043	post
post_21	69	66.92700743071622	post
post_21	69	79.43077095823227	post
post_21	69	64.91967354429441	post
post_21	69	77.88255626001458	post
post_21	69	79.66414530164059	post
post_21	69	72.29606692990029	post
post_21	69	54.66414171863851	post
post_21	69	77.3540079063977	post
post_21	69	72.31518536618752	post
post_21	69	89.16504170358948	post
post_21	69	76.24404052770045	post
post_21	69	81.8179426511569	post
post_21	69	87.72604651776444	post
post_21	69	77.30852006152473	post
post_21	69	67.09788217496715	post
post_21	69	78.1872302306895	post
post_21	69	83.2763671849655	post
post_21	69	68.7627952434591	post
post_21	69	73.40417056953396	post
post_21	69	73.33990599694748	post
post_21	69	74.4254278721194	post
post_21	69	63.4789270422757	post
post_21	69	80.5440348466111	post
post_21	69	62.501319328105886	post
post_21	69	83.06075075333109	post
post_21	69	80.0166636283792	post
post_21	69	83.85546070393104	post
post_21	69	80.99043482797711	post
post_21	69	80.81950723064344	post
post_21	69	86.22676166893352	post
post_21	69	86.35920236730463	post
post_21	69	79.66236361156155	post
post_21	69	90.69724109089441	post
post_21	69	65.85006164644469	post
post_21	69	73.37035835094086	post
post_21	69	87.15732470206768	post
post_21	69	80.36835157490394	post
post_21	69	60.856714835325256	post
post_21	69	71.92418867126888	post
post_21	69	70.86447980002775	post
post_21	69	74.55605017119947	post
post_21	69	68.00298838715422	post
post_21	69	65.35169561507573	post
post_21	69	82.28724306335134	post
post_21	69	89.43093801183812	post
post_21	69	79.68726674674836	post
post_21	69	77.00196498532688	post
post_21	69	72.52360314103137	post
post_21	69	61.27792263521194	post
post_21	69	71.37278734454729	post
post_21	69	72.75272005895381	post
post_21	69	80.05615617238631	post
post_21	69	78.57853914090147	post
post_21	69	77.13540567588868	post
post_21	69	67.2955839696171	post
post_21	69	77.81534443270877	post
post_21	69	76.94668248083252	post
post_21	69	80.47387345895406	post
post_21	69	84.29105193895946	post
post_21	69	72.93539054319048	post
post_21	69	78.61177281240145	post
post_21	69	67.64187801155663	post
post_21	69	78.04066178513166	post
post_21	69	79.81249329819552	post
post_21	69	85.23817571862223	post
post_21	69	74.33064004477328	post
[truncated: 3,101 more rows]
