# Supplementary material for: Single-cell immune aging clocks reveal inter-individual heterogeneity during infection and vaccination
Source: Nat Aging. 2025 Mar 5;5(4):607–21. doi: 10.1038/s43587-025-00819-z (PMC12003178; doi:10.1038/s43587-025-00819-z)
Supplement: Supplementary file 8 — Statistical source data. [file 43587_2025_819_MOESM8_ESM.zip › SD_EF3/CD8T_mhh_fordistribution.txt]

donor_id	age	Prediction	condition
post_8	65	58.34722676106066	post
post_8	65	77.60522844001609	post
post_8	65	78.8333578230931	post
post_8	65	84.44390652578659	post
post_8	65	87.59077658848638	post
post_8	65	75.17863431299024	post
post_8	65	71.70828872468505	post
post_8	65	73.18186734832318	post
post_8	65	71.95325577559389	post
post_8	65	73.22476441731769	post
post_8	65	80.93634029312096	post
post_8	65	71.27973957401815	post
post_8	65	81.39836973832725	post
post_8	65	85.64100806762455	post
post_8	65	88.92321313765787	post
post_8	65	90.55571252439164	post
post_8	65	79.25118283892054	post
post_8	65	86.14313979851681	post
post_8	65	76.14288231062662	post
post_8	65	78.04103462094777	post
post_8	65	76.31392816616103	post
post_8	65	79.49297610744279	post
post_8	65	78.35522208012442	post
post_8	65	75.17725846244207	post
post_8	65	74.9236933424171	post
post_8	65	76.15863646717142	post
post_8	65	73.36435601266857	post
post_8	65	70.42382364493524	post
post_8	65	71.35676796426378	post
post_8	65	77.21580786864376	post
post_8	65	85.52494372257837	post
post_8	65	81.00875719711365	post
post_8	65	74.90850032939632	post
post_8	65	83.60844039781092	post
post_8	65	72.29281972255744	post
post_8	65	87.45278993110104	post
post_8	65	83.33493521296457	post
post_8	65	91.0210334736981	post
post_8	65	82.83644887128283	post
post_8	65	78.17703823368873	post
post_8	65	81.37414502853142	post
post_8	65	76.6682428089766	post
post_8	65	90.65719298891331	post
post_8	65	89.32665868918251	post
post_8	65	89.11721915925148	post
post_8	65	74.775101548424	post
post_8	65	73.08178342377126	post
post_8	65	73.31463732417876	post
post_8	65	86.15323428082577	post
post_8	65	80.51453614890032	post
post_8	65	68.58610804347674	post
post_8	65	58.223021442631726	post
post_8	65	78.21913117221474	post
post_8	65	79.57528070374221	post
post_8	65	63.78379525053873	post
post_8	65	86.45813615645217	post
post_8	65	78.27022531427563	post
post_8	65	67.01929562404207	post
post_8	65	82.18039156043025	post
post_8	65	84.45644560490716	post
post_8	65	80.91306153246668	post
post_8	65	81.75672347444186	post
post_8	65	76.16307882124048	post
post_8	65	80.28852554063438	post
post_8	65	75.7205837981206	post
post_8	65	80.34438905155126	post
post_8	65	81.47420877329294	post
post_8	65	91.38592211815534	post
post_8	65	82.54292644328385	post
post_8	65	71.00346512180738	post
post_8	65	67.50914884813501	post
post_8	65	82.32310096233113	post
post_8	65	85.04012043414525	post
post_8	65	89.76461063855373	post
post_8	65	76.31161590930184	post
post_8	65	82.27977640594847	post
post_8	65	80.90554085747286	post
post_8	65	82.48120756291098	post
post_8	65	87.62839582954486	post
post_8	65	77.55977798560271	post
post_8	65	64.84442664832096	post
post_8	65	78.29401289793906	post
post_8	65	80.37601904856614	post
post_8	65	80.4707949838512	post
post_8	65	76.01554523542359	post
post_8	65	69.78624520041976	post
post_8	65	71.32286995025734	post
post_8	65	73.84755648978047	post
post_8	65	64.46336466083433	post
post_8	65	88.88938329150284	post
post_8	65	82.1376717481353	post
post_8	65	86.68935848377511	post
post_8	65	71.4973660094441	post
post_8	65	73.65596938367277	post
post_8	65	85.0628993639883	post
post_8	65	73.7430495318974	post
post_8	65	80.40200017410729	post
post_8	65	75.53717692755335	post
post_8	65	85.06318660786464	post
post_8	65	73.15359886624694	post
post_4	32	61.19266480484907	post
post_4	32	61.539385799317955	post
post_4	32	72.93472640870456	post
post_4	32	79.62066952381711	post
post_4	32	74.683651702894693	post
post_4	32	75.71343796560278	post
post_4	32	71.29807462447864	post
post_4	32	69.78357509682192	post
post_4	32	76.38151179144585	post
post_4	32	70.66808534332003	post
post_4	32	66.61073530221466	post
post_4	32	80.94558927298515	post
post_4	32	77.0047296270341	post
post_4	32	71.36536417072064	post
post_4	32	73.64951656474278	post
post_4	32	66.47925886534634	post
post_4	32	75.37800630353537	post
post_4	32	64.16228727498304	post
post_4	32	67.52925693165821	post
post_4	32	74.79754832145811	post
post_4	32	76.77983080092679	post
post_4	32	73.4558198765401	post
post_4	32	74.86276245507177	post
post_4	32	57.067044043295596	post
post_4	32	79.06642066684559	post
post_4	32	67.98275257981344	post
post_4	32	82.78463585944102	post
post_4	32	68.05523433363491	post
post_4	32	65.61877960186614	post
post_4	32	70.11751655886232	post
post_4	32	67.76222815272611	post
post_4	32	64.42583187338482	post
post_4	32	67.90255093463195	post
post_4	32	63.27965205063213	post
post_4	32	64.40585785908681	post
post_4	32	72.21579126277896	post
post_4	32	67.44595025027152	post
post_4	32	54.45731890983937	post
post_4	32	67.85379405780913	post
post_4	32	68.31647171063365	post
post_4	32	77.63427695566001	post
post_4	32	61.88663577379905	post
post_4	32	63.893121195952276	post
post_4	32	65.91228862879208	post
post_4	32	68.90205601148541	post
post_4	32	76.5607603584219	post
post_4	32	74.71002594244172	post
post_4	32	68.48940384102795	post
post_4	32	69.07800692034661	post
post_4	32	71.63016950423182	post
post_4	32	71.90381100175166	post
post_4	32	60.25011975816923	post
post_4	32	69.52359191949242	post
post_4	32	66.57172633391414	post
post_4	32	69.27862224874804	post
post_4	32	71.99246232838333	post
post_4	32	66.52946881063004	post
post_4	32	61.04351097479077	post
post_4	32	84.70013307850519	post
post_4	32	56.43294304835259	post
post_4	32	71.51756199416961	post
post_4	32	63.97261990076098	post
post_4	32	79.38089609620602	post
post_4	32	71.62935759577847	post
post_4	32	70.3437484003143	post
post_4	32	76.64996649110033	post
post_4	32	65.91585212872249	post
post_4	32	65.35818203504773	post
post_4	32	68.92899997220894	post
post_4	32	63.91213108588401	post
post_4	32	75.48456276500531	post
post_4	32	61.70993235942251	post
post_4	32	72.22153884523445	post
post_4	32	69.02984542991318	post
post_4	32	84.96226390977735	post
post_4	32	68.74402975811516	post
post_4	32	68.02437483236906	post
post_4	32	71.8446883208601	post
post_4	32	57.82776671624919	post
post_4	32	68.6273347334984	post
post_4	32	68.74219066837671	post
post_4	32	68.14264132222965	post
post_4	32	76.77875010102811	post
post_4	32	61.167793714952445	post
post_4	32	83.61793019376755	post
post_4	32	62.51983690449942	post
post_4	32	72.842907987323	post
post_4	32	67.83139037698797	post
post_4	32	77.43494788503988	post
post_4	32	68.02565723103531	post
post_4	32	64.20767012185705	post
post_4	32	69.50165494881918	post
post_4	32	72.01734365434058	post
post_4	32	76.17237739464106	post
post_4	32	77.58132125246863	post
post_4	32	69.41432259688457	post
post_4	32	79.9227981666191	post
post_4	32	75.48577089557139	post
post_4	32	74.08026259569532	post
post_4	32	66.20998797756756	post
post_3	35	70.22431651544449	post
post_3	35	67.86057200401032	post
post_3	35	76.77945199347528	post
post_3	35	73.9159432585677	post
post_3	35	74.00658543187389	post
post_3	35	75.17726377869754	post
post_3	35	75.38548042239556	post
post_3	35	73.08694382732887	post
post_3	35	71.89711092978101	post
post_3	35	64.4406240071441	post
post_3	35	61.92442947667783	post
post_3	35	77.09227129469319	post
post_3	35	76.72971483724709	post
post_3	35	64.0140915653318	post
post_3	35	70.24345525122557	post
post_3	35	63.825958464383525	post
post_3	35	72.35859553624917	post
post_3	35	76.23236300913494	post
post_3	35	62.60553503966105	post
post_3	35	75.47354691371903	post
post_3	35	74.49730305853892	post
post_3	35	82.61038832585838	post
post_3	35	73.76942221614244	post
post_3	35	71.16651607222518	post
post_3	35	74.02555504377027	post
post_3	35	80.90499708588216	post
post_3	35	82.03223391183933	post
post_3	35	71.78891155662208	post
post_3	35	86.43170242744763	post
post_3	35	79.95096435154153	post
post_3	35	64.26408379985679	post
post_3	35	78.91119025525754	post
post_3	35	75.95109911248275	post
post_3	35	73.07345967605174	post
post_3	35	72.24239149302757	post
post_3	35	70.47255454980879	post
post_3	35	86.1443190119949	post
post_3	35	82.77041352966064	post
post_3	35	79.59016557130984	post
post_3	35	77.88639247242392	post
post_3	35	76.85120668675329	post
post_3	35	66.76502293990745	post
post_3	35	82.18975778257084	post
post_3	35	74.78676835645365	post
post_3	35	76.24143153797266	post
post_3	35	78.37500751554516	post
post_3	35	78.78373141343914	post
post_3	35	76.67371406498958	post
post_3	35	78.1498484427279	post
post_3	35	75.48552158073136	post
post_3	35	72.85517009999089	post
post_3	35	82.43090981788701	post
post_3	35	84.63819003276511	post
post_3	35	64.7241517951886	post
post_3	35	77.1138094468512	post
post_3	35	71.53159465367068	post
post_3	35	80.85416531501578	post
post_3	35	66.96249805755367	post
post_3	35	65.19570133235213	post
post_3	35	75.7573983918387	post
post_3	35	76.86828338109733	post
post_3	35	73.97116967279233	post
post_3	35	75.97233093379644	post
post_3	35	77.86754978622099	post
post_3	35	64.19124431336449	post
post_3	35	83.77512815994842	post
post_3	35	66.48171215381447	post
post_3	35	63.25343606633472	post
post_3	35	69.70615527668055	post
post_3	35	77.94229201250629	post
post_3	35	73.06846476158233	post
post_3	35	67.59035172461637	post
post_3	35	69.43182996048338	post
post_3	35	64.8099121484734	post
post_3	35	77.24736051976868	post
post_3	35	84.04333221906106	post
post_3	35	77.82538048418327	post
post_3	35	70.45156204197232	post
post_3	35	60.258326953668025	post
post_3	35	74.39001253745013	post
post_3	35	68.34516705955762	post
post_3	35	80.63752839971858	post
post_3	35	71.870115190153	post
post_3	35	85.70827770263625	post
post_3	35	72.36283992049033	post
post_3	35	70.50796431024021	post
post_3	35	77.2875088049033	post
post_3	35	76.48997091033418	post
post_3	35	73.73316746652603	post
post_3	35	77.79595218601416	post
post_3	35	69.25475832453427	post
post_3	35	78.82246955009471	post
post_3	35	71.4814192494022	post
post_3	35	64.156966473853	post
post_3	35	74.57455906787845	post
post_3	35	78.449452522529	post
post_3	35	67.99257522540647	post
post_3	35	64.76031813654741	post
post_3	35	70.58307013493288	post
post_3	35	73.57882631857707	post
post_1	68	69.93727993779282	post
post_1	68	75.59172349250464	post
post_1	68	80.07359351423622	post
post_1	68	72.56392375872231	post
post_1	68	81.42332770574818	post
post_1	68	77.34107850938612	post
post_1	68	72.3487882577826	post
post_1	68	73.31887415391493	post
post_1	68	84.93829447150232	post
post_1	68	83.58478400681706	post
post_1	68	76.40858259279453	post
post_1	68	73.75756224505822	post
post_1	68	68.6696566231321	post
post_1	68	76.69951017698399	post
post_1	68	69.9718882304747	post
post_1	68	75.64123954737276	post
post_1	68	73.91256037774114	post
post_1	68	64.6163071775014	post
post_1	68	78.6168749926938	post
post_1	68	78.01096263616112	post
post_1	68	80.06526324611515	post
post_1	68	89.15138136531908	post
post_1	68	65.60358294632705	post
post_1	68	79.88740193127818	post
post_1	68	71.80575908848014	post
post_1	68	68.25069022963278	post
post_1	68	71.9528813504666	post
post_1	68	67.00635486780457	post
post_1	68	69.21268725246838	post
post_1	68	70.94058800115731	post
post_1	68	80.7904741130913	post
post_1	68	75.01823072276986	post
post_1	68	80.68627819767494	post
post_1	68	77.37022146457133	post
post_1	68	71.1081782982802	post
post_1	68	73.33557246342752	post
post_1	68	66.93421232927064	post
post_1	68	77.63147436074534	post
post_1	68	77.00773854511922	post
post_1	68	78.60126784259155	post
post_1	68	76.8902263232585	post
post_1	68	85.3681445715601	post
post_1	68	88.39165118624656	post
post_1	68	74.00599733186624	post
post_1	68	78.4236453344585	post
post_1	68	71.93266458772602	post
post_1	68	71.77778597065493	post
post_1	68	79.21438847011585	post
post_1	68	72.467742570941	post
post_1	68	89.05492122893533	post
post_1	68	76.9554141361234	post
post_1	68	73.46862398907784	post
post_1	68	67.116659025978	post
post_1	68	77.13702364940269	post
post_1	68	66.15366899162912	post
post_1	68	81.64630327761643	post
post_1	68	71.00193797052158	post
post_1	68	67.4442884945075	post
post_1	68	71.02269348941576	post
post_1	68	68.80131479146108	post
post_1	68	58.091427228333636	post
post_1	68	72.63322166115766	post
post_1	68	75.76344240697186	post
post_1	68	74.5847455321578	post
post_1	68	68.49898232349555	post
post_1	68	71.06651552778125	post
post_1	68	77.45504021641857	post
post_1	68	74.96811739193741	post
post_1	68	71.11196821442887	post
post_1	68	76.31116014906242	post
post_1	68	63.00482229858445	post
post_1	68	73.91763657228596	post
post_1	68	76.46604255030157	post
post_1	68	60.37839406161244	post
post_1	68	81.17735250676458	post
post_1	68	75.16088514563823	post
post_1	68	72.72512721608891	post
post_1	68	64.9743477365144	post
post_1	68	68.02684144726013	post
post_1	68	67.02075156998251	post
post_1	68	57.98867862199357	post
post_1	68	65.32828217221675	post
post_1	68	78.01232634191439	post
post_1	68	77.0419120167122	post
post_1	68	64.16688037648409	post
post_1	68	73.63516709683856	post
post_1	68	82.53369249731364	post
post_1	68	62.17516607663534	post
post_1	68	66.71043307091826	post
post_1	68	69.1964223539096	post
post_1	68	70.79626708528698	post
post_1	68	76.5136538624493	post
post_1	68	71.14460666151425	post
post_1	68	88.23764817901389	post
post_1	68	78.22902862492803	post
post_1	68	73.88061236940005	post
post_1	68	70.73236966649078	post
post_1	68	70.23630724885969	post
post_1	68	75.66436888749224	post
post_1	68	75.14433826811086	post
post_13	49	72.38672754865765	post
post_13	49	72.11353496028141	post
post_13	49	66.4822751485002	post
post_13	49	80.18203438000893	post
post_13	49	78.60562920874982	post
post_13	49	67.34046553908213	post
post_13	49	73.32376751161779	post
post_13	49	69.61348311960367	post
post_13	49	78.78001115265972	post
post_13	49	67.96728269466537	post
post_13	49	65.4576368697025	post
post_13	49	60.37514202231557	post
post_13	49	67.43571515161858	post
post_13	49	74.9182277312825	post
post_13	49	70.56804571134353	post
post_13	49	83.569715430552293	post
post_13	49	73.81590446711304	post
post_13	49	72.05812236017897	post
post_13	49	68.01530233923451	post
post_13	49	73.14006686459335	post
post_13	49	77.04487039063432	post
post_13	49	65.82936360484891	post
post_13	49	70.55521531568405	post
post_13	49	71.61722906120784	post
post_13	49	68.30481839492768	post
post_13	49	70.52750376680027	post
post_13	49	79.48570629956836	post
post_13	49	64.90585081724734	post
post_13	49	66.01003049447756	post
post_13	49	72.72422616754804	post
post_13	49	62.750133352980974	post
post_13	49	70.2310834835177	post
post_13	49	74.39697550027178	post
post_13	49	73.9278503699489	post
post_13	49	69.56739229872029	post
post_13	49	83.1165650422978	post
post_13	49	78.13938097959348	post
post_13	49	64.86343384757357	post
post_13	49	76.48148353635321	post
post_13	49	64.54266814792456	post
post_13	49	69.0020085796123	post
post_13	49	72.9783525603972	post
post_13	49	76.39331338373503	post
post_13	49	71.7888210327134	post
post_13	49	77.1256387594962	post
post_13	49	57.88098721232622	post
post_13	49	76.59410862009805	post
post_13	49	68.99636258867535	post
post_13	49	70.41659885641675	post
post_13	49	81.97493548769863	post
post_13	49	64.24343708441914	post
post_13	49	66.85179380336838	post
post_13	49	73.27289349472848	post
post_13	49	62.95078664514783	post
post_13	49	63.85754764209578	post
post_13	49	74.00844465343445	post
post_13	49	73.39147846526697	post
post_13	49	81.29266331718638	post
post_13	49	76.78796610627748	post
post_13	49	72.27069735051595	post
post_13	49	74.33994485912235	post
post_13	49	73.7991716598147	post
post_13	49	75.32779130488473	post
post_13	49	65.07669647178857	post
post_13	49	71.28696935121386	post
post_13	49	79.57938345928196	post
post_13	49	69.9057701740957	post
post_13	49	77.250025092226693	post
post_13	49	67.09876942492585	post
post_13	49	78.23959244483765	post
post_13	49	63.969139594663865	post
post_13	49	69.59165902926739	post
post_13	49	75.76870123599275	post
post_13	49	71.04654665167064	post
post_13	49	75.68327266945492	post
post_13	49	66.00470641017093	post
post_13	49	63.6620313266149	post
post_13	49	74.18348042918167	post
post_13	49	79.04274108398766	post
post_13	49	81.03233623126172	post
post_13	49	72.78634194782153	post
post_13	49	73.34845323599356	post
post_13	49	67.47595848289012	post
post_13	49	64.54523491552304	post
post_13	49	73.63636896456221	post
post_13	49	58.378996991780724	post
post_13	49	71.9184227230827	post
post_13	49	76.35079611437112	post
post_13	49	67.45952553518588	post
post_13	49	86.19596094593797	post
post_13	49	69.51138869356231	post
post_13	49	73.9304962350171	post
post_13	49	72.74592578567868	post
post_13	49	75.33021566520459	post
post_13	49	67.62747055570678	post
post_13	49	71.67538588022306	post
post_13	49	70.64612172621467	post
post_13	49	77.8151918110829	post
post_13	49	78.59362594314025	post
post_13	49	66.43687085298501	post
post_47	43	64.47087644486	post
post_47	43	79.45972474268669	post
post_47	43	66.67132606887641	post
post_47	43	69.49764771557147	post
post_47	43	69.94073592522949	post
post_47	43	67.24533580724443	post
post_47	43	73.15627178143343	post
post_47	43	70.1358131704417	post
post_47	43	73.27736096120661	post
post_47	43	81.61785847902254	post
post_47	43	64.36433237222164	post
post_47	43	72.5186847456053	post
post_47	43	75.70857395870826	post
post_47	43	77.71176417453056	post
post_47	43	73.07513125146966	post
post_47	43	64.4035190179044	post
post_47	43	72.57578605931488	post
post_47	43	75.05982611735453	post
post_47	43	80.55682449191723	post
post_47	43	71.84278111124372	post
post_47	43	73.47799921692729	post
post_47	43	71.88649485244649	post
post_47	43	58.43109143086527	post
post_47	43	75.72013116636842	post
post_47	43	62.238100213737475	post
post_47	43	73.59323943340617	post
post_47	43	69.75143207067845	post
post_47	43	67.26853495990495	post
post_47	43	80.14282464587573	post
post_47	43	70.52299995119645	post
post_47	43	65.39415503787774	post
post_47	43	70.46532388599184	post
post_47	43	54.32860025512555	post
post_47	43	61.50296913107547	post
post_47	43	72.65957381622647	post
post_47	43	59.933881858466634	post
post_47	43	70.6720654682751	post
post_47	43	73.30904482924997	post
post_47	43	76.2088767052508	post
post_47	43	78.41016635911534	post
post_47	43	62.59793680161816	post
post_47	43	57.582618759487794	post
post_47	43	68.27821713453248	post
post_47	43	70.00032934151729	post
post_47	43	70.09194755542566	post
post_47	43	67.97703836160197	post
post_47	43	73.87557009656959	post
post_47	43	74.13889131981391	post
post_47	43	77.64103599487467	post
post_47	43	71.04829287048746	post
post_47	43	62.857925383221456	post
post_47	43	82.36139640392481	post
post_47	43	85.34690285597956	post
post_47	43	79.12430533861514	post
post_47	43	76.73681854242426	post
post_47	43	75.56928226692293	post
post_47	43	86.81111378162244	post
post_47	43	68.2466729354651	post
post_47	43	72.28059908334153	post
post_47	43	64.3460512917179	post
post_47	43	76.21433373497678	post
post_47	43	66.83121826687932	post
post_47	43	73.14915937253538	post
post_47	43	73.41571072854474	post
post_47	43	70.73974978854639	post
post_47	43	63.478239861990915	post
post_47	43	73.3992586200521	post
post_47	43	70.8987586541015	post
post_47	43	66.20878275949246	post
post_47	43	66.3653221340983	post
post_47	43	66.90656188895736	post
post_47	43	74.47107411127918	post
post_47	43	75.82422209319697	post
post_47	43	66.15227854101501	post
post_47	43	67.93562387119442	post
post_47	43	74.23619903470487	post
post_47	43	74.34440506540108	post
post_47	43	64.74294796939135	post
post_47	43	83.34852695915444	post
post_47	43	65.66261808128493	post
post_47	43	75.29897320519345	post
post_47	43	73.33935075734995	post
post_47	43	76.32339250469929	post
post_47	43	68.4923922073477	post
post_47	43	60.054159184917424	post
post_47	43	74.45912093377625	post
post_47	43	71.82966771523321	post
post_47	43	58.40973296205429	post
post_47	43	74.22061484512794	post
post_47	43	70.88367923580925	post
post_47	43	70.84369259619201	post
post_47	43	67.11878540238615	post
post_47	43	64.42700784096553	post
post_47	43	70.5282838893172	post
post_47	43	69.96458896349907	post
post_47	43	73.20621068345254	post
post_47	43	68.92119540266904	post
post_47	43	74.83110427621959	post
post_47	43	68.45743451249554	post
post_47	43	64.47471293539238	post
post_24	52	80.44581553562722	post
post_24	52	74.71347294551144	post
post_24	52	80.2743746225875	post
post_24	52	73.85665862614907	post
post_24	52	75.13936618173345	post
post_24	52	83.97890621367625	post
post_24	52	81.41218858563663	post
post_24	52	70.13049389177918	post
post_24	52	74.3881013342627	post
post_24	52	87.5842712905692	post
post_24	52	61.438404070469026	post
post_24	52	78.52167259054247	post
post_24	52	70.537481137885365	post
post_24	52	84.39951261154593	post
post_24	52	79.82939565770143	post
post_24	52	81.38163388354647	post
post_24	52	79.8611851130948	post
post_24	52	86.76655754620664	post
post_24	52	79.81786427337282	post
post_24	52	83.40425671587208	post
post_24	52	77.19155513118514	post
post_24	52	84.68703431292994	post
post_24	52	83.35898585430304	post
post_24	52	82.41590869387824	post
post_24	52	76.50912811100744	post
post_24	52	78.31323629603901	post
post_24	52	75.41915228388004	post
post_24	52	85.4133843053898	post
post_24	52	77.89033580373665	post
post_24	52	65.21349342401177	post
post_24	52	85.64210135110604	post
post_24	52	73.40148685155947	post
post_24	52	74.67127218562962	post
post_24	52	67.13341455265929	post
post_24	52	57.9803794633648	post
post_24	52	71.85112765501673	post
post_24	52	65.29433072019232	post
post_24	52	77.57339542948668	post
post_24	52	70.94281606566885	post
post_24	52	71.35864157901484	post
post_24	52	68.5447350267087	post
post_24	52	67.1689030329061	post
post_24	52	83.52751818781059	post
post_24	52	61.246161864543375	post
post_24	52	77.45853606838597	post
post_24	52	89.5697395698805	post
post_24	52	81.26443773337883	post
post_24	52	80.08445481386067	post
post_24	52	78.40652077826657	post
post_24	52	70.53277075708579	post
post_24	52	72.27778165672224	post
post_24	52	62.41791625041097	post
post_24	52	72.7855118647176	post
post_24	52	71.72514149816995	post
post_24	52	76.5113444366669	post
post_24	52	72.8350424497627	post
post_24	52	86.8822290889394	post
post_24	52	84.15531016833054	post
post_24	52	70.32763151695193	post
post_24	52	87.13259610830427	post
post_24	52	85.05650073076642	post
post_24	52	83.30185379417208	post
post_24	52	60.90275202415961	post
post_24	52	70.99232599768682	post
post_24	52	76.3829666114547	post
post_24	52	71.96370545673659	post
post_24	52	75.38788090572534	post
post_24	52	67.89031807498655	post
post_24	52	78.97626340900092	post
post_24	52	61.347514910383715	post
post_24	52	76.53622363876471	post
post_24	52	88.09361316957863	post
post_24	52	71.6400926084116	post
post_24	52	79.5733730977756	post
post_24	52	66.96586738600247	post
post_24	52	79.392209538588	post
post_24	52	74.10691202562587	post
post_24	52	66.63585606346177	post
post_24	52	71.86656801836114	post
post_24	52	76.95663277896665	post
post_24	52	74.80423956336986	post
post_24	52	78.86563814524335	post
post_24	52	84.57269981694	post
post_24	52	75.00354355574052	post
post_24	52	68.7723881973924	post
post_24	52	80.74567338671133	post
post_24	52	62.06996247726319	post
post_24	52	87.41209510845341	post
post_24	52	76.70993195561427	post
post_24	52	69.48890257213654	post
post_24	52	74.60064806083442	post
post_24	52	83.40153919788075	post
post_24	52	88.20352854111465	post
post_24	52	62.63002193601297	post
post_24	52	72.52759403032688	post
post_24	52	88.77544507554614	post
post_24	52	81.58653548530721	post
post_24	52	70.81647662957006	post
post_24	52	77.35500939126509	post
post_24	52	71.43200572787008	post
post_20	23	68.41668903205908	post
post_20	23	72.67425644567797	post
post_20	23	63.96373959121576	post
post_20	23	71.21056026973156	post
post_20	23	67.43423443299379	post
post_20	23	69.22369611756285	post
post_20	23	81.94533330225038	post
post_20	23	71.69738546849347	post
post_20	23	61.42798439986457	post
post_20	23	71.08917941895264	post
post_20	23	73.99651053902925	post
post_20	23	71.05290731987066	post
post_20	23	76.13547400287926	post
post_20	23	73.80618864600058	post
post_20	23	73.7195994616338	post
post_20	23	80.28786117332955	post
post_20	23	67.80795451037899	post
post_20	23	71.71895072346592	post
post_20	23	67.92515404962212	post
post_20	23	70.77251956950741	post
post_20	23	78.79481493206302	post
post_20	23	69.48634781946853	post
post_20	23	70.24286484903702	post
post_20	23	76.3891440002595	post
post_20	23	69.37872072641153	post
post_20	23	69.06207809349362	post
post_20	23	65.50122308414865	post
post_20	23	60.07182239684268	post
post_20	23	69.7376918950814	post
post_20	23	76.56472601681472	post
post_20	23	71.235629627425	post
post_20	23	88.96625663399492	post
post_20	23	60.99215517512237	post
post_20	23	75.18384220293495	post
post_20	23	80.65205332490821	post
post_20	23	57.27582902619761	post
post_20	23	75.32297818566326	post
post_20	23	72.65014179301068	post
post_20	23	73.33346398707226	post
post_20	23	78.0391736499344	post
post_20	23	64.34454174798873	post
post_20	23	75.126769497708	post
post_20	23	69.93252159205097	post
post_20	23	66.9076672789935	post
post_20	23	65.23639272826628	post
post_20	23	62.416939807187234	post
post_20	23	69.30528125585937	post
post_20	23	78.42471130274079	post
post_20	23	73.16294594499303	post
post_20	23	65.76041302731997	post
post_20	23	72.91659738557564	post
post_20	23	73.94564816560516	post
post_20	23	68.15238890375309	post
post_20	23	77.54714425847742	post
post_20	23	67.0214633571551	post
post_20	23	65.84609739883255	post
post_20	23	65.06081444541054	post
post_20	23	69.98886126214668	post
post_20	23	72.28835584079401	post
post_20	23	73.67105740120797	post
post_20	23	74.8965819863917	post
post_20	23	78.24675475057549	post
post_20	23	75.77869880711121	post
post_20	23	72.54096146744598	post
post_20	23	72.05506327262627	post
post_20	23	65.03599800772277	post
post_20	23	72.92043300932363	post
post_20	23	61.186024738037716	post
post_20	23	70.06414540615664	post
post_20	23	65.1499597460609	post
post_20	23	69.88480931249478	post
post_20	23	72.76742249645662	post
post_20	23	75.41480187828388	post
post_20	23	54.126189595565336	post
post_20	23	65.42232391539702	post
post_20	23	72.33984461994835	post
post_20	23	73.07484818314299	post
post_20	23	60.95205454495039	post
post_20	23	65.03227676285027	post
post_20	23	66.118975083756	post
post_20	23	70.37737367147147	post
post_20	23	78.69096590604914	post
post_20	23	64.39021908249978	post
post_20	23	70.213250849314	post
post_20	23	75.24940357942153	post
post_20	23	74.81189938769829	post
post_20	23	75.92929438505104	post
post_20	23	54.92790281550492	post
post_20	23	74.40879777873634	post
post_20	23	57.61692671836255	post
post_20	23	71.22231917377195	post
post_20	23	77.95481393190369	post
post_20	23	73.0728933564115	post
post_20	23	74.44979835943383	post
post_20	23	61.3578359551466	post
post_20	23	55.011680179377876	post
post_20	23	70.05617064974687	post
post_20	23	74.32536522797763	post
post_20	23	66.57551183277481	post
post_20	23	67.9262860553621	post
post_18	51	67.45487501444973	post
post_18	51	69.37127487923732	post
post_18	51	75.77709551373927	post
post_18	51	76.30288658174427	post
post_18	51	66.76401380714633	post
post_18	51	69.72428142530416	post
post_18	51	80.0344630487743	post
post_18	51	77.66100304011535	post
post_18	51	72.31009157309401	post
post_18	51	71.11931059704573	post
post_18	51	71.48067897890687	post
post_18	51	77.2709405341174	post
post_18	51	74.11930199899334	post
post_18	51	66.02276181231207	post
post_18	51	69.05904119093047	post
post_18	51	64.11261247896644	post
post_18	51	76.13580002508503	post
post_18	51	70.4070745694326	post
post_18	51	86.02862351022327	post
post_18	51	70.49120164108858	post
post_18	51	63.56481387574081	post
post_18	51	66.68636828709452	post
post_18	51	63.74819624130438	post
post_18	51	77.7308758925021	post
post_18	51	72.87241087016207	post
post_18	51	68.89822809771759	post
post_18	51	65.82364112456769	post
post_18	51	66.0692872490284	post
post_18	51	73.41810304612156	post
post_18	51	74.01280240189799	post
post_18	51	77.03191919457836	post
post_18	51	85.16144530606019	post
post_18	51	68.03094707945874	post
post_18	51	75.64455643612808	post
post_18	51	68.69812485361223	post
post_18	51	75.5987581757705	post
post_18	51	67.0960036478012	post
post_18	51	77.8561957637289	post
post_18	51	69.60378713156324	post
post_18	51	72.83135333404348	post
post_18	51	70.72066666974577	post
post_18	51	68.7586020884329	post
post_18	51	69.74662343063605	post
post_18	51	73.31339206867038	post
post_18	51	75.64601525343127	post
post_18	51	70.39571106092276	post
post_18	51	75.88364097303962	post
post_18	51	73.75247115675025	post
post_18	51	64.08489794906353	post
post_18	51	74.68430624641901	post
post_18	51	75.87477610003782	post
post_18	51	67.7074932416126	post
post_18	51	76.37707827381652	post
post_18	51	67.58361992450882	post
post_18	51	76.72998351545003	post
post_18	51	78.80996409409227	post
post_18	51	66.88568411832998	post
post_18	51	66.63951234373265	post
post_18	51	77.7873448202499	post
post_18	51	76.6546878643266	post
post_18	51	76.94558000166718	post
post_18	51	74.02561522637384	post
post_18	51	77.28676372851207	post
post_18	51	69.5353420687857	post
post_18	51	69.29950063011658	post
post_18	51	67.47689013215924	post
post_18	51	73.84163443733746	post
post_18	51	65.64239566526537	post
post_18	51	67.6531266000732	post
post_18	51	69.91062779782298	post
post_18	51	73.48274706673809	post
post_18	51	73.16060961899956	post
post_18	51	71.80755871639026	post
post_18	51	77.4492996868988	post
post_18	51	80.38712081924369	post
post_18	51	72.63770184485635	post
post_18	51	65.86973321964176	post
post_18	51	69.0146049696748	post
post_18	51	84.80897820585656	post
post_18	51	74.00157590400289	post
post_18	51	65.52414965323915	post
post_18	51	65.81236196182803	post
post_18	51	69.86957830057293	post
post_18	51	66.33992543792539	post
post_18	51	70.63975944046774	post
post_18	51	65.96439510040123	post
post_18	51	80.54986965777469	post
post_18	51	65.32046779134274	post
post_18	51	71.56083522207794	post
post_18	51	74.14300154839776	post
post_18	51	72.11776660223325	post
post_18	51	69.97886966736922	post
post_18	51	83.07768594156457	post
post_18	51	81.06114792765047	post
post_18	51	74.89580864726315	post
post_18	51	72.99233122772654	post
post_18	51	66.93421016021469	post
post_18	51	70.57390537707619	post
post_18	51	66.38936334315788	post
post_18	51	66.75393987989396	post
post_45	49	66.38078626412081	post
post_45	49	71.53567380935179	post
post_45	49	71.06943945460792	post
post_45	49	74.84861913243519	post
post_45	49	65.10677554102297	post
post_45	49	66.8081005332498	post
post_45	49	66.56922164551783	post
post_45	49	73.30688732059339	post
post_45	49	73.120227672071	post
post_45	49	68.99470919857195	post
post_45	49	64.65993057231148	post
post_45	49	75.7957920236139	post
post_45	49	56.36186379842558	post
post_45	49	63.259132566826054	post
post_45	49	65.96775193201763	post
post_45	49	59.768196646150095	post
post_45	49	59.373130261510475	post
post_45	49	64.30672088338082	post
post_45	49	68.79642048498074	post
post_45	49	72.58925802982426	post
post_45	49	65.23768171075585	post
post_45	49	68.1471471381852	post
post_45	49	64.2388682120664	post
post_45	49	72.47471114332619	post
post_45	49	72.11173802285366	post
post_45	49	72.02951522793578	post
post_45	49	78.80641538029914	post
post_45	49	68.66109931305662	post
post_45	49	74.37858491276106	post
post_45	49	62.66204858408478	post
post_45	49	57.25383085050951	post
post_45	49	62.0853243192896	post
post_45	49	68.5458012846288	post
post_45	49	62.333780405944836	post
post_45	49	70.80577631969135	post
post_45	49	65.99235451717009	post
post_45	49	57.03199649152782	post
post_45	49	60.80888065506865	post
post_45	49	72.53006085669283	post
post_45	49	72.8119070909783	post
post_45	49	66.31832584480607	post
post_45	49	57.24875396009787	post
post_45	49	77.91936016911706	post
post_45	49	72.43603574413768	post
post_45	49	62.693217504238255	post
post_45	49	64.486184328488	post
post_45	49	62.48622902464384	post
post_45	49	73.98259573223457	post
post_45	49	58.422335551549175	post
post_45	49	55.341095774843126	post
post_45	49	79.23138535919716	post
post_45	49	58.55551704088141	post
post_45	49	61.59617336949685	post
post_45	49	65.9217231066046	post
post_45	49	61.27291232739057	post
post_45	49	72.66677860841901	post
post_45	49	56.749886848529194	post
post_45	49	68.04080910377253	post
post_45	49	75.18232146396537	post
post_45	49	60.91321378311554	post
post_45	49	66.651572110446	post
post_45	49	70.28895111537945	post
post_45	49	68.46174300427397	post
post_45	49	70.20294364471638	post
post_45	49	72.74265971343314	post
post_45	49	68.60015464455854	post
post_45	49	63.39810912323814	post
post_45	49	69.0494016231542	post
post_45	49	75.1810941722397	post
post_45	49	72.43168636823525	post
post_45	49	68.45415272157894	post
post_45	49	68.41707977815051	post
post_45	49	60.75325614167165	post
post_45	49	73.02350437656219	post
post_45	49	62.6762165560725	post
post_45	49	68.11208619998622	post
post_45	49	66.04983758162834	post
post_45	49	72.88916521980727	post
post_45	49	63.627831636876905	post
post_45	49	64.65688827071762	post
post_45	49	66.0578338810197	post
post_45	49	61.662012162212534	post
post_45	49	70.01186333497239	post
post_45	49	62.11677758214039	post
post_45	49	61.046788985916926	post
post_45	49	71.02216836584256	post
post_45	49	67.84273917905838	post
post_45	49	66.05904963321697	post
post_45	49	66.11342846807842	post
post_45	49	65.12107702837145	post
post_45	49	64.69209771731286	post
post_45	49	72.90827812969357	post
post_45	49	74.99729918698893	post
post_45	49	52.12342516204476	post
post_45	49	77.0795815407178	post
post_45	49	58.398281651614056	post
post_45	49	73.18587928987407	post
post_45	49	70.031271705488	post
post_45	49	65.8165932419333	post
post_45	49	53.61171659256067	post
post_15	58	70.0905961909321	post
post_15	58	70.0996162666541	post
post_15	58	84.24863482964506	post
post_15	58	82.28860661679111	post
post_15	58	89.21418219459187	post
post_15	58	80.55170382683698	post
post_15	58	82.45512122458824	post
post_15	58	75.24684438864182	post
post_15	58	82.65699062557866	post
post_15	58	73.55799587038267	post
post_15	58	85.53101113348855	post
post_15	58	71.92154330350972	post
post_15	58	75.79900829513126	post
post_15	58	79.92835927177963	post
post_15	58	75.66478082421642	post
post_15	58	79.24011341419286	post
post_15	58	77.05583181684761	post
post_15	58	88.11941175153412	post
post_15	58	74.46949304392224	post
post_15	58	67.76779876075757	post
post_15	58	76.11923075026667	post
post_15	58	80.38309250299487	post
post_15	58	74.74716801724351	post
post_15	58	78.79596549915573	post
post_15	58	86.87168462858857	post
post_15	58	81.07942992111175	post
post_15	58	75.848319335218	post
post_15	58	69.13494838892221	post
post_15	58	73.98189637843517	post
post_15	58	74.2626305840159	post
post_15	58	71.49428443884327	post
post_15	58	78.49790623409733	post
post_15	58	85.62931927461982	post
post_15	58	75.38930156801948	post
post_15	58	70.78463322065933	post
post_15	58	72.89812117662588	post
post_15	58	87.87524564104358	post
post_15	58	65.60593031048874	post
post_15	58	80.8325088950352	post
post_15	58	77.91696381384725	post
post_15	58	73.45881167739454	post
post_15	58	78.01928447144972	post
post_15	58	83.72901416101737	post
post_15	58	84.63553485280516	post
post_15	58	86.75888216546167	post
post_15	58	83.25575432939462	post
post_15	58	70.10485130857269	post
post_15	58	84.11136840679171	post
post_15	58	69.84784709461246	post
post_15	58	89.11449149752998	post
post_15	58	70.76727712920493	post
post_15	58	85.4285943754516	post
post_15	58	82.65463779770887	post
post_15	58	76.21669064110263	post
post_15	58	82.876169486643	post
post_15	58	67.32580516628138	post
post_15	58	70.98328631056117	post
post_15	58	73.3749554791556	post
post_15	58	94.39010908861415	post
post_15	58	63.78099840647133	post
post_15	58	86.38313720233613	post
post_15	58	76.5163820823325	post
post_15	58	85.08071120652329	post
post_15	58	76.58973493429619	post
post_15	58	70.52679698742189	post
post_15	58	87.86456263703761	post
post_15	58	85.47684835471095	post
post_15	58	81.50763319850428	post
post_15	58	78.67984376069508	post
post_15	58	70.07831257066384	post
post_15	58	79.69747336427203	post
post_15	58	77.89024440906519	post
post_15	58	61.54147615678279	post
post_15	58	72.4604320268705	post
post_15	58	73.71025018857995	post
post_15	58	72.97824655356816	post
post_15	58	64.92602967175188	post
post_15	58	73.89237079375773	post
post_15	58	86.10875420584512	post
post_15	58	78.23392757566073	post
post_15	58	79.08725519570733	post
post_15	58	82.23769928527776	post
post_15	58	74.26695506417711	post
post_15	58	90.25152336303455	post
post_15	58	77.18032532492255	post
post_15	58	73.76133878827787	post
post_15	58	72.75338769587381	post
post_15	58	92.44466762488081	post
post_15	58	74.09376859313453	post
post_15	58	85.05319885156979	post
post_15	58	84.88052040140373	post
post_15	58	68.68936013191373	post
post_15	58	71.73705995529636	post
post_15	58	84.44085487012202	post
post_15	58	71.52863611961561	post
post_15	58	81.48155870673135	post
post_15	58	70.53863389189812	post
post_15	58	68.50703409497021	post
post_15	58	76.44270650223292	post
post_15	58	91.31719354547855	post
post_2	19	70.9018730663707	post
post_2	19	70.21437435148235	post
post_2	19	75.35151024032996	post
post_2	19	72.14853323038875	post
post_2	19	69.16606756548882	post
post_2	19	68.9597534065559	post
post_2	19	71.29524156588393	post
post_2	19	78.90113544733774	post
post_2	19	76.96829256303288	post
post_2	19	69.12702228484218	post
post_2	19	71.6094264976604	post
post_2	19	70.19495152091264	post
post_2	19	58.98738260621633	post
post_2	19	75.34611411466469	post
post_2	19	67.96461713460336	post
post_2	19	69.87909975382507	post
post_2	19	66.11363953308026	post
post_2	19	71.11648340449062	post
post_2	19	78.6569343613314	post
post_2	19	70.63588147769778	post
post_2	19	70.45666969543633	post
post_2	19	70.04145636522291	post
post_2	19	66.33442359391287	post
post_2	19	77.93592850332392	post
post_2	19	73.34650395112868	post
post_2	19	75.83790073115284	post
post_2	19	61.5228084076273	post
post_2	19	73.78695838436347	post
post_2	19	70.40006308369591	post
post_2	19	73.59315428808277	post
post_2	19	70.40931936244435	post
post_2	19	69.20424873060696	post
post_2	19	64.59135248874043	post
post_2	19	66.55352500871749	post
post_2	19	66.21250526663223	post
post_2	19	73.48668314932397	post
post_2	19	73.94844127612343	post
post_2	19	84.8410432471952	post
post_2	19	61.73355946954819	post
post_2	19	70.83240733495616	post
post_2	19	80.75574614021862	post
post_2	19	72.26249866501597	post
post_2	19	76.3925567766749	post
post_2	19	83.53401119502327	post
post_2	19	63.07757357301753	post
post_2	19	79.85758948121494	post
post_2	19	74.92692995417693	post
post_2	19	73.38796495832014	post
post_2	19	69.10101112779782	post
post_2	19	66.84555240317792	post
post_2	19	71.65292284318716	post
post_2	19	75.88066824777809	post
post_2	19	68.9111021611855	post
post_2	19	72.17684930483023	post
post_2	19	66.44035189917115	post
post_2	19	67.13088381553258	post
post_2	19	71.51586672703667	post
post_2	19	62.31100079068955	post
post_2	19	77.98879561520698	post
post_2	19	81.62905077703323	post
post_2	19	74.28623701158396	post
post_2	19	71.025316270499	post
post_2	19	75.67783622687499	post
post_2	19	68.55399604616369	post
post_2	19	69.15782200068584	post
post_2	19	69.11914476433492	post
post_2	19	73.726102416005	post
post_2	19	77.50170874836702	post
post_2	19	71.80591113129253	post
post_2	19	74.4200474713981	post
post_2	19	72.65524717808266	post
post_2	19	78.57360675254426	post
post_2	19	84.06645664901639	post
post_2	19	73.41582769019624	post
post_2	19	68.40289232089553	post
post_2	19	66.30855251298897	post
post_2	19	71.44255881177322	post
post_2	19	68.08226486502316	post
post_2	19	81.10188296499425	post
post_2	19	73.81874954393133	post
post_2	19	76.5700125294801	post
post_2	19	77.5066224409569	post
post_2	19	64.49301844111712	post
post_2	19	71.65586375987324	post
post_2	19	75.07927251711999	post
post_2	19	75.84461821160319	post
post_2	19	71.70745572552507	post
post_2	19	75.15540511389644	post
post_2	19	74.15644668274193	post
post_2	19	74.3457404781265	post
post_2	19	73.73029794274112	post
post_2	19	81.84111441312055	post
post_2	19	78.93694712349328	post
post_2	19	65.31811474518209	post
post_2	19	76.21370643077273	post
post_2	19	69.64532259049795	post
post_2	19	60.651332862114856	post
post_2	19	76.38168625486601	post
post_2	19	78.22531392921911	post
post_2	19	75.58392582061057	post
post_34	39	85.25635058228774	post
post_34	39	78.31302848925068	post
post_34	39	88.6258073146649	post
post_34	39	75.82633911101611	post
post_34	39	78.64984360648906	post
post_34	39	85.39377876527384	post
post_34	39	75.41824012134744	post
post_34	39	78.42477641871939	post
post_34	39	87.67631534471478	post
post_34	39	72.82650894534574	post
post_34	39	63.78081768164769	post
post_34	39	84.19973606260845	post
post_34	39	79.1452004521622	post
post_34	39	71.66195967375573	post
post_34	39	76.77494175130165	post
post_34	39	74.16105929927278	post
post_34	39	67.09859396118766	post
post_34	39	83.74859578666374	post
post_34	39	79.01599401147733	post
post_34	39	84.13694043762523	post
post_34	39	73.39198996442522	post
post_34	39	79.66040341298464	post
post_34	39	84.98729772270016	post
post_34	39	77.46742818675582	post
post_34	39	71.1473274834962	post
post_34	39	83.76480846201194	post
post_34	39	68.49775195742335	post
post_34	39	74.27054489421273	post
post_34	39	69.55077811942445	post
post_34	39	83.46703617203562	post
post_34	39	73.22554786197631	post
post_34	39	83.04199320494828	post
post_34	39	82.24657129139327	post
post_34	39	81.14121223908695	post
post_34	39	75.02546840225628	post
post_34	39	92.80008352821224	post
post_34	39	68.34205309295777	post
post_34	39	70.96178431548617	post
post_34	39	86.41663809675434	post
post_34	39	79.06486532647732	post
post_34	39	81.91709814178738	post
post_34	39	79.17942910445927	post
post_34	39	84.29226635681746	post
post_34	39	77.74284513069959	post
post_34	39	89.4224956331532	post
post_34	39	79.32353533945431	post
post_34	39	76.30638095121904	post
post_34	39	82.0023394046078	post
post_34	39	78.52136782840736	post
post_34	39	77.6945501169537	post
post_34	39	73.72716133949739	post
post_34	39	79.65171388796885	post
post_34	39	78.98549246580778	post
post_34	39	71.97889640054946	post
post_34	39	82.33432245840947	post
post_34	39	82.5138340057432	post
post_34	39	70.53308901321628	post
post_34	39	77.42634398558124	post
post_34	39	82.03884499029557	post
post_34	39	81.83465280710061	post
post_34	39	79.92798566656242	post
post_34	39	72.27633022056783	post
post_34	39	75.31433236538024	post
post_34	39	76.5304651996549	post
post_34	39	81.52662761033243	post
post_34	39	85.87849036887394	post
post_34	39	65.36733231609232	post
post_34	39	80.05060096563695	post
post_34	39	86.9758644050515	post
post_34	39	80.71016593676372	post
post_34	39	71.93301268097537	post
post_34	39	89.6767692142721	post
post_34	39	87.93062136068876	post
post_34	39	72.26857799679716	post
post_34	39	76.09662208660951	post
post_34	39	79.58634067935837	post
post_34	39	79.25617955637838	post
post_34	39	78.78430566066365	post
post_34	39	76.42201385416595	post
post_34	39	77.89925920067219	post
post_34	39	75.4924360672453	post
post_34	39	65.0369648204458	post
post_34	39	81.65736999687665	post
post_34	39	66.5298311728316	post
post_34	39	70.97036743676941	post
post_34	39	88.57825100053752	post
post_34	39	80.10922234780305	post
post_34	39	81.36320970906986	post
post_34	39	85.48595713967963	post
post_34	39	76.819584539704607	post
post_34	39	77.49172312372195	post
post_34	39	70.93026528323249	post
post_34	39	80.44089182185135	post
post_34	39	77.96491809572964	post
post_34	39	81.33553799378375	post
post_34	39	72.21179509386279	post
post_34	39	80.93013028834149	post
post_34	39	83.57608275232204	post
post_34	39	72.50959415604947	post
post_34	39	71.59241431561485	post
post_42	63	78.23094828756439	post
post_42	63	81.44516047457445	post
post_42	63	79.25032301991108	post
post_42	63	80.15014879804272	post
post_42	63	65.56448354204394	post
post_42	63	68.86190939462243	post
post_42	63	66.13882889857996	post
post_42	63	78.39762040629859	post
post_42	63	74.41399456872593	post
post_42	63	68.58356944776999	post
post_42	63	78.02033373324538	post
post_42	63	85.7659050733069	post
post_42	63	72.49903468105873	post
post_42	63	86.14568527224694	post
post_42	63	74.31555616694689	post
post_42	63	80.92048308732528	post
post_42	63	81.75578388653365	post
post_42	63	70.63119892831573	post
post_42	63	74.80780879643613	post
post_42	63	85.41796833973171	post
post_42	63	71.45704126135541	post
post_42	63	74.84887587928809	post
post_42	63	83.22930599226245	post
post_42	63	66.70574577913857	post
post_42	63	63.980412566602574	post
post_42	63	79.91280822537722	post
post_42	63	75.7326936623813	post
post_42	63	72.25766855909379	post
post_42	63	74.03098224936247	post
post_42	63	71.37100076907971	post
post_42	63	66.63521116485458	post
post_42	63	82.50616183398249	post
post_42	63	82.63330914372715	post
post_42	63	81.74620998896697	post
post_42	63	73.43470972709248	post
post_42	63	80.22008384205965	post
post_42	63	75.50895486334177	post
post_42	63	79.2740021855665	post
post_42	63	72.89723992830262	post
post_42	63	74.82081604388529	post
post_42	63	75.888459841269	post
post_42	63	77.95863556732077	post
post_42	63	81.16400602458751	post
post_42	63	78.3155167696924	post
post_42	63	78.87897237017755	post
post_42	63	72.98571555078529	post
post_42	63	70.62270156415182	post
post_42	63	65.08929391652418	post
post_42	63	65.83845010334724	post
post_42	63	71.89630477518085	post
post_42	63	84.28980701881275	post
post_42	63	76.38777425873192	post
post_42	63	83.18708322150503	post
post_42	63	73.33311362459781	post
post_42	63	80.83042519069366	post
post_42	63	67.12033697354481	post
post_42	63	80.56266312484951	post
post_42	63	67.06276571411745	post
post_42	63	74.67698321901428	post
post_42	63	65.10159578678976	post
post_42	63	74.18379369596126	post
post_42	63	74.6798239749765	post
post_42	63	75.55251626446554	post
post_42	63	72.42099820288539	post
post_42	63	70.41710656532965	post
post_42	63	71.8946591090922	post
post_42	63	80.44038793867163	post
post_42	63	79.56585738491412	post
post_42	63	69.73906825684016	post
post_42	63	81.06736845864626	post
post_42	63	76.8692918311595	post
post_42	63	76.44705198782803	post
post_42	63	66.51077177617415	post
post_42	63	78.51019676797613	post
post_42	63	74.37897292759686	post
post_42	63	79.25717108697623	post
post_42	63	76.05648835904904	post
post_42	63	82.91791787358645	post
post_42	63	82.71654137803017	post
post_42	63	65.6842273725997	post
post_42	63	73.45726029367539	post
post_42	63	90.07241556039877	post
post_42	63	75.45159576636655	post
post_42	63	73.39503846565562	post
post_42	63	72.83471620150037	post
post_42	63	78.81689848468477	post
post_42	63	77.05439634436571	post
post_42	63	78.01230997214842	post
post_42	63	74.80496762924072	post
post_42	63	75.41090292099175	post
post_42	63	93.25819693513193	post
post_42	63	80.14283134819023	post
post_42	63	81.32797059381738	post
post_42	63	79.53486491274103	post
post_42	63	60.4047658953172	post
post_42	63	69.96077354247393	post
post_42	63	68.06247825486145	post
post_42	63	72.36044750050299	post
post_42	63	73.13539221031553	post
post_42	63	79.19146917752455	post
post_5	70	78.11611849752872	post
post_5	70	77.64578366317548	post
post_5	70	90.88568737366036	post
post_5	70	81.58131834153525	post
post_5	70	75.67786973629427	post
post_5	70	82.36007040281837	post
post_5	70	85.72719182185217	post
post_5	70	72.19931862926711	post
post_5	70	78.39871344959047	post
post_5	70	86.17307358597233	post
post_5	70	82.71031506050755	post
post_5	70	77.711751206565	post
post_5	70	78.0570011047124	post
post_5	70	73.44881578786239	post
post_5	70	77.1276192527434	post
post_5	70	85.3526088516367	post
post_5	70	70.9852062131949	post
post_5	70	82.11448299063703	post
post_5	70	83.55609388453837	post
post_5	70	85.63425744529947	post
post_5	70	79.36989925089136	post
post_5	70	71.39475842468869	post
post_5	70	74.95842357246626	post
post_5	70	87.62708891944195	post
post_5	70	74.06260007760264	post
post_5	70	83.45971882139347	post
post_5	70	83.23186703007742	post
post_5	70	88.22786242441255	post
post_5	70	83.01765467298526	post
post_5	70	87.77005779183911	post
post_5	70	74.4883916927504	post
post_5	70	76.27033237100558	post
post_5	70	83.05792936344996	post
post_5	70	98.6952429593257	post
post_5	70	89.8039399299357	post
post_5	70	79.20825184412844	post
post_5	70	83.96654111896237	post
post_5	70	83.43517120178352	post
post_5	70	83.54051803003426	post
post_5	70	83.07887005762944	post
post_5	70	73.7088236976585	post
post_5	70	78.26850805288262	post
post_5	70	82.13823375732825	post
post_5	70	84.61402486728517	post
post_5	70	81.75257523063625	post
post_5	70	88.1083713609585	post
post_5	70	78.99029532468114	post
post_5	70	97.01257213051723	post
post_5	70	84.2254161039026	post
post_5	70	78.55666104743828	post
post_5	70	89.92638228649328	post
post_5	70	74.08631074752769	post
post_5	70	79.45347163176874	post
post_5	70	81.18890837200337	post
post_5	70	86.03905815783469	post
post_5	70	79.1121412014331	post
post_5	70	69.48877345937657	post
post_5	70	76.54438864493939	post
post_5	70	78.55753319905887	post
post_5	70	80.4368171172827	post
post_5	70	98.63291552616961	post
post_5	70	70.39183270682331	post
post_5	70	78.87814629818047	post
post_5	70	70.20493451035921	post
post_5	70	75.22103914898025	post
post_5	70	88.65209953094319	post
post_5	70	79.21315789160555	post
post_5	70	88.88600349702192	post
post_5	70	73.19178180546737	post
post_5	70	73.93915434543634	post
post_5	70	83.88037758157844	post
post_5	70	85.24237487099322	post
post_5	70	85.15707738572785	post
post_5	70	84.05393771876446	post
post_5	70	83.12020872709358	post
post_5	70	86.402604984172	post
post_5	70	73.61424197832903	post
post_5	70	75.51871337936541	post
post_5	70	77.50728266270917	post
post_5	70	93.2449611783673	post
post_5	70	78.43072688933384	post
post_5	70	85.02137699556349	post
post_5	70	84.70105029468799	post
post_5	70	83.85071626432264	post
post_5	70	82.10327764466777	post
post_5	70	87.2560280555005	post
post_5	70	83.89949594436402	post
post_5	70	74.04909856696322	post
post_5	70	87.60329320292462	post
post_5	70	79.85868176136673	post
post_5	70	85.67088079034318	post
post_5	70	75.0112419179497	post
post_5	70	76.84319706277677	post
post_5	70	82.27282639649704	post
post_5	70	89.54919692703845	post
post_5	70	78.43147443826196	post
post_5	70	83.42376241533817	post
post_5	70	80.56317361626589	post
post_5	70	85.19048339632074	post
post_5	70	90.01513921387756	post
post_14	84	86.28890617171733	post
post_14	84	84.30426475162142	post
post_14	84	86.40969271238254	post
post_14	84	77.22251465572896	post
post_14	84	78.12317624839396	post
post_14	84	83.13112166487089	post
post_14	84	81.18620436795287	post
post_14	84	89.29171008906349	post
post_14	84	87.50970605496656	post
post_14	84	97.57983599850164	post
post_14	84	84.95517416962501	post
post_14	84	84.42044895851471	post
post_14	84	91.87545728113805	post
post_14	84	78.39035070962773	post
post_14	84	78.6944784136501	post
post_14	84	94.30311649848012	post
post_14	84	81.18491061487693	post
post_14	84	86.1456066702071	post
post_14	84	79.33322319391121	post
post_14	84	82.60382298684785	post
post_14	84	83.11283880813126	post
post_14	84	95.15430381426559	post
post_14	84	93.04159822658919	post
post_14	84	86.97713358585077	post
post_14	84	86.24168487650554	post
post_14	84	85.82985078035719	post
post_14	84	79.43134121532034	post
post_14	84	88.64590137014233	post
post_14	84	72.45703194750878	post
post_14	84	89.4159798531605	post
post_14	84	99.48336188598704	post
post_14	84	85.38420893867708	post
post_14	84	92.04973796819233	post
post_14	84	84.47693820116922	post
post_14	84	84.90213991130337	post
post_14	84	82.69348536996222	post
post_14	84	86.62456800189335	post
post_14	84	80.48786383909551	post
post_14	84	82.54579198005078	post
post_14	84	94.00314323740572	post
post_14	84	87.27362006099226	post
post_14	84	89.55997126452202	post
post_14	84	84.2517043111441	post
post_14	84	83.8798996916943	post
post_14	84	86.32005703194386	post
post_14	84	94.15375824332372	post
post_14	84	94.33635921269489	post
post_14	84	79.28875732621462	post
post_14	84	86.17508834131563	post
post_14	84	86.4851031901762	post
post_14	84	83.52564447590541	post
post_14	84	82.51125887166131	post
post_14	84	80.96273019581702	post
post_14	84	83.84250334660132	post
post_14	84	88.45784006348889	post
post_14	84	89.24831150708391	post
post_14	84	89.29591722215685	post
post_14	84	81.19011856458681	post
post_14	84	93.25313732866783	post
post_14	84	79.701532645244	post
post_14	84	76.04657896547334	post
post_14	84	83.6184486031625	post
post_14	84	87.64758953191847	post
post_14	84	78.23740363794303	post
post_14	84	93.34961038486396	post
post_14	84	86.87178077743965	post
post_14	84	83.48465100468242	post
post_14	84	91.46948852194832	post
post_14	84	91.35726389216067	post
post_14	84	91.94485131331474	post
post_14	84	75.6145601758631	post
post_14	84	85.21500689008234	post
post_14	84	76.62625495882439	post
post_14	84	88.94261458672246	post
post_14	84	77.56560303800407	post
post_14	84	94.33620653139651	post
post_14	84	98.28133722083422	post
post_14	84	79.10658051386481	post
post_14	84	92.81934550191822	post
post_14	84	92.86349702678295	post
post_14	84	82.72893675079085	post
post_14	84	86.3225693738107	post
post_14	84	87.15956932904072	post
post_14	84	85.66494577320006	post
post_14	84	81.05337435250146	post
post_14	84	88.50703410814674	post
post_14	84	86.22031641816146	post
post_14	84	97.16881120614178	post
post_14	84	78.13610916817076	post
post_14	84	90.85615973838645	post
post_14	84	74.57827817045745	post
post_14	84	83.02472586884318	post
post_14	84	90.21771118901049	post
post_14	84	82.42584702567324	post
post_14	84	98.06144308514664	post
post_14	84	94.52081241008035	post
post_14	84	96.03618829291284	post
post_14	84	93.01448659211037	post
post_14	84	92.74836924248649	post
post_14	84	98.02213603257535	post
post_29	62	84.02175321095052	post
post_29	62	70.87734056889032	post
post_29	62	83.3305106019559	post
post_29	62	64.43241007384744	post
post_29	62	70.42186251369631	post
post_29	62	60.40312282533762	post
post_29	62	83.02149799214364	post
post_29	62	83.13521142106235	post
post_29	62	79.51752840762543	post
post_29	62	76.48197591694621	post
post_29	62	68.30766171884233	post
post_29	62	69.53120203670555	post
post_29	62	78.68050742948597	post
post_29	62	60.457187791810426	post
post_29	62	75.84253088575123	post
post_29	62	87.8134579049463	post
post_29	62	75.63221734154541	post
post_29	62	81.93386469802371	post
post_29	62	77.37060282056062	post
post_29	62	84.46995495037952	post
post_29	62	78.57902468606208	post
post_29	62	69.4576301573871	post
post_29	62	83.48872722819266	post
post_29	62	76.70852934447329	post
post_29	62	73.14299119867697	post
post_29	62	77.88687112159437	post
post_29	62	64.4910333528611	post
post_29	62	78.82123207921016	post
post_29	62	84.99985643918338	post
post_29	62	81.52285112852243	post
post_29	62	83.51427798601041	post
post_29	62	79.38421762954344	post
post_29	62	80.63345358305396	post
post_29	62	75.75138057081722	post
post_29	62	71.41260729070946	post
post_29	62	87.08003738961251	post
post_29	62	85.60880570073066	post
post_29	62	75.9806596507146	post
post_29	62	74.23755147304641	post
post_29	62	68.19425183447744	post
post_29	62	83.96390916513866	post
post_29	62	75.51278458474654	post
post_29	62	61.63880064846744	post
post_29	62	70.77610768655484	post
post_29	62	78.81345025336921	post
post_29	62	84.09560489422098	post
post_29	62	92.13399802600695	post
post_29	62	72.16047740257052	post
post_29	62	79.79659534588309	post
post_29	62	64.43759728532343	post
post_29	62	75.90249863931227	post
post_29	62	81.1837493121686	post
post_29	62	66.20627694683175	post
post_29	62	70.76367819899595	post
post_29	62	81.77122839362654	post
post_29	62	72.81537107216053	post
post_29	62	77.89993345653271	post
post_29	62	81.81139014905722	post
post_29	62	77.10823593732648	post
post_29	62	74.70339056875646	post
post_29	62	78.42712679612903	post
post_29	62	81.24989282776045	post
post_29	62	65.10600224401816	post
post_29	62	69.6522528934165	post
post_29	62	74.9099671217134	post
post_29	62	75.68628202386766	post
post_29	62	74.191688669026	post
post_29	62	69.66998895918796	post
post_29	62	84.23930946532954	post
post_29	62	78.962395127433	post
post_29	62	73.85563726508357	post
post_29	62	86.21123714422767	post
post_29	62	64.78171767889522	post
post_29	62	89.15129695366461	post
post_29	62	60.91927225396838	post
post_29	62	76.82318184393294	post
post_29	62	76.28786264214979	post
post_29	62	88.858701631837	post
post_29	62	78.49819481074469	post
post_29	62	67.94275581185332	post
post_29	62	75.22593368244117	post
post_29	62	77.46753301221453	post
post_29	62	79.00051737358386	post
post_29	62	76.88530912263812	post
post_29	62	70.3355479830229	post
post_29	62	71.66464055734463	post
post_29	62	82.60494088576397	post
post_29	62	62.97488897672426	post
post_29	62	64.59523008581748	post
post_29	62	76.3581054574619	post
post_29	62	73.91397410747076	post
post_29	62	74.3926349187527	post
post_29	62	72.51135703002448	post
post_29	62	72.94694361189606	post
post_29	62	78.43049997666587	post
post_29	62	83.06603950202394	post
post_29	62	82.3232039219099	post
post_29	62	70.09534309366559	post
post_29	62	63.15846435662282	post
post_29	62	83.72382349693594	post
post_30	60	73.13084204440347	post
post_30	60	73.48408288753978	post
post_30	60	83.56399468987652	post
post_30	60	66.52849300060647	post
post_30	60	68.70853180229736	post
post_30	60	72.92811633736561	post
post_30	60	81.03192739076574	post
post_30	60	77.58459962970562	post
post_30	60	99.99994159655743	post
post_30	60	87.69219272834559	post
post_30	60	75.27809492974275	post
post_30	60	75.94048018435315	post
post_30	60	76.31860119503179	post
post_30	60	75.8071373976577	post
post_30	60	66.60933482282374	post
post_30	60	72.53153466023947	post
post_30	60	65.83237659674073	post
post_30	60	81.34712121446704	post
post_30	60	75.0244165994691	post
post_30	60	77.75180147764759	post
post_30	60	79.1863481791852	post
post_30	60	76.10833673833929	post
post_30	60	80.11504698936878	post
post_30	60	92.05412032869845	post
post_30	60	83.70497951691394	post
post_30	60	78.7711528692106	post
post_30	60	77.27035141503258	post
post_30	60	74.89461804891884	post
post_30	60	77.62335893673983	post
post_30	60	78.19624411181238	post
post_30	60	66.36028774841174	post
post_30	60	66.9941608812234	post
post_30	60	81.9196838763252	post
post_30	60	65.80078493305226	post
post_30	60	68.89014058961942	post
post_30	60	61.37779806960015	post
post_30	60	81.85966915972838	post
post_30	60	72.15996931069084	post
post_30	60	73.10375681778912	post
post_30	60	77.10987201165511	post
post_30	60	67.41290975874114	post
post_30	60	82.14162020198852	post
post_30	60	69.61222017059357	post
post_30	60	67.35071402835509	post
post_30	60	68.45715553482769	post
post_30	60	64.24156427313736	post
post_30	60	69.45039369619326	post
post_30	60	80.19226700850903	post
post_30	60	88.41340341875008	post
post_30	60	74.13045162972216	post
post_30	60	70.00361401375599	post
post_30	60	76.52111102858504	post
post_30	60	70.77133513742241	post
post_30	60	68.48475869193797	post
post_30	60	82.60709156890505	post
post_30	60	70.87125357347007	post
post_30	60	70.39253714294895	post
post_30	60	81.6597319784063	post
post_30	60	71.33789090037628	post
post_30	60	75.14751179976932	post
post_30	60	72.3164807693203	post
post_30	60	71.38239130647177	post
post_30	60	86.35538366332884	post
post_30	60	75.05052455926766	post
post_30	60	69.02160141592516	post
post_30	60	87.21705313332058	post
post_30	60	72.47018238751099	post
post_30	60	68.11551508561392	post
post_30	60	80.93205639811782	post
post_30	60	68.56520336514232	post
post_30	60	69.5676150278122	post
post_30	60	82.0313360600102	post
post_30	60	68.01700640811762	post
post_30	60	68.70963102446946	post
post_30	60	74.55735247969245	post
post_30	60	89.98732138081024	post
post_30	60	85.36988646425289	post
post_30	60	82.00370444067126	post
post_30	60	83.02998865808642	post
post_30	60	67.05376986014974	post
post_30	60	66.22982045006566	post
post_30	60	72.04613316594295	post
post_30	60	73.78150422172804	post
post_30	60	79.52175213068685	post
post_30	60	79.52577140958931	post
post_30	60	67.82387069291583	post
post_30	60	55.14194573484719	post
post_30	60	84.77498573689203	post
post_30	60	80.4781895843847	post
post_30	60	77.60711399267015	post
post_30	60	74.41042491304678	post
post_30	60	75.88192757612106	post
post_30	60	79.93667886757598	post
post_30	60	66.021809756931	post
post_30	60	75.15177658274523	post
post_30	60	69.96548333943281	post
post_30	60	79.09041356808105	post
post_30	60	74.35214812568344	post
post_30	60	78.66459254931718	post
post_30	60	65.03162127763467	post
post_21	69	64.07944164706133	post
post_21	69	58.40782744544433	post
post_21	69	77.93376451888898	post
post_21	69	70.50914257763577	post
post_21	69	79.89137633585541	post
post_21	69	69.49209571646671	post
post_21	69	78.51853863385871	post
post_21	69	75.860088922915807	post
post_21	69	69.80617452205792	post
post_21	69	64.57091977822544	post
post_21	69	79.26512638454231	post
post_21	69	72.725476869433	post
post_21	69	75.31120370778176	post
post_21	69	72.56806050554286	post
post_21	69	83.29470551857497	post
post_21	69	66.185484484251	post
post_21	69	73.33689432186084	post
post_21	69	82.78204232550476	post
post_21	69	89.7965927368057	post
post_21	69	83.05646981355363	post
post_21	69	75.64330304237588	post
post_21	69	75.00529651958674	post
post_21	69	78.10245387960966	post
post_21	69	77.38696399670589	post
post_21	69	74.71307201449305	post
post_21	69	71.35069253525532	post
post_21	69	63.969548881534436	post
post_21	69	77.1305262216253	post
post_21	69	71.95807091790928	post
post_21	69	74.13502540969	post
post_21	69	74.77141383618861	post
post_21	69	70.84725927532891	post
post_21	69	75.7752293295288	post
post_21	69	76.88638124813055	post
post_21	69	75.75669221888448	post
post_21	69	85.73653418557205	post
post_21	69	70.3162176628429	post
post_21	69	73.46304078331436	post
post_21	69	80.68473304449086	post
post_21	69	73.23844809764844	post
post_21	69	77.21378183859801	post
post_21	69	71.60550590871296	post
post_21	69	81.88432624551456	post
post_21	69	71.04213705411671	post
post_21	69	66.09108045578903	post
post_21	69	69.84522489967904	post
post_21	69	62.03074115475206	post
post_21	69	73.73544228705079	post
post_21	69	74.07493545441132	post
post_21	69	70.3188411132061	post
post_21	69	61.33150151793949	post
post_21	69	75.94145700838406	post
post_21	69	73.8468060680192	post
post_21	69	61.74252368701408	post
post_21	69	80.64569224980129	post
post_21	69	81.19799647757851	post
post_21	69	71.91000194035557	post
post_21	69	63.55047461035122	post
post_21	69	73.35110622283966	post
post_21	69	76.06547876643661	post
post_21	69	85.45192460960129	post
post_21	69	77.74736534634897	post
post_21	69	79.79288699717947	post
post_21	69	80.02107393723571	post
post_21	69	77.39769454942505	post
post_21	69	78.32994131170143	post
post_21	69	82.33547349761501	post
post_21	69	75.15435873701344	post
post_21	69	78.43563196228021	post
post_21	69	80.32732736651506	post
post_21	69	67.2927827180566	post
post_21	69	76.25975176260471	post
post_21	69	73.06455039787619	post
post_21	69	69.56487572139703	post
post_21	69	75.69570868475213	post
post_21	69	77.54708621495546	post
post_21	69	62.90216019811896	post
post_21	69	73.72352741316006	post
post_21	69	87.98664328583446	post
post_21	69	82.318256934145	post
post_21	69	75.10678782915664	post
post_21	69	78.38879041499064	post
post_21	69	85.94604058045482	post
post_21	69	74.41688217476697	post
post_21	69	69.08074843380787	post
post_21	69	92.5083359721428	post
post_21	69	65.01854961728218	post
post_21	69	80.87457248595554	post
post_21	69	65.19785619037917	post
post_21	69	69.72769673745586	post
post_21	69	70.72170319695306	post
post_21	69	65.7987521401328	post
post_21	69	60.94664980474646	post
post_21	69	65.8991071381645	post
post_21	69	63.745365328585265	post
post_21	69	70.17438122077274	post
post_21	69	77.74521464389196	post
post_21	69	71.71606996615225	post
post_21	69	83.06788257187533	post
post_21	69	64.7404255973232	post
post_37	49	75.2308740420468	post
post_37	49	77.5456359467526	post
post_37	49	77.8189378116447	post
post_37	49	88.9344496172587	post
post_37	49	83.01026802599303	post
post_37	49	73.45565571108104	post
post_37	49	79.44392524254891	post
post_37	49	72.06228247012366	post
post_37	49	88.09322303619635	post
post_37	49	83.96426678120302	post
post_37	49	78.19785482199184	post
post_37	49	76.09573579386257	post
post_37	49	72.77711894768923	post
post_37	49	74.55965242752087	post
post_37	49	69.00591064166866	post
post_37	49	67.34615617711941	post
post_37	49	71.58500031290866	post
post_37	49	73.58544277410522	post
post_37	49	67.66240163834678	post
post_37	49	63.538700015544954	post
post_37	49	78.94875096162576	post
post_37	49	85.53985896678124	post
post_37	49	80.30301894516869	post
post_37	49	78.15044918523624	post
post_37	49	67.42948606101847	post
post_37	49	90.89170531001788	post
post_37	49	73.64512371465234	post
post_37	49	78.67305324578528	post
post_37	49	71.41600112412338	post
post_37	49	92.0740680368427	post
post_37	49	81.23239410786758	post
post_37	49	81.18478563238759	post
post_37	49	65.89304798292851	post
post_37	49	82.97562820681667	post
post_37	49	79.5897314149937	post
post_37	49	81.75411496392832	post
post_37	49	71.84124371237277	post
post_37	49	77.2420640823471	post
post_37	49	84.52794720987553	post
post_37	49	73.65661946561514	post
post_37	49	71.4755794466422	post
post_37	49	87.99613539984253	post
post_37	49	72.48958893764406	post
post_37	49	80.43101726688985	post
post_37	49	75.53366094828327	post
post_37	49	81.91172302370038	post
post_37	49	77.57154283668052	post
post_37	49	77.35971261365074	post
post_37	49	80.8328298998728	post
post_37	49	66.08170412099307	post
post_37	49	82.05911040132226	post
post_37	49	79.1873164414512	post
post_37	49	75.26752892138387	post
post_37	49	72.05940835174886	post
post_37	49	74.54110580223266	post
post_37	49	74.35413514758899	post
post_37	49	81.4685461750789	post
post_37	49	82.35026069065766	post
post_37	49	68.13194831486193	post
post_37	49	77.75592418805786	post
post_37	49	72.48008818908721	post
post_37	49	76.32431455363513	post
post_37	49	77.74319443222538	post
post_37	49	79.72373418807142	post
post_37	49	65.70042885015944	post
post_37	49	69.47671963255212	post
post_37	49	76.39115282383366	post
post_37	49	70.94587073683981	post
post_37	49	74.17808581200276	post
post_37	49	91.49475803577658	post
post_37	49	81.34505579724474	post
post_37	49	83.37834537423383	post
post_37	49	61.64947350919177	post
post_37	49	67.37644608450738	post
post_37	49	80.05177001321958	post
post_37	49	87.75274558056556	post
post_37	49	72.25493920735431	post
post_37	49	75.57373976765749	post
post_37	49	73.25701327840294	post
post_37	49	85.67938522546089	post
post_37	49	79.03542540267287	post
post_37	49	84.42489171204676	post
post_37	49	70.07923695644483	post
post_37	49	78.51035509837106	post
post_37	49	81.91748217591788	post
post_37	49	75.85084755486288	post
post_37	49	79.74968859879297	post
post_37	49	86.66134361169306	post
post_37	49	73.81139771278129	post
post_37	49	76.45648958301047	post
post_37	49	72.8811783331609	post
post_37	49	85.87171832661905	post
post_37	49	79.75954142743504	post
post_37	49	76.91492724125992	post
post_37	49	77.64943255840264	post
post_37	49	79.0848154184349	post
post_37	49	78.15368216344103	post
post_37	49	72.39781341732427	post
post_37	49	81.77206946396028	post
[truncated: 3,101 more rows]
