# Supplementary material for: Single-cell immune aging clocks reveal inter-individual heterogeneity during infection and vaccination
Source: Nat Aging. 2025 Mar 5;5(4):607–21. doi: 10.1038/s43587-025-00819-z (PMC12003178; doi:10.1038/s43587-025-00819-z)
Supplement: Supplementary file 8 — Statistical source data. [file 43587_2025_819_MOESM8_ESM.zip › SD_EF3/B_data3_fordistribution.txt]

donor_id	age	Prediction	condition
CV0904	38	39.46856265260303	Healthy
CV0904	38	48.24395115792233	Healthy
CV0904	38	49.77254451984579	Healthy
CV0904	38	44.76457266586383	Healthy
CV0904	38	49.69320226001995	Healthy
CV0904	38	46.725357927113045	Healthy
CV0904	38	55.32464187734433	Healthy
CV0904	38	49.18656223262061	Healthy
CV0904	38	69.64225877439416	Healthy
CV0904	38	56.69520598375704	Healthy
CV0904	38	50.48519921425376	Healthy
CV0904	38	48.6380813542554	Healthy
CV0904	38	36.68202627053681	Healthy
CV0904	38	55.346013654495316	Healthy
CV0904	38	41.74688497823793	Healthy
CV0904	38	61.812424926313994	Healthy
CV0904	38	49.11756223548224	Healthy
CV0904	38	49.7925282128963	Healthy
CV0904	38	47.632927318234245	Healthy
CV0904	38	56.50324099808059	Healthy
CV0904	38	55.14608455140588	Healthy
CV0904	38	46.59108814072177	Healthy
CV0904	38	49.574829661946474	Healthy
CV0904	38	44.027980124903486	Healthy
CV0904	38	45.1637648641024	Healthy
CV0904	38	47.15063892184785	Healthy
CV0904	38	54.090215101299215	Healthy
CV0904	38	58.166087625744204	Healthy
CV0904	38	55.47049265718839	Healthy
CV0904	38	48.932018428367996	Healthy
CV0904	38	44.5934446099784	Healthy
CV0904	38	44.19743072483084	Healthy
CV0904	38	48.90236063066646	Healthy
CV0904	38	54.59916919676919	Healthy
CV0904	38	49.64959035781843	Healthy
CV0904	38	52.068034139380366	Healthy
CV0904	38	55.68276163783557	Healthy
CV0904	38	42.476316824789194	Healthy
CV0904	38	54.083136295644586	Healthy
CV0904	38	47.26822279688634	Healthy
CV0904	38	40.485475277713746	Healthy
CV0904	38	54.50527241641509	Healthy
CV0904	38	48.99112775756702	Healthy
CV0904	38	45.26894011448956	Healthy
CV0904	38	43.88745352536844	Healthy
CV0904	38	48.33824231853025	Healthy
CV0904	38	52.48678355817523	Healthy
CV0904	38	54.88352278667843	Healthy
CV0904	38	44.23451694771653	Healthy
CV0904	38	48.59397600001625	Healthy
CV0904	38	45.807421918777806	Healthy
CV0904	38	50.7660186730025	Healthy
CV0904	38	46.28169840128863	Healthy
CV0904	38	48.85561057938564	Healthy
CV0904	38	48.006909865236736	Healthy
CV0904	38	56.109227854855114	Healthy
CV0904	38	46.57327276603324	Healthy
CV0904	38	41.09737824341832	Healthy
CV0904	38	54.43853087538192	Healthy
CV0904	38	62.986761846157556	Healthy
CV0904	38	49.61592060055944	Healthy
CV0904	38	52.4062620638365	Healthy
CV0904	38	57.24296573634993	Healthy
CV0904	38	36.04865532461744	Healthy
CV0904	38	50.57872658652456	Healthy
CV0904	38	53.25387971014332	Healthy
CV0904	38	40.09736411195396	Healthy
CV0904	38	39.45860399530811	Healthy
CV0904	38	57.71886280234513	Healthy
CV0904	38	46.69453307786945	Healthy
CV0904	38	53.149553328500375	Healthy
CV0904	38	52.564779766055345	Healthy
CV0904	38	42.6053241375377	Healthy
CV0904	38	49.62487756626887	Healthy
CV0904	38	46.925942281507616	Healthy
CV0904	38	50.17779164854212	Healthy
CV0904	38	46.868448365344456	Healthy
CV0904	38	42.41600288406019	Healthy
CV0904	38	41.42658142282416	Healthy
CV0904	38	55.75521007608132	Healthy
CV0904	38	51.396646523320996	Healthy
CV0904	38	40.418332892974036	Healthy
CV0904	38	43.03863580376952	Healthy
CV0904	38	54.031402978371204	Healthy
CV0904	38	41.92611664060966	Healthy
CV0904	38	62.189750717619624	Healthy
CV0904	38	34.98567289784351	Healthy
CV0904	38	42.082151029415236	Healthy
CV0904	38	53.00171319147719	Healthy
CV0904	38	45.21792646182654	Healthy
CV0904	38	50.62195524238912	Healthy
CV0904	38	41.31678591524551	Healthy
CV0904	38	57.24174264546969	Healthy
CV0904	38	37.68109484637041	Healthy
CV0904	38	48.33753957613766	Healthy
CV0904	38	54.13766076372878	Healthy
CV0904	38	51.0897853844081	Healthy
CV0904	38	53.785807656719484	Healthy
CV0904	38	58.613083570922626	Healthy
CV0904	38	59.112024504849856	Healthy
CV0902	57	59.301394332800164	Healthy
CV0902	57	50.20762580063312	Healthy
CV0902	57	55.18913644457821	Healthy
CV0902	57	61.53513680775968	Healthy
CV0902	57	75.32624008801014	Healthy
CV0902	57	51.98866877535668	Healthy
CV0902	57	53.20750860289175	Healthy
CV0902	57	68.4497561002547	Healthy
CV0902	57	55.08522134636759	Healthy
CV0902	57	39.79377564457894	Healthy
CV0902	57	40.8321139748695	Healthy
CV0902	57	52.63588244650216	Healthy
CV0902	57	53.356363402292246	Healthy
CV0902	57	57.698314718161726	Healthy
CV0902	57	37.420716472766145	Healthy
CV0902	57	58.10333664625638	Healthy
CV0902	57	47.323944605878744	Healthy
CV0902	57	38.74067264922216	Healthy
CV0902	57	47.670334873634474	Healthy
CV0902	57	41.4288733667598	Healthy
CV0902	57	58.91720331468142	Healthy
CV0902	57	63.81853197175197	Healthy
CV0902	57	57.66044288819636	Healthy
CV0902	57	54.175170264272836	Healthy
CV0902	57	47.2346834131162	Healthy
CV0902	57	52.30348916940725	Healthy
CV0902	57	59.31004603344332	Healthy
CV0902	57	65.18057336724063	Healthy
CV0902	57	54.1845718602662	Healthy
CV0902	57	62.459833499055996	Healthy
CV0902	57	50.44132539854243	Healthy
CV0902	57	60.45368871910077	Healthy
CV0902	57	43.584667736292396	Healthy
CV0902	57	51.91621309474023	Healthy
CV0902	57	51.442270295366605	Healthy
CV0902	57	71.78407211988095	Healthy
CV0902	57	68.02185984626962	Healthy
CV0902	57	65.7573045816841	Healthy
CV0902	57	59.669410837129	Healthy
CV0902	57	35.67089960506804	Healthy
CV0902	57	60.88220292192879	Healthy
CV0902	57	59.5414957787662	Healthy
CV0902	57	64.254545710206	Healthy
CV0902	57	55.69289041850354	Healthy
CV0902	57	45.55656581897405	Healthy
CV0902	57	55.52362557841008	Healthy
CV0902	57	48.434875330396125	Healthy
CV0902	57	62.87693275331392	Healthy
CV0902	57	52.73025283850192	Healthy
CV0902	57	38.66770932340159	Healthy
CV0902	57	67.45717569543395	Healthy
CV0902	57	59.42106341081555	Healthy
CV0902	57	64.49120760703397	Healthy
CV0902	57	69.39179838506529	Healthy
CV0902	57	54.8951339261385	Healthy
CV0902	57	50.19591037056212	Healthy
CV0902	57	65.40651494686689	Healthy
CV0902	57	52.99808492341278	Healthy
CV0902	57	62.48987315066595	Healthy
CV0902	57	69.32164812001211	Healthy
CV0902	57	59.26150573137309	Healthy
CV0902	57	53.80283795319172	Healthy
CV0902	57	50.63215584678475	Healthy
CV0902	57	49.58912725369712	Healthy
CV0902	57	48.280116804636194	Healthy
CV0902	57	54.33111587700394	Healthy
CV0902	57	56.587933364096415	Healthy
CV0902	57	37.581137781335705	Healthy
CV0902	57	54.25142923819569	Healthy
CV0902	57	55.16082559861279	Healthy
CV0902	57	55.864213011382624	Healthy
CV0902	57	37.55027710591351	Healthy
CV0902	57	41.40583647695003	Healthy
CV0902	57	59.771264541571064	Healthy
CV0902	57	53.345427180172535	Healthy
CV0902	57	61.61048401166016	Healthy
CV0902	57	57.73177597438501	Healthy
CV0902	57	40.28641880578062	Healthy
CV0902	57	49.84870125090228	Healthy
CV0902	57	44.10610625814277	Healthy
CV0902	57	65.77980579179165	Healthy
CV0902	57	47.870908984440526	Healthy
CV0902	57	55.89762608597843	Healthy
CV0902	57	75.98957468747923	Healthy
CV0902	57	64.26833452186746	Healthy
CV0902	57	63.03855162849618	Healthy
CV0902	57	57.4189058938171	Healthy
CV0902	57	57.773818816990996	Healthy
CV0902	57	40.72831787628366	Healthy
CV0902	57	46.72358556700545	Healthy
CV0902	57	58.09393822194561	Healthy
CV0902	57	43.657851278539255	Healthy
CV0902	57	52.24794516594123	Healthy
CV0902	57	52.684296244691396	Healthy
CV0902	57	70.25498683216772	Healthy
CV0902	57	46.74708421159959	Healthy
CV0902	57	56.26840744987107	Healthy
CV0902	57	55.47744232850542	Healthy
CV0902	57	63.32694222719161	Healthy
CV0902	57	55.23212333626235	Healthy
CV0911	40	50.995084854823	Healthy
CV0911	40	42.7098953796674	Healthy
CV0911	40	36.454881933243705	Healthy
CV0911	40	48.63233805106237	Healthy
CV0911	40	48.39854882246254	Healthy
CV0911	40	47.046760137530235	Healthy
CV0911	40	55.54978107597125	Healthy
CV0911	40	37.70479543170726	Healthy
CV0911	40	58.1988149972201	Healthy
CV0911	40	51.978335167493526	Healthy
CV0911	40	54.19547815657339	Healthy
CV0911	40	41.314942069065864	Healthy
CV0911	40	49.31061672957006	Healthy
CV0911	40	48.174885251592656	Healthy
CV0911	40	35.18921756608221	Healthy
CV0911	40	50.36300547157664	Healthy
CV0911	40	40.177221200274914	Healthy
CV0911	40	44.24487421616235	Healthy
CV0911	40	39.82800690785172	Healthy
CV0911	40	38.273603738342004	Healthy
CV0911	40	41.60466049868528	Healthy
CV0911	40	45.86420544862077	Healthy
CV0911	40	58.41284203221814	Healthy
CV0911	40	33.795810426114045	Healthy
CV0911	40	44.550400808799616	Healthy
CV0911	40	40.5748662684925	Healthy
CV0911	40	38.085394045129235	Healthy
CV0911	40	48.08868029562311	Healthy
CV0911	40	41.78783272759454	Healthy
CV0911	40	39.68663793623484	Healthy
CV0911	40	42.718866255322226	Healthy
CV0911	40	39.24196560750163	Healthy
CV0911	40	53.228633244513006	Healthy
CV0911	40	45.8450915793613	Healthy
CV0911	40	31.410917793742303	Healthy
CV0911	40	25.34412947969056	Healthy
CV0911	40	39.80154701270898	Healthy
CV0911	40	46.580442848132776	Healthy
CV0911	40	52.97234146069275	Healthy
CV0911	40	59.41175705400921	Healthy
CV0911	40	50.17629169685124	Healthy
CV0911	40	54.407316195771124	Healthy
CV0911	40	47.92553701759436	Healthy
CV0911	40	52.164230444889895	Healthy
CV0911	40	54.59695753436498	Healthy
CV0911	40	52.03856393474514	Healthy
CV0911	40	32.87322079020912	Healthy
CV0911	40	43.76234983606244	Healthy
CV0911	40	39.262502032119	Healthy
CV0911	40	38.95886814070896	Healthy
CV0911	40	37.5059530753834	Healthy
CV0911	40	33.59667300695031	Healthy
CV0911	40	52.089751397526406	Healthy
CV0911	40	57.556048169707324	Healthy
CV0911	40	52.82444674905002	Healthy
CV0911	40	52.357355543598146	Healthy
CV0911	40	50.3108198837146	Healthy
CV0911	40	46.51545900134077	Healthy
CV0911	40	43.55093518241804	Healthy
CV0911	40	43.328142714855865	Healthy
CV0911	40	48.046312729004235	Healthy
CV0911	40	35.47703714455114	Healthy
CV0911	40	60.68935323156466	Healthy
CV0911	40	40.36300653426967	Healthy
CV0911	40	45.29083399902718	Healthy
CV0911	40	54.738572336253846	Healthy
CV0911	40	71.02955391922801	Healthy
CV0911	40	32.1128838610929	Healthy
CV0911	40	39.85508722474485	Healthy
CV0911	40	51.083472787450326	Healthy
CV0911	40	46.550436776613004	Healthy
CV0911	40	45.25145980609366	Healthy
CV0911	40	48.72476777145797	Healthy
CV0911	40	52.82847083709725	Healthy
CV0911	40	35.056081597584445	Healthy
CV0911	40	50.77733184719516	Healthy
CV0911	40	59.772061605970435	Healthy
CV0911	40	40.29735919236555	Healthy
CV0911	40	41.150864127702334	Healthy
CV0911	40	49.2101270332049	Healthy
CV0911	40	61.089807032583195	Healthy
CV0911	40	39.703199074663495	Healthy
CV0911	40	51.280115344257894	Healthy
CV0911	40	66.54303607475006	Healthy
CV0911	40	49.62143906675318	Healthy
CV0911	40	44.623898972714215	Healthy
CV0911	40	48.847332147573475	Healthy
CV0911	40	45.779093730370974	Healthy
CV0911	40	51.22158872843014	Healthy
CV0911	40	42.7576558316552	Healthy
CV0911	40	49.049642364372325	Healthy
CV0911	40	32.982468147243324	Healthy
CV0911	40	58.189333912072854	Healthy
CV0911	40	50.73833137514116	Healthy
CV0911	40	48.89652517731144	Healthy
CV0911	40	33.95865056265731	Healthy
CV0911	40	29.482997791938292	Healthy
CV0911	40	44.23289879951508	Healthy
CV0911	40	51.84380337177871	Healthy
CV0911	40	55.70407274387269	Healthy
CV0929	64	47.41096682986347	Healthy
CV0929	64	58.003178629983736	Healthy
CV0929	64	52.44209835127729	Healthy
CV0929	64	37.87890475594383	Healthy
CV0929	64	55.9443307628077	Healthy
CV0929	64	42.49836242307626	Healthy
CV0929	64	55.98825481625833	Healthy
CV0929	64	49.585678514048794	Healthy
CV0929	64	45.07582092362853	Healthy
CV0929	64	54.445400079521605	Healthy
CV0929	64	50.53009321413423	Healthy
CV0929	64	58.27481280243314	Healthy
CV0929	64	53.629416668066916	Healthy
CV0929	64	56.55567065469746	Healthy
CV0929	64	53.15561041489069	Healthy
CV0929	64	60.28603318016576	Healthy
CV0929	64	49.1053465962285	Healthy
CV0929	64	57.56124965711591	Healthy
CV0929	64	41.000872266241075	Healthy
CV0929	64	62.55395655837165	Healthy
CV0929	64	43.53226141803291	Healthy
CV0929	64	31.256441228699316	Healthy
CV0929	64	58.16140899291079	Healthy
CV0929	64	44.57469038626362	Healthy
CV0929	64	38.90083408237607	Healthy
CV0929	64	39.25268242655133	Healthy
CV0929	64	62.22753453233655	Healthy
CV0929	64	38.25622301730117	Healthy
CV0929	64	48.59355485058175	Healthy
CV0929	64	52.30801914864577	Healthy
CV0929	64	42.72340385606396	Healthy
CV0929	64	46.50381773310587	Healthy
CV0929	64	48.998887590699844	Healthy
CV0929	64	44.76392366932074	Healthy
CV0929	64	59.59604642781874	Healthy
CV0929	64	47.490776474610335	Healthy
CV0929	64	50.33274843821939	Healthy
CV0929	64	44.228121753213024	Healthy
CV0929	64	45.67904994207433	Healthy
CV0929	64	49.26273971411329	Healthy
CV0929	64	56.37113250738654	Healthy
CV0929	64	51.23030053549128	Healthy
CV0929	64	40.32260357726987	Healthy
CV0929	64	54.20926263336843	Healthy
CV0929	64	38.67188917508094	Healthy
CV0929	64	50.66793468657023	Healthy
CV0929	64	52.3078230994269	Healthy
CV0929	64	54.84597493565516	Healthy
CV0929	64	44.027478755322846	Healthy
CV0929	64	35.9243215317061	Healthy
CV0929	64	58.33325415060196	Healthy
CV0929	64	47.6426587460715	Healthy
CV0929	64	43.36372522345981	Healthy
CV0929	64	57.34539781740723	Healthy
CV0929	64	39.89964189529282	Healthy
CV0929	64	44.17043320123423	Healthy
CV0929	64	48.809588840343686	Healthy
CV0929	64	46.981654191729156	Healthy
CV0929	64	50.96224372310926	Healthy
CV0929	64	50.58037995243233	Healthy
CV0929	64	43.038023345986495	Healthy
CV0929	64	55.08623420693922	Healthy
CV0929	64	41.47866705878468	Healthy
CV0929	64	36.58932951083395	Healthy
CV0929	64	54.04814346915376	Healthy
CV0929	64	44.21313300015962	Healthy
CV0929	64	56.84579953671627	Healthy
CV0929	64	45.28804259166672	Healthy
CV0929	64	44.24657767452183	Healthy
CV0929	64	31.11757845164846	Healthy
CV0929	64	46.782005063292615	Healthy
CV0929	64	47.549719559307775	Healthy
CV0929	64	47.45962883847155	Healthy
CV0929	64	50.39911335792527	Healthy
CV0929	64	35.60302994334707	Healthy
CV0929	64	46.643371781052245	Healthy
CV0929	64	25.902936613847107	Healthy
CV0929	64	62.94510904953027	Healthy
CV0929	64	44.80375104972475	Healthy
CV0929	64	45.42335138347749	Healthy
CV0929	64	32.599467339393925	Healthy
CV0929	64	53.632260662484	Healthy
CV0929	64	44.6315114388499	Healthy
CV0929	64	41.241562026597	Healthy
CV0929	64	36.98605193589409	Healthy
CV0929	64	48.08323001243738	Healthy
CV0929	64	38.98875432980253	Healthy
CV0929	64	37.81478055539899	Healthy
CV0929	64	43.36813970699701	Healthy
CV0929	64	35.503457160486214	Healthy
CV0929	64	42.487973731086186	Healthy
CV0929	64	51.75361498783936	Healthy
CV0929	64	52.98734572166624	Healthy
CV0929	64	38.775157563773085	Healthy
CV0929	64	48.430280766695574	Healthy
CV0929	64	50.00587918650875	Healthy
CV0929	64	51.97802312610305	Healthy
CV0929	64	46.98078028704701	Healthy
CV0929	64	57.402863088444505	Healthy
CV0929	64	52.97218711972746	Healthy
CV0915	44	46.2721909137993	Healthy
CV0915	44	45.20085983057801	Healthy
CV0915	44	37.386596286028045	Healthy
CV0915	44	36.623492306483776	Healthy
CV0915	44	47.970706748088034	Healthy
CV0915	44	60.63480138833288	Healthy
CV0915	44	43.93660758911833	Healthy
CV0915	44	31.271158595403925	Healthy
CV0915	44	38.70549926262969	Healthy
CV0915	44	46.489753126277876	Healthy
CV0915	44	32.71646428334379	Healthy
CV0915	44	45.45615162820879	Healthy
CV0915	44	31.672725232538074	Healthy
CV0915	44	49.98065785693156	Healthy
CV0915	44	46.04380488732737	Healthy
CV0915	44	46.508287454468494	Healthy
CV0915	44	45.04233651895115	Healthy
CV0915	44	41.05827699588051	Healthy
CV0915	44	28.901008511396206	Healthy
CV0915	44	49.86623891553895	Healthy
CV0915	44	33.82254504615907	Healthy
CV0915	44	46.52385371030649	Healthy
CV0915	44	41.352974195958346	Healthy
CV0915	44	37.88794510440185	Healthy
CV0915	44	55.592762000136425	Healthy
CV0915	44	44.31015405263731	Healthy
CV0915	44	48.88379517558378	Healthy
CV0915	44	38.91721846170674	Healthy
CV0915	44	42.009337153044655	Healthy
CV0915	44	37.10025070571793	Healthy
CV0915	44	48.32810168597488	Healthy
CV0915	44	43.12865781825602	Healthy
CV0915	44	47.89283127935807	Healthy
CV0915	44	55.853440140729155	Healthy
CV0915	44	39.021657845683244	Healthy
CV0915	44	37.744835849153354	Healthy
CV0915	44	45.32392734802004	Healthy
CV0915	44	47.546025399752935	Healthy
CV0915	44	47.61344302949776	Healthy
CV0915	44	40.82345144152263	Healthy
CV0915	44	47.439540288283666	Healthy
CV0915	44	45.3219576139012	Healthy
CV0915	44	57.67200427713365	Healthy
CV0915	44	43.02311252715111	Healthy
CV0915	44	45.50862646948872	Healthy
CV0915	44	45.00334638196092	Healthy
CV0915	44	46.27200852265265	Healthy
CV0915	44	44.25063065080757	Healthy
CV0915	44	44.962712956628536	Healthy
CV0915	44	46.87983147681169	Healthy
CV0915	44	48.374813899855425	Healthy
CV0915	44	44.63759410781491	Healthy
CV0915	44	48.38171929903234	Healthy
CV0915	44	46.69259942588822	Healthy
CV0915	44	44.25793875384216	Healthy
CV0915	44	45.2605760187768	Healthy
CV0915	44	48.48119459630708	Healthy
CV0915	44	45.12512963407862	Healthy
CV0915	44	44.27290235490536	Healthy
CV0915	44	54.92396302105019	Healthy
CV0915	44	39.18214792831148	Healthy
CV0915	44	43.4595406801704	Healthy
CV0915	44	54.30789698250302	Healthy
CV0915	44	32.41350013114762	Healthy
CV0915	44	52.84389490849	Healthy
CV0915	44	40.84969716310822	Healthy
CV0915	44	46.963361058892254	Healthy
CV0915	44	46.79857873765504	Healthy
CV0915	44	46.066423162103796	Healthy
CV0915	44	49.963312198421264	Healthy
CV0915	44	48.874013617949	Healthy
CV0915	44	44.95047684323269	Healthy
CV0915	44	49.511672270660974	Healthy
CV0915	44	36.966458312741295	Healthy
CV0915	44	49.457801765067764	Healthy
CV0915	44	40.68466474317234	Healthy
CV0915	44	37.58883590080884	Healthy
CV0915	44	41.82778638273253	Healthy
CV0915	44	51.166721638113046	Healthy
CV0915	44	55.71547497438265	Healthy
CV0915	44	42.35673941148896	Healthy
CV0915	44	62.6979494224718	Healthy
CV0915	44	65.40945520178099	Healthy
CV0915	44	57.37962221066128	Healthy
CV0915	44	45.286703265804746	Healthy
CV0915	44	46.113043315687676	Healthy
CV0915	44	49.54473253638047	Healthy
CV0915	44	45.59793370791072	Healthy
CV0915	44	42.45772575496285	Healthy
CV0915	44	55.157588916733694	Healthy
CV0915	44	35.79738150934507	Healthy
CV0915	44	39.325547876188274	Healthy
CV0915	44	47.628528097913936	Healthy
CV0915	44	49.23857462086067	Healthy
CV0915	44	40.70552093362374	Healthy
CV0915	44	51.25757034803365	Healthy
CV0915	44	48.71700433297752	Healthy
CV0915	44	63.00148562866631	Healthy
CV0915	44	32.917843508436796	Healthy
CV0915	44	43.776429814631925	Healthy
CV0917	62	52.99357529420102	Healthy
CV0917	62	46.249622032828334	Healthy
CV0917	62	48.60879175017427	Healthy
CV0917	62	49.20457532248191	Healthy
CV0917	62	37.53296061822632	Healthy
CV0917	62	50.244743776452204	Healthy
CV0917	62	44.86901885683985	Healthy
CV0917	62	36.2179328327105	Healthy
CV0917	62	21.2990027917045	Healthy
CV0917	62	36.633003174883164	Healthy
CV0917	62	38.79568264412126	Healthy
CV0917	62	34.303788410972984	Healthy
CV0917	62	39.59281592947511	Healthy
CV0917	62	46.34147390789026	Healthy
CV0917	62	42.382948049758795	Healthy
CV0917	62	45.440361476372175	Healthy
CV0917	62	42.426918073543604	Healthy
CV0917	62	44.515606815908335	Healthy
CV0917	62	43.20589608379559	Healthy
CV0917	62	41.74982329755518	Healthy
CV0917	62	38.323372561091176	Healthy
CV0917	62	53.790183811915284	Healthy
CV0917	62	33.581834738590416	Healthy
CV0917	62	41.53093330406116	Healthy
CV0917	62	52.423812062435125	Healthy
CV0917	62	46.15223195595063	Healthy
CV0917	62	49.34869962213201	Healthy
CV0917	62	39.67284581145202	Healthy
CV0917	62	49.34776307003329	Healthy
CV0917	62	29.725565183916725	Healthy
CV0917	62	44.08660861746544	Healthy
CV0917	62	32.810594175559046	Healthy
CV0917	62	45.47200135705258	Healthy
CV0917	62	38.02379411867696	Healthy
CV0917	62	35.06197852906713	Healthy
CV0917	62	45.66516726799811	Healthy
CV0917	62	32.9640131015236	Healthy
CV0917	62	23.81634740076075	Healthy
CV0917	62	38.735797832086746	Healthy
CV0917	62	33.88729982462289	Healthy
CV0917	62	49.09449157326986	Healthy
CV0917	62	38.25218881583919	Healthy
CV0917	62	60.958653241073705	Healthy
CV0917	62	48.50089467977049	Healthy
CV0917	62	30.526664721736402	Healthy
CV0917	62	43.74140163147359	Healthy
CV0917	62	49.210032819556446	Healthy
CV0917	62	45.72178554517343	Healthy
CV0917	62	39.41669096680102	Healthy
CV0917	62	24.36229310191706	Healthy
CV0917	62	44.638155821905286	Healthy
CV0917	62	43.52877468049256	Healthy
CV0917	62	46.20420132198972	Healthy
CV0917	62	38.97859315844375	Healthy
CV0917	62	52.85743487221455	Healthy
CV0917	62	42.57765770529033	Healthy
CV0917	62	36.78718484033914	Healthy
CV0917	62	40.33294182585165	Healthy
CV0917	62	39.23484592540938	Healthy
CV0917	62	37.81055335466973	Healthy
CV0917	62	35.43086942719238	Healthy
CV0917	62	46.27301805368975	Healthy
CV0917	62	50.407529460904634	Healthy
CV0917	62	42.479555127324765	Healthy
CV0917	62	36.525351729060326	Healthy
CV0917	62	41.54678061128628	Healthy
CV0917	62	38.79753417961188	Healthy
CV0917	62	34.36387942715175	Healthy
CV0917	62	39.47172631982575	Healthy
CV0917	62	39.709820055476285	Healthy
CV0917	62	24.865053983078738	Healthy
CV0917	62	43.62254493830624	Healthy
CV0917	62	36.95471178499883	Healthy
CV0917	62	36.50979160267641	Healthy
CV0917	62	49.58557600362726	Healthy
CV0917	62	36.73723760086676	Healthy
CV0917	62	33.86031203070821	Healthy
CV0917	62	46.42192179043335	Healthy
CV0917	62	48.682164916176276	Healthy
CV0917	62	41.49745224996508	Healthy
CV0917	62	27.907189960119382	Healthy
CV0917	62	53.91343636664522	Healthy
CV0917	62	24.111138773484825	Healthy
CV0917	62	45.37536584197951	Healthy
CV0917	62	34.7839918507976	Healthy
CV0917	62	45.079249371953686	Healthy
CV0917	62	36.540982843665404	Healthy
CV0917	62	33.881534107904194	Healthy
CV0917	62	40.948864613053125	Healthy
CV0917	62	32.33974365401259	Healthy
CV0917	62	38.165496793728224	Healthy
CV0917	62	57.754934451545935	Healthy
CV0917	62	17.611102619341477	Healthy
CV0917	62	44.41830206383168	Healthy
CV0917	62	32.05160392196414	Healthy
CV0917	62	38.0582452036368	Healthy
CV0917	62	44.65807489358711	Healthy
CV0917	62	36.49494221836976	Healthy
CV0917	62	22.889341305408024	Healthy
CV0917	62	32.157580422195856	Healthy
CV0939	73	49.987012489589695	Healthy
CV0939	73	53.28907972342403	Healthy
CV0939	73	41.63618990552488	Healthy
CV0939	73	52.6433994972639	Healthy
CV0939	73	43.011813846909085	Healthy
CV0939	73	48.994523167791705	Healthy
CV0939	73	40.4208224070418	Healthy
CV0939	73	52.68878889156555	Healthy
CV0939	73	44.13855139364494	Healthy
CV0939	73	49.71473027995791	Healthy
CV0939	73	47.4508511997442	Healthy
CV0939	73	44.85956736307161	Healthy
CV0939	73	52.324263273061035	Healthy
CV0939	73	49.89657315833783	Healthy
CV0939	73	49.00533799698902	Healthy
CV0939	73	50.985301721337386	Healthy
CV0939	73	52.135753211599734	Healthy
CV0939	73	39.39235838133766	Healthy
CV0939	73	38.91507671888174	Healthy
CV0939	73	52.676116095598616	Healthy
CV0939	73	56.154325515420496	Healthy
CV0939	73	47.38575397336485	Healthy
CV0939	73	57.321969774459475	Healthy
CV0939	73	42.94959205907558	Healthy
CV0939	73	43.83913252623874	Healthy
CV0939	73	45.34462964557299	Healthy
CV0939	73	37.80304755862226	Healthy
CV0939	73	49.44169384045456	Healthy
CV0939	73	42.26606634987342	Healthy
CV0939	73	41.17575791723779	Healthy
CV0939	73	32.13072581359904	Healthy
CV0939	73	33.64338508971808	Healthy
CV0939	73	50.84471149694575	Healthy
CV0939	73	24.864137938477548	Healthy
CV0939	73	41.583607585729254	Healthy
CV0939	73	53.32796028332053	Healthy
CV0939	73	47.498564157095885	Healthy
CV0939	73	43.435510200563584	Healthy
CV0939	73	47.17441068610889	Healthy
CV0939	73	37.59056115527673	Healthy
CV0939	73	48.20832198494837	Healthy
CV0939	73	38.765953614757855	Healthy
CV0939	73	37.008799546587326	Healthy
CV0939	73	48.822335196350984	Healthy
CV0939	73	48.581531799254485	Healthy
CV0939	73	55.9098044996915	Healthy
CV0939	73	44.87230394967048	Healthy
CV0939	73	48.536048778690876	Healthy
CV0939	73	43.13170615069131	Healthy
CV0939	73	42.080083717575214	Healthy
CV0939	73	52.761686511553656	Healthy
CV0939	73	42.78586942368769	Healthy
CV0939	73	48.62979517227911	Healthy
CV0939	73	56.76073662972615	Healthy
CV0939	73	44.21772779697982	Healthy
CV0939	73	37.32523677169093	Healthy
CV0939	73	31.97312325586298	Healthy
CV0939	73	46.04601981302061	Healthy
CV0939	73	41.695431516990894	Healthy
CV0939	73	38.527001635974976	Healthy
CV0939	73	38.59146428773562	Healthy
CV0939	73	57.47368098301565	Healthy
CV0939	73	53.39057165869907	Healthy
CV0939	73	56.83935663039723	Healthy
CV0939	73	33.252431660393306	Healthy
CV0939	73	55.16268552395014	Healthy
CV0939	73	52.54824529185142	Healthy
CV0939	73	39.718385970057966	Healthy
CV0939	73	54.2747027338035	Healthy
CV0939	73	30.808364738676726	Healthy
CV0939	73	32.73721143010327	Healthy
CV0939	73	48.541273424120455	Healthy
CV0939	73	46.781350350974115	Healthy
CV0939	73	32.437608037548316	Healthy
CV0939	73	41.61581375145055	Healthy
CV0939	73	61.40142902747605	Healthy
CV0939	73	53.30527669046849	Healthy
CV0939	73	39.161150236449345	Healthy
CV0939	73	52.769041956077885	Healthy
CV0939	73	47.135328058197395	Healthy
CV0939	73	53.453387301081754	Healthy
CV0939	73	47.60286701888612	Healthy
CV0939	73	44.46523307316464	Healthy
CV0939	73	52.1566514967041	Healthy
CV0939	73	50.753915362292474	Healthy
CV0939	73	33.79483318207317	Healthy
CV0939	73	52.3125613553434	Healthy
CV0939	73	48.26294511247495	Healthy
CV0939	73	37.08512629113413	Healthy
CV0939	73	51.29064748449293	Healthy
CV0939	73	46.40322582903496	Healthy
CV0939	73	35.26808018233767	Healthy
CV0939	73	49.28994011173789	Healthy
CV0939	73	38.52108175929028	Healthy
CV0939	73	37.92770372149186	Healthy
CV0939	73	44.63699487277568	Healthy
CV0939	73	52.99895613125433	Healthy
CV0939	73	53.00353490631951	Healthy
CV0939	73	51.851240850481844	Healthy
CV0939	73	42.298593707020906	Healthy
CV0926	70	50.98563619531478	Healthy
CV0926	70	57.36781761019683	Healthy
CV0926	70	55.53605801370954	Healthy
CV0926	70	61.90277921913074	Healthy
CV0926	70	52.43362516956769	Healthy
CV0926	70	44.60639507512087	Healthy
CV0926	70	49.16818701598041	Healthy
CV0926	70	47.613579917388606	Healthy
CV0926	70	56.46011903971672	Healthy
CV0926	70	38.57538259840848	Healthy
CV0926	70	53.54828541031372	Healthy
CV0926	70	33.833558353711034	Healthy
CV0926	70	31.515668026718977	Healthy
CV0926	70	48.79521935373379	Healthy
CV0926	70	51.300664431759344	Healthy
CV0926	70	38.60469571821314	Healthy
CV0926	70	57.10750649530836	Healthy
CV0926	70	58.38102667383889	Healthy
CV0926	70	37.28776624404978	Healthy
CV0926	70	49.983080185809435	Healthy
CV0926	70	42.70931024310589	Healthy
CV0926	70	64.07808931175451	Healthy
CV0926	70	57.023692389895956	Healthy
CV0926	70	51.79586097760359	Healthy
CV0926	70	46.77204075409907	Healthy
CV0926	70	63.24884849609089	Healthy
CV0926	70	36.30009624405242	Healthy
CV0926	70	33.14053626250878	Healthy
CV0926	70	53.28091066477692	Healthy
CV0926	70	38.618221053171744	Healthy
CV0926	70	43.1377687622362	Healthy
CV0926	70	62.55298709200995	Healthy
CV0926	70	57.53430861205145	Healthy
CV0926	70	57.55938009748953	Healthy
CV0926	70	57.06253209956046	Healthy
CV0926	70	44.92931814196969	Healthy
CV0926	70	52.84585543037582	Healthy
CV0926	70	57.76494549150967	Healthy
CV0926	70	53.71930753190025	Healthy
CV0926	70	57.634827113397876	Healthy
CV0926	70	54.2764503422156	Healthy
CV0926	70	59.60929562818453	Healthy
CV0926	70	61.557826359899984	Healthy
CV0926	70	59.41121646195284	Healthy
CV0926	70	52.491373413021044	Healthy
CV0926	70	64.33437018267391	Healthy
CV0926	70	48.820367027404664	Healthy
CV0926	70	54.89067723974318	Healthy
CV0926	70	39.5167059027487	Healthy
CV0926	70	64.54605838959354	Healthy
CV0926	70	39.40262707626816	Healthy
CV0926	70	55.52091016842398	Healthy
CV0926	70	46.87334203053007	Healthy
CV0926	70	53.15503374705952	Healthy
CV0926	70	44.88426635574077	Healthy
CV0926	70	48.18844365752415	Healthy
CV0926	70	53.13426016571101	Healthy
CV0926	70	49.131440279505064	Healthy
CV0926	70	53.29249560016495	Healthy
CV0926	70	52.620671016944286	Healthy
CV0926	70	36.26713276639124	Healthy
CV0926	70	41.39847879683571	Healthy
CV0926	70	56.01560499025373	Healthy
CV0926	70	55.70119530925349	Healthy
CV0926	70	48.99876812089812	Healthy
CV0926	70	46.47449221149056	Healthy
CV0926	70	48.452908874523295	Healthy
CV0926	70	45.43012742496289	Healthy
CV0926	70	48.52624295945599	Healthy
CV0926	70	51.06919162343068	Healthy
CV0926	70	52.57880903254739	Healthy
CV0926	70	42.827766256279816	Healthy
CV0926	70	63.189841310620714	Healthy
CV0926	70	57.289206727626514	Healthy
CV0926	70	60.53776311875541	Healthy
CV0926	70	40.12008331589901	Healthy
CV0926	70	66.9857183055803	Healthy
CV0926	70	48.187877904843184	Healthy
CV0926	70	39.15071824161866	Healthy
CV0926	70	60.55616843735739	Healthy
CV0926	70	51.49297669201234	Healthy
CV0926	70	47.637801104149126	Healthy
CV0926	70	48.370845284311855	Healthy
CV0926	70	55.0728118253814	Healthy
CV0926	70	62.53279352432587	Healthy
CV0926	70	54.59009066862292	Healthy
CV0926	70	67.34031981301675	Healthy
CV0926	70	63.61229389649536	Healthy
CV0926	70	58.0033598286908	Healthy
CV0926	70	37.5403112510745	Healthy
CV0926	70	52.98539050824127	Healthy
CV0926	70	41.58980666531131	Healthy
CV0926	70	64.14164002523873	Healthy
CV0926	70	54.04231856870563	Healthy
CV0926	70	58.70889342259648	Healthy
CV0926	70	49.99453700218461	Healthy
CV0926	70	46.10910200190001	Healthy
CV0926	70	45.39953739805156	Healthy
CV0926	70	60.40311719085787	Healthy
CV0926	70	58.37369814049062	Healthy
CV0934	21	38.97669146484722	Healthy
CV0934	21	42.183904254343545	Healthy
CV0934	21	47.35085670496653	Healthy
CV0934	21	32.027330116156776	Healthy
CV0934	21	38.989139262572024	Healthy
CV0934	21	38.94894158392783	Healthy
CV0934	21	40.916336595926104	Healthy
CV0934	21	37.006822417763736	Healthy
CV0934	21	48.033697315817044	Healthy
CV0934	21	35.60397735013372	Healthy
CV0934	21	50.78618715871784	Healthy
CV0934	21	34.89433741629923	Healthy
CV0934	21	46.717786797269234	Healthy
CV0934	21	33.37087883649347	Healthy
CV0934	21	45.665992022933466	Healthy
CV0934	21	33.65160814057346	Healthy
CV0934	21	40.448500127597804	Healthy
CV0934	21	47.6686976943148	Healthy
CV0934	21	48.42718051067137	Healthy
CV0934	21	51.21621044454733	Healthy
CV0934	21	33.62246222413754	Healthy
CV0934	21	43.35556736359194	Healthy
CV0934	21	40.25282226821236	Healthy
CV0934	21	39.137399685211605	Healthy
CV0934	21	49.828886581790066	Healthy
CV0934	21	47.552013968312444	Healthy
CV0934	21	29.45482575852063	Healthy
CV0934	21	37.67318539395546	Healthy
CV0934	21	38.5351016784059	Healthy
CV0934	21	41.43567406417243	Healthy
CV0934	21	60.48197336628633	Healthy
CV0934	21	46.895181204128114	Healthy
CV0934	21	40.202519601050206	Healthy
CV0934	21	44.516245397024896	Healthy
CV0934	21	37.468680187091294	Healthy
CV0934	21	43.73807522859167	Healthy
CV0934	21	41.96899837879783	Healthy
CV0934	21	29.013276418430436	Healthy
CV0934	21	34.71370194350279	Healthy
CV0934	21	25.1618115868309	Healthy
CV0934	21	31.097083254419633	Healthy
CV0934	21	46.70718134090651	Healthy
CV0934	21	45.90394370259771	Healthy
CV0934	21	37.57827263210279	Healthy
CV0934	21	46.099145944076184	Healthy
CV0934	21	36.28818933119914	Healthy
CV0934	21	48.82998124912192	Healthy
CV0934	21	51.31070603095745	Healthy
CV0934	21	38.1830618496287	Healthy
CV0934	21	29.458457537840054	Healthy
CV0934	21	28.43543894787506	Healthy
CV0934	21	31.589763927152756	Healthy
CV0934	21	43.48514888096603	Healthy
CV0934	21	40.020046988544685	Healthy
CV0934	21	45.34176457091193	Healthy
CV0934	21	40.76139200583389	Healthy
CV0934	21	33.96601508487931	Healthy
CV0934	21	33.66089826117611	Healthy
CV0934	21	39.89071557758948	Healthy
CV0934	21	49.125899679125055	Healthy
CV0934	21	35.96485189005241	Healthy
CV0934	21	35.649021505224916	Healthy
CV0934	21	49.99059626710521	Healthy
CV0934	21	45.545037365407275	Healthy
CV0934	21	40.72761791180154	Healthy
CV0934	21	44.64729834993165	Healthy
CV0934	21	36.53672752222186	Healthy
CV0934	21	43.829785442003534	Healthy
CV0934	21	46.53195918580643	Healthy
CV0934	21	58.94787007272106	Healthy
CV0934	21	37.881051109652496	Healthy
CV0934	21	42.57802566024402	Healthy
CV0934	21	23.14798923429858	Healthy
CV0934	21	27.079497544438286	Healthy
CV0934	21	38.07748596287686	Healthy
CV0934	21	39.21663513262048	Healthy
CV0934	21	36.318964206126886	Healthy
CV0934	21	38.19696765070286	Healthy
CV0934	21	45.99989174449354	Healthy
CV0934	21	28.689194942583356	Healthy
CV0934	21	40.23872497453233	Healthy
CV0934	21	56.456697963357406	Healthy
CV0934	21	31.71265534732066	Healthy
CV0934	21	35.253801978673096	Healthy
CV0934	21	40.649430085889506	Healthy
CV0934	21	30.382667091504672	Healthy
CV0934	21	44.3781873138083	Healthy
CV0934	21	36.187664346840094	Healthy
CV0934	21	42.610935178731395	Healthy
CV0934	21	37.33514833389593	Healthy
CV0934	21	37.34676928116027	Healthy
CV0934	21	33.53267954938285	Healthy
CV0934	21	51.29245086709511	Healthy
CV0934	21	23.65992192124218	Healthy
CV0934	21	42.679066085313586	Healthy
CV0934	21	37.85055375299023	Healthy
CV0934	21	37.12682683299553	Healthy
CV0934	21	31.44005099692952	Healthy
CV0934	21	42.22263009072959	Healthy
CV0934	21	44.965915016793794	Healthy
CV0940	63	54.29648132622958	Healthy
CV0940	63	60.44232448808243	Healthy
CV0940	63	48.09353473932287	Healthy
CV0940	63	63.870463573688205	Healthy
CV0940	63	55.128858393063354	Healthy
CV0940	63	61.19614651127493	Healthy
CV0940	63	62.93161061338935	Healthy
CV0940	63	56.3173905921035	Healthy
CV0940	63	53.91237455904768	Healthy
CV0940	63	76.27269272785823	Healthy
CV0940	63	51.08442896932797	Healthy
CV0940	63	45.40886001707509	Healthy
CV0940	63	39.37723916922539	Healthy
CV0940	63	63.484789985160596	Healthy
CV0940	63	53.96324228714318	Healthy
CV0940	63	56.5156452771268	Healthy
CV0940	63	65.57344761353592	Healthy
CV0940	63	44.44366837357485	Healthy
CV0940	63	55.99579518328598	Healthy
CV0940	63	54.738765415434735	Healthy
CV0940	63	54.39025466128649	Healthy
CV0940	63	53.03345322855106	Healthy
CV0940	63	56.706637979978396	Healthy
CV0940	63	52.57015843038556	Healthy
CV0940	63	56.117212962800814	Healthy
CV0940	63	60.91438021316241	Healthy
CV0940	63	60.77358919923119	Healthy
CV0940	63	55.89058331394697	Healthy
CV0940	63	66.98381631106376	Healthy
CV0940	63	54.954733227171346	Healthy
CV0940	63	43.39417367327841	Healthy
CV0940	63	69.87646036415255	Healthy
CV0940	63	62.916666255388265	Healthy
CV0940	63	55.181570441837266	Healthy
CV0940	63	46.48355253327298	Healthy
CV0940	63	61.06426386226106	Healthy
CV0940	63	69.88799436297079	Healthy
CV0940	63	63.039142497810786	Healthy
CV0940	63	56.05739064584062	Healthy
CV0940	63	63.62075181940564	Healthy
CV0940	63	65.84985524691271	Healthy
CV0940	63	63.20050196286971	Healthy
CV0940	63	54.93732074246937	Healthy
CV0940	63	58.82642037617751	Healthy
CV0940	63	55.58677547913675	Healthy
CV0940	63	65.7055481797632	Healthy
CV0940	63	52.41593783759528	Healthy
CV0940	63	58.193538739759916	Healthy
CV0940	63	65.48670769886874	Healthy
CV0940	63	68.94985942141741	Healthy
CV0940	63	52.42286998228436	Healthy
CV0940	63	64.62491364223455	Healthy
CV0940	63	57.80868650193991	Healthy
CV0940	63	65.53753898247786	Healthy
CV0940	63	40.34022641143837	Healthy
CV0940	63	46.95512604532553	Healthy
CV0940	63	54.79397952473608	Healthy
CV0940	63	47.31089886639963	Healthy
CV0940	63	42.89754543967856	Healthy
CV0940	63	43.9179549614376	Healthy
CV0940	63	65.58219272376243	Healthy
CV0940	63	48.27232777163932	Healthy
CV0940	63	58.04563522452923	Healthy
CV0940	63	53.54337162289981	Healthy
CV0940	63	65.48437855960026	Healthy
CV0940	63	42.403550222911164	Healthy
CV0940	63	58.58161567070329	Healthy
CV0940	63	40.80356451936603	Healthy
CV0940	63	71.04694268646881	Healthy
CV0940	63	50.006381929304965	Healthy
CV0940	63	51.55497167706728	Healthy
CV0940	63	63.78088474593724	Healthy
CV0940	63	52.50062141977033	Healthy
CV0940	63	57.038940937845744	Healthy
CV0940	63	56.6907112667129	Healthy
CV0940	63	49.1891591567077	Healthy
CV0940	63	55.379422477848905	Healthy
CV0940	63	57.68741668233735	Healthy
CV0940	63	47.80910844858241	Healthy
CV0940	63	54.107422280731704	Healthy
CV0940	63	63.10433219038951	Healthy
CV0940	63	55.1354606474441	Healthy
CV0940	63	65.69698917837214	Healthy
CV0940	63	54.91172492439952	Healthy
CV0940	63	64.3078530450577	Healthy
CV0940	63	54.683394148947635	Healthy
CV0940	63	55.38536816104459	Healthy
CV0940	63	57.62197775642854	Healthy
CV0940	63	51.456456986079395	Healthy
CV0940	63	67.90660625083484	Healthy
CV0940	63	55.27766449946963	Healthy
CV0940	63	65.31737267159333	Healthy
CV0940	63	44.885662847406394	Healthy
CV0940	63	54.45522327691453	Healthy
CV0940	63	59.92456327179539	Healthy
CV0940	63	56.56026275351483	Healthy
CV0940	63	59.863519208351434	Healthy
CV0940	63	55.22935100682636	Healthy
CV0940	63	58.115652389250144	Healthy
CV0940	63	48.99367351615356	Healthy
CV0944	58	43.38885721764422	Healthy
CV0944	58	54.82907015481329	Healthy
CV0944	58	37.6659654105226	Healthy
CV0944	58	50.33437117881848	Healthy
CV0944	58	43.19058961670636	Healthy
CV0944	58	59.710739621446656	Healthy
CV0944	58	51.063027815570166	Healthy
CV0944	58	46.5308650232107	Healthy
CV0944	58	49.423061770338904	Healthy
CV0944	58	39.22125404912913	Healthy
CV0944	58	52.76169991850473	Healthy
CV0944	58	39.96611987673843	Healthy
CV0944	58	49.7933882482849	Healthy
CV0944	58	45.7193592993282	Healthy
CV0944	58	54.11868291647896	Healthy
CV0944	58	50.22320968797728	Healthy
CV0944	58	43.619785473215686	Healthy
CV0944	58	43.32240027253953	Healthy
CV0944	58	50.05958175573344	Healthy
CV0944	58	47.363691834167604	Healthy
CV0944	58	50.07871431989025	Healthy
CV0944	58	44.65617575668212	Healthy
CV0944	58	46.48745120116063	Healthy
CV0944	58	48.34940589672195	Healthy
CV0944	58	40.00077458064188	Healthy
CV0944	58	53.415872527813136	Healthy
CV0944	58	45.42018761587339	Healthy
CV0944	58	35.59490037696859	Healthy
CV0944	58	41.88057290949827	Healthy
CV0944	58	47.60868792344648	Healthy
CV0944	58	35.988308025045626	Healthy
CV0944	58	42.4212811478635	Healthy
CV0944	58	42.475961712751065	Healthy
CV0944	58	34.437429100730704	Healthy
CV0944	58	49.525392009423584	Healthy
CV0944	58	40.36964342946313	Healthy
CV0944	58	40.8939535076953	Healthy
CV0944	58	42.7609396811698	Healthy
CV0944	58	44.61684639918357	Healthy
CV0944	58	46.03580278040533	Healthy
CV0944	58	41.88256985457894	Healthy
CV0944	58	48.15418593054717	Healthy
CV0944	58	49.08247496124781	Healthy
CV0944	58	45.551582586586285	Healthy
CV0944	58	44.86587856475332	Healthy
CV0944	58	54.46435695016704	Healthy
CV0944	58	39.82421197635978	Healthy
CV0944	58	34.27207098176641	Healthy
CV0944	58	57.73861780138439	Healthy
CV0944	58	42.58488050657257	Healthy
CV0944	58	46.75090585504906	Healthy
CV0944	58	47.125394936850334	Healthy
CV0944	58	44.38854542543529	Healthy
CV0944	58	37.26689290140122	Healthy
CV0944	58	45.86088720866367	Healthy
CV0944	58	30.656271608120047	Healthy
CV0944	58	40.37938471137443	Healthy
CV0944	58	41.10640282345465	Healthy
CV0944	58	38.106231480523135	Healthy
CV0944	58	41.6082501489764	Healthy
CV0944	58	51.29931770645649	Healthy
CV0944	58	49.31778186794905	Healthy
CV0944	58	55.81630938146372	Healthy
CV0944	58	31.369141949194127	Healthy
CV0944	58	51.81408183024407	Healthy
CV0944	58	58.26164516256602	Healthy
CV0944	58	53.04620229310606	Healthy
CV0944	58	55.681730296540195	Healthy
CV0944	58	48.66103738673279	Healthy
CV0944	58	40.646917407149424	Healthy
CV0944	58	41.73355424653994	Healthy
CV0944	58	49.87806530019882	Healthy
CV0944	58	55.758390583635645	Healthy
CV0944	58	41.34213665101214	Healthy
CV0944	58	52.63363243975246	Healthy
CV0944	58	44.628014429692584	Healthy
CV0944	58	39.50197930531405	Healthy
CV0944	58	51.627364618243924	Healthy
CV0944	58	32.04539193237313	Healthy
CV0944	58	55.45849905584988	Healthy
CV0944	58	49.31573811673845	Healthy
CV0944	58	41.10400562925601	Healthy
CV0944	58	47.52813208633116	Healthy
CV0944	58	48.62424713029363	Healthy
CV0944	58	41.674203250426466	Healthy
CV0944	58	50.78642959878138	Healthy
CV0944	58	56.98360972055334	Healthy
CV0944	58	55.33990574105124	Healthy
CV0944	58	40.713023243872875	Healthy
CV0944	58	40.43296973512454	Healthy
CV0944	58	57.10653180603389	Healthy
CV0944	58	41.7267672558756	Healthy
CV0944	58	54.098483340718126	Healthy
CV0944	58	49.15125718522876	Healthy
CV0944	58	60.461203043621516	Healthy
CV0944	58	37.220079889908035	Healthy
CV0944	58	49.51720767898031	Healthy
CV0944	58	60.49757280537828	Healthy
CV0944	58	58.38671322614134	Healthy
CV0944	58	48.7704642337778	Healthy
AP10	70	74.58824924089366	Mild
AP10	70	62.159520197707366	Mild
AP10	70	72.71908744464479	Mild
AP10	70	65.74481845794523	Mild
AP10	70	58.480014833076844	Mild
AP10	70	77.30326285005891	Mild
AP10	70	63.246351657149624	Mild
AP10	70	65.83929054310651	Mild
AP10	70	69.27286809450305	Mild
AP10	70	68.80142247434259	Mild
AP10	70	68.36002247065329	Mild
AP10	70	49.24454265572007	Mild
AP10	70	92.08923191130029	Mild
AP10	70	83.36404488599783	Mild
AP10	70	54.962452534842534	Mild
AP10	70	64.90873365079256	Mild
AP10	70	67.08635759973238	Mild
AP10	70	77.33589899630056	Mild
AP10	70	59.55510792275665	Mild
AP10	70	70.83649301259285	Mild
AP10	70	71.6321342709662	Mild
AP10	70	62.834009824457084	Mild
AP10	70	64.36830569019739	Mild
AP10	70	59.478851770493044	Mild
AP10	70	72.30544519404368	Mild
AP10	70	80.040153711627	Mild
AP10	70	71.36883868078729	Mild
AP10	70	65.97143980636307	Mild
AP10	70	74.28563814771962	Mild
AP10	70	69.18515399644163	Mild
AP10	70	68.74293076389907	Mild
AP10	70	57.45070148446618	Mild
AP10	70	57.89823682966023	Mild
AP10	70	74.73608347399974	Mild
AP10	70	57.67323856745641	Mild
AP10	70	53.11419329058234	Mild
AP10	70	76.17487803508452	Mild
AP10	70	64.13687563446253	Mild
AP10	70	60.27829149283981	Mild
AP10	70	67.21106079859915	Mild
AP10	70	81.55277142733094	Mild
AP10	70	37.886981427381244	Mild
AP10	70	51.68139060576817	Mild
AP10	70	73.58108080257354	Mild
AP10	70	66.23374177489535	Mild
AP10	70	60.65265053587577	Mild
AP10	70	61.49253013120936	Mild
AP10	70	57.719385676604304	Mild
AP10	70	72.54869472918287	Mild
AP10	70	60.35351919611963	Mild
AP10	70	67.1855434847747	Mild
AP10	70	80.71967960109154	Mild
AP10	70	69.0473144651668	Mild
AP10	70	68.31350525995322	Mild
AP10	70	59.240344902888744	Mild
AP10	70	70.19395810143833	Mild
AP10	70	64.53757145279212	Mild
AP10	70	58.33766066435627	Mild
AP10	70	62.85095758513126	Mild
AP10	70	50.24689834822598	Mild
AP10	70	65.74820564216458	Mild
AP10	70	56.41749280713838	Mild
AP10	70	71.92540738767431	Mild
AP10	70	79.44603529215742	Mild
AP10	70	60.0441561080341	Mild
AP10	70	48.9444568105818	Mild
AP10	70	84.10806240690886	Mild
AP10	70	49.06553762707207	Mild
AP10	70	68.61229913498501	Mild
AP10	70	60.191517564104466	Mild
AP10	70	79.29651495223757	Mild
AP10	70	60.69065333118232	Mild
AP10	70	71.20331250206698	Mild
AP10	70	70.70729079551647	Mild
AP10	70	66.52863421025069	Mild
AP10	70	68.18601764584142	Mild
AP10	70	48.13643342417155	Mild
AP10	70	47.38145584072909	Mild
AP10	70	53.704126192151215	Mild
AP10	70	87.22728505620435	Mild
AP10	70	60.75512053860273	Mild
AP10	70	58.4527242726994	Mild
AP10	70	62.92593101101804	Mild
AP10	70	64.32021765183391	Mild
AP10	70	70.89106136459428	Mild
AP10	70	75.19714736371077	Mild
AP10	70	65.40041526242752	Mild
AP10	70	65.44768158790967	Mild
AP10	70	74.38348228443368	Mild
AP10	70	69.99876165218578	Mild
AP10	70	62.43514153312071	Mild
AP10	70	71.67843662019247	Mild
AP10	70	63.20288450698258	Mild
AP10	70	62.71020388077292	Mild
AP10	70	76.47440949051793	Mild
AP10	70	58.75476425610488	Mild
AP10	70	69.99882660979898	Mild
AP10	70	68.3035367617969	Mild
AP10	70	67.35266797901421	Mild
AP10	70	70.91784625741775	Mild
AP4	25	50.05132114636506	Mild
AP4	25	40.60073656726335	Mild
AP4	25	37.562004308856636	Mild
AP4	25	51.17183518758464	Mild
AP4	25	56.74332795831031	Mild
AP4	25	41.60838113973049	Mild
AP4	25	34.13075280920675	Mild
AP4	25	45.03904529058882	Mild
AP4	25	23.70221084144562	Mild
AP4	25	41.8280054475696	Mild
AP4	25	46.53385464406378	Mild
AP4	25	40.53775208069176	Mild
AP4	25	33.26602508791933	Mild
AP4	25	30.88208970562064	Mild
AP4	25	51.5108497638773	Mild
AP4	25	36.67272290688577	Mild
AP4	25	43.02443645577441	Mild
AP4	25	52.985454345151275	Mild
AP4	25	45.25184111673255	Mild
AP4	25	23.85167132368612	Mild
AP4	25	50.87788918151998	Mild
AP4	25	32.669432682434724	Mild
AP4	25	34.397998954981645	Mild
AP4	25	51.29307526704089	Mild
AP4	25	31.53691430858513	Mild
AP4	25	48.51695370939449	Mild
AP4	25	47.44165971848522	Mild
AP4	25	42.08259702473816	Mild
AP4	25	33.05233770055314	Mild
AP4	25	47.13163814800267	Mild
AP4	25	50.1651295861511	Mild
AP4	25	29.935924207188084	Mild
AP4	25	47.85486807811251	Mild
AP4	25	44.008568954518495	Mild
AP4	25	45.48853830236985	Mild
AP4	25	50.06929826179346	Mild
AP4	25	50.0921801177831	Mild
AP4	25	38.04073035663528	Mild
AP4	25	57.366807309427415	Mild
AP4	25	32.7265511414523	Mild
AP4	25	26.96760254636131	Mild
AP4	25	46.53544951273485	Mild
AP4	25	31.734799230328182	Mild
AP4	25	26.26108133103687	Mild
AP4	25	37.852584100685654	Mild
AP4	25	43.905147764600024	Mild
AP4	25	41.6876969564532	Mild
AP4	25	42.81430030347231	Mild
AP4	25	56.81369005984049	Mild
AP4	25	39.73777898999279	Mild
AP4	25	39.16658272549688	Mild
AP4	25	37.04674143443416	Mild
AP4	25	43.331031928810454	Mild
AP4	25	41.18054610291569	Mild
AP4	25	49.00211897242471	Mild
AP4	25	42.07119385266879	Mild
AP4	25	47.34344392252286	Mild
AP4	25	54.3513401991931	Mild
AP4	25	60.970370390417536	Mild
AP4	25	46.21303525790737	Mild
AP4	25	32.18227239179217	Mild
AP4	25	76.16451536041399	Mild
AP4	25	50.37572116819032	Mild
AP4	25	44.88576008569976	Mild
AP4	25	43.93892756688494	Mild
AP4	25	36.267273194082996	Mild
AP4	25	55.58485938491902	Mild
AP4	25	41.83499889444824	Mild
AP4	25	38.023407924202914	Mild
AP4	25	35.76173994565602	Mild
AP4	25	41.15269132931683	Mild
AP4	25	59.439446570549315	Mild
AP4	25	47.85188320163284	Mild
AP4	25	37.76959800575858	Mild
AP4	25	44.46289311802999	Mild
AP4	25	46.51862361247694	Mild
AP4	25	29.60209111402316	Mild
AP4	25	41.135428389504206	Mild
AP4	25	30.86033591899135	Mild
AP4	25	38.240647843675525	Mild
AP4	25	41.221398120356405	Mild
AP4	25	35.98153518338627	Mild
AP4	25	38.70658875655245	Mild
AP4	25	41.796917334204856	Mild
AP4	25	44.32860872551863	Mild
AP4	25	31.925101322521172	Mild
AP4	25	30.519848957563234	Mild
AP4	25	31.958631588587494	Mild
AP4	25	54.70766378490505	Mild
AP4	25	65.61606619420408	Mild
AP4	25	39.19414913424111	Mild
AP4	25	43.31434718942707	Mild
AP4	25	40.36643751221157	Mild
AP4	25	47.62259055102763	Mild
AP4	25	35.22448525391497	Mild
AP4	25	37.22431533985299	Mild
AP4	25	43.49530177463263	Mild
AP4	25	45.14677222805823	Mild
AP4	25	37.53800183490703	Mild
AP4	25	44.186030248433624	Mild
AP11	70	38.80620889030215	Mild
AP11	70	57.116848776349876	Mild
AP11	70	67.97158404807564	Mild
AP11	70	58.43932769700081	Mild
AP11	70	47.09022299137414	Mild
AP11	70	36.790294298830304	Mild
AP11	70	53.40768330596113	Mild
AP11	70	71.2648547568229	Mild
AP11	70	43.52904048994911	Mild
AP11	70	47.694945741762595	Mild
AP11	70	48.49394075693431	Mild
AP11	70	45.86481875381497	Mild
AP11	70	62.67831341069296	Mild
AP11	70	48.63263912028167	Mild
AP11	70	39.597845036261525	Mild
AP11	70	63.68802537413954	Mild
AP11	70	43.239414420529386	Mild
AP11	70	65.60812626184517	Mild
AP11	70	58.555958857343605	Mild
AP11	70	49.534286747771276	Mild
AP11	70	40.437529402949416	Mild
AP11	70	67.95925872482654	Mild
AP11	70	46.76468176443908	Mild
AP11	70	56.68143499622995	Mild
AP11	70	54.335408824315024	Mild
AP11	70	49.41226741083837	Mild
AP11	70	58.461890633517385	Mild
AP11	70	23.18710089653462	Mild
AP11	70	45.80116624193524	Mild
AP11	70	45.919200017190136	Mild
AP11	70	58.69848001422391	Mild
AP11	70	50.40455205634628	Mild
AP11	70	43.75996928686319	Mild
AP11	70	68.95534201416812	Mild
AP11	70	58.12057779106968	Mild
AP11	70	70.51233410399149	Mild
AP11	70	35.127038112011434	Mild
AP11	70	48.81380018458824	Mild
AP11	70	37.672424413536575	Mild
AP11	70	53.080525763513705	Mild
AP11	70	70.15041418882528	Mild
AP11	70	57.95645384713815	Mild
AP11	70	50.334178018306105	Mild
AP11	70	41.138350839903396	Mild
AP11	70	59.43042723716684	Mild
AP11	70	57.0905978323846	Mild
AP11	70	59.457485920662926	Mild
AP11	70	57.359620807183795	Mild
AP11	70	42.76624046304666	Mild
AP11	70	37.01441010280555	Mild
AP11	70	31.930581633746485	Mild
AP11	70	48.509558082133424	Mild
AP11	70	55.88832426942244	Mild
AP11	70	56.66417688410218	Mild
AP11	70	45.52338551045327	Mild
AP11	70	51.65814689931454	Mild
AP11	70	43.062618836637235	Mild
AP11	70	49.82966230705276	Mild
AP11	70	48.59990348048279	Mild
AP11	70	45.90309226610643	Mild
AP11	70	31.115031192583235	Mild
AP11	70	50.13640509364687	Mild
AP11	70	43.753912370836815	Mild
AP11	70	52.40390493881059	Mild
AP11	70	49.26302668921893	Mild
AP11	70	58.1593602859318	Mild
AP11	70	39.72117698680109	Mild
AP11	70	56.520441820250596	Mild
AP11	70	55.35903659538091	Mild
AP11	70	53.546884870062804	Mild
AP11	70	60.20803940268811	Mild
AP11	70	56.659974654964174	Mild
AP11	70	52.46396882377843	Mild
AP11	70	36.254093223249555	Mild
AP11	70	35.65002942615628	Mild
AP11	70	52.951145711677405	Mild
AP11	70	63.647085565090656	Mild
AP11	70	52.30901748860266	Mild
AP11	70	55.80925407607959	Mild
AP11	70	51.58495258327761	Mild
AP11	70	43.8506367052138	Mild
AP11	70	48.94571811989559	Mild
AP11	70	44.774597672662104	Mild
AP11	70	53.79386977732009	Mild
AP11	70	47.11002240156948	Mild
AP11	70	55.407850120030815	Mild
AP11	70	46.789587626276585	Mild
AP11	70	58.07010399359765	Mild
AP11	70	58.443496348985235	Mild
AP11	70	46.23005476204684	Mild
AP11	70	62.18371863861597	Mild
AP11	70	52.96737271287061	Mild
AP11	70	54.319259231134104	Mild
AP11	70	41.198875528275806	Mild
AP11	70	40.74434526865682	Mild
AP11	70	59.08028212014733	Mild
AP11	70	43.907786170291324	Mild
AP11	70	50.292852316853754	Mild
AP11	70	35.246841271227986	Mild
AP11	70	47.59184564530478	Mild
CV0074	59	46.05221254513695	Mild
CV0074	59	46.2776340918259	Mild
CV0074	59	58.46625484087457	Mild
CV0074	59	36.7356970468551	Mild
CV0074	59	59.301598380274825	Mild
CV0074	59	45.932500200793164	Mild
CV0074	59	50.584134081867425	Mild
CV0074	59	62.074497440014945	Mild
CV0074	59	60.4411351183474	Mild
CV0074	59	59.00735580572171	Mild
CV0074	59	42.923796567525514	Mild
CV0074	59	53.74839841464737	Mild
CV0074	59	39.69842925680977	Mild
CV0074	59	35.70798702765695	Mild
CV0074	59	48.61020618612717	Mild
CV0074	59	55.089772691048175	Mild
CV0074	59	53.043257330505924	Mild
CV0074	59	53.07049683147564	Mild
CV0074	59	44.58609813485379	Mild
CV0074	59	58.387714830095476	Mild
CV0074	59	39.64771337233936	Mild
CV0074	59	47.166561022370296	Mild
CV0074	59	58.83096480642952	Mild
CV0074	59	47.56902742950294	Mild
CV0074	59	56.1450824495395	Mild
CV0074	59	53.76153621089869	Mild
CV0074	59	41.77211542978497	Mild
CV0074	59	41.851012816473876	Mild
CV0074	59	38.957146376912135	Mild
CV0074	59	45.06819546725071	Mild
CV0074	59	47.07357287476425	Mild
CV0074	59	56.01474593393041	Mild
CV0074	59	53.653486452788	Mild
CV0074	59	61.355059868480915	Mild
CV0074	59	44.030617869839034	Mild
CV0074	59	56.51577960408381	Mild
CV0074	59	48.11563713645232	Mild
CV0074	59	48.92823727225783	Mild
CV0074	59	60.34516604657003	Mild
CV0074	59	47.996173383432364	Mild
CV0074	59	60.69809243236319	Mild
CV0074	59	49.11566893581573	Mild
CV0074	59	48.41912837667103	Mild
CV0074	59	38.35572767822655	Mild
CV0074	59	59.647153191833404	Mild
CV0074	59	59.29905998314154	Mild
CV0074	59	42.43607932325884	Mild
CV0074	59	57.842389922439395	Mild
CV0074	59	50.05067295450111	Mild
CV0074	59	36.14430973422552	Mild
CV0074	59	46.07006715218167	Mild
CV0074	59	40.191896381352315	Mild
CV0074	59	53.499634966493396	Mild
CV0074	59	45.170077428033125	Mild
CV0074	59	43.21733890616545	Mild
CV0074	59	47.61339081968127	Mild
CV0074	59	48.90439206762489	Mild
CV0074	59	31.761105572105386	Mild
CV0074	59	54.418966862484126	Mild
CV0074	59	56.51840458050092	Mild
CV0074	59	51.82267283172484	Mild
CV0074	59	39.946188737093436	Mild
CV0074	59	59.361976755819455	Mild
CV0074	59	48.8059212045922	Mild
CV0074	59	42.97421300332054	Mild
CV0074	59	32.996105445903176	Mild
CV0074	59	55.49531443052563	Mild
CV0074	59	47.87898894930669	Mild
CV0074	59	47.601239867842736	Mild
CV0074	59	55.42334727791308	Mild
CV0074	59	53.108453298673744	Mild
CV0074	59	41.21439621999183	Mild
CV0074	59	56.40548959687287	Mild
CV0074	59	57.06141126840325	Mild
CV0074	59	44.58062325443238	Mild
CV0074	59	39.985357644392636	Mild
CV0074	59	56.383696532195664	Mild
CV0074	59	45.64986224173047	Mild
CV0074	59	48.699310392436495	Mild
CV0074	59	47.89833535549432	Mild
CV0074	59	43.69843819338654	Mild
CV0074	59	42.60212545538069	Mild
CV0074	59	52.398404333117824	Mild
CV0074	59	51.581125717677615	Mild
CV0074	59	43.743309444355376	Mild
CV0074	59	52.570014038933046	Mild
CV0074	59	63.35784778504952	Mild
CV0074	59	44.71876262659777	Mild
CV0074	59	34.35309780513961	Mild
CV0074	59	53.90224124976831	Mild
CV0074	59	47.157802606053195	Mild
CV0074	59	64.89452111530902	Mild
CV0074	59	46.17642106135668	Mild
CV0074	59	44.67005288937624	Mild
CV0074	59	38.54177055980522	Mild
CV0074	59	54.02993599167678	Mild
CV0074	59	54.11128154820006	Mild
CV0074	59	62.857092640441614	Mild
CV0074	59	45.28719840104332	Mild
CV0074	59	37.50450815016397	Mild
CV0100	30	40.961413287290874	Mild
CV0100	30	26.94375856725334	Mild
CV0100	30	37.06541192264275	Mild
CV0100	30	36.900685603183994	Mild
CV0100	30	49.59540524280485	Mild
CV0100	30	59.28917306621632	Mild
CV0100	30	29.051593001350827	Mild
CV0100	30	38.642305765178804	Mild
CV0100	30	33.66546163604294	Mild
CV0100	30	46.79374520432721	Mild
CV0100	30	45.70119009056051	Mild
CV0100	30	53.610882794791635	Mild
CV0100	30	56.3661027177876	Mild
CV0100	30	38.781746836028944	Mild
CV0100	30	60.636727309580465	Mild
CV0100	30	49.79613579691411	Mild
CV0100	30	56.23094665652865	Mild
CV0100	30	47.92356571528014	Mild
CV0100	30	42.841903510528205	Mild
CV0100	30	44.6916438990419	Mild
CV0100	30	38.9722171112212	Mild
CV0100	30	42.273524692233615	Mild
CV0100	30	42.58204479205474	Mild
CV0100	30	45.30287175775618	Mild
CV0100	30	48.389117484349995	Mild
CV0100	30	27.813680099086504	Mild
CV0100	30	38.852354247970055	Mild
CV0100	30	57.838543616222836	Mild
CV0100	30	43.85275879866822	Mild
CV0100	30	21.99990821059655	Mild
CV0100	30	36.042382637862616	Mild
CV0100	30	35.95027590736699	Mild
CV0100	30	44.25015395779083	Mild
CV0100	30	38.68766757100562	Mild
CV0100	30	45.69812714029871	Mild
CV0100	30	44.583558243609815	Mild
CV0100	30	41.5209411515014	Mild
CV0100	30	57.367823978655984	Mild
CV0100	30	40.20163954359299	Mild
CV0100	30	49.20963869594913	Mild
CV0100	30	51.269251848947675	Mild
CV0100	30	63.214672000666624	Mild
CV0100	30	45.493964822216874	Mild
CV0100	30	54.4893005555138	Mild
CV0100	30	37.23708650444895	Mild
CV0100	30	30.010943589172783	Mild
CV0100	30	42.55450477228385	Mild
CV0100	30	45.213992955806816	Mild
CV0100	30	49.950200954969056	Mild
CV0100	30	39.354983447219674	Mild
CV0100	30	42.450831178366094	Mild
CV0100	30	49.48977732707331	Mild
CV0100	30	61.67292887912989	Mild
CV0100	30	50.97010956371638	Mild
CV0100	30	51.85245374921327	Mild
CV0100	30	51.02271926222625	Mild
CV0100	30	36.453110777312666	Mild
CV0100	30	55.19413984201886	Mild
CV0100	30	35.466085287943585	Mild
CV0100	30	47.291185618852914	Mild
CV0100	30	44.487439299951184	Mild
CV0100	30	54.63932683252138	Mild
CV0100	30	43.367733108593946	Mild
CV0100	30	52.59906741347228	Mild
CV0100	30	52.10375768673066	Mild
CV0100	30	32.69862769754499	Mild
CV0100	30	53.82247403835533	Mild
CV0100	30	43.39548062798039	Mild
CV0100	30	48.15498644883613	Mild
CV0100	30	30.48883861499304	Mild
CV0100	30	41.459057373216766	Mild
CV0100	30	19.93955169078897	Mild
CV0100	30	43.59287389704469	Mild
CV0100	30	55.63774824391553	Mild
CV0100	30	31.816786910995773	Mild
CV0100	30	41.37322982930529	Mild
CV0100	30	41.22250679713889	Mild
CV0100	30	36.02432933414807	Mild
CV0100	30	43.110547969551725	Mild
CV0100	30	50.68757980950759	Mild
CV0100	30	34.0830919383007	Mild
CV0100	30	50.54939575862172	Mild
CV0100	30	31.437450669431882	Mild
CV0100	30	42.226641882637864	Mild
CV0100	30	33.97661882170253	Mild
CV0100	30	32.34585070689143	Mild
CV0100	30	43.70737446062529	Mild
CV0100	30	45.08242754971843	Mild
CV0100	30	46.10834863458741	Mild
CV0100	30	52.57947985014481	Mild
CV0100	30	38.73881695318136	Mild
CV0100	30	49.34028561036597	Mild
CV0100	30	44.01557575525335	Mild
CV0100	30	49.42258961102295	Mild
CV0100	30	60.39170413700167	Mild
CV0100	30	42.49340189509366	Mild
CV0100	30	31.45999686478053	Mild
CV0100	30	42.40107703730311	Mild
CV0100	30	35.96417501964063	Mild
CV0100	30	48.99953115847569	Mild
CV0128	31	53.93092319166926	Mild
CV0128	31	65.98576876264674	Mild
CV0128	31	35.01515325182993	Mild
CV0128	31	42.48451747959096	Mild
CV0128	31	46.27026122094188	Mild
CV0128	31	41.4237330680079	Mild
CV0128	31	52.78790111312727	Mild
CV0128	31	40.14816477464686	Mild
CV0128	31	45.10261900103259	Mild
CV0128	31	31.351906926273717	Mild
CV0128	31	45.104384784902784	Mild
CV0128	31	38.73078856469893	Mild
CV0128	31	42.76049531833352	Mild
CV0128	31	39.35095238263442	Mild
CV0128	31	27.207148997167856	Mild
CV0128	31	32.73678941738635	Mild
CV0128	31	32.382521234135005	Mild
CV0128	31	52.72158333765787	Mild
CV0128	31	50.86656901037162	Mild
CV0128	31	36.24173208805215	Mild
CV0128	31	43.7694607677177	Mild
CV0128	31	48.12130450598843	Mild
CV0128	31	38.416900812002844	Mild
CV0128	31	34.07574840391217	Mild
CV0128	31	48.340185866616054	Mild
CV0128	31	39.01335892318803	Mild
CV0128	31	42.478067109970674	Mild
CV0128	31	43.54011783712686	Mild
CV0128	31	39.804734454865034	Mild
CV0128	31	43.35753935424567	Mild
CV0128	31	42.239827800458485	Mild
CV0128	31	46.85783751360367	Mild
CV0128	31	48.70158846765338	Mild
CV0128	31	42.59636574139154	Mild
CV0128	31	39.98435337554606	Mild
CV0128	31	32.918378804365034	Mild
CV0128	31	42.614017011078936	Mild
CV0128	31	45.69640110439213	Mild
CV0128	31	25.385235305282112	Mild
CV0128	31	36.96525008354736	Mild
CV0128	31	34.05715328239798	Mild
CV0128	31	34.140205262004145	Mild
CV0128	31	39.329989543749036	Mild
CV0128	31	52.27460883728682	Mild
CV0128	31	54.47762715217878	Mild
CV0128	31	44.306205582288854	Mild
CV0128	31	36.080550241227925	Mild
CV0128	31	43.92213994349731	Mild
CV0128	31	41.56928025454888	Mild
CV0128	31	51.43763775384652	Mild
CV0128	31	45.69901468964114	Mild
CV0128	31	43.08900164295034	Mild
CV0128	31	39.885928554871015	Mild
CV0128	31	42.43292557192841	Mild
CV0128	31	47.79898562283603	Mild
CV0128	31	34.326997993100235	Mild
CV0128	31	47.023284879513874	Mild
CV0128	31	30.697943770462427	Mild
CV0128	31	40.792746100576416	Mild
CV0128	31	43.9907079340939	Mild
CV0128	31	47.06964581739942	Mild
CV0128	31	34.224269500650195	Mild
CV0128	31	48.34029410670181	Mild
CV0128	31	45.50768982040344	Mild
CV0128	31	47.86558623333981	Mild
CV0128	31	39.790462538001854	Mild
CV0128	31	28.76157464283636	Mild
CV0128	31	46.32152282388346	Mild
CV0128	31	42.989123307849894	Mild
CV0128	31	30.17769278009548	Mild
CV0128	31	56.90543130922173	Mild
CV0128	31	52.087671917717785	Mild
CV0128	31	64.9063287789921	Mild
CV0128	31	47.83472028645323	Mild
CV0128	31	44.83063896855301	Mild
CV0128	31	45.00386841385506	Mild
CV0128	31	37.83189358404722	Mild
CV0128	31	46.90991095526158	Mild
CV0128	31	32.11729940943966	Mild
CV0128	31	38.90250562515461	Mild
CV0128	31	40.345889167642	Mild
CV0128	31	34.656816594650465	Mild
CV0128	31	37.15854412284879	Mild
CV0128	31	48.37705578414153	Mild
CV0128	31	47.61424290342636	Mild
CV0128	31	24.16496415896543	Mild
CV0128	31	42.83614737085758	Mild
CV0128	31	41.37471427940885	Mild
CV0128	31	38.02862072286948	Mild
CV0128	31	47.57562581870942	Mild
CV0128	31	45.664158478142596	Mild
CV0128	31	32.39173753569487	Mild
CV0128	31	46.96841435173589	Mild
CV0128	31	46.09743480595547	Mild
CV0128	31	48.141765718504075	Mild
CV0128	31	42.989543721529685	Mild
CV0128	31	37.04320041611464	Mild
CV0128	31	60.35354233590753	Mild
CV0128	31	50.32401072913864	Mild
CV0128	31	33.661484582308205	Mild
CV0104	84	56.93695768443401	Mild
CV0104	84	56.129098512445225	Mild
CV0104	84	55.23575658535575	Mild
CV0104	84	52.576005002163896	Mild
CV0104	84	70.67445855039782	Mild
CV0104	84	52.619454929792056	Mild
CV0104	84	59.660818710063126	Mild
CV0104	84	58.493589900747466	Mild
CV0104	84	41.38869799381357	Mild
CV0104	84	53.23213142863188	Mild
CV0104	84	53.50293980209528	Mild
CV0104	84	52.51276418923107	Mild
CV0104	84	67.065538608555	Mild
CV0104	84	64.59347077816344	Mild
CV0104	84	61.23011464713552	Mild
CV0104	84	54.42939058534025	Mild
CV0104	84	53.365545984583704	Mild
CV0104	84	51.14132481907712	Mild
CV0104	84	55.16638435860682	Mild
CV0104	84	59.57225367859785	Mild
CV0104	84	45.42073166888837	Mild
CV0104	84	68.48595051419701	Mild
CV0104	84	60.94975669100527	Mild
CV0104	84	56.67240329200682	Mild
CV0104	84	57.21405608913248	Mild
CV0104	84	55.400900067958425	Mild
CV0104	84	71.19818080874518	Mild
CV0104	84	54.96715871785171	Mild
CV0104	84	65.47776776888361	Mild
CV0104	84	60.3798030206525	Mild
CV0104	84	59.188082484624616	Mild
CV0104	84	52.393108211727096	Mild
CV0104	84	59.976460437079595	Mild
CV0104	84	59.0531567424824	Mild
CV0104	84	53.014748917793895	Mild
CV0104	84	54.34802843432241	Mild
CV0104	84	51.34759164961654	Mild
CV0104	84	64.13826475940417	Mild
CV0104	84	68.97491083070152	Mild
CV0104	84	55.65107100442555	Mild
CV0104	84	57.81404371691299	Mild
CV0104	84	66.17726655237269	Mild
CV0104	84	60.916953496223876	Mild
CV0104	84	49.90261004563278	Mild
CV0104	84	65.68404385713617	Mild
CV0104	84	51.40846083170541	Mild
CV0104	84	59.589514800275666	Mild
CV0104	84	54.666841366770974	Mild
CV0104	84	55.24378839792794	Mild
CV0104	84	64.14302206015236	Mild
CV0104	84	60.81743387908297	Mild
CV0104	84	58.71630965561749	Mild
CV0104	84	60.76766329011989	Mild
CV0104	84	57.496405080006326	Mild
CV0104	84	54.15526432815799	Mild
CV0104	84	62.42270064968017	Mild
CV0104	84	52.96299135166933	Mild
CV0104	84	71.33114690745735	Mild
CV0104	84	55.4924985220963	Mild
CV0104	84	52.95153987394041	Mild
CV0104	84	57.15861026646718	Mild
CV0104	84	64.6421678286141	Mild
CV0104	84	59.979892718084656	Mild
CV0104	84	56.63057668340669	Mild
CV0104	84	49.35599809126771	Mild
CV0104	84	68.22774311567203	Mild
CV0104	84	63.57794788890495	Mild
CV0104	84	63.44785958498099	Mild
CV0104	84	61.652141029022665	Mild
CV0104	84	55.992351332699144	Mild
CV0104	84	74.57106720764824	Mild
CV0104	84	57.725089214578716	Mild
CV0104	84	64.81786300869062	Mild
CV0104	84	61.562928212196816	Mild
CV0104	84	61.3197749843042	Mild
CV0104	84	48.878172566477694	Mild
CV0104	84	65.23841725771317	Mild
CV0104	84	68.17516945104063	Mild
CV0104	84	59.49066450335034	Mild
CV0104	84	57.00182135966905	Mild
CV0104	84	55.74537240217443	Mild
CV0104	84	62.394916373931856	Mild
CV0104	84	55.42619165327877	Mild
CV0104	84	46.92208226126753	Mild
CV0104	84	65.23380459054634	Mild
CV0104	84	62.40803225994432	Mild
CV0104	84	51.591845034472165	Mild
CV0104	84	56.24969074831879	Mild
CV0104	84	57.37077055961775	Mild
CV0104	84	57.99869646023786	Mild
CV0104	84	49.182839620714525	Mild
CV0104	84	56.94795211575399	Mild
CV0104	84	60.42631273387617	Mild
CV0104	84	56.22597104600377	Mild
CV0104	84	54.62198303704425	Mild
CV0104	84	55.914475176623895	Mild
CV0104	84	72.08727009811297	Mild
CV0104	84	49.88516908462482	Mild
CV0104	84	61.3157094357438	Mild
CV0104	84	45.544948002683675	Mild
CV0073	55	45.27555436610412	Mild
CV0073	55	43.00223301957973	Mild
CV0073	55	37.924379702667444	Mild
CV0073	55	38.018575995603854	Mild
CV0073	55	35.945171723331605	Mild
CV0073	55	42.26753183755223	Mild
CV0073	55	39.65567083568885	Mild
CV0073	55	49.92338993542658	Mild
CV0073	55	33.30360346524786	Mild
CV0073	55	47.734469781367345	Mild
CV0073	55	27.904716456808053	Mild
CV0073	55	59.10054263022809	Mild
CV0073	55	34.486430202235304	Mild
CV0073	55	34.21569318906839	Mild
CV0073	55	33.66441185442993	Mild
CV0073	55	38.19892439983524	Mild
CV0073	55	33.40867665980167	Mild
CV0073	55	30.468315452419816	Mild
CV0073	55	35.22877875893463	Mild
CV0073	55	45.68673576059233	Mild
CV0073	55	33.97650913699026	Mild
CV0073	55	42.19511423544384	Mild
CV0073	55	46.384195395404014	Mild
CV0073	55	40.05161529426311	Mild
CV0073	55	36.27593067922964	Mild
CV0073	55	53.52576276282341	Mild
CV0073	55	49.45150921590273	Mild
CV0073	55	36.52276954564456	Mild
CV0073	55	29.53461396413193	Mild
CV0073	55	39.66899154071605	Mild
CV0073	55	38.31221599879263	Mild
CV0073	55	33.375283996878686	Mild
CV0073	55	45.022468365736735	Mild
CV0073	55	40.215363474792845	Mild
CV0073	55	33.72063651221928	Mild
CV0073	55	41.88341549027712	Mild
CV0073	55	30.243638806353687	Mild
CV0073	55	20.107804987529935	Mild
CV0073	55	36.89075389248662	Mild
CV0073	55	33.0500976185235	Mild
CV0073	55	29.940601254174144	Mild
CV0073	55	28.990680937040654	Mild
CV0073	55	19.201707432828428	Mild
CV0073	55	33.527843872627265	Mild
CV0073	55	46.58870186171459	Mild
CV0073	55	47.748437973503165	Mild
CV0073	55	40.8151913230854	Mild
CV0073	55	45.715886191733254	Mild
CV0073	55	35.368267098820354	Mild
CV0073	55	53.74668216968782	Mild
CV0073	55	30.869219566359188	Mild
CV0073	55	41.17788700238994	Mild
CV0073	55	48.53679641093814	Mild
CV0073	55	44.388832968909334	Mild
CV0073	55	36.368539820862004	Mild
CV0073	55	50.37744763577859	Mild
CV0073	55	27.155921454888055	Mild
CV0073	55	43.88499923956776	Mild
CV0073	55	38.47413323813226	Mild
CV0073	55	38.46242832733271	Mild
CV0073	55	29.00124590387625	Mild
CV0073	55	33.56593462706324	Mild
CV0073	55	43.750644305612894	Mild
CV0073	55	47.911602771662636	Mild
CV0073	55	38.46908579775532	Mild
CV0073	55	35.562309349709174	Mild
CV0073	55	26.729488094744536	Mild
CV0073	55	38.47429268033511	Mild
CV0073	55	27.43777546741882	Mild
CV0073	55	31.948470695157646	Mild
CV0073	55	33.39788166289511	Mild
CV0073	55	43.82186528522675	Mild
CV0073	55	43.487513279544515	Mild
CV0073	55	35.810336068370766	Mild
CV0073	55	38.98843028382063	Mild
CV0073	55	41.826205899805274	Mild
CV0073	55	35.83003204154997	Mild
CV0073	55	45.55473548837105	Mild
CV0073	55	59.10190830236664	Mild
CV0073	55	44.69432097910188	Mild
CV0073	55	40.99454345112697	Mild
CV0073	55	29.407322512430603	Mild
CV0073	55	47.203833137391264	Mild
CV0073	55	31.005718103459973	Mild
CV0073	55	33.06071784454969	Mild
CV0073	55	42.18136465254306	Mild
CV0073	55	31.455507088923206	Mild
CV0073	55	42.36996046828605	Mild
CV0073	55	47.47251989252926	Mild
CV0073	55	52.59724299430052	Mild
CV0073	55	37.732920161061614	Mild
CV0073	55	24.21066887616541	Mild
CV0073	55	35.62332981493477	Mild
CV0073	55	37.64680198724059	Mild
CV0073	55	46.786667441950925	Mild
CV0073	55	42.512393109513475	Mild
CV0073	55	43.17485919867713	Mild
CV0073	55	53.15031106872913	Mild
CV0073	55	35.369068453997244	Mild
CV0073	55	51.2267333469686	Mild
CV0062	49	57.207913941819925	Mild
CV0062	49	57.445483769357374	Mild
CV0062	49	47.4051568424057	Mild
CV0062	49	50.95548584290513	Mild
CV0062	49	38.93943140657057	Mild
CV0062	49	33.41236249077558	Mild
CV0062	49	53.95634903894471	Mild
CV0062	49	45.784879857843876	Mild
CV0062	49	49.309716783527634	Mild
CV0062	49	31.53894353113041	Mild
CV0062	49	57.34952548847596	Mild
CV0062	49	48.8162161203566	Mild
CV0062	49	38.357329901235246	Mild
CV0062	49	56.71490802100437	Mild
CV0062	49	52.268372250133446	Mild
CV0062	49	42.83093485849414	Mild
CV0062	49	60.467258823069194	Mild
CV0062	49	50.37356108601467	Mild
CV0062	49	39.03845478808045	Mild
CV0062	49	55.06234150566881	Mild
CV0062	49	50.928743299229716	Mild
CV0062	49	52.20886376408794	Mild
CV0062	49	46.3027938849535	Mild
CV0062	49	49.68266535468693	Mild
CV0062	49	49.75728331492412	Mild
CV0062	49	45.2862440966575	Mild
CV0062	49	41.4162778312596	Mild
CV0062	49	52.147666801722565	Mild
CV0062	49	60.195588069031864	Mild
CV0062	49	44.49289014595405	Mild
CV0062	49	39.04714570699785	Mild
CV0062	49	51.927958353041014	Mild
CV0062	49	42.18918725708929	Mild
CV0062	49	45.984125127481825	Mild
CV0062	49	67.25223369223981	Mild
CV0062	49	50.32174805825689	Mild
CV0062	49	57.61493137590004	Mild
CV0062	49	47.11347861170085	Mild
CV0062	49	46.28491862835975	Mild
CV0062	49	51.508167865558526	Mild
CV0062	49	54.16270275420459	Mild
CV0062	49	42.92193672396281	Mild
CV0062	49	47.890065918520776	Mild
CV0062	49	46.419881571924705	Mild
CV0062	49	62.721112444061106	Mild
CV0062	49	60.04476210750192	Mild
CV0062	49	38.82578609852081	Mild
CV0062	49	34.74677564366495	Mild
CV0062	49	67.39006660548193	Mild
CV0062	49	43.98680800419298	Mild
CV0062	49	46.55548810117811	Mild
CV0062	49	51.505926676221904	Mild
CV0062	49	57.53793297980395	Mild
CV0062	49	30.88527113748122	Mild
CV0062	49	40.99187811697498	Mild
CV0062	49	38.16256013816283	Mild
CV0062	49	38.20168093347108	Mild
CV0062	49	47.3904390811249	Mild
CV0062	49	47.388333122415695	Mild
CV0062	49	53.74615487319856	Mild
CV0062	49	54.2924842378642	Mild
CV0062	49	46.392900891240984	Mild
CV0062	49	47.332004310218935	Mild
CV0062	49	71.8979301796678	Mild
CV0062	49	50.76380015353991	Mild
CV0062	49	69.04954076731002	Mild
CV0062	49	45.443314054234826	Mild
CV0062	49	44.89206773286876	Mild
CV0062	49	49.36236742167635	Mild
CV0062	49	52.22174124057214	Mild
CV0062	49	45.129731950513246	Mild
CV0062	49	54.86673491962614	Mild
CV0062	49	55.16119201095946	Mild
CV0062	49	39.320501055990455	Mild
CV0062	49	50.48560889596781	Mild
CV0062	49	39.716634609101995	Mild
CV0062	49	46.13380887933601	Mild
CV0062	49	36.132934139714024	Mild
CV0062	49	53.439150687737346	Mild
CV0062	49	55.58448401834576	Mild
CV0062	49	50.18375703692602	Mild
CV0062	49	40.562615138407054	Mild
CV0062	49	45.41094696043053	Mild
CV0062	49	59.01113581583979	Mild
CV0062	49	56.113540287465625	Mild
CV0062	49	46.951987470202326	Mild
CV0062	49	45.9521839234663	Mild
CV0062	49	56.790123788953515	Mild
CV0062	49	62.15859094408188	Mild
CV0062	49	59.81607403499991	Mild
CV0062	49	33.031449102999794	Mild
CV0062	49	58.09379905747729	Mild
CV0062	49	55.277400303712874	Mild
CV0062	49	41.02209403762324	Mild
CV0062	49	46.474902412989735	Mild
CV0062	49	51.35441370746197	Mild
CV0062	49	49.561217258577344	Mild
CV0062	49	41.47553591182235	Mild
CV0062	49	39.36444158391534	Mild
[truncated: 2,901 more rows]
