# Supplementary material for: Single-cell immune aging clocks reveal inter-individual heterogeneity during infection and vaccination
Source: Nat Aging. 2025 Mar 5;5(4):607–21. doi: 10.1038/s43587-025-00819-z (PMC12003178; doi:10.1038/s43587-025-00819-z)
Supplement: Supplementary file 8 — Statistical source data. [file 43587_2025_819_MOESM8_ESM.zip › SD_EF3/CD4T_mhh_fordistribution.txt]

donor_id	age	Prediction	condition
post_4	32	68.67633694348443	post
post_4	32	60.922704977620015	post
post_4	32	61.242308760972136	post
post_4	32	69.52405013793062	post
post_4	32	79.7444290834042	post
post_4	32	54.403724538283896	post
post_4	32	59.787162285006076	post
post_4	32	72.85572267518756	post
post_4	32	73.6727841747082	post
post_4	32	76.13111432638725	post
post_4	32	84.72019785362	post
post_4	32	71.7187248429208	post
post_4	32	57.4678273002778	post
post_4	32	58.95209374623851	post
post_4	32	58.97366385207284	post
post_4	32	75.5531318230726	post
post_4	32	61.54793409128949	post
post_4	32	40.56173277251425	post
post_4	32	59.045737897890696	post
post_4	32	49.423026648589335	post
post_4	32	76.71157949309216	post
post_4	32	72.00220830501763	post
post_4	32	60.01096486637766	post
post_4	32	60.73129377653173	post
post_4	32	77.63689381578392	post
post_4	32	75.17171408120305	post
post_4	32	50.81273747827692	post
post_4	32	73.81898461352387	post
post_4	32	49.884868228358236	post
post_4	32	68.33983544421055	post
post_4	32	75.32840243619418	post
post_4	32	56.335068960730396	post
post_4	32	60.144286816671716	post
post_4	32	64.62961945302825	post
post_4	32	64.26273819765147	post
post_4	32	56.106628317881885	post
post_4	32	58.37633047545768	post
post_4	32	63.01019433761518	post
post_4	32	72.16094353838855	post
post_4	32	62.7818691505265	post
post_4	32	66.37012627557709	post
post_4	32	59.68356505558001	post
post_4	32	67.67495790834005	post
post_4	32	66.61105050565146	post
post_4	32	76.80672708104203	post
post_4	32	60.21307718811255	post
post_4	32	72.29690781069914	post
post_4	32	57.091648316550994	post
post_4	32	71.28336627301078	post
post_4	32	58.491056694756566	post
post_4	32	60.595068241846676	post
post_4	32	62.97679057532742	post
post_4	32	65.96187227832166	post
post_4	32	65.78781325353943	post
post_4	32	57.29864233599394	post
post_4	32	70.45175544880732	post
post_4	32	81.49021161579857	post
post_4	32	73.12470823151934	post
post_4	32	41.17847091536973	post
post_4	32	77.40142240766376	post
post_4	32	63.84735638804637	post
post_4	32	81.47132923656898	post
post_4	32	54.53879762284547	post
post_4	32	64.14634661446797	post
post_4	32	63.71108218887549	post
post_4	32	61.526486266769055	post
post_4	32	70.44116723969215	post
post_4	32	59.96129292732794	post
post_4	32	66.73190830374908	post
post_4	32	52.174862533157786	post
post_4	32	70.38078308418103	post
post_4	32	72.65490145344897	post
post_4	32	57.26591611367194	post
post_4	32	50.661062622569894	post
post_4	32	69.33446845998036	post
post_4	32	61.54382561532387	post
post_4	32	63.630666566450344	post
post_4	32	71.33561316662967	post
post_4	32	71.8105725113381	post
post_4	32	66.06656972803415	post
post_4	32	59.16642687607147	post
post_4	32	55.378173286078564	post
post_4	32	77.41995262083431	post
post_4	32	73.70460169525946	post
post_4	32	77.53103273880986	post
post_4	32	54.68358990549225	post
post_4	32	40.53440128668471	post
post_4	32	93.99063731878975	post
post_4	32	70.29998882381524	post
post_4	32	57.74371652490439	post
post_4	32	67.20284092931502	post
post_4	32	67.94217032548636	post
post_4	32	85.98284303631097	post
post_4	32	40.67221399191899	post
post_4	32	48.69986302039742	post
post_4	32	63.53350196656362	post
post_4	32	63.734656440132625	post
post_4	32	70.15802294799433	post
post_4	32	47.194488369960084	post
post_4	32	62.608427529373685	post
post_3	35	75.56271813756082	post
post_3	35	61.79510230705033	post
post_3	35	54.44220885106672	post
post_3	35	51.462932142423085	post
post_3	35	61.09093151408626	post
post_3	35	75.15422823621002	post
post_3	35	54.6468177174418	post
post_3	35	76.0663821979356	post
post_3	35	69.77200896720424	post
post_3	35	77.10378007265743	post
post_3	35	76.5541844789225	post
post_3	35	83.35838308288906	post
post_3	35	70.2303753221711	post
post_3	35	65.60238791603167	post
post_3	35	80.16362465619238	post
post_3	35	59.34691237817176	post
post_3	35	72.16423781508495	post
post_3	35	69.76440323991478	post
post_3	35	59.52470578592767	post
post_3	35	67.92792182231274	post
post_3	35	59.45972972316951	post
post_3	35	64.76527373318605	post
post_3	35	61.60574344076334	post
post_3	35	65.59712206754682	post
post_3	35	55.4704773155189	post
post_3	35	65.69572983277888	post
post_3	35	57.10837601177999	post
post_3	35	77.51723183775157	post
post_3	35	65.75646975620619	post
post_3	35	78.31063276023131	post
post_3	35	53.90278594723407	post
post_3	35	65.42723985976933	post
post_3	35	60.29123886524208	post
post_3	35	60.52130077652404	post
post_3	35	75.8410377455034	post
post_3	35	67.65052108635791	post
post_3	35	69.77873982280776	post
post_3	35	51.783225596544966	post
post_3	35	67.798328103598	post
post_3	35	65.66835358662927	post
post_3	35	66.01723465433265	post
post_3	35	69.7486711718765	post
post_3	35	81.23269300618998	post
post_3	35	53.0883668484864	post
post_3	35	77.0889522724282	post
post_3	35	54.16740463334837	post
post_3	35	70.09279163965992	post
post_3	35	56.99432409072644	post
post_3	35	59.55144918130711	post
post_3	35	67.31226223473045	post
post_3	35	59.959011829301446	post
post_3	35	55.657340118301185	post
post_3	35	80.22416370966396	post
post_3	35	54.6010145246914	post
post_3	35	67.28092161935078	post
post_3	35	51.64337283278455	post
post_3	35	67.56136188717257	post
post_3	35	60.434332075120416	post
post_3	35	60.53796874947202	post
post_3	35	75.72594721642805	post
post_3	35	71.46640947171689	post
post_3	35	61.92640233630918	post
post_3	35	56.42900682005845	post
post_3	35	62.47331587855486	post
post_3	35	58.313298109459524	post
post_3	35	64.82498896146036	post
post_3	35	62.955107958175496	post
post_3	35	46.501045903227144	post
post_3	35	66.93790342852431	post
post_3	35	66.010160022975	post
post_3	35	65.77852731314734	post
post_3	35	82.5337203201394	post
post_3	35	67.80454672969478	post
post_3	35	55.524129276216925	post
post_3	35	69.14552867680881	post
post_3	35	69.46614027796943	post
post_3	35	69.98223337671725	post
post_3	35	59.72635255113118	post
post_3	35	40.67996401325223	post
post_3	35	62.977143085757646	post
post_3	35	65.84505125961783	post
post_3	35	68.50881387574196	post
post_3	35	58.23011618416541	post
post_3	35	39.89057269890357	post
post_3	35	55.08959149833478	post
post_3	35	61.74308093788922	post
post_3	35	50.61820713472794	post
post_3	35	66.60237977935338	post
post_3	35	42.56210622689187	post
post_3	35	50.2008593181163	post
post_3	35	63.809626743990314	post
post_3	35	47.2687982159765	post
post_3	35	61.84886244922047	post
post_3	35	70.21473016626133	post
post_3	35	59.150654106762616	post
post_3	35	71.3772802701593	post
post_3	35	76.39785710333945	post
post_3	35	49.51797701626223	post
post_3	35	56.69384478573859	post
post_3	35	59.30931727896702	post
post_8	65	51.02304906475204	post
post_8	65	82.32559163363017	post
post_8	65	80.43475368672449	post
post_8	65	89.21055821148012	post
post_8	65	81.20787251035262	post
post_8	65	76.98835598409177	post
post_8	65	69.84894123512868	post
post_8	65	73.55903140359274	post
post_8	65	81.86402048501884	post
post_8	65	91.26829386911876	post
post_8	65	92.28958300345023	post
post_8	65	72.4333907142016	post
post_8	65	63.828944331847694	post
post_8	65	77.50229337672205	post
post_8	65	62.46836076493055	post
post_8	65	77.5166789823102	post
post_8	65	95.11172615949948	post
post_8	65	82.92210653620283	post
post_8	65	78.32370045383335	post
post_8	65	79.92596665971531	post
post_8	65	77.73552281181095	post
post_8	65	53.39565768975024	post
post_8	65	76.0569515862517	post
post_8	65	78.99285741841811	post
post_8	65	81.4820161422963	post
post_8	65	84.13985575133272	post
post_8	65	79.08104113840383	post
post_8	65	91.70207050419954	post
post_8	65	68.63538638270775	post
post_8	65	77.63874946069457	post
post_8	65	73.06539372424763	post
post_8	65	70.53842569011015	post
post_8	65	64.54935716010918	post
post_8	65	80.93415797979135	post
post_8	65	48.70230078883182	post
post_8	65	83.93135231871142	post
post_8	65	66.73078515037123	post
post_8	65	86.23413044875592	post
post_8	65	79.28307128325676	post
post_8	65	91.0135245938775	post
post_8	65	68.55660262961246	post
post_8	65	70.29483350659228	post
post_8	65	80.51564216940521	post
post_8	65	61.64465698600054	post
post_8	65	72.48527293782357	post
post_8	65	80.67465758529613	post
post_8	65	84.1891648962392	post
post_8	65	80.66391556691339	post
post_8	65	89.26637657802542	post
post_8	65	73.20142961087176	post
post_8	65	82.3609948641897	post
post_8	65	70.16798319014697	post
post_8	65	58.47497589708406	post
post_8	65	78.0364206732379	post
post_8	65	86.50280924633044	post
post_8	65	78.69688585589357	post
post_8	65	73.57709359469233	post
post_8	65	67.69762950817848	post
post_8	65	81.6406535982722	post
post_8	65	75.3765254792301	post
post_8	65	71.46099068856316	post
post_8	65	78.3112486185523	post
post_8	65	74.23369626421845	post
post_8	65	82.21620911703707	post
post_8	65	82.97286127812741	post
post_8	65	82.18344021526647	post
post_8	65	70.17503320812554	post
post_8	65	69.85867988932777	post
post_8	65	69.24069404698042	post
post_8	65	80.47138550686343	post
post_8	65	75.0498298155926	post
post_8	65	71.92037874469149	post
post_8	65	93.88011335425142	post
post_8	65	86.42105196190492	post
post_8	65	79.63754441312855	post
post_8	65	81.02620588475963	post
post_8	65	68.6350417964102	post
post_8	65	86.45413113590877	post
post_8	65	80.02451889387316	post
post_8	65	71.4881584396535	post
post_8	65	76.16620542282203	post
post_8	65	71.19521689286839	post
post_8	65	83.76014714679505	post
post_8	65	61.43050110142589	post
post_8	65	82.01405711472266	post
post_8	65	88.89681312087757	post
post_8	65	90.40415849991557	post
post_8	65	76.0088771080021	post
post_8	65	68.53169097456349	post
post_8	65	78.831238460163	post
post_8	65	80.30741274017412	post
post_8	65	62.85434426653905	post
post_8	65	76.97972005743222	post
post_8	65	70.42982231983137	post
post_8	65	85.07343662495477	post
post_8	65	74.04028899105538	post
post_8	65	77.77133155649648	post
post_8	65	64.375793121207	post
post_8	65	81.7918578064227	post
post_8	65	59.7256948364094	post
post_1	68	49.85824427125224	post
post_1	68	66.2965712354976	post
post_1	68	82.03329961598881	post
post_1	68	53.364473840536775	post
post_1	68	38.231691789344005	post
post_1	68	60.2392826403035	post
post_1	68	58.25620227304685	post
post_1	68	50.33820505072218	post
post_1	68	69.24488067402213	post
post_1	68	62.61164842520071	post
post_1	68	81.59481490057084	post
post_1	68	52.97127862772787	post
post_1	68	70.08625416523752	post
post_1	68	74.12474795971158	post
post_1	68	62.19452821569281	post
post_1	68	79.55200473380005	post
post_1	68	55.78455862893751	post
post_1	68	53.03724037115392	post
post_1	68	64.73206002691975	post
post_1	68	57.741580684738715	post
post_1	68	73.31302317361336	post
post_1	68	56.10506973085002	post
post_1	68	68.12781466781301	post
post_1	68	59.83288617067713	post
post_1	68	56.036570016611854	post
post_1	68	54.15879867383726	post
post_1	68	73.02411791670744	post
post_1	68	60.454338278849974	post
post_1	68	65.14548351952385	post
post_1	68	45.07530581662134	post
post_1	68	54.56904614790378	post
post_1	68	64.51460607886862	post
post_1	68	47.6259308104487	post
post_1	68	65.0629340044271	post
post_1	68	70.45503341590475	post
post_1	68	54.21856497399168	post
post_1	68	53.918861653228426	post
post_1	68	49.5897026937787	post
post_1	68	72.64713984954346	post
post_1	68	32.22388050924135	post
post_1	68	50.73273626581598	post
post_1	68	53.15117589414767	post
post_1	68	52.92491709795704	post
post_1	68	69.51285092053759	post
post_1	68	45.63888436853781	post
post_1	68	74.92087547023038	post
post_1	68	56.56541257367652	post
post_1	68	51.84660655512958	post
post_1	68	58.027792055796155	post
post_1	68	62.70157910696572	post
post_1	68	74.44005030101717	post
post_1	68	76.51661782691419	post
post_1	68	60.30461727877514	post
post_1	68	43.31168435848653	post
post_1	68	73.32059901216695	post
post_1	68	54.414868021775014	post
post_1	68	70.62779017188683	post
post_1	68	65.79253701961018	post
post_1	68	58.10170078949663	post
post_1	68	40.82845241454586	post
post_1	68	73.40833492963644	post
post_1	68	50.41453987009853	post
post_1	68	67.84456594254218	post
post_1	68	66.06399432932298	post
post_1	68	47.87293679637437	post
post_1	68	66.45615462393197	post
post_1	68	62.074772240792626	post
post_1	68	75.20602905978495	post
post_1	68	49.322220309703	post
post_1	68	45.357669174139794	post
post_1	68	55.13697007686714	post
post_1	68	56.34214315727274	post
post_1	68	52.668925318503305	post
post_1	68	54.41121748442951	post
post_1	68	70.29019239287952	post
post_1	68	58.829944650952285	post
post_1	68	61.740333041498346	post
post_1	68	64.45805943916335	post
post_1	68	67.48601335828413	post
post_1	68	50.00667750037708	post
post_1	68	56.89592028131593	post
post_1	68	53.48135336620934	post
post_1	68	53.276140576201996	post
post_1	68	64.99984458817207	post
post_1	68	64.58693133905763	post
post_1	68	55.43772958796065	post
post_1	68	58.97200682171702	post
post_1	68	53.72611118633003	post
post_1	68	62.05455780616769	post
post_1	68	52.40080044694972	post
post_1	68	63.04551201873814	post
post_1	68	60.1516431549647	post
post_1	68	55.83938953542429	post
post_1	68	59.60012032866203	post
post_1	68	64.34141750359574	post
post_1	68	63.51169598197219	post
post_1	68	58.514709434997954	post
post_1	68	39.179382425809116	post
post_1	68	56.671655381881244	post
post_1	68	68.79148078529671	post
post_13	49	71.99289642156374	post
post_13	49	58.13472046311929	post
post_13	49	68.70089128568637	post
post_13	49	66.5627669582143	post
post_13	49	74.1081278451371	post
post_13	49	46.435292428654016	post
post_13	49	48.189212831744406	post
post_13	49	39.90487201018129	post
post_13	49	69.97540803325066	post
post_13	49	73.1433546454042	post
post_13	49	59.34611846555121	post
post_13	49	67.99282614929753	post
post_13	49	71.91721827485321	post
post_13	49	60.95260068847233	post
post_13	49	64.93949075309135	post
post_13	49	60.16563651528236	post
post_13	49	71.36478404501855	post
post_13	49	58.40704997899382	post
post_13	49	64.3905502095924	post
post_13	49	54.271957876314126	post
post_13	49	55.709565469749876	post
post_13	49	65.52695618038697	post
post_13	49	75.39396739705188	post
post_13	49	51.87270599340329	post
post_13	49	68.3556771507361	post
post_13	49	78.42406920646043	post
post_13	49	51.143703752668614	post
post_13	49	62.644735830748026	post
post_13	49	56.042649089584856	post
post_13	49	72.75419324139902	post
post_13	49	47.21399121223976	post
post_13	49	59.70429987662894	post
post_13	49	52.283207706537745	post
post_13	49	51.89112218693832	post
post_13	49	71.26140067238234	post
post_13	49	56.698677403975566	post
post_13	49	66.8010069199887	post
post_13	49	65.90467876431214	post
post_13	49	71.59235483113788	post
post_13	49	80.64354072339715	post
post_13	49	64.85885536715783	post
post_13	49	70.48061727860079	post
post_13	49	88.51520904101707	post
post_13	49	52.31824160567049	post
post_13	49	64.3531391568156	post
post_13	49	55.16462231165759	post
post_13	49	54.45881282083758	post
post_13	49	56.017356664754246	post
post_13	49	64.15530715031613	post
post_13	49	48.26663346391678	post
post_13	49	68.23964847560666	post
post_13	49	58.023209943183524	post
post_13	49	62.49114674918524	post
post_13	49	83.58901312301555	post
post_13	49	61.75823786236188	post
post_13	49	62.612425548757045	post
post_13	49	73.43907946716372	post
post_13	49	51.000958416682344	post
post_13	49	59.78468748930787	post
post_13	49	72.88852202299789	post
post_13	49	63.46072033218235	post
post_13	49	71.1014084049591	post
post_13	49	73.82714010119744	post
post_13	49	59.914091762587525	post
post_13	49	74.33201095893952	post
post_13	49	51.015943141963604	post
post_13	49	63.77184056866551	post
post_13	49	62.23882228458702	post
post_13	49	75.92723333436992	post
post_13	49	54.257648424130515	post
post_13	49	57.5922206247647	post
post_13	49	53.701666003514205	post
post_13	49	66.43296652792908	post
post_13	49	67.77641767819411	post
post_13	49	66.86483448533899	post
post_13	49	78.21555236176133	post
post_13	49	68.40659878709022	post
post_13	49	63.270260170951	post
post_13	49	45.40852091653073	post
post_13	49	63.63319687889354	post
post_13	49	66.59027141207969	post
post_13	49	64.95566197090932	post
post_13	49	58.45983171867754	post
post_13	49	83.44569069612908	post
post_13	49	47.10050586030992	post
post_13	49	58.48979334350298	post
post_13	49	57.7663418956577	post
post_13	49	56.0937597625322	post
post_13	49	65.81938236168953	post
post_13	49	67.26238271436972	post
post_13	49	51.30954635441322	post
post_13	49	51.671396139672986	post
post_13	49	65.10685611622728	post
post_13	49	57.06757647707802	post
post_13	49	49.51791451890823	post
post_13	49	36.395941354052205	post
post_13	49	82.01135770050446	post
post_13	49	59.60369924213199	post
post_13	49	57.895452510501514	post
post_13	49	55.27332738648823	post
post_47	43	91.21902791763138	post
post_47	43	80.4346127343878	post
post_47	43	69.20083592745365	post
post_47	43	67.51767479774254	post
post_47	43	73.160531201997685	post
post_47	43	65.88518751645861	post
post_47	43	44.62997243007775	post
post_47	43	67.5081979937315	post
post_47	43	72.19879288837333	post
post_47	43	75.39473308309567	post
post_47	43	48.58565648387229	post
post_47	43	57.87114804529895	post
post_47	43	44.53033047992182	post
post_47	43	63.433117753164204	post
post_47	43	67.99932824840985	post
post_47	43	59.899878520002545	post
post_47	43	71.20000756870853	post
post_47	43	53.8268696276151	post
post_47	43	61.986396469353465	post
post_47	43	61.52672290941642	post
post_47	43	69.47667138080257	post
post_47	43	72.4746083473795	post
post_47	43	66.81788210320273	post
post_47	43	73.43725737752014	post
post_47	43	64.07687138617901	post
post_47	43	61.40776778883535	post
post_47	43	66.79559117206712	post
post_47	43	59.73417743417521	post
post_47	43	56.97142911153692	post
post_47	43	73.93224745473547	post
post_47	43	57.40440357245916	post
post_47	43	69.05721304504617	post
post_47	43	76.77566532137489	post
post_47	43	66.28898285956602	post
post_47	43	42.11264769153623	post
post_47	43	53.15070681843642	post
post_47	43	53.56000721536278	post
post_47	43	76.21392192575485	post
post_47	43	63.79684113140374	post
post_47	43	60.23540477870736	post
post_47	43	57.035930417115566	post
post_47	43	54.93128201175482	post
post_47	43	74.96079665807228	post
post_47	43	69.81167093366999	post
post_47	43	45.429392999678484	post
post_47	43	76.69129179812838	post
post_47	43	59.18606798647461	post
post_47	43	74.0274652198275	post
post_47	43	78.77156186831391	post
post_47	43	56.44744625548649	post
post_47	43	75.19851450176307	post
post_47	43	66.2456834519397	post
post_47	43	80.69318725348002	post
post_47	43	49.16439380553638	post
post_47	43	68.13126701706399	post
post_47	43	70.22461396188764	post
post_47	43	75.31047890797842	post
post_47	43	55.982979671255016	post
post_47	43	76.03728110571657	post
post_47	43	56.835431582473134	post
post_47	43	55.647400240772846	post
post_47	43	70.52458502521736	post
post_47	43	44.42518636019416	post
post_47	43	65.94519887984997	post
post_47	43	60.02136735744012	post
post_47	43	57.80419340634911	post
post_47	43	65.11701874661773	post
post_47	43	65.69134035197732	post
post_47	43	61.390875916623614	post
post_47	43	61.3675684521577	post
post_47	43	56.17360129516506	post
post_47	43	52.132808378854264	post
post_47	43	65.19995005341143	post
post_47	43	62.29508795510789	post
post_47	43	68.67354436338935	post
post_47	43	69.5858928145009	post
post_47	43	55.80264170782254	post
post_47	43	53.7713335519518	post
post_47	43	70.72421110695682	post
post_47	43	58.84599763588728	post
post_47	43	67.00301834937508	post
post_47	43	59.70019460187471	post
post_47	43	73.96706294425002	post
post_47	43	78.33193157758946	post
post_47	43	73.44044443454888	post
post_47	43	58.67640307745913	post
post_47	43	72.92639267305412	post
post_47	43	67.90304125187956	post
post_47	43	48.4710960786813	post
post_47	43	82.02500377976543	post
post_47	43	72.65634090618909	post
post_47	43	67.25027751221677	post
post_47	43	65.94826718496296	post
post_47	43	62.328191618735694	post
post_47	43	70.33851811143485	post
post_47	43	77.64450790012586	post
post_47	43	56.229954422287264	post
post_47	43	66.9409677597962	post
post_47	43	71.56257888493994	post
post_47	43	46.52898292559813	post
post_18	51	71.21040562983417	post
post_18	51	61.35659044914161	post
post_18	51	56.96446205038451	post
post_18	51	64.96661232492647	post
post_18	51	54.17707380162026	post
post_18	51	73.72551395598093	post
post_18	51	65.85822590681539	post
post_18	51	51.26591098483339	post
post_18	51	69.47479304531308	post
post_18	51	70.52627028032173	post
post_18	51	39.770719104427116	post
post_18	51	56.386172415390135	post
post_18	51	66.19725967617141	post
post_18	51	68.01792240421291	post
post_18	51	58.011809916386206	post
post_18	51	71.82502343614397	post
post_18	51	57.34245168960097	post
post_18	51	61.39012999531309	post
post_18	51	75.0442195073651	post
post_18	51	51.95665515531837	post
post_18	51	64.77219052729883	post
post_18	51	74.9621031358374	post
post_18	51	67.3498735701968	post
post_18	51	54.26910053629009	post
post_18	51	56.58560197272765	post
post_18	51	64.45555250839071	post
post_18	51	71.64068009444728	post
post_18	51	59.066898062436564	post
post_18	51	54.539342593221264	post
post_18	51	80.26564926800296	post
post_18	51	84.80923007143343	post
post_18	51	59.74127466787785	post
post_18	51	49.64685324919137	post
post_18	51	58.283748106162996	post
post_18	51	43.64981521550834	post
post_18	51	71.41680238362912	post
post_18	51	57.49175572184669	post
post_18	51	66.63825362454939	post
post_18	51	63.33254358690463	post
post_18	51	51.66721275764544	post
post_18	51	64.59306167948792	post
post_18	51	61.459804859671195	post
post_18	51	66.04145532175377	post
post_18	51	60.06038303292246	post
post_18	51	54.27324655688363	post
post_18	51	56.59228900539172	post
post_18	51	69.93142588951957	post
post_18	51	64.45568788698166	post
post_18	51	59.088208093952716	post
post_18	51	57.603800698279564	post
post_18	51	74.98549658153524	post
post_18	51	54.89582096734601	post
post_18	51	69.25684031307746	post
post_18	51	52.80646538848595	post
post_18	51	50.98232771919342	post
post_18	51	58.73977800204288	post
post_18	51	45.700197385345085	post
post_18	51	57.546786326972416	post
post_18	51	67.59791692875156	post
post_18	51	65.96803121586244	post
post_18	51	51.89243176244912	post
post_18	51	74.47905922131757	post
post_18	51	50.9940125739594	post
post_18	51	55.75629819383753	post
post_18	51	84.30653022591997	post
post_18	51	74.01770027197345	post
post_18	51	74.5662391099887	post
post_18	51	58.353160093720994	post
post_18	51	68.21701634852982	post
post_18	51	55.70258559205332	post
post_18	51	47.12641283987795	post
post_18	51	68.25094511697773	post
post_18	51	55.134471618317754	post
post_18	51	79.81974975761419	post
post_18	51	54.65684492378972	post
post_18	51	57.51472412908674	post
post_18	51	59.72432475688536	post
post_18	51	71.06796782998589	post
post_18	51	64.23671869387516	post
post_18	51	43.854422882407555	post
post_18	51	77.4958367129404	post
post_18	51	84.45828610941396	post
post_18	51	80.26441833580748	post
post_18	51	60.6825684415799	post
post_18	51	46.40492116708133	post
post_18	51	43.3026184299999	post
post_18	51	59.47978974159722	post
post_18	51	69.01173683197658	post
post_18	51	65.4833180924298	post
post_18	51	58.697744832699144	post
post_18	51	60.64075555264972	post
post_18	51	67.42081658344952	post
post_18	51	84.34699378815408	post
post_18	51	53.09542543745853	post
post_18	51	53.22584833107173	post
post_18	51	49.15113711074165	post
post_18	51	51.20060290849306	post
post_18	51	58.041859280198004	post
post_18	51	71.12569091160226	post
post_18	51	67.00044536361222	post
post_20	23	63.415168541517	post
post_20	23	60.532659183273196	post
post_20	23	57.569775402193656	post
post_20	23	49.23747168436867	post
post_20	23	38.02978494959043	post
post_20	23	53.54876309881718	post
post_20	23	53.929074052155514	post
post_20	23	48.77173132402236	post
post_20	23	64.23253377404978	post
post_20	23	45.61907882465881	post
post_20	23	67.75984081248653	post
post_20	23	52.288566749441834	post
post_20	23	63.40491443899028	post
post_20	23	60.652368310028635	post
post_20	23	80.94075051220948	post
post_20	23	66.00203615211264	post
post_20	23	45.2181878486179	post
post_20	23	44.478805483444006	post
post_20	23	46.20290782884085	post
post_20	23	65.08925082557946	post
post_20	23	35.32895793789275	post
post_20	23	59.77858491015531	post
post_20	23	73.54178886807898	post
post_20	23	79.36191985790863	post
post_20	23	70.95690433473106	post
post_20	23	46.72856814285618	post
post_20	23	50.63155458143958	post
post_20	23	62.127313179704174	post
post_20	23	66.87969135920696	post
post_20	23	46.72166545754867	post
post_20	23	58.553726511544156	post
post_20	23	38.951275519906446	post
post_20	23	47.93967334167794	post
post_20	23	66.33719932451879	post
post_20	23	55.02400892299722	post
post_20	23	66.05562573986393	post
post_20	23	52.88300660767215	post
post_20	23	51.66414460978801	post
post_20	23	59.59772617570631	post
post_20	23	58.364596087451915	post
post_20	23	50.35286455731166	post
post_20	23	51.7495564123123	post
post_20	23	52.132674393982526	post
post_20	23	42.34341248746094	post
post_20	23	28.295048776101385	post
post_20	23	58.59961586553387	post
post_20	23	37.652580811337735	post
post_20	23	37.36719841292939	post
post_20	23	49.991112156729365	post
post_20	23	73.48786368278691	post
post_20	23	45.13758155534216	post
post_20	23	54.60065935755417	post
post_20	23	55.36061777000258	post
post_20	23	48.59645577115756	post
post_20	23	31.363163288206874	post
post_20	23	46.52368446705293	post
post_20	23	52.71063598611951	post
post_20	23	57.96363940731928	post
post_20	23	51.66782146862135	post
post_20	23	70.43669616186997	post
post_20	23	59.62366082401181	post
post_20	23	54.11586941601987	post
post_20	23	46.75153273184943	post
post_20	23	48.30633878300789	post
post_20	23	65.58795031238043	post
post_20	23	48.69205810101043	post
post_20	23	37.47029771121461	post
post_20	23	31.262600665728165	post
post_20	23	30.683417343792392	post
post_20	23	79.44134466333598	post
post_20	23	53.08544934001411	post
post_20	23	68.39985552123292	post
post_20	23	22.81739950150808	post
post_20	23	67.69397060412861	post
post_20	23	38.28702720849332	post
post_20	23	55.179726945228445	post
post_20	23	51.659255377444126	post
post_20	23	62.921660551397174	post
post_20	23	39.16412901770548	post
post_20	23	54.51727837292179	post
post_20	23	32.392489944902856	post
post_20	23	53.79413040337387	post
post_20	23	51.68994111263961	post
post_20	23	58.139414244126	post
post_20	23	59.21347836374911	post
post_20	23	63.901399658936214	post
post_20	23	56.14464667811929	post
post_20	23	46.77847688149929	post
post_20	23	52.21849899612898	post
post_20	23	60.57533807211463	post
post_20	23	46.69832140786971	post
post_20	23	42.20807396007189	post
post_20	23	38.589118979609424	post
post_20	23	68.88056227484236	post
post_20	23	57.416474323427586	post
post_20	23	73.5501730890533	post
post_20	23	57.11699677082301	post
post_20	23	48.49961638256107	post
post_20	23	68.02584302058081	post
post_20	23	56.435879196138714	post
post_24	52	82.35878179391892	post
post_24	52	63.071910339568404	post
post_24	52	74.60745723656137	post
post_24	52	60.06989512043883	post
post_24	52	68.01732859788052	post
post_24	52	57.09209331948507	post
post_24	52	70.59935473772991	post
post_24	52	91.87765861388871	post
post_24	52	75.89942465600404	post
post_24	52	60.013882767852024	post
post_24	52	72.38834840943724	post
post_24	52	71.49985115621278	post
post_24	52	77.12332991104468	post
post_24	52	44.99825823732048	post
post_24	52	76.838688360567	post
post_24	52	70.75338075899526	post
post_24	52	84.29097085874018	post
post_24	52	75.02558274446639	post
post_24	52	66.14092764945453	post
post_24	52	77.93251786360086	post
post_24	52	93.62117984634179	post
post_24	52	77.9426778785147	post
post_24	52	64.6060373226151	post
post_24	52	76.89694975729368	post
post_24	52	92.7398872007716	post
post_24	52	76.19102896923776	post
post_24	52	74.51501358581378	post
post_24	52	60.61526001078593	post
post_24	52	78.628738885682	post
post_24	52	88.50251454287665	post
post_24	52	49.38798226160714	post
post_24	52	97.01702752546468	post
post_24	52	84.82372140459019	post
post_24	52	80.64289990263566	post
post_24	52	86.56203535549476	post
post_24	52	78.45010094199644	post
post_24	52	67.98616703447802	post
post_24	52	57.267609196577865	post
post_24	52	73.43083287505678	post
post_24	52	71.0341233870767	post
post_24	52	52.6813615619218	post
post_24	52	63.044523056779646	post
post_24	52	60.358433717336936	post
post_24	52	77.34097981490042	post
post_24	52	47.35865117813595	post
post_24	52	37.342239081401054	post
post_24	52	67.55165151135124	post
post_24	52	78.91538554891302	post
post_24	52	62.031699631662896	post
post_24	52	73.99160349771851	post
post_24	52	69.898854201154	post
post_24	52	65.5115114974543	post
post_24	52	83.7983712999872	post
post_24	52	72.40594125335714	post
post_24	52	87.56751839535362	post
post_24	52	64.47288678824394	post
post_24	52	63.38950065352649	post
post_24	52	75.75026303716506	post
post_24	52	72.13067383424408	post
post_24	52	83.82853852589258	post
post_24	52	48.47712246749536	post
post_24	52	60.78669815269411	post
post_24	52	81.4577494124802	post
post_24	52	53.74377001830238	post
post_24	52	72.38068147923231	post
post_24	52	68.21513522872968	post
post_24	52	69.13431953451041	post
post_24	52	70.2541591723458	post
post_24	52	67.7882907492066	post
post_24	52	53.3849032027942	post
post_24	52	71.71526535674879	post
post_24	52	70.21267373651514	post
post_24	52	61.159081251406434	post
post_24	52	74.14940933472273	post
post_24	52	91.31362731461182	post
post_24	52	77.221363845952	post
post_24	52	72.90440118994101	post
post_24	52	73.07452877816111	post
post_24	52	73.78563757657325	post
post_24	52	81.71280638135859	post
post_24	52	83.74642998174835	post
post_24	52	62.823373932910094	post
post_24	52	69.2176328522919	post
post_24	52	63.775002253757414	post
post_24	52	56.98395008084726	post
post_24	52	87.16116966465799	post
post_24	52	71.66826201356582	post
post_24	52	60.70414426987296	post
post_24	52	84.57716500191329	post
post_24	52	47.41537604891347	post
post_24	52	71.42981339057441	post
post_24	52	68.3718043391222	post
post_24	52	69.25152109530141	post
post_24	52	70.47102101032445	post
post_24	52	62.66048024195321	post
post_24	52	81.16821883443191	post
post_24	52	64.41703117080507	post
post_24	52	86.48645667872862	post
post_24	52	84.8487583724255	post
post_24	52	55.70223220362537	post
post_45	49	51.43332787809549	post
post_45	49	57.41558881154066	post
post_45	49	69.44832256376738	post
post_45	49	74.85858478591501	post
post_45	49	73.98062784168822	post
post_45	49	80.23372402759942	post
post_45	49	57.23444161516708	post
post_45	49	70.62062327653292	post
post_45	49	68.04136510482003	post
post_45	49	57.32896282387675	post
post_45	49	85.44580410757607	post
post_45	49	76.56314408019318	post
post_45	49	47.90757995320615	post
post_45	49	77.10712680109664	post
post_45	49	80.26046986100674	post
post_45	49	73.5539231397357	post
post_45	49	64.22289299051955	post
post_45	49	70.9213212471985	post
post_45	49	79.19935073656657	post
post_45	49	80.9264350787338	post
post_45	49	60.15745147112839	post
post_45	49	86.23504455829	post
post_45	49	78.83272532625286	post
post_45	49	67.86558644845029	post
post_45	49	71.63122731743879	post
post_45	49	64.41313894632913	post
post_45	49	89.71335931087911	post
post_45	49	72.45332907470467	post
post_45	49	55.70528151579845	post
post_45	49	70.15465475772908	post
post_45	49	73.59493462507342	post
post_45	49	90.1639795298522	post
post_45	49	51.63527907942383	post
post_45	49	82.08424486664408	post
post_45	49	82.87814562694288	post
post_45	49	67.84746287107241	post
post_45	49	74.35967802744365	post
post_45	49	56.66680645547885	post
post_45	49	68.48570335575761	post
post_45	49	70.30901213122138	post
post_45	49	51.09256272187556	post
post_45	49	76.90245288312497	post
post_45	49	70.6338839610843	post
post_45	49	63.0418207736406	post
post_45	49	58.79417542767822	post
post_45	49	77.58846882123089	post
post_45	49	63.60565974114478	post
post_45	49	61.996651789440065	post
post_45	49	67.69009467906724	post
post_45	49	56.827851162260245	post
post_45	49	70.02905440943937	post
post_45	49	70.77509373006863	post
post_45	49	64.60061440830411	post
post_45	49	49.056162942544276	post
post_45	49	76.4569018668317	post
post_45	49	81.15759682691763	post
post_45	49	26.419725165457663	post
post_45	49	76.49455309045449	post
post_45	49	77.57388192402729	post
post_45	49	70.39683386484573	post
post_45	49	58.66170046665563	post
post_45	49	57.06234818544371	post
post_45	49	79.95273652167137	post
post_45	49	73.94059058691863	post
post_45	49	82.30150837661536	post
post_45	49	52.167754131633394	post
post_45	49	65.82126667501208	post
post_45	49	83.59301298266158	post
post_45	49	66.04347482445237	post
post_45	49	64.81116698355102	post
post_45	49	67.95782970233014	post
post_45	49	78.12680200619462	post
post_45	49	61.352037093275754	post
post_45	49	91.6589753197737	post
post_45	49	87.60320066958681	post
post_45	49	64.46191736469511	post
post_45	49	73.05869173995701	post
post_45	49	74.15753388604399	post
post_45	49	70.50673479090739	post
post_45	49	87.01945530411733	post
post_45	49	63.845940787736936	post
post_45	49	59.024668826810185	post
post_45	49	63.442720064196	post
post_45	49	64.95326982208375	post
post_45	49	59.39363989117366	post
post_45	49	59.63078828561354	post
post_45	49	73.7739973333982	post
post_45	49	71.04426905520316	post
post_45	49	53.546726108059275	post
post_45	49	82.6901505884679	post
post_45	49	59.78778112576895	post
post_45	49	45.20744526457472	post
post_45	49	74.65056319422865	post
post_45	49	57.41049886551251	post
post_45	49	72.15540860296446	post
post_45	49	73.46087424621616	post
post_45	49	70.85993014692394	post
post_45	49	76.36441609827051	post
post_45	49	71.8376702126545	post
post_45	49	71.35006939347537	post
post_15	58	72.12261135689835	post
post_15	58	74.34878152346948	post
post_15	58	68.28482487069759	post
post_15	58	65.4781282879674	post
post_15	58	78.20889902555479	post
post_15	58	87.61228373658315	post
post_15	58	65.59712564111065	post
post_15	58	89.49023888584989	post
post_15	58	75.293757522025	post
post_15	58	71.79511610969996	post
post_15	58	88.43124063955061	post
post_15	58	65.60464050019016	post
post_15	58	72.2565814095555	post
post_15	58	58.623515892618585	post
post_15	58	80.52788475175124	post
post_15	58	79.69181429700674	post
post_15	58	73.96754498030099	post
post_15	58	55.801487833463206	post
post_15	58	70.06480771408394	post
post_15	58	69.03214236525028	post
post_15	58	58.54877786337224	post
post_15	58	68.48335225895053	post
post_15	58	85.85859241533325	post
post_15	58	57.61950440619878	post
post_15	58	76.83112633965567	post
post_15	58	69.08906360210142	post
post_15	58	64.25408021868033	post
post_15	58	64.41182377174648	post
post_15	58	84.63251441883286	post
post_15	58	56.08522492294205	post
post_15	58	75.37799737745851	post
post_15	58	67.5231123539478	post
post_15	58	65.04381368591835	post
post_15	58	86.32443626489908	post
post_15	58	84.16839998282187	post
post_15	58	59.797045451796755	post
post_15	58	57.53225828893795	post
post_15	58	74.14535295194062	post
post_15	58	65.95917986432762	post
post_15	58	72.02286711017113	post
post_15	58	79.3435226110064	post
post_15	58	63.91325352271217	post
post_15	58	73.36851609235976	post
post_15	58	76.07081877401949	post
post_15	58	72.33381315283496	post
post_15	58	56.55353869899983	post
post_15	58	81.05385607892747	post
post_15	58	79.96649375913164	post
post_15	58	102.04412688468858	post
post_15	58	76.69372884017235	post
post_15	58	66.33612769185477	post
post_15	58	54.266911035154266	post
post_15	58	65.56324910859146	post
post_15	58	72.35398409054004	post
post_15	58	67.05467364503839	post
post_15	58	78.70200946254816	post
post_15	58	69.03206176727237	post
post_15	58	59.92711028665036	post
post_15	58	82.6713616368572	post
post_15	58	81.90535841331217	post
post_15	58	77.68694593682355	post
post_15	58	83.8014551930206	post
post_15	58	83.53063098341065	post
post_15	58	62.30306577585112	post
post_15	58	62.51671210381789	post
post_15	58	69.45210134997383	post
post_15	58	61.63625695408108	post
post_15	58	66.86891431887123	post
post_15	58	77.02970516091307	post
post_15	58	77.17812327033343	post
post_15	58	82.99880161414166	post
post_15	58	74.06969498817797	post
post_15	58	83.95441692651707	post
post_15	58	73.52918690557125	post
post_15	58	58.03333450669301	post
post_15	58	60.01930480834777	post
post_15	58	58.54560529004659	post
post_15	58	60.14252984845547	post
post_15	58	69.42955181575489	post
post_15	58	86.23580883281116	post
post_15	58	85.81704291938034	post
post_15	58	62.32248439912836	post
post_15	58	76.65711842226605	post
post_15	58	80.74711476895563	post
post_15	58	72.80537114798281	post
post_15	58	69.97240215093036	post
post_15	58	77.41355441327788	post
post_15	58	67.14418753352305	post
post_15	58	72.23423103636142	post
post_15	58	78.82486923765575	post
post_15	58	78.34201686661822	post
post_15	58	61.97383116863332	post
post_15	58	54.407904220412355	post
post_15	58	72.55111030003484	post
post_15	58	46.86396723595639	post
post_15	58	88.50714540899097	post
post_15	58	84.7885449467462	post
post_15	58	71.27167085982988	post
post_15	58	67.60952281579878	post
post_15	58	75.71444449308876	post
post_2	19	50.9761645520581	post
post_2	19	61.39906330664194	post
post_2	19	40.03960304975734	post
post_2	19	46.114456703652536	post
post_2	19	64.16988775712522	post
post_2	19	41.48741629714192	post
post_2	19	56.450324466927206	post
post_2	19	52.463651088783	post
post_2	19	54.71711537991215	post
post_2	19	57.05016020166036	post
post_2	19	61.809841589639205	post
post_2	19	50.379314668161115	post
post_2	19	65.02217497400684	post
post_2	19	78.52819208115115	post
post_2	19	34.35647004087143	post
post_2	19	58.43300800203493	post
post_2	19	53.54722827746335	post
post_2	19	54.95228964519277	post
post_2	19	46.81127678380206	post
post_2	19	66.5693122750754	post
post_2	19	49.04738296803639	post
post_2	19	50.135215034075046	post
post_2	19	47.11183596812932	post
post_2	19	46.114854055670996	post
post_2	19	58.966779629479326	post
post_2	19	42.84149703903617	post
post_2	19	48.546694267752585	post
post_2	19	51.825144978822586	post
post_2	19	55.146336913209666	post
post_2	19	34.335612227750474	post
post_2	19	47.80521245221646	post
post_2	19	43.32818466749193	post
post_2	19	62.99484593478938	post
post_2	19	51.23874878235261	post
post_2	19	75.39822003632334	post
post_2	19	52.30545468435707	post
post_2	19	52.359828875585464	post
post_2	19	43.14078303451818	post
post_2	19	41.19093956217404	post
post_2	19	59.315563957785635	post
post_2	19	60.461772347109125	post
post_2	19	57.31717736449779	post
post_2	19	53.349582229915264	post
post_2	19	44.16629806495916	post
post_2	19	57.86900889527453	post
post_2	19	38.82464899481805	post
post_2	19	58.53610702053207	post
post_2	19	56.58656277394734	post
post_2	19	54.64441659618951	post
post_2	19	59.34475020900941	post
post_2	19	46.36675922508801	post
post_2	19	41.70611645834614	post
post_2	19	50.90770189960441	post
post_2	19	55.70891780427463	post
post_2	19	51.84188345266284	post
post_2	19	55.473007435203066	post
post_2	19	66.61385344085905	post
post_2	19	50.54724898706691	post
post_2	19	63.71727649134097	post
post_2	19	58.591923789603	post
post_2	19	49.44205806944658	post
post_2	19	62.770644282503284	post
post_2	19	43.36134773641922	post
post_2	19	53.62026037070371	post
post_2	19	56.29083460122999	post
post_2	19	62.00668517507018	post
post_2	19	51.93929665042325	post
post_2	19	61.50026162535719	post
post_2	19	50.18447921746666	post
post_2	19	63.86596720945966	post
post_2	19	40.4571029683007	post
post_2	19	56.67574305369135	post
post_2	19	46.9815325368081	post
post_2	19	75.95912030918225	post
post_2	19	64.9974492316131	post
post_2	19	47.71604748358937	post
post_2	19	66.13273904482028	post
post_2	19	36.62689992590992	post
post_2	19	48.438103362415	post
post_2	19	59.87299677010589	post
post_2	19	59.971840617617374	post
post_2	19	55.78872151754679	post
post_2	19	51.150851045721296	post
post_2	19	57.973111188837855	post
post_2	19	46.297333357985636	post
post_2	19	66.01573527720949	post
post_2	19	56.54816366850002	post
post_2	19	42.28256226841755	post
post_2	19	63.21894229992409	post
post_2	19	42.57397943979901	post
post_2	19	61.64843436286114	post
post_2	19	50.131072816804284	post
post_2	19	60.69685659508755	post
post_2	19	56.35597109370785	post
post_2	19	58.52149423341675	post
post_2	19	38.47462251404027	post
post_2	19	84.46931096563915	post
post_2	19	18.45488904472262	post
post_2	19	57.814130214560215	post
post_2	19	50.66847194796583	post
post_34	39	55.03657096708961	post
post_34	39	80.4208201204492	post
post_34	39	54.75121949140267	post
post_34	39	98.75573756129572	post
post_34	39	72.37869622073714	post
post_34	39	63.87007486862119	post
post_34	39	58.51402436530779	post
post_34	39	77.56705019668212	post
post_34	39	57.450500262376444	post
post_34	39	53.9253047471862	post
post_34	39	66.8222691628309	post
post_34	39	53.73577672319027	post
post_34	39	56.87807282036532	post
post_34	39	57.142966447247375	post
post_34	39	69.73910885893021	post
post_34	39	81.50588779097733	post
post_34	39	80.64853054817253	post
post_34	39	68.7781692482665	post
post_34	39	46.00324216868247	post
post_34	39	78.83108184442614	post
post_34	39	74.0635918220054	post
post_34	39	61.90571264505157	post
post_34	39	76.128027810896	post
post_34	39	59.07114705733882	post
post_34	39	61.983970523335195	post
post_34	39	80.38604829831105	post
post_34	39	53.80945875875774	post
post_34	39	48.61417173072919	post
post_34	39	66.27918685746006	post
post_34	39	80.9176703609128	post
post_34	39	55.87502256434732	post
post_34	39	77.48364463353505	post
post_34	39	74.67539283990908	post
post_34	39	72.67559758079776	post
post_34	39	56.305484711997636	post
post_34	39	69.86044939239116	post
post_34	39	61.473808089717544	post
post_34	39	65.88633680087361	post
post_34	39	66.59033872611434	post
post_34	39	73.36313993911008	post
post_34	39	64.40723597885815	post
post_34	39	85.31145461358366	post
post_34	39	48.43902693326851	post
post_34	39	59.534341861541826	post
post_34	39	50.052148731562355	post
post_34	39	73.65466486175153	post
post_34	39	62.72799011848258	post
post_34	39	59.06512924238158	post
post_34	39	68.52309324062017	post
post_34	39	71.13340929065988	post
post_34	39	73.9669325290773	post
post_34	39	59.05245119677504	post
post_34	39	49.96862939074689	post
post_34	39	77.73139228654802	post
post_34	39	62.80548642789462	post
post_34	39	66.42102673046422	post
post_34	39	68.43934771824934	post
post_34	39	63.94571503765041	post
post_34	39	74.96507282588705	post
post_34	39	59.87074298286429	post
post_34	39	80.8561737889849	post
post_34	39	57.63461788466789	post
post_34	39	59.48806558663752	post
post_34	39	62.29907544700353	post
post_34	39	68.65065719990122	post
post_34	39	72.9746625762399	post
post_34	39	63.709851629880134	post
post_34	39	49.63566485990359	post
post_34	39	81.30905792277473	post
post_34	39	81.39890841687375	post
post_34	39	57.31662466627767	post
post_34	39	64.43953000587528	post
post_34	39	76.4932838047433	post
post_34	39	72.52694554757119	post
post_34	39	68.69219522057024	post
post_34	39	69.16049204651844	post
post_34	39	80.58602340971255	post
post_34	39	78.6336386566184	post
post_34	39	57.43827099468063	post
post_34	39	51.08129139250664	post
post_34	39	77.99259967021426	post
post_34	39	67.34383699002004	post
post_34	39	45.21890276756578	post
post_34	39	69.3543123769591	post
post_34	39	61.736863418767534	post
post_34	39	67.3859875396653	post
post_34	39	67.79322000383013	post
post_34	39	62.71621967955068	post
post_34	39	52.59531690120344	post
post_34	39	75.0515364382857	post
post_34	39	59.233096210251986	post
post_34	39	57.471538474762355	post
post_34	39	71.98366527347655	post
post_34	39	80.7455794365844	post
post_34	39	71.3269812319818	post
post_34	39	74.95682146482348	post
post_34	39	71.96722445200747	post
post_34	39	70.876780861331	post
post_34	39	73.09450315961752	post
post_34	39	90.63038469624495	post
post_42	63	87.36940407569932	post
post_42	63	62.41493957564477	post
post_42	63	74.47036203527502	post
post_42	63	73.93735973895109	post
post_42	63	63.22506005963047	post
post_42	63	71.09061275934204	post
post_42	63	62.75760107893691	post
post_42	63	86.3508267068442	post
post_42	63	71.10356410050609	post
post_42	63	78.95739974919105	post
post_42	63	74.37431838589077	post
post_42	63	60.64534279679341	post
post_42	63	76.68232856710333	post
post_42	63	73.31125258852607	post
post_42	63	65.8381571289059	post
post_42	63	78.9050282385262	post
post_42	63	70.43700322771947	post
post_42	63	78.64821263452458	post
post_42	63	79.21396637408672	post
post_42	63	74.66828455867201	post
post_42	63	66.04044407958997	post
post_42	63	71.95286184909	post
post_42	63	78.14008419253186	post
post_42	63	64.26549814006984	post
post_42	63	70.32469605172908	post
post_42	63	82.58334464212447	post
post_42	63	63.12697217580715	post
post_42	63	68.83118713725968	post
post_42	63	57.67365067045764	post
post_42	63	84.0508807293413	post
post_42	63	76.38095823625365	post
post_42	63	62.73593759932375	post
post_42	63	68.9011038440139	post
post_42	63	63.2036614735237	post
post_42	63	68.78366579412848	post
post_42	63	67.2073969435112	post
post_42	63	70.41901086689357	post
post_42	63	88.55739650502112	post
post_42	63	69.05267527875148	post
post_42	63	67.71663033908655	post
post_42	63	67.33224598406184	post
post_42	63	71.37245192524774	post
post_42	63	71.6486648526074	post
post_42	63	72.54979910855468	post
post_42	63	69.00837377709144	post
post_42	63	75.01240371083001	post
post_42	63	62.93749242281925	post
post_42	63	63.44388377292293	post
post_42	63	66.38040406030744	post
post_42	63	67.59512489510776	post
post_42	63	56.63038414617696	post
post_42	63	67.59637585815948	post
post_42	63	96.82727414746167	post
post_42	63	82.18195415086288	post
post_42	63	62.69650536343172	post
post_42	63	82.52943477996291	post
post_42	63	75.52630081884294	post
post_42	63	84.88332451366463	post
post_42	63	71.44301087676084	post
post_42	63	70.658328105083	post
post_42	63	74.55751720148103	post
post_42	63	64.11508729143165	post
post_42	63	84.88711348245825	post
post_42	63	58.12368762275668	post
post_42	63	72.9700441502671	post
post_42	63	89.18505098838227	post
post_42	63	73.02001678214312	post
post_42	63	85.53308001425992	post
post_42	63	81.09092369219402	post
post_42	63	72.26969843873805	post
post_42	63	83.11554955098597	post
post_42	63	68.64703591850724	post
post_42	63	68.85602179142127	post
post_42	63	69.07523611754392	post
post_42	63	62.925388897458525	post
post_42	63	60.94375536969948	post
post_42	63	69.55691548880118	post
post_42	63	70.9959199815009	post
post_42	63	63.82763219042854	post
post_42	63	77.85671213071515	post
post_42	63	89.12726073064972	post
post_42	63	83.58496557973977	post
post_42	63	72.20263434587875	post
post_42	63	70.89219768225674	post
post_42	63	73.16504650827802	post
post_42	63	60.35191501803615	post
post_42	63	65.46723394746	post
post_42	63	68.33988191292512	post
post_42	63	55.51463340642165	post
post_42	63	68.75615562280257	post
post_42	63	62.25858092519247	post
post_42	63	66.54249439631008	post
post_42	63	59.50796589128622	post
post_42	63	83.3693768523896	post
post_42	63	67.86246251591827	post
post_42	63	74.91134961444538	post
post_42	63	65.44103837933116	post
post_42	63	72.45168936973027	post
post_42	63	72.88206039760138	post
post_42	63	58.356224101280844	post
post_5	70	70.1640396928938	post
post_5	70	85.4692255332675	post
post_5	70	82.31894602658745	post
post_5	70	90.9863988466151	post
post_5	70	95.40598100949273	post
post_5	70	86.92605119607137	post
post_5	70	89.7349221662892	post
post_5	70	68.19239259514215	post
post_5	70	81.36165045609775	post
post_5	70	95.86827038722433	post
post_5	70	73.50303260879805	post
post_5	70	62.301804498652274	post
post_5	70	92.83926966904346	post
post_5	70	86.3887482504546	post
post_5	70	67.97476128642359	post
post_5	70	74.33832075633505	post
post_5	70	76.71341577184737	post
post_5	70	54.483969780706666	post
post_5	70	77.56980016620469	post
post_5	70	85.22343487819485	post
post_5	70	74.46252718242023	post
post_5	70	74.924572620995	post
post_5	70	75.98414232373628	post
post_5	70	89.84862719979235	post
post_5	70	71.0203104659461	post
post_5	70	84.30691844807212	post
post_5	70	77.13077390163963	post
post_5	70	81.0600439682848	post
post_5	70	84.49002081707869	post
post_5	70	70.32135622430074	post
post_5	70	78.44949423042645	post
post_5	70	55.68227372087092	post
post_5	70	75.53859709163477	post
post_5	70	59.90834990497051	post
post_5	70	78.45930534536821	post
post_5	70	69.07293760030154	post
post_5	70	87.60843260212778	post
post_5	70	82.3882732720153	post
post_5	70	84.73275667016124	post
post_5	70	80.63016232151637	post
post_5	70	75.03439288035146	post
post_5	70	72.50976683448027	post
post_5	70	63.34661604187595	post
post_5	70	71.79131667244953	post
post_5	70	69.75735365603583	post
post_5	70	74.8147959588177	post
post_5	70	66.60485492070578	post
post_5	70	80.89481245782049	post
post_5	70	86.36675737361004	post
post_5	70	79.49453889275335	post
post_5	70	70.78761770013358	post
post_5	70	78.36213926830641	post
post_5	70	84.19764898286917	post
post_5	70	73.17037379890543	post
post_5	70	77.87797259583428	post
post_5	70	71.44509454572804	post
post_5	70	75.87352895070103	post
post_5	70	71.84004549543056	post
post_5	70	81.23399774736684	post
post_5	70	72.86144207889805	post
post_5	70	73.27605338890447	post
post_5	70	81.53347829838374	post
post_5	70	83.89413429129887	post
post_5	70	78.30322603505076	post
post_5	70	83.91078959280604	post
post_5	70	93.91085950394947	post
post_5	70	71.68264587419775	post
post_5	70	80.36278537560861	post
post_5	70	73.75933146634948	post
post_5	70	79.80798079784986	post
post_5	70	87.41961352584816	post
post_5	70	80.3936372214223	post
post_5	70	77.55541641330085	post
post_5	70	79.31751491148003	post
post_5	70	93.4251391271893	post
post_5	70	81.46240740300041	post
post_5	70	86.92381505587447	post
post_5	70	87.34546433118481	post
post_5	70	94.9451316008808	post
post_5	70	71.7514531132178	post
post_5	70	69.9319263255037	post
post_5	70	70.52536188034153	post
post_5	70	74.0629545211444	post
post_5	70	80.77261215998777	post
post_5	70	87.95954720438337	post
post_5	70	87.01564507603375	post
post_5	70	76.08332621760324	post
post_5	70	67.75116335716736	post
post_5	70	83.86096749733602	post
post_5	70	84.28810752422585	post
post_5	70	69.17747999909787	post
post_5	70	74.47053277721943	post
post_5	70	60.69654335492542	post
post_5	70	82.81542272169314	post
post_5	70	81.03593835265657	post
post_5	70	93.34132699503245	post
post_5	70	76.81508355953727	post
post_5	70	77.04956106948931	post
post_5	70	80.60201629541258	post
post_5	70	76.52945603735427	post
post_14	84	88.31217822538109	post
post_14	84	70.7000363241985	post
post_14	84	81.00184889335415	post
post_14	84	84.2530923094254	post
post_14	84	72.08594477935532	post
post_14	84	93.63317917345489	post
post_14	84	80.6258891251711	post
post_14	84	90.58134102367684	post
post_14	84	74.07615476368927	post
post_14	84	69.93090324768217	post
post_14	84	72.04158180110373	post
post_14	84	73.48257978870764	post
post_14	84	83.78363718087282	post
post_14	84	86.28222995409125	post
post_14	84	75.6255781833793	post
post_14	84	78.56274855872243	post
post_14	84	88.97182974500733	post
post_14	84	93.15833628547158	post
post_14	84	62.02436695314337	post
post_14	84	87.13003599283175	post
post_14	84	95.30212979730796	post
post_14	84	75.80281999534448	post
post_14	84	88.75322300062146	post
post_14	84	75.59082516139846	post
post_14	84	89.65931397313858	post
post_14	84	88.42613343769071	post
post_14	84	97.21094056468255	post
post_14	84	81.26446651201051	post
post_14	84	79.45352540306862	post
post_14	84	86.97259117641315	post
post_14	84	85.72339700997105	post
post_14	84	79.01309007362602	post
post_14	84	89.42931349944479	post
post_14	84	75.75215564997815	post
post_14	84	96.15668532711027	post
post_14	84	92.98873514275193	post
post_14	84	84.25073418324237	post
post_14	84	90.4925829654149	post
post_14	84	78.41708174846852	post
post_14	84	74.6327469848173	post
post_14	84	80.61259826870791	post
post_14	84	78.5143040882117	post
post_14	84	91.90652512822159	post
post_14	84	83.60107965038875	post
post_14	84	93.96639035329717	post
post_14	84	98.17080868796937	post
post_14	84	68.40179696516698	post
post_14	84	101.62167325408915	post
post_14	84	105.52522191726686	post
post_14	84	87.84539769814847	post
post_14	84	70.4326066578283	post
post_14	84	75.09662474146323	post
post_14	84	80.72991592082735	post
post_14	84	83.80258682734623	post
post_14	84	77.37565327509489	post
post_14	84	84.76882257699948	post
post_14	84	87.42356098494339	post
post_14	84	95.56314602506342	post
post_14	84	87.54525090321923	post
post_14	84	79.19177747196152	post
post_14	84	75.27727666000263	post
post_14	84	97.55451296450603	post
post_14	84	74.42712209255643	post
post_14	84	78.37994206111195	post
post_14	84	92.57997677519943	post
post_14	84	80.1553379175002	post
post_14	84	92.46475679870183	post
post_14	84	78.14489415806455	post
post_14	84	94.75937462250948	post
post_14	84	87.65511495166118	post
post_14	84	76.52639603903975	post
post_14	84	64.95592850758761	post
post_14	84	64.60143284135076	post
post_14	84	76.40317422916448	post
post_14	84	79.1329685293806	post
post_14	84	86.24986768163734	post
post_14	84	86.78944131367616	post
post_14	84	95.71112419020128	post
post_14	84	93.79151654920835	post
post_14	84	84.47334934046896	post
post_14	84	81.45276858543069	post
post_14	84	104.54601277562838	post
post_14	84	90.28896378341304	post
post_14	84	94.14847767807395	post
post_14	84	84.27767230600355	post
post_14	84	98.33887437130912	post
post_14	84	84.84174529352212	post
post_14	84	94.69380676814899	post
post_14	84	70.04109308605238	post
post_14	84	90.51393465412482	post
post_14	84	69.57880398402881	post
post_14	84	98.19909634855728	post
post_14	84	81.29693034213834	post
post_14	84	86.973293538248015	post
post_14	84	81.35762054746674	post
post_14	84	75.12160410107957	post
post_14	84	92.43253680909883	post
post_14	84	94.91119818867298	post
post_14	84	91.94271358387199	post
post_14	84	61.48701876389261	post
post_29	62	76.63640216017907	post
post_29	62	90.2138366683033	post
post_29	62	100.8668679519469	post
post_29	62	62.327911014338085	post
post_29	62	84.77474535014477	post
post_29	62	86.39279626480707	post
post_29	62	79.15422324800946	post
post_29	62	65.24768271155176	post
post_29	62	87.41193333270293	post
post_29	62	72.33158893063731	post
post_29	62	83.901150490162	post
post_29	62	70.50671237597113	post
post_29	62	74.16020278322387	post
post_29	62	72.7972259455852	post
post_29	62	73.71232283027432	post
post_29	62	76.57703081889467	post
post_29	62	87.84657834086629	post
post_29	62	83.03858869872617	post
post_29	62	97.41015701366105	post
post_29	62	95.3918755756835	post
post_29	62	72.70905605593792	post
post_29	62	89.37600254644526	post
post_29	62	71.62902586599931	post
post_29	62	80.09118046605444	post
post_29	62	83.43580241690957	post
post_29	62	85.38994246625292	post
post_29	62	86.51595389465747	post
post_29	62	94.03816303548425	post
post_29	62	81.56568856309808	post
post_29	62	83.85865586578292	post
post_29	62	87.09669905710433	post
post_29	62	92.85556858676836	post
post_29	62	98.02698945852951	post
post_29	62	84.09826349437246	post
post_29	62	75.54241762515377	post
post_29	62	75.39613096214384	post
post_29	62	86.50110796528647	post
post_29	62	75.35237173128458	post
post_29	62	74.28604992207497	post
post_29	62	83.14272390745971	post
post_29	62	67.58371499453865	post
post_29	62	83.65792735301972	post
post_29	62	67.84944138087015	post
post_29	62	76.1404045288382	post
post_29	62	72.13137222173897	post
post_29	62	80.98089426854905	post
post_29	62	62.82486656408487	post
post_29	62	73.69076480941708	post
post_29	62	70.37816252258868	post
post_29	62	78.60552449723777	post
post_29	62	59.808310297650486	post
post_29	62	87.56154199307254	post
post_29	62	81.21950210551967	post
post_29	62	94.02943305660114	post
post_29	62	75.142695252673	post
post_29	62	85.44897797517626	post
post_29	62	85.10651350600497	post
post_29	62	87.7053404241009	post
post_29	62	77.28172735540662	post
post_29	62	69.43365071078647	post
post_29	62	76.02863333492512	post
post_29	62	76.62585822174643	post
post_29	62	87.20166270334317	post
post_29	62	87.49950361351539	post
post_29	62	81.65476911073124	post
post_29	62	89.53644007495296	post
post_29	62	79.89807058890251	post
post_29	62	72.05392320237536	post
post_29	62	92.77137713570274	post
post_29	62	78.5141244702976	post
post_29	62	77.28261785120768	post
post_29	62	98.84615036424114	post
post_29	62	82.32426547938364	post
post_29	62	74.04026694221619	post
post_29	62	84.16292258886212	post
post_29	62	81.91278381642185	post
post_29	62	73.3224430486246	post
post_29	62	71.99445853082975	post
post_29	62	75.22688159850962	post
post_29	62	73.8642221205291	post
post_29	62	75.51749903180774	post
post_29	62	82.73430906664113	post
post_29	62	73.86303924610651	post
post_29	62	87.37140029239694	post
post_29	62	73.84944270512753	post
post_29	62	74.1487441031047	post
post_29	62	76.92975823568325	post
post_29	62	77.5731559466258	post
post_29	62	76.00004976519705	post
post_29	62	77.56231825231112	post
post_29	62	74.17472585737747	post
post_29	62	81.05858618341335	post
post_29	62	72.50721993921114	post
post_29	62	76.36106147804787	post
post_29	62	86.01091478293368	post
post_29	62	76.3530169886514	post
post_29	62	77.32636150809323	post
post_29	62	79.81839058716126	post
post_29	62	68.28225201887128	post
post_29	62	77.85359794375552	post
post_30	60	68.09027532247572	post
post_30	60	77.36670641774964	post
post_30	60	69.35990181389218	post
post_30	60	63.03429851560803	post
post_30	60	77.51497377705616	post
post_30	60	66.59714084620471	post
post_30	60	72.01521641907694	post
post_30	60	79.97424821192271	post
post_30	60	72.68019426034046	post
post_30	60	82.47656506110924	post
post_30	60	70.77349387771615	post
post_30	60	83.62501849356191	post
post_30	60	71.63279408122432	post
post_30	60	79.26702175462263	post
post_30	60	80.55655693882142	post
post_30	60	75.33830467569473	post
post_30	60	60.541993808052304	post
post_30	60	59.23328212170306	post
post_30	60	68.36672920667195	post
post_30	60	81.07726406782324	post
post_30	60	73.277838007706393	post
post_30	60	84.918768270806	post
post_30	60	62.23115449920859	post
post_30	60	57.56644631988737	post
post_30	60	70.81815120124942	post
post_30	60	65.26823615008425	post
post_30	60	64.34412370665882	post
post_30	60	75.2049277050309	post
post_30	60	73.17917449073843	post
post_30	60	77.53138357596568	post
post_30	60	62.881383466173446	post
post_30	60	75.07918909278001	post
post_30	60	64.1308387320063	post
post_30	60	77.51465255200617	post
post_30	60	74.93061750089042	post
post_30	60	92.76247928013322	post
post_30	60	79.50597841194433	post
post_30	60	63.664455922036616	post
post_30	60	74.01600985236004	post
post_30	60	82.62403177303106	post
post_30	60	71.27801711276615	post
post_30	60	62.40525523107263	post
post_30	60	70.45656637029231	post
post_30	60	53.207412962285325	post
post_30	60	61.979862237366696	post
post_30	60	88.5923920659358	post
post_30	60	71.65526814587547	post
post_30	60	75.1668767583412	post
post_30	60	70.64120350924665	post
post_30	60	73.37058003267995	post
post_30	60	63.156273154272036	post
post_30	60	83.98996546292254	post
post_30	60	53.86543571276627	post
post_30	60	77.66886011473439	post
post_30	60	72.1548712214251	post
post_30	60	79.94670899993363	post
post_30	60	74.03797704247975	post
post_30	60	77.04142106852589	post
post_30	60	75.61618413731311	post
post_30	60	72.67225486913317	post
post_30	60	82.03453017124716	post
post_30	60	88.78640267706821	post
post_30	60	60.02599672415191	post
post_30	60	57.04960194969212	post
post_30	60	71.79955057143763	post
post_30	60	89.83952295743455	post
post_30	60	71.82842913445354	post
post_30	60	79.10805172051542	post
post_30	60	70.47491875018808	post
post_30	60	63.99932227818051	post
post_30	60	66.05456757735037	post
post_30	60	64.765032710689	post
post_30	60	49.112034144843626	post
post_30	60	62.850032415167895	post
post_30	60	64.95903640332726	post
post_30	60	79.40752834867213	post
post_30	60	86.2616554184852	post
post_30	60	73.50009584018215	post
post_30	60	58.58210297153074	post
post_30	60	59.63190707323281	post
post_30	60	72.6650887229565	post
post_30	60	71.76654370586023	post
post_30	60	75.849550492233	post
post_30	60	65.56167911890716	post
post_30	60	56.11744383157282	post
post_30	60	80.09736162749749	post
post_30	60	52.31152851020838	post
post_30	60	68.65747282277938	post
post_30	60	80.68669529463725	post
post_30	60	75.24739411405501	post
post_30	60	73.00359250251289	post
post_30	60	52.85333273786723	post
post_30	60	73.86401420714674	post
post_30	60	66.90767462234335	post
post_30	60	77.70100229762129	post
post_30	60	69.85380069915055	post
post_30	60	82.1929302460494	post
post_30	60	76.08039677063104	post
post_30	60	59.114659052967816	post
post_30	60	85.01814520842845	post
post_21	69	83.40176078771154	post
post_21	69	72.23233756604267	post
post_21	69	85.66094808001989	post
post_21	69	70.09123163405953	post
post_21	69	92.53052496487334	post
post_21	69	74.9054479796578	post
post_21	69	77.78987066911357	post
post_21	69	62.25457967083852	post
post_21	69	64.34452886988558	post
post_21	69	78.97814309504375	post
post_21	69	68.22213080687197	post
post_21	69	85.51768779947724	post
post_21	69	85.01561012154346	post
post_21	69	83.57792458707665	post
post_21	69	69.72252654415226	post
post_21	69	71.10285768362473	post
post_21	69	82.2931743573448	post
post_21	69	82.04739613722293	post
post_21	69	67.43913124050943	post
post_21	69	70.63114723881392	post
post_21	69	81.46379803338937	post
post_21	69	86.06547112603457	post
post_21	69	69.8722121308098	post
post_21	69	82.68353702981707	post
post_21	69	67.37682727622708	post
post_21	69	86.31667932648955	post
post_21	69	70.11899416860238	post
post_21	69	89.03021849979092	post
post_21	69	67.21507730800367	post
post_21	69	66.82464216072353	post
post_21	69	87.64133217759574	post
post_21	69	80.63648162445435	post
post_21	69	56.96349942488034	post
post_21	69	79.44011902471686	post
post_21	69	75.18783381540264	post
post_21	69	77.43899805544181	post
post_21	69	73.99540505895932	post
post_21	69	71.5451765358646	post
post_21	69	69.62429030371953	post
post_21	69	80.01673230479733	post
post_21	69	71.20988865275534	post
post_21	69	81.63522010232445	post
post_21	69	97.38178317188272	post
post_21	69	98.27684669723733	post
post_21	69	81.0514871389662	post
post_21	69	85.79684871472405	post
post_21	69	80.09998817600918	post
post_21	69	67.67480827707152	post
post_21	69	59.618918069653894	post
post_21	69	59.69863704411295	post
post_21	69	70.21884173257043	post
post_21	69	83.51755628912233	post
post_21	69	76.6032718419953	post
post_21	69	76.38244742915411	post
post_21	69	63.912845006573974	post
post_21	69	71.5420187821547	post
post_21	69	77.6054902675501	post
post_21	69	67.98181887311722	post
post_21	69	63.3247501234081	post
post_21	69	63.6855687463681	post
post_21	69	62.248687796755945	post
post_21	69	90.88590125817034	post
post_21	69	67.56810681744015	post
post_21	69	73.77794004757112	post
post_21	69	87.94352856188601	post
post_21	69	89.65663787250743	post
post_21	69	57.81901659737681	post
post_21	69	59.663353541535905	post
post_21	69	76.83184591226124	post
post_21	69	79.86573506016111	post
post_21	69	79.88237110746884	post
post_21	69	74.1081522536789	post
post_21	69	78.81246081783947	post
post_21	69	75.43247502355291	post
post_21	69	61.3129094637312	post
post_21	69	91.64271362104927	post
post_21	69	90.59430002740424	post
post_21	69	62.1857576183358	post
post_21	69	82.62848178752257	post
post_21	69	97.70802465473025	post
post_21	69	74.99332906014598	post
post_21	69	71.38579995347327	post
post_21	69	73.27153253525256	post
post_21	69	79.9869570172051	post
post_21	69	63.481456438736714	post
post_21	69	57.52088260965274	post
post_21	69	71.34478917094353	post
post_21	69	74.72483631448594	post
post_21	69	69.43249142411827	post
post_21	69	95.3053435334487	post
post_21	69	64.99859896004611	post
post_21	69	96.41873926420384	post
post_21	69	84.6067683560747	post
post_21	69	74.73525366661626	post
post_21	69	87.00401365991046	post
post_21	69	74.0177264586052	post
post_21	69	74.75767646195048	post
post_21	69	63.591829418070255	post
post_21	69	63.951866714306945	post
post_21	69	83.3992155696298	post
post_37	49	63.82883919167158	post
post_37	49	67.01697143466325	post
post_37	49	65.12555530430033	post
post_37	49	73.35078246396324	post
post_37	49	73.71692600852526	post
post_37	49	64.20786981601184	post
post_37	49	63.885214264833095	post
post_37	49	73.97405047949502	post
post_37	49	57.178911436684125	post
post_37	49	76.10772635455871	post
post_37	49	69.46141887149972	post
post_37	49	72.44392250632988	post
post_37	49	72.08452028805692	post
post_37	49	92.06315751872951	post
post_37	49	62.412573942415364	post
post_37	49	91.76247244894061	post
post_37	49	72.85932926563272	post
post_37	49	56.636644305365	post
post_37	49	68.46119986825339	post
post_37	49	63.91894735661312	post
post_37	49	65.53418620784767	post
post_37	49	68.48977684504798	post
post_37	49	63.43292332503267	post
post_37	49	65.94175033358908	post
post_37	49	64.09156537368067	post
post_37	49	75.57514247257488	post
post_37	49	57.442579417588874	post
post_37	49	64.63154198188978	post
post_37	49	68.81712020703809	post
post_37	49	82.05826315862794	post
post_37	49	68.81879803561601	post
post_37	49	76.3099814067052	post
post_37	49	46.09461672606069	post
post_37	49	72.84910558374929	post
post_37	49	87.79253243532045	post
post_37	49	76.658877595945	post
post_37	49	49.84555975552405	post
post_37	49	63.86107077121491	post
post_37	49	73.0217018566937	post
post_37	49	68.27385116084956	post
post_37	49	78.0370266589278	post
post_37	49	66.45546938332016	post
post_37	49	66.27832479790348	post
post_37	49	66.64526883876371	post
post_37	49	75.98377609024571	post
post_37	49	65.39840774310231	post
post_37	49	67.3200332815382	post
post_37	49	89.12083743570167	post
post_37	49	85.32068380246525	post
post_37	49	77.946208399877	post
post_37	49	73.99964326154678	post
post_37	49	76.45010573412212	post
post_37	49	66.77058093814225	post
post_37	49	69.17803753444898	post
post_37	49	66.13610701189032	post
post_37	49	50.32297808486118	post
post_37	49	73.66154555925958	post
post_37	49	58.584771985995104	post
post_37	49	71.36149069881279	post
post_37	49	68.11420233462118	post
post_37	49	67.28779754320234	post
post_37	49	73.13633975474175	post
post_37	49	59.60371395357876	post
post_37	49	54.810216699088436	post
post_37	49	57.42212703065439	post
post_37	49	63.44189970557473	post
post_37	49	59.68781278424947	post
post_37	49	72.02008329459073	post
post_37	49	87.06439721731134	post
post_37	49	69.72310727252514	post
post_37	49	69.55756346775075	post
post_37	49	65.59220876753318	post
post_37	49	70.46812286634135	post
post_37	49	67.58385650316431	post
post_37	49	67.9157479690293	post
post_37	49	75.41088498981327	post
post_37	49	71.24877499595851	post
post_37	49	67.97272563489086	post
post_37	49	70.55431663224975	post
post_37	49	54.63987883580858	post
post_37	49	68.9389162962547	post
post_37	49	89.50483001410572	post
post_37	49	74.22144980587298	post
post_37	49	74.18815678920959	post
post_37	49	75.82209845131645	post
post_37	49	73.96672998528572	post
post_37	49	60.426259911835515	post
post_37	49	88.73147718591747	post
post_37	49	60.270345819688245	post
post_37	49	72.35091450634944	post
post_37	49	68.07599904747042	post
post_37	49	67.68119978622316	post
post_37	49	68.24700754250435	post
post_37	49	53.11411888975643	post
post_37	49	54.24514983900841	post
post_37	49	77.77200399897394	post
post_37	49	47.744153353534934	post
post_37	49	75.28256448641312	post
post_37	49	64.91259236867755	post
[truncated: 3,101 more rows]
