# Supplementary material for: Single-cell immune aging clocks reveal inter-individual heterogeneity during infection and vaccination
Source: Nat Aging. 2025 Mar 5;5(4):607–21. doi: 10.1038/s43587-025-00819-z (PMC12003178; doi:10.1038/s43587-025-00819-z)
Supplement: Supplementary file 8 — Statistical source data. [file 43587_2025_819_MOESM8_ESM.zip › SD_EF3/MONO_mhh_fordistribution.txt]

donor_id	age	Prediction	condition
post_4	32	29.365157737833336	post
post_4	32	29.823178182628745	post
post_4	32	21.504982803244747	post
post_4	32	48.75643952108293	post
post_4	32	36.4663701805559	post
post_4	32	47.1140623450554	post
post_4	32	37.421899294646025	post
post_4	32	31.112798759477347	post
post_4	32	45.18295712919443	post
post_4	32	28.43905126191213	post
post_4	32	32.60229212870777	post
post_4	32	51.83248584456091	post
post_4	32	27.32217850350271	post
post_4	32	60.10202710535149	post
post_4	32	38.13435920891583	post
post_4	32	25.35320193260091	post
post_4	32	30.24762416431751	post
post_4	32	33.17683610319304	post
post_4	32	57.226115619775896	post
post_4	32	43.64112560469301	post
post_4	32	42.092128290423936	post
post_4	32	51.090336122138126	post
post_4	32	36.38102826496606	post
post_4	32	32.71370614467852	post
post_4	32	44.84043633422317	post
post_4	32	38.138695646181745	post
post_4	32	42.64501758592906	post
post_4	32	31.88083843857486	post
post_4	32	29.129198472178647	post
post_4	32	47.51754782614189	post
post_4	32	34.889868389354454	post
post_4	32	51.651147570241335	post
post_4	32	31.19687143466305	post
post_4	32	27.382446914219624	post
post_4	32	37.63523621653839	post
post_4	32	33.70707530994897	post
post_4	32	49.86629162088758	post
post_4	32	23.593074870374377	post
post_4	32	34.87746022098249	post
post_4	32	45.905214002350256	post
post_4	32	51.89866898074623	post
post_4	32	45.97141854576988	post
post_4	32	31.847507475877556	post
post_4	32	26.81851927290812	post
post_4	32	52.98462859491488	post
post_4	32	56.05700238483258	post
post_4	32	38.00755449864603	post
post_4	32	42.12903174828098	post
post_4	32	45.73270311676662	post
post_4	32	41.678736158173656	post
post_4	32	39.186827910577726	post
post_4	32	23.70954302922575	post
post_4	32	35.42409659193428	post
post_4	32	29.80189281274827	post
post_4	32	33.45119644299623	post
post_4	32	25.8443456751619	post
post_4	32	33.92216523928591	post
post_4	32	40.41345734590133	post
post_4	32	34.18918029982665	post
post_4	32	41.28742760847221	post
post_4	32	28.979986115657237	post
post_4	32	28.385802365480405	post
post_4	32	24.89905001343505	post
post_4	32	18.315738640912567	post
post_4	32	36.80208172898431	post
post_4	32	36.8834185744725	post
post_4	32	51.98815895341191	post
post_4	32	44.21381278924861	post
post_4	32	25.87158859140486	post
post_4	32	54.28458635776695	post
post_4	32	39.76629631265297	post
post_4	32	25.48077215006514	post
post_4	32	27.251905435458735	post
post_4	32	22.983856402125824	post
post_4	32	53.82061878975155	post
post_4	32	44.613627603706675	post
post_4	32	25.87986328341449	post
post_4	32	39.39345979659952	post
post_4	32	46.62520507753563	post
post_4	32	46.41175858925729	post
post_4	32	50.0082725289897	post
post_4	32	36.27554281179877	post
post_4	32	44.513983926143815	post
post_4	32	27.453270385796746	post
post_4	32	40.91673040340329	post
post_4	32	43.99628000894049	post
post_4	32	36.236894973814536	post
post_4	32	42.94345907358397	post
post_4	32	33.99876402022211	post
post_4	32	36.74770187209079	post
post_4	32	36.25359288659908	post
post_4	32	29.011147676644086	post
post_4	32	58.77108269735475	post
post_4	32	35.390686658094864	post
post_4	32	14.431605096723862	post
post_4	32	55.96217712591187	post
post_4	32	40.39340112756246	post
post_4	32	28.478387348974056	post
post_4	32	45.289059408704134	post
post_4	32	35.475391984670694	post
post_8	65	32.699148367172874	post
post_8	65	50.636537428377075	post
post_8	65	29.86716138708528	post
post_8	65	27.225254290922592	post
post_8	65	23.767918080408464	post
post_8	65	42.787536631989	post
post_8	65	36.61927364226242	post
post_8	65	51.710500089986894	post
post_8	65	39.774867171233566	post
post_8	65	38.907107827229446	post
post_8	65	45.433825454905744	post
post_8	65	47.849935569619	post
post_8	65	58.39698326210766	post
post_8	65	32.671409579128664	post
post_8	65	56.56944790824559	post
post_8	65	38.23337009666864	post
post_8	65	56.83507706471126	post
post_8	65	62.47539652853672	post
post_8	65	45.18642959194407	post
post_8	65	43.80527972583963	post
post_8	65	48.37741892049802	post
post_8	65	55.55736593349231	post
post_8	65	62.15229057167582	post
post_8	65	44.707014844770704	post
post_8	65	53.771310839333644	post
post_8	65	40.37403523674555	post
post_8	65	47.95184809377169	post
post_8	65	53.660957819447525	post
post_8	65	37.05678681546537	post
post_8	65	46.90945067435808	post
post_8	65	45.34241523979399	post
post_8	65	55.087809451173676	post
post_8	65	52.12692061864814	post
post_8	65	33.571025539197116	post
post_8	65	29.900577172757167	post
post_8	65	37.22698609804242	post
post_8	65	23.7521533317341	post
post_8	65	50.53306424787401	post
post_8	65	55.31923167891143	post
post_8	65	39.35413051480856	post
post_8	65	36.151818980817055	post
post_8	65	42.997307730763204	post
post_8	65	57.30624866519713	post
post_8	65	44.37247883949023	post
post_8	65	37.51202920513731	post
post_8	65	49.00959502348308	post
post_8	65	53.29340880868806	post
post_8	65	45.66654029595034	post
post_8	65	53.2576829258365	post
post_8	65	49.57092455887916	post
post_8	65	32.07164080326991	post
post_8	65	36.78198614350571	post
post_8	65	36.630404140484174	post
post_8	65	41.25867359900809	post
post_8	65	50.004878322281286	post
post_8	65	34.4712191972987	post
post_8	65	40.114015988638144	post
post_8	65	55.96213950159105	post
post_8	65	38.07898177205825	post
post_8	65	49.306654567867575	post
post_8	65	41.59151652644496	post
post_8	65	37.24456022541288	post
post_8	65	56.253979804553545	post
post_8	65	48.96549150335597	post
post_8	65	58.60307499685554	post
post_8	65	40.74609084079949	post
post_8	65	51.431686051709306	post
post_8	65	49.459571665631664	post
post_8	65	31.966010442888255	post
post_8	65	45.790361152597384	post
post_8	65	56.45965305858316	post
post_8	65	40.87322508770977	post
post_8	65	58.75228818851744	post
post_8	65	53.36167307242953	post
post_8	65	45.062664633222965	post
post_8	65	55.201127353392096	post
post_8	65	33.92805866726179	post
post_8	65	46.26642982256579	post
post_8	65	58.66248676763112	post
post_8	65	41.155261128412064	post
post_8	65	49.3010793525981	post
post_8	65	39.786030820668984	post
post_8	65	59.44679948613679	post
post_8	65	48.236347927335295	post
post_8	65	53.52065488027931	post
post_8	65	50.010489464959036	post
post_8	65	47.3920506184754	post
post_8	65	33.79053078140047	post
post_8	65	42.65215778506332	post
post_8	65	40.466178773654285	post
post_8	65	49.732175357583536	post
post_8	65	46.80082101380616	post
post_8	65	35.23043682437241	post
post_8	65	45.045145882969344	post
post_8	65	33.92162288244804	post
post_8	65	54.0887781803607	post
post_8	65	34.5894859412118	post
post_8	65	54.60123762560805	post
post_8	65	66.70191107197643	post
post_8	65	46.434910728214575	post
post_3	35	40.68625025358391	post
post_3	35	26.429987569838353	post
post_3	35	45.35164586428362	post
post_3	35	42.0061554310888	post
post_3	35	32.40397756990629	post
post_3	35	48.41421113044649	post
post_3	35	54.472908823906145	post
post_3	35	41.075667308880796	post
post_3	35	37.00744243113809	post
post_3	35	40.62625672776139	post
post_3	35	47.95126122911021	post
post_3	35	54.15042192251326	post
post_3	35	40.47820317608525	post
post_3	35	52.5455883688098	post
post_3	35	61.74399603571592	post
post_3	35	31.35126035218964	post
post_3	35	38.83336731511139	post
post_3	35	37.15017054647578	post
post_3	35	57.03061234871269	post
post_3	35	40.51654899006707	post
post_3	35	64.97315669810916	post
post_3	35	42.74568990597485	post
post_3	35	58.43489413153826	post
post_3	35	41.645641860733726	post
post_3	35	63.480288922675086	post
post_3	35	56.40340579758836	post
post_3	35	45.813652428588604	post
post_3	35	51.37753745650983	post
post_3	35	39.58702028585198	post
post_3	35	48.92970614620716	post
post_3	35	45.562654711949065	post
post_3	35	52.37252687503046	post
post_3	35	32.94417231850138	post
post_3	35	34.42773828920324	post
post_3	35	47.511465241547114	post
post_3	35	59.30771389779801	post
post_3	35	41.8235354239938	post
post_3	35	36.90886431738557	post
post_3	35	35.753817853606314	post
post_3	35	41.54581827923207	post
post_3	35	42.17517583586523	post
post_3	35	47.017405192222895	post
post_3	35	55.18335295942774	post
post_3	35	32.983232977474955	post
post_3	35	46.281114168513206	post
post_3	35	45.246827239931505	post
post_3	35	44.8520402277734	post
post_3	35	40.64088863419273	post
post_3	35	62.307565695174446	post
post_3	35	57.506824016060754	post
post_3	35	38.20722655531676	post
post_3	35	43.33457389518555	post
post_3	35	57.29447675653632	post
post_3	35	54.870315826444056	post
post_3	35	37.84431138887886	post
post_3	35	57.694347684150955	post
post_3	35	44.76770637619309	post
post_3	35	45.97610399279967	post
post_3	35	43.90014734435481	post
post_3	35	48.91047265360885	post
post_3	35	55.577185338477634	post
post_3	35	57.3870134055299	post
post_3	35	37.66068725836167	post
post_3	35	52.17354103639098	post
post_3	35	61.43102550831503	post
post_3	35	32.88073515628859	post
post_3	35	28.519855048883187	post
post_3	35	58.591391444355956	post
post_3	35	48.34813563972187	post
post_3	35	50.13578047430192	post
post_3	35	40.35491349068458	post
post_3	35	41.072664644605844	post
post_3	35	35.00926507519656	post
post_3	35	39.85779700700125	post
post_3	35	29.673406017253825	post
post_3	35	56.515200379868645	post
post_3	35	33.60470592259379	post
post_3	35	46.25442467055658	post
post_3	35	34.66138963621533	post
post_3	35	50.38435310329056	post
post_3	35	37.357724656546694	post
post_3	35	49.709484809416296	post
post_3	35	44.42409912133003	post
post_3	35	53.029991689136516	post
post_3	35	39.41454128466074	post
post_3	35	51.28015675993284	post
post_3	35	63.1167818736414	post
post_3	35	52.67755543416849	post
post_3	35	55.86873110129866	post
post_3	35	37.55222224318905	post
post_3	35	32.74548972155067	post
post_3	35	39.059419513424764	post
post_3	35	49.227471911835046	post
post_3	35	40.34656731233505	post
post_3	35	60.7131542742823	post
post_3	35	48.86390532777756	post
post_3	35	42.43940895811546	post
post_3	35	43.822767062631726	post
post_3	35	39.32675762577137	post
post_3	35	54.09621060286395	post
post_47	43	57.111656406462664	post
post_47	43	43.78598355499969	post
post_47	43	39.394637165401996	post
post_47	43	46.40436082522928	post
post_47	43	40.053163492586854	post
post_47	43	31.714034552669325	post
post_47	43	40.428361652863934	post
post_47	43	46.350930366919435	post
post_47	43	60.80837405851233	post
post_47	43	43.24102921119239	post
post_47	43	43.69760715976836	post
post_47	43	40.34849586020088	post
post_47	43	38.539634782278874	post
post_47	43	41.57485003860963	post
post_47	43	28.379166096347223	post
post_47	43	34.8980993748281	post
post_47	43	40.65993469670724	post
post_47	43	39.83592986080686	post
post_47	43	52.436842446402935	post
post_47	43	41.81655671717988	post
post_47	43	34.150159360972594	post
post_47	43	31.79233214203724	post
post_47	43	41.68924292560513	post
post_47	43	34.97869927342039	post
post_47	43	29.549474388398238	post
post_47	43	42.65629256140429	post
post_47	43	36.457115143520625	post
post_47	43	25.90034197028167	post
post_47	43	34.5917173717824	post
post_47	43	34.92211113178439	post
post_47	43	39.711058675307115	post
post_47	43	31.979749701824048	post
post_47	43	32.70648991256635	post
post_47	43	38.700559781165836	post
post_47	43	41.90117261588994	post
post_47	43	32.000250665537415	post
post_47	43	40.22604548680691	post
post_47	43	48.5771822231776	post
post_47	43	42.60433528360322	post
post_47	43	24.810696415719388	post
post_47	43	42.24148753150552	post
post_47	43	47.97335055767415	post
post_47	43	41.47389968133858	post
post_47	43	44.56143751434243	post
post_47	43	34.000781345186795	post
post_47	43	33.402361369828725	post
post_47	43	50.473102498823884	post
post_47	43	26.37840857861107	post
post_47	43	31.391160340530977	post
post_47	43	34.1755257369137	post
post_47	43	57.310399166970605	post
post_47	43	28.288081341895815	post
post_47	43	43.7289108899643	post
post_47	43	44.77980502617907	post
post_47	43	36.79401982634055	post
post_47	43	32.776423566525274	post
post_47	43	39.97213100814546	post
post_47	43	26.407473803794325	post
post_47	43	26.09221404717088	post
post_47	43	23.570494811438916	post
post_47	43	43.974566187594334	post
post_47	43	41.438847036268164	post
post_47	43	35.38925327229609	post
post_47	43	30.602241326190775	post
post_47	43	45.3001371981019	post
post_47	43	43.927158923312305	post
post_47	43	52.582425765082284	post
post_47	43	34.893547757689454	post
post_47	43	24.851799050115364	post
post_47	43	46.489246389965125	post
post_47	43	42.48448166735823	post
post_47	43	42.6550172938178	post
post_47	43	34.93383222273371	post
post_47	43	52.268356876085925	post
post_47	43	30.606986426656068	post
post_47	43	22.454521977539308	post
post_47	43	12.724389872912353	post
post_47	43	48.79879571990448	post
post_47	43	42.231160821259635	post
post_47	43	31.791070729853253	post
post_47	43	41.78878370852205	post
post_47	43	32.097796736678866	post
post_47	43	34.5834024167507	post
post_47	43	27.4871688584154	post
post_47	43	38.758185999608024	post
post_47	43	27.95975890637288	post
post_47	43	37.70180977624412	post
post_47	43	24.198379323167096	post
post_47	43	44.935273250768816	post
post_47	43	37.36079476228954	post
post_47	43	46.274054909691394	post
post_47	43	31.419555187423892	post
post_47	43	34.57832565690081	post
post_47	43	30.64359969384003	post
post_47	43	38.48520438717871	post
post_47	43	45.993967378060866	post
post_47	43	46.0384219430115	post
post_47	43	34.053503295009655	post
post_47	43	36.94542616236102	post
post_47	43	45.080680801748606	post
post_1	68	32.495568184987114	post
post_1	68	35.03935116336228	post
post_1	68	48.90261707656356	post
post_1	68	41.92770175460141	post
post_1	68	31.216382582287146	post
post_1	68	47.66971029431877	post
post_1	68	37.861187460422485	post
post_1	68	33.10972218251614	post
post_1	68	44.01902613127232	post
post_1	68	39.28570633576685	post
post_1	68	55.46934397871081	post
post_1	68	39.250083451321025	post
post_1	68	35.02278508839867	post
post_1	68	31.88106405670408	post
post_1	68	11.751494030208189	post
post_1	68	33.95158910800857	post
post_1	68	34.46504748957784	post
post_1	68	52.900491775103255	post
post_1	68	36.57913429595649	post
post_1	68	41.00046667124198	post
post_1	68	49.61863539881376	post
post_1	68	32.88039919059126	post
post_1	68	33.62492005575183	post
post_1	68	24.24256606790214	post
post_1	68	36.155170973437244	post
post_1	68	42.63265018513942	post
post_1	68	29.41977312377594	post
post_1	68	37.255048056288395	post
post_1	68	30.89213761561249	post
post_1	68	37.034567509054	post
post_1	68	36.065629280485055	post
post_1	68	26.492109534775626	post
post_1	68	42.50042675955013	post
post_1	68	40.350359832341695	post
post_1	68	49.765728153590494	post
post_1	68	40.46771315683909	post
post_1	68	36.10934258938464	post
post_1	68	38.65419904209645	post
post_1	68	47.57982370407093	post
post_1	68	15.518885488520793	post
post_1	68	41.27501520099754	post
post_1	68	50.46185286797164	post
post_1	68	14.727172674488392	post
post_1	68	38.32347254801626	post
post_1	68	41.32160643952761	post
post_1	68	46.67400100958244	post
post_1	68	44.43571629358176	post
post_1	68	36.397513524994366	post
post_1	68	43.1492995768083	post
post_1	68	34.610815850531424	post
post_1	68	46.80478236483495	post
post_1	68	51.714064580629234	post
post_1	68	36.02785226974476	post
post_1	68	19.657749566223615	post
post_1	68	35.17506568316792	post
post_1	68	28.10515787818178	post
post_1	68	49.45334366647983	post
post_1	68	54.08970281519648	post
post_1	68	42.54248918183302	post
post_1	68	35.20825124838399	post
post_1	68	46.62425004828209	post
post_1	68	36.01749376592388	post
post_1	68	37.373541656426006	post
post_1	68	42.185354670697485	post
post_1	68	28.66159582232322	post
post_1	68	41.68342510666007	post
post_1	68	47.926823538832764	post
post_1	68	39.46351072607675	post
post_1	68	34.82981972739591	post
post_1	68	43.09990249504722	post
post_1	68	44.499599034541816	post
post_1	68	27.55961711962644	post
post_1	68	28.61489413002137	post
post_1	68	49.49403813566966	post
post_1	68	34.73594479049576	post
post_1	68	38.01090542345789	post
post_1	68	32.18816518203164	post
post_1	68	31.54025140095488	post
post_1	68	34.43613430621264	post
post_1	68	34.65239214137675	post
post_1	68	38.897028255041576	post
post_1	68	50.30837080514239	post
post_1	68	41.511082435090714	post
post_1	68	33.03477153692026	post
post_1	68	57.71683307757989	post
post_1	68	40.49760719872276	post
post_1	68	26.51678895108561	post
post_1	68	24.458220828790243	post
post_1	68	24.392632996832525	post
post_1	68	38.1076325634105	post
post_1	68	44.2734463651238	post
post_1	68	34.332981076387846	post
post_1	68	30.879054670870342	post
post_1	68	36.29466299409963	post
post_1	68	35.885789690311306	post
post_1	68	52.588407408034705	post
post_1	68	49.99278332945274	post
post_1	68	35.47197542603995	post
post_1	68	35.98363032938715	post
post_1	68	39.69149861137635	post
post_13	49	48.63887525970851	post
post_13	49	36.83063526234876	post
post_13	49	39.69811336511809	post
post_13	49	34.365723247381744	post
post_13	49	37.33804241310397	post
post_13	49	35.88112325438914	post
post_13	49	45.216975886279	post
post_13	49	58.39332813955643	post
post_13	49	42.00568702262505	post
post_13	49	38.76809609668579	post
post_13	49	68.5318597207379	post
post_13	49	51.535437729508416	post
post_13	49	42.63566592222362	post
post_13	49	48.4653975358105	post
post_13	49	59.27896159993747	post
post_13	49	30.366345193672668	post
post_13	49	26.986015125967757	post
post_13	49	40.19724534788713	post
post_13	49	44.493455979190635	post
post_13	49	38.92567194350064	post
post_13	49	52.84956448638558	post
post_13	49	72.80075207977687	post
post_13	49	49.928304818870934	post
post_13	49	64.53392463220499	post
post_13	49	52.61330146291561	post
post_13	49	48.65813134150367	post
post_13	49	49.07022218706331	post
post_13	49	44.306004429382355	post
post_13	49	37.90793733996897	post
post_13	49	63.629988498909654	post
post_13	49	40.173398677271315	post
post_13	49	51.49794741935669	post
post_13	49	43.896096477635474	post
post_13	49	41.80462295727088	post
post_13	49	40.33508571493506	post
post_13	49	37.958679128211465	post
post_13	49	29.95186217061058	post
post_13	49	45.27934621638514	post
post_13	49	43.76044778235626	post
post_13	49	49.62665130365161	post
post_13	49	29.728202661562896	post
post_13	49	50.51660342137818	post
post_13	49	39.01488523711891	post
post_13	49	57.071708195575454	post
post_13	49	38.27538112956461	post
post_13	49	64.05767247922022	post
post_13	49	51.02682741314662	post
post_13	49	60.34650613988482	post
post_13	49	62.22901456140155	post
post_13	49	41.91410723852139	post
post_13	49	63.42427522863163	post
post_13	49	33.5041035734639	post
post_13	49	70.0013473816876	post
post_13	49	62.95740708881053	post
post_13	49	28.438057330729173	post
post_13	49	53.6037649681757	post
post_13	49	34.30754458657464	post
post_13	49	36.61590978363945	post
post_13	49	70.36980117081865	post
post_13	49	51.340409123224696	post
post_13	49	58.61471178040351	post
post_13	49	34.72140800626257	post
post_13	49	59.460732169177135	post
post_13	49	33.52287265748681	post
post_13	49	51.61070225892628	post
post_13	49	46.73124501596718	post
post_13	49	35.72701760990659	post
post_13	49	43.959932736015254	post
post_13	49	52.95384599134119	post
post_13	49	39.90975123976709	post
post_13	49	53.718625097904074	post
post_13	49	25.283699757142646	post
post_13	49	47.609618714081336	post
post_13	49	45.920672846441185	post
post_13	49	39.40847670924334	post
post_13	49	56.47884057442111	post
post_13	49	34.32569204839877	post
post_13	49	39.332402405830415	post
post_13	49	51.33434628270774	post
post_13	49	22.373923972964658	post
post_13	49	48.74910763840635	post
post_13	49	41.7798638383593	post
post_13	49	38.175176789180966	post
post_13	49	58.406202058532074	post
post_13	49	27.60075866083526	post
post_13	49	48.86692051278695	post
post_13	49	48.37780792900528	post
post_13	49	36.16437558202672	post
post_13	49	37.50858953796887	post
post_13	49	33.20336997085259	post
post_13	49	25.619221807916563	post
post_13	49	54.6621894743261	post
post_13	49	36.65403670294716	post
post_13	49	30.299863403318437	post
post_13	49	55.81674960912885	post
post_13	49	53.7359352592723	post
post_13	49	35.114884919872345	post
post_13	49	41.439491371645786	post
post_13	49	61.20270557964587	post
post_13	49	37.34733757271776	post
post_24	52	50.87795235133823	post
post_24	52	47.34131168886844	post
post_24	52	40.99777384323052	post
post_24	52	51.31174613685713	post
post_24	52	42.5047032790134	post
post_24	52	40.83831197817992	post
post_24	52	60.930932480551164	post
post_24	52	55.65652708018214	post
post_24	52	37.95238612801262	post
post_24	52	47.5125236763194	post
post_24	52	73.85878345133179	post
post_24	52	64.45224572736825	post
post_24	52	66.54409998800375	post
post_24	52	52.35996224423327	post
post_24	52	61.11684733022806	post
post_24	52	59.623488609987334	post
post_24	52	60.74319313372392	post
post_24	52	37.906883096954026	post
post_24	52	62.52218979053019	post
post_24	52	45.4369719168335	post
post_24	52	75.89930351865087	post
post_24	52	54.00242872115248	post
post_24	52	55.69995413987332	post
post_24	52	59.56970510665304	post
post_24	52	60.919509680296215	post
post_24	52	59.08711113613265	post
post_24	52	48.18800914702367	post
post_24	52	55.5067497395536	post
post_24	52	66.39719618543029	post
post_24	52	36.541270474672	post
post_24	52	54.276943896692075	post
post_24	52	50.43216275161271	post
post_24	52	55.38327855635276	post
post_24	52	54.88523746080292	post
post_24	52	47.265127892742036	post
post_24	52	61.06407049118016	post
post_24	52	25.26346383503039	post
post_24	52	48.38911520329103	post
post_24	52	63.19702863959094	post
post_24	52	59.725674792086686	post
post_24	52	62.57195328803058	post
post_24	52	45.19390992455088	post
post_24	52	73.86833631655391	post
post_24	52	44.33365539826367	post
post_24	52	44.873645529361305	post
post_24	52	57.6708788616119	post
post_24	52	60.31288985332615	post
post_24	52	56.29177384233011	post
post_24	52	55.19409610763333	post
post_24	52	54.2275432342174	post
post_24	52	46.24953740854472	post
post_24	52	38.753166931387725	post
post_24	52	51.7423616054559	post
post_24	52	59.55348540919736	post
post_24	52	45.71946838231379	post
post_24	52	62.68008927853445	post
post_24	52	44.62950578226827	post
post_24	52	51.63243243363451	post
post_24	52	50.23907054397732	post
post_24	52	45.416006757458995	post
post_24	52	65.68350498762699	post
post_24	52	43.01319071276701	post
post_24	52	48.45229056028604	post
post_24	52	40.18076783294625	post
post_24	52	55.69305193859166	post
post_24	52	58.49769192968653	post
post_24	52	39.935054784354406	post
post_24	52	59.06419246526806	post
post_24	52	70.27973230501068	post
post_24	52	52.01582248660056	post
post_24	52	55.91229477615759	post
post_24	52	23.32483647841552	post
post_24	52	60.93552132574191	post
post_24	52	57.515958362648256	post
post_24	52	54.772812154631886	post
post_24	52	40.59743978284229	post
post_24	52	66.35904167809144	post
post_24	52	39.456364960148285	post
post_24	52	59.319074283582935	post
post_24	52	34.94123470193615	post
post_24	52	51.31667831505026	post
post_24	52	52.59140798909899	post
post_24	52	59.511975781794355	post
post_24	52	52.166588765609106	post
post_24	52	36.19211070812406	post
post_24	52	48.53639620691776	post
post_24	52	50.97250473527407	post
post_24	52	54.281326347625885	post
post_24	52	37.39596068490693	post
post_24	52	39.04616384265755	post
post_24	52	42.154004581597405	post
post_24	52	39.198683224993985	post
post_24	52	54.32386105554561	post
post_24	52	53.40083929907726	post
post_24	52	54.40704302794653	post
post_24	52	51.93761620673125	post
post_24	52	68.49793593789443	post
post_24	52	58.51600945525933	post
post_24	52	61.980344084794034	post
post_24	52	46.43546611506997	post
post_18	51	49.404770524278334	post
post_18	51	45.93209320319963	post
post_18	51	24.920256407925024	post
post_18	51	49.89310811857115	post
post_18	51	29.643351300977894	post
post_18	51	9.156568264218578	post
post_18	51	44.26769656942812	post
post_18	51	28.476102642989094	post
post_18	51	31.057000737285716	post
post_18	51	29.96938524031003	post
post_18	51	31.53993346261077	post
post_18	51	37.20256065705159	post
post_18	51	38.98953204085417	post
post_18	51	45.53973539974673	post
post_18	51	38.92429515838418	post
post_18	51	40.739206620344476	post
post_18	51	40.56753626801273	post
post_18	51	23.64317019187576	post
post_18	51	27.714387131218427	post
post_18	51	27.774784901803073	post
post_18	51	43.81813643327104	post
post_18	51	27.719737243303104	post
post_18	51	52.64615584241713	post
post_18	51	41.72671130787156	post
post_18	51	36.92802934168748	post
post_18	51	37.760369455924085	post
post_18	51	33.93905075928656	post
post_18	51	42.7143396294041	post
post_18	51	23.2146203067655	post
post_18	51	40.01652219648941	post
post_18	51	63.599972796947696	post
post_18	51	40.49563785903827	post
post_18	51	51.07569686164963	post
post_18	51	28.421635827626226	post
post_18	51	46.00963030567401	post
post_18	51	53.17979899187175	post
post_18	51	44.726807278112005	post
post_18	51	42.05249737440858	post
post_18	51	45.93564403821301	post
post_18	51	58.43687836974406	post
post_18	51	45.30895896791833	post
post_18	51	53.91410081948738	post
post_18	51	34.573350828319285	post
post_18	51	35.02038303306092	post
post_18	51	41.34156155980081	post
post_18	51	42.56037901909048	post
post_18	51	45.71840254554072	post
post_18	51	40.398108112044895	post
post_18	51	57.21699018331005	post
post_18	51	30.645696899225296	post
post_18	51	48.68438048444409	post
post_18	51	33.546704716068525	post
post_18	51	38.75881469105686	post
post_18	51	15.118039984636427	post
post_18	51	46.90867501820412	post
post_18	51	37.15211117589959	post
post_18	51	35.418826850435735	post
post_18	51	38.35385884321022	post
post_18	51	43.32294059508778	post
post_18	51	41.543146376074155	post
post_18	51	35.74544594794534	post
post_18	51	38.3848798347969	post
post_18	51	45.61831984234226	post
post_18	51	50.51268851695368	post
post_18	51	38.33464409034708	post
post_18	51	26.31112751846481	post
post_18	51	51.44633566014969	post
post_18	51	38.243642500644505	post
post_18	51	47.12944111606647	post
post_18	51	51.093321398612346	post
post_18	51	50.09129801196935	post
post_18	51	40.362262659584744	post
post_18	51	36.212717182104164	post
post_18	51	27.04829276893082	post
post_18	51	27.160364128033066	post
post_18	51	39.111226709835485	post
post_18	51	42.943592062778755	post
post_18	51	32.006353550933866	post
post_18	51	35.8602951405494	post
post_18	51	33.85863824533408	post
post_18	51	47.79498382896289	post
post_18	51	47.37599741985836	post
post_18	51	47.29916005483013	post
post_18	51	32.451924851173366	post
post_18	51	38.612906979794765	post
post_18	51	40.89397810871454	post
post_18	51	42.25175594149661	post
post_18	51	48.6260842388075	post
post_18	51	41.12658499282767	post
post_18	51	30.30835917163966	post
post_18	51	50.09162461659839	post
post_18	51	37.85359546238581	post
post_18	51	22.58338652158958	post
post_18	51	25.05214415612509	post
post_18	51	33.67873195956018	post
post_18	51	36.979633910745534	post
post_18	51	43.23414074355574	post
post_18	51	39.59981055236545	post
post_18	51	57.04994764856284	post
post_18	51	23.49558086736023	post
post_20	23	39.07547957259914	post
post_20	23	58.11516994330232	post
post_20	23	40.193108225856484	post
post_20	23	53.65325082007034	post
post_20	23	31.134077416327326	post
post_20	23	36.50772106499641	post
post_20	23	62.41502427418613	post
post_20	23	43.26116485063933	post
post_20	23	40.453324143340595	post
post_20	23	31.41355329389382	post
post_20	23	42.64039651088062	post
post_20	23	35.91201899394676	post
post_20	23	44.198603971254734	post
post_20	23	38.70482150760836	post
post_20	23	57.558682675078174	post
post_20	23	44.16213865301327	post
post_20	23	14.973702539678992	post
post_20	23	25.22429879790655	post
post_20	23	44.485394132250555	post
post_20	23	38.21037876734286	post
post_20	23	43.44909699293628	post
post_20	23	57.531182170491	post
post_20	23	31.044352651712064	post
post_20	23	52.37214450975293	post
post_20	23	45.388076943815804	post
post_20	23	39.918436143337985	post
post_20	23	48.74756311687927	post
post_20	23	42.9018875138295	post
post_20	23	45.59252604421128	post
post_20	23	34.02297979573654	post
post_20	23	44.043143076498446	post
post_20	23	39.82291183197818	post
post_20	23	38.12920964336817	post
post_20	23	34.08155844861824	post
post_20	23	52.77531336049814	post
post_20	23	33.175516667425306	post
post_20	23	36.13284325653771	post
post_20	23	54.64287362368333	post
post_20	23	47.27008118019095	post
post_20	23	46.47831135843564	post
post_20	23	34.045982587527476	post
post_20	23	37.527470930610896	post
post_20	23	38.98998480944848	post
post_20	23	48.32929566500734	post
post_20	23	30.553194961047694	post
post_20	23	39.412841490778	post
post_20	23	39.73241220683775	post
post_20	23	37.1032582337287	post
post_20	23	38.488278878806135	post
post_20	23	29.744745271098374	post
post_20	23	38.87453272823756	post
post_20	23	43.491254630214634	post
post_20	23	52.16483567154944	post
post_20	23	38.61891194753102	post
post_20	23	41.398360456668584	post
post_20	23	30.914544376269777	post
post_20	23	30.481608613942136	post
post_20	23	35.0641740351626	post
post_20	23	17.10443010507337	post
post_20	23	37.063115422672965	post
post_20	23	48.06182674655818	post
post_20	23	30.1468858955887	post
post_20	23	38.962160826085736	post
post_20	23	23.206065775704893	post
post_20	23	34.996649138352225	post
post_20	23	50.654029762064255	post
post_20	23	40.03890361359121	post
post_20	23	35.105967980602436	post
post_20	23	39.577656597054414	post
post_20	23	47.71614187255772	post
post_20	23	40.66245895410267	post
post_20	23	46.64067397164929	post
post_20	23	45.22365884542228	post
post_20	23	28.42097854819892	post
post_20	23	50.58265475066582	post
post_20	23	37.47634981429311	post
post_20	23	26.623864974051838	post
post_20	23	37.725338918497975	post
post_20	23	48.06106769520923	post
post_20	23	36.67044780488212	post
post_20	23	63.67188699027942	post
post_20	23	42.636010336277394	post
post_20	23	31.146379300703316	post
post_20	23	27.75550587376136	post
post_20	23	52.09788412899654	post
post_20	23	34.2613602310683	post
post_20	23	30.91747346985944	post
post_20	23	45.074263313251045	post
post_20	23	39.782082090035516	post
post_20	23	42.99213595087332	post
post_20	23	50.99290379342382	post
post_20	23	37.5321631563252	post
post_20	23	38.68159747044199	post
post_20	23	45.15001353465194	post
post_20	23	38.050394135963266	post
post_20	23	44.690227450684624	post
post_20	23	31.580469006539456	post
post_20	23	54.15111417542996	post
post_20	23	42.76547124689623	post
post_20	23	43.21153501434459	post
post_45	49	45.45902899928153	post
post_45	49	58.43925890496188	post
post_45	49	32.912285636670866	post
post_45	49	75.70785971306334	post
post_45	49	42.542839764351456	post
post_45	49	65.6285523910709	post
post_45	49	50.34613473887802	post
post_45	49	45.36736107736036	post
post_45	49	46.68662928348471	post
post_45	49	62.41736240109464	post
post_45	49	70.45915164739205	post
post_45	49	27.878604770462744	post
post_45	49	56.426387529825945	post
post_45	49	50.62866911248493	post
post_45	49	45.82674354698834	post
post_45	49	47.7235118484368	post
post_45	49	36.426046703772236	post
post_45	49	27.763236934253023	post
post_45	49	48.30928243997801	post
post_45	49	54.50726768962713	post
post_45	49	61.27370385489411	post
post_45	49	54.37681113122992	post
post_45	49	69.51293320309766	post
post_45	49	66.89255975639732	post
post_45	49	44.82990944875218	post
post_45	49	43.48607031644736	post
post_45	49	45.95680911926422	post
post_45	49	44.700252691163605	post
post_45	49	47.20637832975328	post
post_45	49	32.941232854786875	post
post_45	49	56.36336204163825	post
post_45	49	68.18117139300045	post
post_45	49	53.32660882996456	post
post_45	49	38.123524585051094	post
post_45	49	59.79912451469348	post
post_45	49	24.256239200227437	post
post_45	49	61.35826428954881	post
post_45	49	39.89281036374336	post
post_45	49	48.61947661702036	post
post_45	49	55.79543706009859	post
post_45	49	31.509084578973585	post
post_45	49	56.42438526725788	post
post_45	49	53.85575861548027	post
post_45	49	30.074273751070244	post
post_45	49	26.41664562262092	post
post_45	49	52.651003323861936	post
post_45	49	46.54222391968721	post
post_45	49	53.737999920361624	post
post_45	49	58.04321907929674	post
post_45	49	50.037724117730264	post
post_45	49	46.44528768166808	post
post_45	49	31.45842138439285	post
post_45	49	54.52867016664788	post
post_45	49	57.685574134988514	post
post_45	49	58.7268380430264	post
post_45	49	49.169503526813564	post
post_45	49	52.996748247744094	post
post_45	49	57.885479220642054	post
post_45	49	48.41575398890976	post
post_45	49	50.51399301239295	post
post_45	49	46.657557838783966	post
post_45	49	34.25394409385658	post
post_45	49	45.334364139989056	post
post_45	49	44.00524718604643	post
post_45	49	50.46879687162985	post
post_45	49	65.597456583862	post
post_45	49	57.66021631256773	post
post_45	49	62.94254780548703	post
post_45	49	50.948374795968384	post
post_45	49	44.024040910651216	post
post_45	49	55.82906441661821	post
post_45	49	47.49259030328825	post
post_45	49	43.8058618352315	post
post_45	49	48.67213517272968	post
post_45	49	62.419313715701286	post
post_45	49	48.577275378764334	post
post_45	49	30.610759675460805	post
post_45	49	38.08773258319674	post
post_45	49	42.21605946027001	post
post_45	49	56.042752642124704	post
post_45	49	54.50528553708129	post
post_45	49	48.87674809119473	post
post_45	49	61.746921410180235	post
post_45	49	38.866810511003344	post
post_45	49	57.95873325211175	post
post_45	49	54.06278544330348	post
post_45	49	43.07664345463574	post
post_45	49	33.374910826823715	post
post_45	49	56.53749996282517	post
post_45	49	23.921250271253474	post
post_45	49	54.183805201240084	post
post_45	49	63.59143903451859	post
post_45	49	48.88770954409385	post
post_45	49	28.25648828208028	post
post_45	49	43.47244055990086	post
post_45	49	61.25879172820621	post
post_45	49	37.04638149882107	post
post_45	49	58.856587789261646	post
post_45	49	72.86322242486406	post
post_45	49	59.320820155281	post
post_15	58	72.00037578144122	post
post_15	58	64.25568080188705	post
post_15	58	47.54693126505517	post
post_15	58	48.759738755237855	post
post_15	58	46.64563249608152	post
post_15	58	43.43474670511341	post
post_15	58	38.354593898183026	post
post_15	58	63.43452496434019	post
post_15	58	43.51871328926239	post
post_15	58	47.41372564996744	post
post_15	58	31.899773291412586	post
post_15	58	32.768883412749496	post
post_15	58	42.185005334729695	post
post_15	58	51.96496818566991	post
post_15	58	55.937122056283975	post
post_15	58	35.67111311865233	post
post_15	58	70.96979030034178	post
post_15	58	40.95526900070398	post
post_15	58	48.719770089144845	post
post_15	58	45.225320125478525	post
post_15	58	29.326498450243385	post
post_15	58	56.88693839433269	post
post_15	58	35.473460234479056	post
post_15	58	39.65369946876519	post
post_15	58	53.83528677518917	post
post_15	58	44.4799739425987	post
post_15	58	47.18167310984149	post
post_15	58	38.02707086140473	post
post_15	58	85.26960293213759	post
post_15	58	54.880985832697334	post
post_15	58	35.33725785840284	post
post_15	58	39.907615438263264	post
post_15	58	64.91178446832134	post
post_15	58	56.13754543405518	post
post_15	58	51.15031091846457	post
post_15	58	50.747631751358774	post
post_15	58	37.03133318338463	post
post_15	58	63.377423680234124	post
post_15	58	45.12406357009622	post
post_15	58	56.628989837024825	post
post_15	58	51.752693393410546	post
post_15	58	41.35227590405139	post
post_15	58	40.8697822116893	post
post_15	58	30.646865995106737	post
post_15	58	58.07297068246998	post
post_15	58	71.71677797148688	post
post_15	58	50.2263935106557	post
post_15	58	51.45462505039913	post
post_15	58	41.580308366948294	post
post_15	58	53.66526229912773	post
post_15	58	29.65589027735697	post
post_15	58	39.68066165807184	post
post_15	58	32.78954676557603	post
post_15	58	35.199390635463644	post
post_15	58	32.456015497886696	post
post_15	58	47.69375919862072	post
post_15	58	36.813188971255464	post
post_15	58	49.83273353121297	post
post_15	58	57.338242540546865	post
post_15	58	60.55574598829834	post
post_15	58	41.4829905160725	post
post_15	58	48.882169980523905	post
post_15	58	44.33014276601931	post
post_15	58	45.42614819298335	post
post_15	58	26.93106526678661	post
post_15	58	29.503456684134036	post
post_15	58	56.420456684565615	post
post_15	58	47.76775622768661	post
post_15	58	54.125615921033564	post
post_15	58	37.947830272154484	post
post_15	58	45.805496069203315	post
post_15	58	66.66855164303198	post
post_15	58	34.448204141370226	post
post_15	58	53.495797769156844	post
post_15	58	62.77874833426252	post
post_15	58	30.079523120152448	post
post_15	58	51.37919570631645	post
post_15	58	39.46377397605665	post
post_15	58	28.32247389854944	post
post_15	58	40.86608568636739	post
post_15	58	62.90097696459094	post
post_15	58	46.48636164091923	post
post_15	58	35.91978610478395	post
post_15	58	50.15596782397645	post
post_15	58	32.78399854447379	post
post_15	58	53.771258926799106	post
post_15	58	34.530855871206654	post
post_15	58	48.124918192518436	post
post_15	58	36.045922455077296	post
post_15	58	33.363822846986466	post
post_15	58	46.31844120974751	post
post_15	58	29.19386476081613	post
post_15	58	46.16524404171413	post
post_15	58	35.64104293508363	post
post_15	58	51.527508817732446	post
post_15	58	34.379244055500834	post
post_15	58	63.86962880755217	post
post_15	58	42.82059648396165	post
post_15	58	39.7728569649438	post
post_15	58	40.913479019194426	post
post_2	19	24.543971406011867	post
post_2	19	37.93067828409654	post
post_2	19	48.00944793356232	post
post_2	19	37.64747810547342	post
post_2	19	23.282987137289172	post
post_2	19	47.3215708209031	post
post_2	19	24.63072428058368	post
post_2	19	44.718850129938176	post
post_2	19	44.94011687138802	post
post_2	19	33.72806629677781	post
post_2	19	36.34065280668804	post
post_2	19	40.95286429024699	post
post_2	19	50.15739772268416	post
post_2	19	41.63223312071753	post
post_2	19	52.84128280439265	post
post_2	19	36.47876143421335	post
post_2	19	48.32330042947112	post
post_2	19	45.938118839823396	post
post_2	19	23.93578320841898	post
post_2	19	38.20350184265984	post
post_2	19	42.05927793693418	post
post_2	19	38.898311924999284	post
post_2	19	33.684761525742076	post
post_2	19	48.87814477699035	post
post_2	19	43.401139653975854	post
post_2	19	48.29084222303698	post
post_2	19	33.09746223042506	post
post_2	19	36.074944409835304	post
post_2	19	32.67279359644586	post
post_2	19	41.14326982398656	post
post_2	19	48.50458180877685	post
post_2	19	34.54583729964256	post
post_2	19	45.62867531369394	post
post_2	19	49.656650542448666	post
post_2	19	40.200864896257386	post
post_2	19	25.917084950674397	post
post_2	19	50.83382100037795	post
post_2	19	38.89258228959972	post
post_2	19	45.56452748415606	post
post_2	19	34.75345276596194	post
post_2	19	25.714397041679337	post
post_2	19	48.2943747465375	post
post_2	19	49.70706426847389	post
post_2	19	29.90917746020705	post
post_2	19	61.880121620873176	post
post_2	19	41.457363304378866	post
post_2	19	58.214868685403594	post
post_2	19	46.328712341835676	post
post_2	19	38.30789616642214	post
post_2	19	27.320129395175634	post
post_2	19	30.804053907365507	post
post_2	19	38.676225241322435	post
post_2	19	43.60343054091224	post
post_2	19	63.82277298314978	post
post_2	19	51.929346553223574	post
post_2	19	23.69176874523256	post
post_2	19	28.28800624424998	post
post_2	19	46.87571713018194	post
post_2	19	47.33656341895531	post
post_2	19	36.52762954487053	post
post_2	19	48.31949664704734	post
post_2	19	43.45981914494522	post
post_2	19	32.671924758759666	post
post_2	19	32.21637418585445	post
post_2	19	40.874909888214844	post
post_2	19	41.255544475933085	post
post_2	19	25.34418229834118	post
post_2	19	23.340440482770944	post
post_2	19	37.88562628351304	post
post_2	19	35.291994064533114	post
post_2	19	44.610747668412465	post
post_2	19	32.74149064568588	post
post_2	19	36.88264787611419	post
post_2	19	28.729263642035203	post
post_2	19	30.741420268876304	post
post_2	19	31.2808538867177	post
post_2	19	35.73100683717883	post
post_2	19	28.50503819144089	post
post_2	19	43.43899599887468	post
post_2	19	51.35668626746073	post
post_2	19	42.349588533108815	post
post_2	19	30.924132964982675	post
post_2	19	27.768104325996397	post
post_2	19	45.82854364520099	post
post_2	19	42.697191235232545	post
post_2	19	48.44352929927899	post
post_2	19	40.19319869039178	post
post_2	19	46.23299188006305	post
post_2	19	44.63796867206397	post
post_2	19	52.298684977559866	post
post_2	19	44.8821885870955	post
post_2	19	20.7427929573124	post
post_2	19	25.435661504026402	post
post_2	19	44.562468685492355	post
post_2	19	46.10999563971613	post
post_2	19	38.95231084987734	post
post_2	19	45.88198988807702	post
post_2	19	35.23565079814807	post
post_2	19	29.79449023736057	post
post_2	19	37.393712433289785	post
post_42	63	68.96554589944176	post
post_42	63	48.49575483895627	post
post_42	63	33.64522118658816	post
post_42	63	35.791855301920805	post
post_42	63	46.778356491638164	post
post_42	63	48.01560061081569	post
post_42	63	50.73694046254685	post
post_42	63	39.89686018814875	post
post_42	63	44.431490806527485	post
post_42	63	49.220360728579195	post
post_42	63	42.13390918108814	post
post_42	63	43.228556471992185	post
post_42	63	45.46077108266289	post
post_42	63	37.59131302601766	post
post_42	63	47.79980237186474	post
post_42	63	54.9422776281754	post
post_42	63	35.94774673656208	post
post_42	63	41.53035277703889	post
post_42	63	37.251254419125	post
post_42	63	29.67544149935776	post
post_42	63	30.197613420234696	post
post_42	63	41.25596543405472	post
post_42	63	39.25370158936888	post
post_42	63	56.453524457963596	post
post_42	63	49.54510126217009	post
post_42	63	29.289103439046606	post
post_42	63	38.942272253620885	post
post_42	63	61.09340925294505	post
post_42	63	41.289091306839666	post
post_42	63	38.406653682557355	post
post_42	63	37.717730138215636	post
post_42	63	41.05436464572885	post
post_42	63	57.023587191113386	post
post_42	63	44.11775669316318	post
post_42	63	48.87411126739323	post
post_42	63	34.12107496307819	post
post_42	63	64.09294332962247	post
post_42	63	43.27541521635298	post
post_42	63	52.251565297671974	post
post_42	63	56.16230426867664	post
post_42	63	41.42589753681191	post
post_42	63	46.432645469698166	post
post_42	63	53.11057266906828	post
post_42	63	60.806832303702336	post
post_42	63	59.42782239147518	post
post_42	63	49.622006978839686	post
post_42	63	55.348110355476145	post
post_42	63	45.06981549310977	post
post_42	63	47.9037330301724	post
post_42	63	35.308183729532246	post
post_42	63	35.37826828476156	post
post_42	63	34.328530041675826	post
post_42	63	47.16654390656942	post
post_42	63	55.407724412451905	post
post_42	63	49.32926456485443	post
post_42	63	36.50848991356907	post
post_42	63	30.875626954698408	post
post_42	63	58.47121272645953	post
post_42	63	48.449652555148255	post
post_42	63	57.385649366709586	post
post_42	63	42.392185443605	post
post_42	63	44.29908048960321	post
post_42	63	49.622467001596554	post
post_42	63	49.58308450197025	post
post_42	63	53.288375782412615	post
post_42	63	54.31186184758272	post
post_42	63	22.945510234217465	post
post_42	63	41.88587021723688	post
post_42	63	41.43234041654535	post
post_42	63	50.135986203233216	post
post_42	63	40.97014779111665	post
post_42	63	41.77001248989329	post
post_42	63	52.33460849342296	post
post_42	63	35.197336783159336	post
post_42	63	57.9415296026781	post
post_42	63	36.259389979616174	post
post_42	63	50.2039587627281	post
post_42	63	24.730311336800025	post
post_42	63	25.85811241251926	post
post_42	63	40.06668465239825	post
post_42	63	41.56435872504975	post
post_42	63	50.28169911046116	post
post_42	63	45.17499538816071	post
post_42	63	41.26215666492434	post
post_42	63	55.91388686686281	post
post_42	63	43.40221821531514	post
post_42	63	44.22596199654573	post
post_42	63	55.37951397307059	post
post_42	63	43.738017851174895	post
post_42	63	52.76141098524052	post
post_42	63	37.178471460013995	post
post_42	63	41.058412744803654	post
post_42	63	44.11001002660496	post
post_42	63	61.573455911728544	post
post_42	63	27.264125007780706	post
post_42	63	56.2535822280105	post
post_42	63	60.267895299698004	post
post_42	63	39.32998603216817	post
post_42	63	51.70502676717222	post
post_42	63	30.264795294379887	post
post_34	39	65.59482473596672	post
post_34	39	49.25155067759981	post
post_34	39	59.97230056349434	post
post_34	39	57.283251321201625	post
post_34	39	54.73765533475547	post
post_34	39	58.58478760390265	post
post_34	39	58.7235234527071	post
post_34	39	71.77912549751204	post
post_34	39	71.15531979122716	post
post_34	39	57.15459691756469	post
post_34	39	66.93464957115323	post
post_34	39	52.22792130096219	post
post_34	39	40.86615214308945	post
post_34	39	52.30434550117305	post
post_34	39	60.656172293934574	post
post_34	39	63.03413934021478	post
post_34	39	61.7722889475188	post
post_34	39	65.45906892573548	post
post_34	39	56.533001923811	post
post_34	39	76.20106129953982	post
post_34	39	40.520794389017	post
post_34	39	55.06720518318066	post
post_34	39	62.9983712943661	post
post_34	39	68.82849524973014	post
post_34	39	49.31704374713255	post
post_34	39	61.534938075667185	post
post_34	39	46.315825619782125	post
post_34	39	52.74133965735927	post
post_34	39	60.35564048078463	post
post_34	39	62.76236833938984	post
post_34	39	59.26683207045377	post
post_34	39	67.19125849505022	post
post_34	39	65.37865539398312	post
post_34	39	89.51823970521767	post
post_34	39	65.56136262515567	post
post_34	39	49.80324282393072	post
post_34	39	67.78661488557682	post
post_34	39	47.91454410445055	post
post_34	39	53.32507797443268	post
post_34	39	67.21683562174124	post
post_34	39	71.33757235424908	post
post_34	39	53.34642611522264	post
post_34	39	53.67779530453298	post
post_34	39	68.26106652018888	post
post_34	39	75.3024805572237	post
post_34	39	43.46134124408062	post
post_34	39	56.6562519795446	post
post_34	39	56.36239551997902	post
post_34	39	82.15339217807839	post
post_34	39	49.62405730340344	post
post_34	39	55.76461728557578	post
post_34	39	55.79170093789017	post
post_34	39	59.59129295988556	post
post_34	39	57.78547138798029	post
post_34	39	68.16525448164755	post
post_34	39	51.46413667988376	post
post_34	39	69.92250201772558	post
post_34	39	70.50211375642148	post
post_34	39	56.407313703180634	post
post_34	39	59.09608163470037	post
post_34	39	67.30977213140224	post
post_34	39	62.06384774160712	post
post_34	39	62.33998485504399	post
post_34	39	71.2798222436722	post
post_34	39	58.988813928539145	post
post_34	39	45.66664264483747	post
post_34	39	76.50207526238052	post
post_34	39	46.71607538142026	post
post_34	39	82.84702617196409	post
post_34	39	41.57889350943097	post
post_34	39	51.28401855550023	post
post_34	39	57.12065900485317	post
post_34	39	64.27145319695663	post
post_34	39	58.51804319792402	post
post_34	39	78.01991418872369	post
post_34	39	56.99426202160062	post
post_34	39	56.475378768745195	post
post_34	39	66.11725381128433	post
post_34	39	39.33766623361359	post
post_34	39	64.65333534650931	post
post_34	39	68.1325060646043	post
post_34	39	69.11835532401804	post
post_34	39	50.31558553844721	post
post_34	39	51.66288175450212	post
post_34	39	53.521384318877885	post
post_34	39	51.94913221646736	post
post_34	39	61.991810093428526	post
post_34	39	70.47737071145124	post
post_34	39	45.05964525165	post
post_34	39	56.451184513491356	post
post_34	39	48.49474737420276	post
post_34	39	50.95772338629972	post
post_34	39	79.63415161641842	post
post_34	39	38.884469646432244	post
post_34	39	41.36123898203388	post
post_34	39	73.96893221990588	post
post_34	39	49.20806434862626	post
post_34	39	48.016244921138984	post
post_34	39	54.11736291956899	post
post_34	39	65.33387353821242	post
post_5	70	29.281095879850184	post
post_5	70	43.08838980851838	post
post_5	70	54.1138585973238	post
post_5	70	64.49219339331827	post
post_5	70	42.534248530009464	post
post_5	70	57.28968484342175	post
post_5	70	34.1679808799589	post
post_5	70	38.597312287354846	post
post_5	70	61.158328728031805	post
post_5	70	35.35618010502086	post
post_5	70	44.74171970733281	post
post_5	70	51.90016579757701	post
post_5	70	44.23584569784934	post
post_5	70	43.31617942454834	post
post_5	70	28.769260701482505	post
post_5	70	35.21258391371462	post
post_5	70	56.124461809570434	post
post_5	70	43.790582894000785	post
post_5	70	55.23495635418261	post
post_5	70	39.53576537666694	post
post_5	70	48.79468325415887	post
post_5	70	42.091606961541316	post
post_5	70	30.865466936211185	post
post_5	70	44.43701624885067	post
post_5	70	53.77020205493639	post
post_5	70	55.032772100274556	post
post_5	70	47.163352888401064	post
post_5	70	54.600094979190146	post
post_5	70	32.84290367689846	post
post_5	70	55.05826320041571	post
post_5	70	49.24286978823409	post
post_5	70	47.30274723306053	post
post_5	70	49.78085309107054	post
post_5	70	60.30817054166371	post
post_5	70	39.84213783580963	post
post_5	70	47.01632219617772	post
post_5	70	41.22976298265025	post
post_5	70	64.08366310499991	post
post_5	70	44.95324255117049	post
post_5	70	46.87229789365481	post
post_5	70	53.431102420369726	post
post_5	70	36.7268463663343	post
post_5	70	47.31967205824007	post
post_5	70	53.0728702530275	post
post_5	70	39.315942123819916	post
post_5	70	58.20307877622333	post
post_5	70	42.07864075576475	post
post_5	70	44.92726120896856	post
post_5	70	56.102939969528244	post
post_5	70	42.760958041891456	post
post_5	70	38.87638641551915	post
post_5	70	31.493816292790857	post
post_5	70	46.05067419944128	post
post_5	70	41.66677692070656	post
post_5	70	51.57992661485297	post
post_5	70	45.399960763064655	post
post_5	70	34.30534753447637	post
post_5	70	39.32254857131351	post
post_5	70	48.008818372498936	post
post_5	70	52.69158262454622	post
post_5	70	48.590097906143185	post
post_5	70	36.69244234601191	post
post_5	70	48.3402498498094	post
post_5	70	43.170206067016615	post
post_5	70	39.94644563400318	post
post_5	70	49.44934422775723	post
post_5	70	33.27950519975038	post
post_5	70	59.23807719107577	post
post_5	70	31.768985417924775	post
post_5	70	44.83184318934548	post
post_5	70	47.28291232327241	post
post_5	70	61.14017896095524	post
post_5	70	43.65500640840503	post
post_5	70	43.043050278214395	post
post_5	70	55.50809253923245	post
post_5	70	53.230053610139244	post
post_5	70	38.922993690687335	post
post_5	70	40.50330556202149	post
post_5	70	39.83098253163902	post
post_5	70	30.441942815904742	post
post_5	70	60.253889619545554	post
post_5	70	38.90595313209969	post
post_5	70	61.371811298144834	post
post_5	70	35.48645935778572	post
post_5	70	37.267859463511726	post
post_5	70	43.66473774279995	post
post_5	70	51.972927125802755	post
post_5	70	29.883887588566278	post
post_5	70	34.8091216603971	post
post_5	70	34.960092888707905	post
post_5	70	48.25183424940008	post
post_5	70	46.73062513483514	post
post_5	70	54.713041499603975	post
post_5	70	35.0946708837393	post
post_5	70	44.42897064960047	post
post_5	70	42.43742527442854	post
post_5	70	40.420607392725834	post
post_5	70	42.90522777630095	post
post_5	70	56.23663812072588	post
post_5	70	44.715317508714236	post
post_29	62	55.6242747507574	post
post_29	62	48.679981254247465	post
post_29	62	51.7528707599858	post
post_29	62	45.87324120156035	post
post_29	62	50.35368234784824	post
post_29	62	44.66551640428164	post
post_29	62	47.63583721703916	post
post_29	62	51.94327915496607	post
post_29	62	58.818966682432325	post
post_29	62	51.837810330714014	post
post_29	62	55.542141614491186	post
post_29	62	62.79931611594502	post
post_29	62	32.312887061696735	post
post_29	62	58.6974163274404	post
post_29	62	58.635174336627045	post
post_29	62	70.02682943775689	post
post_29	62	60.182129823604726	post
post_29	62	54.03146408406991	post
post_29	62	53.863726208528504	post
post_29	62	64.44540617397548	post
post_29	62	56.28348616865464	post
post_29	62	60.096256688818826	post
post_29	62	50.853018433155604	post
post_29	62	57.252495253011205	post
post_29	62	64.17333341134282	post
post_29	62	49.65380634813308	post
post_29	62	70.4554583338143	post
post_29	62	48.77054800638045	post
post_29	62	65.72586191577386	post
post_29	62	39.068034374173834	post
post_29	62	51.724502292370254	post
post_29	62	53.782054122326464	post
post_29	62	41.517173278337225	post
post_29	62	40.09397333296044	post
post_29	62	43.38482030995149	post
post_29	62	46.218110895703674	post
post_29	62	68.22672987550416	post
post_29	62	54.97824788744137	post
post_29	62	52.00289684079399	post
post_29	62	64.37885621604023	post
post_29	62	61.674958646246225	post
post_29	62	66.18033430828777	post
post_29	62	65.10722834549232	post
post_29	62	39.80699195798929	post
post_29	62	63.471760772770956	post
post_29	62	62.931074935773594	post
post_29	62	51.12378475356495	post
post_29	62	46.44098857783108	post
post_29	62	52.24836882498079	post
post_29	62	68.4836793406918	post
post_29	62	42.370473937213944	post
post_29	62	59.71975192009565	post
post_29	62	56.31188163716161	post
post_29	62	50.2874683023646	post
post_29	62	67.04614377127831	post
post_29	62	49.86243782750094	post
post_29	62	73.96513341692898	post
post_29	62	54.69412008246836	post
post_29	62	47.61106490588127	post
post_29	62	35.737062305163015	post
post_29	62	66.90729391461244	post
post_29	62	62.728106669151536	post
post_29	62	57.17071280730256	post
post_29	62	49.7908126165827	post
post_29	62	64.60357387663896	post
post_29	62	58.39250819765245	post
post_29	62	44.99215904503581	post
post_29	62	72.29313743270944	post
post_29	62	58.99828725402202	post
post_29	62	69.50551055690214	post
post_29	62	43.36862766274212	post
post_29	62	56.564766599774565	post
post_29	62	50.6488277188144	post
post_29	62	64.00220323752558	post
post_29	62	51.81920824829476	post
post_29	62	58.67451091401577	post
post_29	62	52.69638965076299	post
post_29	62	57.10523738674972	post
post_29	62	48.02229972547559	post
post_29	62	45.06190097052369	post
post_29	62	59.67885689944536	post
post_29	62	47.050738051446515	post
post_29	62	52.45998862565072	post
post_29	62	56.784551484203014	post
post_29	62	65.06503837250798	post
post_29	62	62.78229988728769	post
post_29	62	60.68458473675944	post
post_29	62	48.79722673701431	post
post_29	62	59.1277145794634	post
post_29	62	64.06352266680665	post
post_29	62	83.40204848420508	post
post_29	62	68.659548513336	post
post_29	62	75.12932840104241	post
post_29	62	60.048277375419396	post
post_29	62	58.07804454951452	post
post_29	62	53.98667374572034	post
post_29	62	54.23776926067966	post
post_29	62	56.78661211641319	post
post_29	62	49.04006126256917	post
post_29	62	53.1760879770072	post
post_14	84	51.86802975623385	post
post_14	84	36.7370238264271	post
post_14	84	54.14921256186103	post
post_14	84	58.16800765294461	post
post_14	84	67.05685902970576	post
post_14	84	64.29427909566475	post
post_14	84	42.35878678739042	post
post_14	84	59.785793246024355	post
post_14	84	66.05319124288833	post
post_14	84	69.55140843100337	post
post_14	84	65.9087720079847	post
post_14	84	57.092980297872224	post
post_14	84	67.58769981994348	post
post_14	84	54.29763000149227	post
post_14	84	51.12960217216794	post
post_14	84	57.19507173001013	post
post_14	84	53.56368332849016	post
post_14	84	43.80861891954634	post
post_14	84	66.91823735783868	post
post_14	84	64.03235751150193	post
post_14	84	74.06881454859891	post
post_14	84	65.10728897786767	post
post_14	84	71.23365213983942	post
post_14	84	58.92812397743516	post
post_14	84	59.89144722624631	post
post_14	84	50.0232037042591	post
post_14	84	62.556322802062255	post
post_14	84	51.28085087544542	post
post_14	84	59.370295644592424	post
post_14	84	66.03359471889233	post
post_14	84	58.82342274860754	post
post_14	84	62.20924055300832	post
post_14	84	52.81102893359646	post
post_14	84	47.733817497346934	post
post_14	84	71.62781735623685	post
post_14	84	60.236475068040214	post
post_14	84	66.53544141747786	post
post_14	84	54.306163366887084	post
post_14	84	54.44999091881219	post
post_14	84	73.53085765233133	post
post_14	84	71.97165478673834	post
post_14	84	68.53565214239461	post
post_14	84	57.85791169307637	post
post_14	84	63.908374600286145	post
post_14	84	57.122346656932855	post
post_14	84	58.624087320606215	post
post_14	84	47.73633337823439	post
post_14	84	60.60912739123911	post
post_14	84	44.34492145896659	post
post_14	84	65.56621843197158	post
post_14	84	49.43231775325787	post
post_14	84	53.19382443407859	post
post_14	84	49.040997354603554	post
post_14	84	55.50974226612658	post
post_14	84	57.56553013418199	post
post_14	84	69.30082636275327	post
post_14	84	45.91751962534646	post
post_14	84	55.606309310019306	post
post_14	84	55.23553998886521	post
post_14	84	55.395881916832366	post
post_14	84	46.00941482102475	post
post_14	84	60.753704349527894	post
post_14	84	49.641494738263376	post
post_14	84	68.33152996859407	post
post_14	84	50.54974625243597	post
post_14	84	58.968869510641206	post
post_14	84	74.9981423100476	post
post_14	84	58.4808757429585	post
post_14	84	52.18462111353873	post
post_14	84	51.72686086624138	post
post_14	84	74.30147128712007	post
post_14	84	63.23051910300516	post
post_14	84	66.6632598225994	post
post_14	84	72.68719306520244	post
post_14	84	61.68259951833371	post
post_14	84	74.1430706781869	post
post_14	84	71.4178055341735	post
post_14	84	58.73237144749418	post
post_14	84	51.73381660324812	post
post_14	84	68.437573567258	post
post_14	84	63.060177482410225	post
post_14	84	54.8536583084956	post
post_14	84	52.1993965143006	post
post_14	84	70.62888659160879	post
post_14	84	61.88934884707187	post
post_14	84	61.58344188194488	post
post_14	84	55.33487503594914	post
post_14	84	59.436508827875414	post
post_14	84	59.67060563447308	post
post_14	84	61.230871676970004	post
post_14	84	68.09546968261034	post
post_14	84	65.74912468613364	post
post_14	84	72.36312453349032	post
post_14	84	70.86771941969073	post
post_14	84	61.67534196038188	post
post_14	84	56.84982172755436	post
post_14	84	43.0104948310538	post
post_14	84	65.46059626642761	post
post_14	84	54.20997490341179	post
post_14	84	64.4065818657448	post
post_30	60	37.28117632713998	post
post_30	60	58.864997019372296	post
post_30	60	31.535781196804155	post
post_30	60	42.73719209619541	post
post_30	60	38.90571464444728	post
post_30	60	34.70032531460384	post
post_30	60	48.21661226674966	post
post_30	60	61.61840770554804	post
post_30	60	40.548507740464636	post
post_30	60	50.60282646262728	post
post_30	60	39.295711498993285	post
post_30	60	34.55783624828759	post
post_30	60	38.59701745158517	post
post_30	60	25.881736487549226	post
post_30	60	48.67277054516534	post
post_30	60	62.16176352776861	post
post_30	60	39.09250034440256	post
post_30	60	60.21002331221501	post
post_30	60	46.70529491788964	post
post_30	60	45.00107084100217	post
post_30	60	40.692706322114226	post
post_30	60	43.371443139060965	post
post_30	60	46.67120962357292	post
post_30	60	49.83025956018249	post
post_30	60	47.21941007680179	post
post_30	60	36.943037061416256	post
post_30	60	45.21992143377262	post
post_30	60	31.797728584561423	post
post_30	60	45.41737110590606	post
post_30	60	42.34666036482198	post
post_30	60	47.98185941359455	post
post_30	60	48.46300517425939	post
post_30	60	56.64254992959337	post
post_30	60	44.661366014298885	post
post_30	60	56.2115659800223	post
post_30	60	50.903261881048465	post
post_30	60	62.27099685393873	post
post_30	60	57.6042549089767	post
post_30	60	44.12768627462445	post
post_30	60	38.89546488177267	post
post_30	60	55.846933564193776	post
post_30	60	54.5351988794698	post
post_30	60	50.310639636190494	post
post_30	60	50.30869142046107	post
post_30	60	50.16283340053937	post
post_30	60	36.97677452830139	post
post_30	60	26.78084264034012	post
post_30	60	54.22783385263551	post
post_30	60	56.605067464003575	post
post_30	60	63.541520884607976	post
post_30	60	36.72261912807807	post
post_30	60	37.998445528825066	post
post_30	60	37.81919767973604	post
post_30	60	47.39705158234256	post
post_30	60	58.51319282218988	post
post_30	60	44.92548549826496	post
post_30	60	39.268854847908464	post
post_30	60	41.78971286061327	post
post_30	60	48.01943804094068	post
post_30	60	39.060181696535736	post
post_30	60	44.359221385613765	post
post_30	60	57.842292331804835	post
post_30	60	55.241749172601786	post
post_30	60	30.53204700621187	post
post_30	60	42.56859317547722	post
post_30	60	53.60716822325679	post
post_30	60	60.00659225930329	post
post_30	60	60.76759552210861	post
post_30	60	41.98656707128385	post
post_30	60	45.191699612285774	post
post_30	60	45.04128448867835	post
post_30	60	55.57641785653489	post
post_30	60	43.22259009937112	post
post_30	60	50.22518407652501	post
post_30	60	42.105572912873846	post
post_30	60	51.81210076124372	post
post_30	60	37.03115106691463	post
post_30	60	40.591594676614434	post
post_30	60	64.54941451858205	post
post_30	60	49.70178639000779	post
post_30	60	47.62105510815233	post
post_30	60	44.67173611668348	post
post_30	60	42.61016649638102	post
post_30	60	39.64689568447145	post
post_30	60	48.76054438342888	post
post_30	60	38.820461719200395	post
post_30	60	62.17786102064633	post
post_30	60	52.06264361800484	post
post_30	60	44.82620496482749	post
post_30	60	49.509365990508115	post
post_30	60	30.493555889148684	post
post_30	60	38.20780160013189	post
post_30	60	40.51706763829133	post
post_30	60	48.750692116152	post
post_30	60	52.16054769031946	post
post_30	60	43.62621478088607	post
post_30	60	73.12677599733466	post
post_30	60	44.45894469252221	post
post_30	60	44.347275776124874	post
post_30	60	31.72629321049002	post
post_37	49	59.10638858084207	post
post_37	49	64.35821326401265	post
post_37	49	52.811023100720455	post
post_37	49	52.493056769845445	post
post_37	49	45.518882447043225	post
post_37	49	42.620991752132376	post
post_37	49	44.12566040452943	post
post_37	49	40.0315586966566	post
post_37	49	59.17830146139842	post
post_37	49	69.6802983547539	post
post_37	49	32.83365189147603	post
post_37	49	47.47914221408982	post
post_37	49	57.640703785226336	post
post_37	49	42.432857140264886	post
post_37	49	37.303677629875246	post
post_37	49	70.768797652952955	post
post_37	49	64.28340467306477	post
post_37	49	39.630190160225936	post
post_37	49	49.86939959242547	post
post_37	49	58.09047600470348	post
post_37	49	31.11802028521845	post
post_37	49	39.468723996951056	post
post_37	49	44.83242235522291	post
post_37	49	47.597884974010874	post
post_37	49	54.67409458809577	post
post_37	49	37.06895155915583	post
post_37	49	50.067931672335945	post
post_37	49	63.1387880894602	post
post_37	49	50.73895786426415	post
post_37	49	62.01425936115168	post
post_37	49	62.00101110480843	post
post_37	49	50.89830823518312	post
post_37	49	47.20013144999556	post
post_37	49	57.451261955603265	post
post_37	49	58.084454470600164	post
post_37	49	40.96249279526391	post
post_37	49	51.142426386596405	post
post_37	49	50.21883067601	post
post_37	49	41.66098742370462	post
post_37	49	41.42339587035435	post
post_37	49	42.60598616740274	post
post_37	49	56.284540827403276	post
post_37	49	35.48787865795239	post
post_37	49	56.41635939430759	post
post_37	49	31.91273545687649	post
post_37	49	30.554125648004277	post
post_37	49	30.028175064579045	post
post_37	49	55.16799881770386	post
post_37	49	83.09516704388516	post
post_37	49	47.95064550107666	post
post_37	49	37.614185824844625	post
post_37	49	52.91088484331278	post
post_37	49	57.54154904745261	post
post_37	49	40.19341133901939	post
post_37	49	53.221961636354926	post
post_37	49	48.745886146157055	post
post_37	49	56.46726465426825	post
post_37	49	51.67160194184658	post
post_37	49	65.2918584762904	post
post_37	49	46.0638902133572	post
post_37	49	48.40649850024371	post
post_37	49	63.41163037482044	post
post_37	49	60.643398470024366	post
post_37	49	49.17583977404688	post
post_37	49	61.67882015417907	post
post_37	49	36.221023157498934	post
post_37	49	46.39453674972097	post
post_37	49	43.5112568218305	post
post_37	49	47.68414282818381	post
post_37	49	66.49530533821198	post
post_37	49	63.032448849788324	post
post_37	49	38.983764177556516	post
post_37	49	48.089788114586696	post
post_37	49	51.439278022425825	post
post_37	49	64.42233601303981	post
post_37	49	63.57199967515423	post
post_37	49	52.79906345339227	post
post_37	49	44.32920835172244	post
post_37	49	55.42672861029246	post
post_37	49	39.97079865643825	post
post_37	49	74.62982036700693	post
post_37	49	75.43400755112867	post
post_37	49	50.005379109031324	post
post_37	49	60.201557493798695	post
post_37	49	63.04407720879775	post
post_37	49	45.39336509117894	post
post_37	49	40.41012930611016	post
post_37	49	38.309939465386655	post
post_37	49	49.11854828650608	post
post_37	49	50.789379265337594	post
post_37	49	68.62719995796327	post
post_37	49	55.236119342096565	post
post_37	49	44.58822676225151	post
post_37	49	56.322547174761645	post
post_37	49	64.36082120233326	post
post_37	49	45.32194195604518	post
post_37	49	69.21240431206499	post
post_37	49	56.978679680527144	post
post_37	49	48.42916176983844	post
post_37	49	48.21266391295674	post
post_21	69	51.751235303932596	post
post_21	69	41.8066923394702	post
post_21	69	49.875413017197616	post
post_21	69	48.60461625754811	post
post_21	69	40.891716896279945	post
post_21	69	28.633889209754077	post
post_21	69	28.0824622240632	post
post_21	69	53.64863869731902	post
post_21	69	35.246674103539476	post
post_21	69	52.329832917966016	post
post_21	69	29.450727292884086	post
post_21	69	46.37457818383915	post
post_21	69	63.23646020296552	post
post_21	69	48.91489531772455	post
post_21	69	27.571230012340045	post
post_21	69	46.355806243314596	post
post_21	69	37.83063038666956	post
post_21	69	47.928549700255516	post
post_21	69	28.539453967058876	post
post_21	69	48.92263767628524	post
post_21	69	23.52154800738177	post
post_21	69	55.58915131231232	post
post_21	69	42.7434239890012	post
post_21	69	39.95562907269895	post
post_21	69	59.49409391415335	post
post_21	69	32.24408103039359	post
post_21	69	46.8067544814705	post
post_21	69	17.86997520938896	post
post_21	69	40.77919647822457	post
post_21	69	32.6806209231402	post
post_21	69	69.95977612468809	post
post_21	69	47.60832476926343	post
post_21	69	51.22496297525158	post
post_21	69	52.591091021010364	post
post_21	69	45.46304139313251	post
post_21	69	47.76109970071589	post
post_21	69	32.86897663887565	post
post_21	69	34.57765685419034	post
post_21	69	22.278924100154377	post
post_21	69	39.22784707196218	post
post_21	69	48.13108231283175	post
post_21	69	37.45298986132401	post
post_21	69	24.036151053849803	post
post_21	69	21.707811895311778	post
post_21	69	24.263854329152007	post
post_21	69	39.481820933381165	post
post_21	69	48.9436494895036	post
post_21	69	53.29765496863944	post
post_21	69	48.357981419991454	post
post_21	69	31.080498551759593	post
post_21	69	36.38251015684313	post
post_21	69	44.48321442898663	post
post_21	69	35.98806060497227	post
post_21	69	11.175417228251659	post
post_21	69	46.33794836665619	post
post_21	69	38.66822550010771	post
post_21	69	41.56284938416291	post
post_21	69	44.26077502265839	post
post_21	69	32.120093044824266	post
post_21	69	35.08785526718082	post
post_21	69	28.977656458334238	post
post_21	69	21.94920923929533	post
post_21	69	46.41373223916699	post
post_21	69	54.69404018421659	post
post_21	69	61.569866361685385	post
post_21	69	49.16031773915667	post
post_21	69	37.847163533665366	post
post_21	69	31.404536065054284	post
post_21	69	27.682175317497492	post
post_21	69	34.84408593405635	post
post_21	69	31.09133362202683	post
post_21	69	42.09118663924921	post
post_21	69	47.37999601013587	post
post_21	69	63.167314267110555	post
post_21	69	38.1296280828614	post
post_21	69	45.86305422669017	post
post_21	69	41.13755418002124	post
post_21	69	19.275119147803036	post
post_21	69	43.009511958363404	post
post_21	69	45.18376926799514	post
post_21	69	64.89216532300452	post
post_21	69	55.32274347602451	post
post_21	69	49.69229886584525	post
post_21	69	42.0727304694429	post
post_21	69	54.27694976372382	post
post_21	69	41.64224277153013	post
post_21	69	44.26029854046836	post
post_21	69	31.575340049014894	post
post_21	69	24.325747551289357	post
post_21	69	38.113656720400684	post
post_21	69	49.45764981502111	post
post_21	69	60.32758588782061	post
post_21	69	32.46238196983537	post
post_21	69	28.607604312049737	post
post_21	69	32.632454345356194	post
post_21	69	42.73866948993065	post
post_21	69	33.56043410390426	post
post_21	69	52.57389843696742	post
post_21	69	40.4029654095994	post
[truncated: 3,101 more rows]
