# Supplementary material for: Single-cell immune aging clocks reveal inter-individual heterogeneity during infection and vaccination
Source: Nat Aging. 2025 Mar 5;5(4):607–21. doi: 10.1038/s43587-025-00819-z (PMC12003178; doi:10.1038/s43587-025-00819-z)
Supplement: Supplementary file 8 — Statistical source data. [file 43587_2025_819_MOESM8_ESM.zip › SD_EF3/MONO_data3_fordistribution.txt]

donor_id	age	Prediction	condition
CV0902	57	48.212597693010586	Healthy
CV0902	57	46.33774732928484	Healthy
CV0902	57	50.38637383860617	Healthy
CV0902	57	50.034436518243616	Healthy
CV0902	57	47.06234536986152	Healthy
CV0902	57	51.12064183137639	Healthy
CV0902	57	43.83810847652432	Healthy
CV0902	57	43.85273380144905	Healthy
CV0902	57	51.291539018917476	Healthy
CV0902	57	46.22495337674738	Healthy
CV0902	57	56.88965490892119	Healthy
CV0902	57	48.71525525044738	Healthy
CV0902	57	40.71674111757418	Healthy
CV0902	57	54.01728216051974	Healthy
CV0902	57	52.40381902275479	Healthy
CV0902	57	40.035575546202054	Healthy
CV0902	57	52.163242336340076	Healthy
CV0902	57	51.74322816667285	Healthy
CV0902	57	48.56091052177782	Healthy
CV0902	57	53.71260233260954	Healthy
CV0902	57	38.149363229170504	Healthy
CV0902	57	40.007673996998435	Healthy
CV0902	57	51.00051160481949	Healthy
CV0902	57	48.409276109779576	Healthy
CV0902	57	53.791915284402215	Healthy
CV0902	57	42.13145488447122	Healthy
CV0902	57	46.56534569581701	Healthy
CV0902	57	53.87542868859926	Healthy
CV0902	57	49.299413569887484	Healthy
CV0902	57	46.261617420147374	Healthy
CV0902	57	54.92907876618396	Healthy
CV0902	57	47.171850806109035	Healthy
CV0902	57	61.91087080126337	Healthy
CV0902	57	56.590650620221524	Healthy
CV0902	57	49.50955006788714	Healthy
CV0902	57	55.89169995131965	Healthy
CV0902	57	50.663362015422415	Healthy
CV0902	57	38.50216780502199	Healthy
CV0902	57	35.16180882424015	Healthy
CV0902	57	49.25638909456085	Healthy
CV0902	57	49.06454896724734	Healthy
CV0902	57	33.466541726412686	Healthy
CV0902	57	50.7236868775901	Healthy
CV0902	57	39.50879700020136	Healthy
CV0902	57	53.31431236099797	Healthy
CV0902	57	65.56197551935193	Healthy
CV0902	57	39.885567640753465	Healthy
CV0902	57	56.1919097265762	Healthy
CV0902	57	39.22163632209952	Healthy
CV0902	57	49.79711930047884	Healthy
CV0902	57	51.323041082620605	Healthy
CV0902	57	38.18196410752484	Healthy
CV0902	57	48.29041045835174	Healthy
CV0902	57	34.773549384371485	Healthy
CV0902	57	50.262686438941635	Healthy
CV0902	57	45.792934831958064	Healthy
CV0902	57	42.11281316304152	Healthy
CV0902	57	41.703787305693545	Healthy
CV0902	57	41.25662903832205	Healthy
CV0902	57	39.41421881886097	Healthy
CV0902	57	53.51274807473721	Healthy
CV0902	57	48.841405785593146	Healthy
CV0902	57	45.387108503133184	Healthy
CV0902	57	57.73930488066154	Healthy
CV0902	57	49.197198628120404	Healthy
CV0902	57	57.31708065562369	Healthy
CV0902	57	49.84488288732966	Healthy
CV0902	57	58.81789557325579	Healthy
CV0902	57	48.853552114490654	Healthy
CV0902	57	59.334105587094584	Healthy
CV0902	57	33.67272451531702	Healthy
CV0902	57	41.3057697711751	Healthy
CV0902	57	38.9930877007785	Healthy
CV0902	57	48.05906164999094	Healthy
CV0902	57	24.198463069198848	Healthy
CV0902	57	62.70615520231042	Healthy
CV0902	57	25.682315366775182	Healthy
CV0902	57	40.048086050848134	Healthy
CV0902	57	35.50940755114233	Healthy
CV0902	57	61.916716274168365	Healthy
CV0902	57	62.064264046095985	Healthy
CV0902	57	45.61639175065001	Healthy
CV0902	57	32.20125678474444	Healthy
CV0902	57	50.48098577947649	Healthy
CV0902	57	43.63850453380337	Healthy
CV0902	57	47.60410795779983	Healthy
CV0902	57	38.12207840617392	Healthy
CV0902	57	40.97390657411262	Healthy
CV0902	57	50.558329172807774	Healthy
CV0902	57	56.627274419225294	Healthy
CV0902	57	46.49993084699647	Healthy
CV0902	57	50.535825122071635	Healthy
CV0902	57	47.93579906837088	Healthy
CV0902	57	43.14474818200059	Healthy
CV0902	57	39.02240246031971	Healthy
CV0902	57	47.583982514879004	Healthy
CV0902	57	31.465511274839177	Healthy
CV0902	57	44.343542620909034	Healthy
CV0902	57	47.83028378250325	Healthy
CV0902	57	38.32978929330496	Healthy
CV0904	38	26.156871342392193	Healthy
CV0904	38	18.264476088846404	Healthy
CV0904	38	41.825805346084685	Healthy
CV0904	38	47.743172727575306	Healthy
CV0904	38	32.72201926389749	Healthy
CV0904	38	50.34560883964595	Healthy
CV0904	38	40.31713785521552	Healthy
CV0904	38	37.777145140467226	Healthy
CV0904	38	38.75556465324316	Healthy
CV0904	38	34.76482750342338	Healthy
CV0904	38	41.756498668717285	Healthy
CV0904	38	50.599436334454126	Healthy
CV0904	38	44.772351365884816	Healthy
CV0904	38	25.145600769452134	Healthy
CV0904	38	32.725938271154504	Healthy
CV0904	38	31.492146700381124	Healthy
CV0904	38	34.75434558490612	Healthy
CV0904	38	32.74790282230231	Healthy
CV0904	38	51.15553224967727	Healthy
CV0904	38	40.6631770618145	Healthy
CV0904	38	40.1315807849752	Healthy
CV0904	38	49.141166422929885	Healthy
CV0904	38	47.54995357072402	Healthy
CV0904	38	38.86575584075575	Healthy
CV0904	38	34.217933470826146	Healthy
CV0904	38	33.43038265165279	Healthy
CV0904	38	36.19591283214599	Healthy
CV0904	38	44.44553069117612	Healthy
CV0904	38	37.93025427543196	Healthy
CV0904	38	44.62873799273833	Healthy
CV0904	38	30.450637147488468	Healthy
CV0904	38	38.99608695765037	Healthy
CV0904	38	31.859317865468242	Healthy
CV0904	38	25.178008433347614	Healthy
CV0904	38	56.28003560394491	Healthy
CV0904	38	41.925293069010955	Healthy
CV0904	38	44.82871131671985	Healthy
CV0904	38	46.758879608400754	Healthy
CV0904	38	48.678980932320925	Healthy
CV0904	38	40.37521738706273	Healthy
CV0904	38	42.28254931728404	Healthy
CV0904	38	38.47864028843705	Healthy
CV0904	38	48.649941417482005	Healthy
CV0904	38	49.52883705589759	Healthy
CV0904	38	26.435087361195915	Healthy
CV0904	38	37.14623101540797	Healthy
CV0904	38	46.38463543334468	Healthy
CV0904	38	25.24450476712158	Healthy
CV0904	38	39.255064539832	Healthy
CV0904	38	34.16340987387859	Healthy
CV0904	38	38.37750902417714	Healthy
CV0904	38	38.4081845652885	Healthy
CV0904	38	44.74580278421052	Healthy
CV0904	38	28.788710426694117	Healthy
CV0904	38	43.23473617423283	Healthy
CV0904	38	39.82149639846437	Healthy
CV0904	38	20.43082112345134	Healthy
CV0904	38	44.272905212989755	Healthy
CV0904	38	37.20412835665789	Healthy
CV0904	38	39.70858640465785	Healthy
CV0904	38	32.39671186066066	Healthy
CV0904	38	42.40940510245042	Healthy
CV0904	38	32.321917228677044	Healthy
CV0904	38	34.8209309425792	Healthy
CV0904	38	52.36291169666403	Healthy
CV0904	38	37.09566734050309	Healthy
CV0904	38	41.9448516647574	Healthy
CV0904	38	34.564656292849726	Healthy
CV0904	38	29.918841911718857	Healthy
CV0904	38	46.15059530973453	Healthy
CV0904	38	38.65232523382634	Healthy
CV0904	38	36.73530390123572	Healthy
CV0904	38	25.228873687151015	Healthy
CV0904	38	40.00495298664037	Healthy
CV0904	38	36.501661528190105	Healthy
CV0904	38	34.17294828905879	Healthy
CV0904	38	39.14178996655435	Healthy
CV0904	38	42.432109272172	Healthy
CV0904	38	41.89265807766604	Healthy
CV0904	38	45.42172482307656	Healthy
CV0904	38	46.90496464023802	Healthy
CV0904	38	38.11065409561058	Healthy
CV0904	38	41.33087274858948	Healthy
CV0904	38	44.85413261728835	Healthy
CV0904	38	42.86140535820301	Healthy
CV0904	38	54.01830910054785	Healthy
CV0904	38	40.93684887160798	Healthy
CV0904	38	42.47813677988187	Healthy
CV0904	38	34.73913483777126	Healthy
CV0904	38	45.15640898163175	Healthy
CV0904	38	47.706252542571555	Healthy
CV0904	38	45.84071385014291	Healthy
CV0904	38	38.425196856410324	Healthy
CV0904	38	51.498318457260396	Healthy
CV0904	38	37.02302357808207	Healthy
CV0904	38	33.33162753747659	Healthy
CV0904	38	33.50458421154222	Healthy
CV0904	38	34.512562266216285	Healthy
CV0904	38	44.151785807663295	Healthy
CV0904	38	45.03044820402813	Healthy
CV0911	40	50.97527921395053	Healthy
CV0911	40	39.649075467666094	Healthy
CV0911	40	50.72178773448434	Healthy
CV0911	40	27.297689300803025	Healthy
CV0911	40	41.102008099832325	Healthy
CV0911	40	37.90532630802691	Healthy
CV0911	40	39.89219338479064	Healthy
CV0911	40	47.38328120729649	Healthy
CV0911	40	38.049474905044526	Healthy
CV0911	40	41.432790671131045	Healthy
CV0911	40	49.45594749405107	Healthy
CV0911	40	38.52907684956834	Healthy
CV0911	40	50.85346574706523	Healthy
CV0911	40	39.17766709671656	Healthy
CV0911	40	56.66012295668197	Healthy
CV0911	40	49.17782619201302	Healthy
CV0911	40	35.52809158698228	Healthy
CV0911	40	28.933439280149535	Healthy
CV0911	40	37.63403013922015	Healthy
CV0911	40	39.160460792351955	Healthy
CV0911	40	43.72811850333157	Healthy
CV0911	40	49.703603428581545	Healthy
CV0911	40	33.79704756176656	Healthy
CV0911	40	57.00782679939153	Healthy
CV0911	40	36.81123649890164	Healthy
CV0911	40	36.245606190175764	Healthy
CV0911	40	46.64995235658573	Healthy
CV0911	40	37.11947581273529	Healthy
CV0911	40	40.444570368025786	Healthy
CV0911	40	47.70327736916339	Healthy
CV0911	40	55.99410807194647	Healthy
CV0911	40	31.264362055225995	Healthy
CV0911	40	34.92815769767426	Healthy
CV0911	40	55.75609051326811	Healthy
CV0911	40	46.402851950998105	Healthy
CV0911	40	47.49278326466634	Healthy
CV0911	40	48.25398538966844	Healthy
CV0911	40	41.93033469563885	Healthy
CV0911	40	31.814157050605658	Healthy
CV0911	40	51.55119123191541	Healthy
CV0911	40	44.056391078515134	Healthy
CV0911	40	52.60672227859907	Healthy
CV0911	40	54.589628873083875	Healthy
CV0911	40	44.29113864080761	Healthy
CV0911	40	37.99212865438074	Healthy
CV0911	40	46.78247520209934	Healthy
CV0911	40	45.95406228140673	Healthy
CV0911	40	25.726287233751904	Healthy
CV0911	40	48.57888732904421	Healthy
CV0911	40	40.47388004629554	Healthy
CV0911	40	48.269254138536525	Healthy
CV0911	40	35.23528414321353	Healthy
CV0911	40	37.630256385002966	Healthy
CV0911	40	39.56453406281289	Healthy
CV0911	40	44.916134676002535	Healthy
CV0911	40	43.79500094884584	Healthy
CV0911	40	47.383392076742624	Healthy
CV0911	40	46.69248355294003	Healthy
CV0911	40	28.620155422861952	Healthy
CV0911	40	39.8522010011139	Healthy
CV0911	40	47.35821731204262	Healthy
CV0911	40	45.89471036771465	Healthy
CV0911	40	39.831426733977786	Healthy
CV0911	40	50.847953519234515	Healthy
CV0911	40	41.45685506921277	Healthy
CV0911	40	37.58941262010136	Healthy
CV0911	40	38.70928626241094	Healthy
CV0911	40	39.86031887240408	Healthy
CV0911	40	54.529580811569375	Healthy
CV0911	40	40.26543048573	Healthy
CV0911	40	34.5403515207897	Healthy
CV0911	40	42.17455163652625	Healthy
CV0911	40	38.347062656131676	Healthy
CV0911	40	54.76988550582837	Healthy
CV0911	40	31.110047363723265	Healthy
CV0911	40	50.36251581088053	Healthy
CV0911	40	44.65840396525445	Healthy
CV0911	40	50.18588607830455	Healthy
CV0911	40	35.5940945730227	Healthy
CV0911	40	39.837174039000644	Healthy
CV0911	40	48.640610051706744	Healthy
CV0911	40	66.89367319397898	Healthy
CV0911	40	51.42921999679319	Healthy
CV0911	40	47.23353715530139	Healthy
CV0911	40	41.88783571642195	Healthy
CV0911	40	47.370149611340025	Healthy
CV0911	40	32.338238069519974	Healthy
CV0911	40	41.46992759490162	Healthy
CV0911	40	53.05474382303881	Healthy
CV0911	40	22.53966266560732	Healthy
CV0911	40	25.11041162980463	Healthy
CV0911	40	46.55411018322939	Healthy
CV0911	40	48.68603209705219	Healthy
CV0911	40	53.37990566353036	Healthy
CV0911	40	42.187563491689865	Healthy
CV0911	40	54.05846933991106	Healthy
CV0911	40	54.25280956966391	Healthy
CV0911	40	44.86772124152226	Healthy
CV0911	40	52.34534572791092	Healthy
CV0911	40	56.68481756762813	Healthy
CV0929	64	46.16215161829389	Healthy
CV0929	64	55.271452273842456	Healthy
CV0929	64	51.467071571385084	Healthy
CV0929	64	35.233136819302864	Healthy
CV0929	64	61.79277106488895	Healthy
CV0929	64	50.19361078371895	Healthy
CV0929	64	42.60391200244946	Healthy
CV0929	64	45.80332682079352	Healthy
CV0929	64	48.326604747618575	Healthy
CV0929	64	38.82685180429749	Healthy
CV0929	64	54.66769353587327	Healthy
CV0929	64	40.642551861470594	Healthy
CV0929	64	51.96399510621571	Healthy
CV0929	64	40.47312010351364	Healthy
CV0929	64	52.550159243147284	Healthy
CV0929	64	56.300954454868915	Healthy
CV0929	64	40.589010022469196	Healthy
CV0929	64	42.116795538538106	Healthy
CV0929	64	55.894136502752986	Healthy
CV0929	64	37.71616527355885	Healthy
CV0929	64	50.809726394245125	Healthy
CV0929	64	50.01383562759101	Healthy
CV0929	64	52.086499101678584	Healthy
CV0929	64	62.27038588740249	Healthy
CV0929	64	49.13056534410321	Healthy
CV0929	64	47.406411054533756	Healthy
CV0929	64	52.087436385636096	Healthy
CV0929	64	40.628687088052665	Healthy
CV0929	64	51.50840855941003	Healthy
CV0929	64	55.41358633975706	Healthy
CV0929	64	57.75977550818823	Healthy
CV0929	64	55.098921492154766	Healthy
CV0929	64	60.544011394816835	Healthy
CV0929	64	48.05851302915359	Healthy
CV0929	64	36.97042240566827	Healthy
CV0929	64	54.11400018581249	Healthy
CV0929	64	49.22612371479008	Healthy
CV0929	64	50.6757999772164	Healthy
CV0929	64	64.8711183013841	Healthy
CV0929	64	53.113991191411095	Healthy
CV0929	64	41.52250887192555	Healthy
CV0929	64	59.220054590692044	Healthy
CV0929	64	36.14858270156948	Healthy
CV0929	64	59.060136100379395	Healthy
CV0929	64	55.28549789678371	Healthy
CV0929	64	54.07599848840692	Healthy
CV0929	64	49.54999801107858	Healthy
CV0929	64	45.44243675504976	Healthy
CV0929	64	47.77383824554732	Healthy
CV0929	64	32.962758319742846	Healthy
CV0929	64	63.48689954883781	Healthy
CV0929	64	42.970608546017864	Healthy
CV0929	64	37.136833763748385	Healthy
CV0929	64	51.166320178146556	Healthy
CV0929	64	35.805793336328456	Healthy
CV0929	64	58.663163228181006	Healthy
CV0929	64	36.43102401390772	Healthy
CV0929	64	55.490573392454024	Healthy
CV0929	64	43.29473922184593	Healthy
CV0929	64	50.848452829885986	Healthy
CV0929	64	52.665804028464855	Healthy
CV0929	64	49.66034975989082	Healthy
CV0929	64	44.887397422482294	Healthy
CV0929	64	47.96787572827847	Healthy
CV0929	64	29.81020432292611	Healthy
CV0929	64	58.327362986028746	Healthy
CV0929	64	42.36065646332356	Healthy
CV0929	64	46.971635837504145	Healthy
CV0929	64	46.49755751375664	Healthy
CV0929	64	49.823041893662136	Healthy
CV0929	64	38.146484517189485	Healthy
CV0929	64	50.40117412979897	Healthy
CV0929	64	48.26900386421073	Healthy
CV0929	64	47.78188284347212	Healthy
CV0929	64	49.954702279794525	Healthy
CV0929	64	58.80447982563849	Healthy
CV0929	64	42.42600912759576	Healthy
CV0929	64	51.193954378855956	Healthy
CV0929	64	54.45706187199609	Healthy
CV0929	64	51.1639815118148	Healthy
CV0929	64	62.85582388647949	Healthy
CV0929	64	51.38177287217484	Healthy
CV0929	64	47.862671801963266	Healthy
CV0929	64	57.147401549946295	Healthy
CV0929	64	54.97112313453557	Healthy
CV0929	64	59.701563220753314	Healthy
CV0929	64	40.21217894322449	Healthy
CV0929	64	45.284988594463094	Healthy
CV0929	64	47.65815479032051	Healthy
CV0929	64	53.26312482479493	Healthy
CV0929	64	57.412425265036816	Healthy
CV0929	64	45.33046044901447	Healthy
CV0929	64	49.263222840345286	Healthy
CV0929	64	45.502901905089146	Healthy
CV0929	64	55.9932109564984	Healthy
CV0929	64	53.92300168684391	Healthy
CV0929	64	40.14627739304724	Healthy
CV0929	64	62.666112151124665	Healthy
CV0929	64	47.16483069588421	Healthy
CV0929	64	56.190374036595564	Healthy
CV0915	44	50.892223366047844	Healthy
CV0915	44	55.240896087209165	Healthy
CV0915	44	47.196043794807345	Healthy
CV0915	44	60.72275163707761	Healthy
CV0915	44	58.191325072966826	Healthy
CV0915	44	45.80995829147646	Healthy
CV0915	44	48.11408949429041	Healthy
CV0915	44	55.40412501922326	Healthy
CV0915	44	59.65981378651634	Healthy
CV0915	44	57.580625544464624	Healthy
CV0915	44	68.48385470368169	Healthy
CV0915	44	40.89122034505839	Healthy
CV0915	44	46.64130661738729	Healthy
CV0915	44	55.42987611649857	Healthy
CV0915	44	59.25452768345374	Healthy
CV0915	44	63.812812214626376	Healthy
CV0915	44	53.366810749450345	Healthy
CV0915	44	38.48478091825877	Healthy
CV0915	44	47.2705489799261	Healthy
CV0915	44	70.47008514571077	Healthy
CV0915	44	59.534466657901206	Healthy
CV0915	44	53.58415850171811	Healthy
CV0915	44	49.028855948972065	Healthy
CV0915	44	52.987139798556605	Healthy
CV0915	44	44.92543602758361	Healthy
CV0915	44	45.7918065924784	Healthy
CV0915	44	48.9490641676869	Healthy
CV0915	44	62.98321902030788	Healthy
CV0915	44	56.824137161322845	Healthy
CV0915	44	53.711450625027666	Healthy
CV0915	44	56.141322119317664	Healthy
CV0915	44	47.276232550672944	Healthy
CV0915	44	46.38247256527629	Healthy
CV0915	44	60.11711814405616	Healthy
CV0915	44	45.05789294281696	Healthy
CV0915	44	65.85925704889429	Healthy
CV0915	44	45.787168477613115	Healthy
CV0915	44	52.09894759245793	Healthy
CV0915	44	48.336737141553236	Healthy
CV0915	44	53.55427726711669	Healthy
CV0915	44	50.90388388743357	Healthy
CV0915	44	54.90015355695816	Healthy
CV0915	44	42.897058642383854	Healthy
CV0915	44	39.222029465407424	Healthy
CV0915	44	54.420932034574435	Healthy
CV0915	44	40.069240963854874	Healthy
CV0915	44	37.4476588462708	Healthy
CV0915	44	51.97897457360897	Healthy
CV0915	44	39.91999343969784	Healthy
CV0915	44	40.96148599876979	Healthy
CV0915	44	54.324263491656964	Healthy
CV0915	44	51.16871664215166	Healthy
CV0915	44	58.5165569185766	Healthy
CV0915	44	42.24247064830537	Healthy
CV0915	44	38.788149643838615	Healthy
CV0915	44	60.05342566408149	Healthy
CV0915	44	37.962132953850485	Healthy
CV0915	44	42.13653506826965	Healthy
CV0915	44	46.71325590045778	Healthy
CV0915	44	49.57665219942063	Healthy
CV0915	44	44.861237192795905	Healthy
CV0915	44	51.11336693593864	Healthy
CV0915	44	52.853574378564204	Healthy
CV0915	44	55.79013063203138	Healthy
CV0915	44	56.46467002388674	Healthy
CV0915	44	62.02307127521215	Healthy
CV0915	44	50.117148571332756	Healthy
CV0915	44	55.27363153640293	Healthy
CV0915	44	54.17311676039992	Healthy
CV0915	44	62.502273264317054	Healthy
CV0915	44	40.40753914049082	Healthy
CV0915	44	46.729027215336345	Healthy
CV0915	44	43.02946027473421	Healthy
CV0915	44	67.57370916593824	Healthy
CV0915	44	48.904342610784504	Healthy
CV0915	44	55.65227588462732	Healthy
CV0915	44	49.64025570576278	Healthy
CV0915	44	47.92105771427934	Healthy
CV0915	44	48.41286088014304	Healthy
CV0915	44	37.17734404816164	Healthy
CV0915	44	52.665116809193826	Healthy
CV0915	44	51.84250589849998	Healthy
CV0915	44	56.08564758096458	Healthy
CV0915	44	46.78504351063228	Healthy
CV0915	44	48.60056389556255	Healthy
CV0915	44	43.65232489637263	Healthy
CV0915	44	45.11397903382351	Healthy
CV0915	44	60.62864543838566	Healthy
CV0915	44	46.37472041828487	Healthy
CV0915	44	51.195895966408685	Healthy
CV0915	44	30.81866599286294	Healthy
CV0915	44	54.35295031495565	Healthy
CV0915	44	44.786225351618	Healthy
CV0915	44	49.561613057004195	Healthy
CV0915	44	52.55798865123604	Healthy
CV0915	44	50.10732768165954	Healthy
CV0915	44	48.29049596701473	Healthy
CV0915	44	54.66804304023158	Healthy
CV0915	44	52.18451055695434	Healthy
CV0915	44	52.94955198441487	Healthy
CV0917	62	55.80759807489326	Healthy
CV0917	62	56.489382182320185	Healthy
CV0917	62	53.08959774548416	Healthy
CV0917	62	26.48651893728754	Healthy
CV0917	62	61.246331099434634	Healthy
CV0917	62	45.55003838191521	Healthy
CV0917	62	35.761480464816884	Healthy
CV0917	62	50.84021734085181	Healthy
CV0917	62	35.81121287806303	Healthy
CV0917	62	35.950984155009344	Healthy
CV0917	62	50.865069108741245	Healthy
CV0917	62	47.87871003314509	Healthy
CV0917	62	45.64800285381275	Healthy
CV0917	62	52.561479250182245	Healthy
CV0917	62	49.122991019912156	Healthy
CV0917	62	40.16858416438593	Healthy
CV0917	62	48.6256141468002	Healthy
CV0917	62	58.017511337683686	Healthy
CV0917	62	42.17408131604931	Healthy
CV0917	62	46.92919672608135	Healthy
CV0917	62	47.52582607005077	Healthy
CV0917	62	52.068222944946854	Healthy
CV0917	62	40.137591389742504	Healthy
CV0917	62	41.64884035325457	Healthy
CV0917	62	52.41841653672692	Healthy
CV0917	62	60.42680935324826	Healthy
CV0917	62	35.35714972078334	Healthy
CV0917	62	49.4271017902516	Healthy
CV0917	62	34.66097020240921	Healthy
CV0917	62	37.270466155942586	Healthy
CV0917	62	53.72126413537078	Healthy
CV0917	62	48.725245578115164	Healthy
CV0917	62	32.75501572436101	Healthy
CV0917	62	63.47892378180214	Healthy
CV0917	62	56.65894580502093	Healthy
CV0917	62	47.8476593607033	Healthy
CV0917	62	39.89043538501154	Healthy
CV0917	62	46.37851961875602	Healthy
CV0917	62	29.968949589646357	Healthy
CV0917	62	39.32552323440194	Healthy
CV0917	62	34.96192736898913	Healthy
CV0917	62	51.543902539081955	Healthy
CV0917	62	40.14071510554855	Healthy
CV0917	62	47.450789618467304	Healthy
CV0917	62	49.60636139375943	Healthy
CV0917	62	58.6005922591626	Healthy
CV0917	62	58.94365959762047	Healthy
CV0917	62	47.604456090189764	Healthy
CV0917	62	48.218703043351006	Healthy
CV0917	62	56.19974583390092	Healthy
CV0917	62	43.88304984065807	Healthy
CV0917	62	56.83659098521182	Healthy
CV0917	62	49.621706356474846	Healthy
CV0917	62	52.510802404742755	Healthy
CV0917	62	51.39686448691448	Healthy
CV0917	62	45.31216671294822	Healthy
CV0917	62	45.73508403515884	Healthy
CV0917	62	58.52269093367903	Healthy
CV0917	62	48.108039519133875	Healthy
CV0917	62	44.35282126175372	Healthy
CV0917	62	49.12510488527689	Healthy
CV0917	62	43.902695771311635	Healthy
CV0917	62	52.99673703653573	Healthy
CV0917	62	38.60150258449042	Healthy
CV0917	62	52.69411481254848	Healthy
CV0917	62	40.1750990915542	Healthy
CV0917	62	52.426246187752945	Healthy
CV0917	62	48.42685806645423	Healthy
CV0917	62	45.0621232878422	Healthy
CV0917	62	55.65246604673486	Healthy
CV0917	62	44.39673754653409	Healthy
CV0917	62	38.682605902595554	Healthy
CV0917	62	51.776288015883765	Healthy
CV0917	62	34.64956632781869	Healthy
CV0917	62	53.94346091127353	Healthy
CV0917	62	46.8727925298445	Healthy
CV0917	62	36.27455512477342	Healthy
CV0917	62	56.177595190771164	Healthy
CV0917	62	41.62678739142925	Healthy
CV0917	62	57.018270868025546	Healthy
CV0917	62	61.3030070979087	Healthy
CV0917	62	45.20512739633262	Healthy
CV0917	62	46.11814759919312	Healthy
CV0917	62	45.506622410849936	Healthy
CV0917	62	57.85104916439303	Healthy
CV0917	62	55.537457304339284	Healthy
CV0917	62	57.46204358277839	Healthy
CV0917	62	30.882466087452787	Healthy
CV0917	62	42.42809665363939	Healthy
CV0917	62	45.22400862704389	Healthy
CV0917	62	44.16041322486462	Healthy
CV0917	62	35.150489167503274	Healthy
CV0917	62	52.846702280393764	Healthy
CV0917	62	58.2757512779336	Healthy
CV0917	62	38.984562720883126	Healthy
CV0917	62	32.178654769166016	Healthy
CV0917	62	38.119339002809156	Healthy
CV0917	62	47.075859270404045	Healthy
CV0917	62	39.84415641891217	Healthy
CV0917	62	59.65131415467928	Healthy
CV0939	73	53.86351843339511	Healthy
CV0939	73	51.78887108780372	Healthy
CV0939	73	50.303745311489934	Healthy
CV0939	73	56.180410705228724	Healthy
CV0939	73	37.44421855893461	Healthy
CV0939	73	48.292841528201976	Healthy
CV0939	73	50.32458276051001	Healthy
CV0939	73	47.60367078608325	Healthy
CV0939	73	54.709900780906935	Healthy
CV0939	73	48.60054664941433	Healthy
CV0939	73	54.441461057641526	Healthy
CV0939	73	65.86707294025472	Healthy
CV0939	73	32.74205027593751	Healthy
CV0939	73	58.80385777524487	Healthy
CV0939	73	49.665530716929105	Healthy
CV0939	73	49.39530567992413	Healthy
CV0939	73	62.38685983623566	Healthy
CV0939	73	66.19609464373181	Healthy
CV0939	73	61.62126439329168	Healthy
CV0939	73	59.51373661082844	Healthy
CV0939	73	60.030951393943234	Healthy
CV0939	73	43.59052010397008	Healthy
CV0939	73	66.99162120401046	Healthy
CV0939	73	53.19568214144232	Healthy
CV0939	73	53.90253056069254	Healthy
CV0939	73	64.57092176629781	Healthy
CV0939	73	60.20197244110144	Healthy
CV0939	73	65.8113178462248	Healthy
CV0939	73	54.41492477937022	Healthy
CV0939	73	67.2873737858833	Healthy
CV0939	73	34.793929230121755	Healthy
CV0939	73	31.460585024803695	Healthy
CV0939	73	61.93047653513212	Healthy
CV0939	73	59.74306502593093	Healthy
CV0939	73	51.37356641637916	Healthy
CV0939	73	59.45191394862452	Healthy
CV0939	73	50.74210792079681	Healthy
CV0939	73	54.47133411730491	Healthy
CV0939	73	41.935702607735976	Healthy
CV0939	73	54.8089547389568	Healthy
CV0939	73	40.850089747163125	Healthy
CV0939	73	44.57889302957758	Healthy
CV0939	73	52.46368924794443	Healthy
CV0939	73	66.58530975182155	Healthy
CV0939	73	46.81445032643222	Healthy
CV0939	73	57.603819545612176	Healthy
CV0939	73	69.57541721888195	Healthy
CV0939	73	59.674294964123106	Healthy
CV0939	73	44.47046534221005	Healthy
CV0939	73	49.49853782665161	Healthy
CV0939	73	60.881872503293756	Healthy
CV0939	73	61.39251160658825	Healthy
CV0939	73	50.77914943842966	Healthy
CV0939	73	34.26631206129643	Healthy
CV0939	73	52.21379869430818	Healthy
CV0939	73	51.9182943189811	Healthy
CV0939	73	50.9983456797091	Healthy
CV0939	73	62.632871245509875	Healthy
CV0939	73	61.57560019804799	Healthy
CV0939	73	50.06486042662979	Healthy
CV0939	73	53.304264230297974	Healthy
CV0939	73	61.275994431101395	Healthy
CV0939	73	41.64557946186235	Healthy
CV0939	73	53.45651304584464	Healthy
CV0939	73	41.4349745244178	Healthy
CV0939	73	56.07024313143135	Healthy
CV0939	73	52.75727150179538	Healthy
CV0939	73	61.681703992076685	Healthy
CV0939	73	46.60024559204857	Healthy
CV0939	73	49.46545230986917	Healthy
CV0939	73	75.18484500498485	Healthy
CV0939	73	46.04450596134062	Healthy
CV0939	73	57.27677216513276	Healthy
CV0939	73	46.9025264181843	Healthy
CV0939	73	56.719557176451424	Healthy
CV0939	73	44.79016266884707	Healthy
CV0939	73	46.36164811334021	Healthy
CV0939	73	48.328853335523704	Healthy
CV0939	73	58.21881953567166	Healthy
CV0939	73	72.27096258287912	Healthy
CV0939	73	67.95396248714756	Healthy
CV0939	73	67.4382820159824	Healthy
CV0939	73	56.64410347704432	Healthy
CV0939	73	73.65809572198229	Healthy
CV0939	73	53.333204559198094	Healthy
CV0939	73	51.75358437473682	Healthy
CV0939	73	55.21363672869203	Healthy
CV0939	73	45.42613714454359	Healthy
CV0939	73	51.44815993779633	Healthy
CV0939	73	42.33501236357414	Healthy
CV0939	73	67.14801612659515	Healthy
CV0939	73	54.63577199266598	Healthy
CV0939	73	50.43479076113059	Healthy
CV0939	73	41.3303729332831	Healthy
CV0939	73	51.75577452482589	Healthy
CV0939	73	54.30344754267361	Healthy
CV0939	73	59.47436008637453	Healthy
CV0939	73	50.326751464331466	Healthy
CV0939	73	54.90572163046513	Healthy
CV0939	73	58.393062496706115	Healthy
CV0926	70	57.51822060938475	Healthy
CV0926	70	56.49075390488831	Healthy
CV0926	70	55.80968913849613	Healthy
CV0926	70	46.272143256787395	Healthy
CV0926	70	55.42485317952592	Healthy
CV0926	70	44.982097667981144	Healthy
CV0926	70	46.56799923232405	Healthy
CV0926	70	60.8051795619465	Healthy
CV0926	70	46.85447610169101	Healthy
CV0926	70	46.94084813332936	Healthy
CV0926	70	49.0557993590062	Healthy
CV0926	70	55.42625129868459	Healthy
CV0926	70	51.61012051914615	Healthy
CV0926	70	52.08327744902095	Healthy
CV0926	70	61.061313178348165	Healthy
CV0926	70	42.38716339004296	Healthy
CV0926	70	57.28832743422618	Healthy
CV0926	70	59.860663212499944	Healthy
CV0926	70	54.22380666877991	Healthy
CV0926	70	54.69007440455145	Healthy
CV0926	70	59.06518837962821	Healthy
CV0926	70	65.56156092091211	Healthy
CV0926	70	52.2239657862798	Healthy
CV0926	70	52.74265624157462	Healthy
CV0926	70	47.255056402687444	Healthy
CV0926	70	47.53330991806082	Healthy
CV0926	70	59.88671025566299	Healthy
CV0926	70	66.90202045541785	Healthy
CV0926	70	58.86400546654968	Healthy
CV0926	70	47.63306747545629	Healthy
CV0926	70	51.34662084683621	Healthy
CV0926	70	42.82349276269872	Healthy
CV0926	70	54.13650824521662	Healthy
CV0926	70	44.63697356608281	Healthy
CV0926	70	55.20143588604816	Healthy
CV0926	70	62.70692882260128	Healthy
CV0926	70	53.25035043067844	Healthy
CV0926	70	41.620613136593136	Healthy
CV0926	70	66.28253381393638	Healthy
CV0926	70	53.143781149186225	Healthy
CV0926	70	51.30207214308405	Healthy
CV0926	70	50.0215794656219	Healthy
CV0926	70	60.9657855994774	Healthy
CV0926	70	74.78009533075523	Healthy
CV0926	70	55.079750266928066	Healthy
CV0926	70	57.31354851188812	Healthy
CV0926	70	49.29814287497614	Healthy
CV0926	70	52.53901388915736	Healthy
CV0926	70	50.96137420421434	Healthy
CV0926	70	57.48098376260002	Healthy
CV0926	70	51.143359828488315	Healthy
CV0926	70	61.86665678929703	Healthy
CV0926	70	65.51059847403258	Healthy
CV0926	70	52.223650563191185	Healthy
CV0926	70	55.090318706868814	Healthy
CV0926	70	55.245506581848495	Healthy
CV0926	70	54.996815730920375	Healthy
CV0926	70	47.853783116342136	Healthy
CV0926	70	55.147163136479115	Healthy
CV0926	70	53.15658955001786	Healthy
CV0926	70	52.6408273361425	Healthy
CV0926	70	66.93909819045984	Healthy
CV0926	70	48.038452748587765	Healthy
CV0926	70	63.74351651984519	Healthy
CV0926	70	52.83780953894422	Healthy
CV0926	70	53.06155804215651	Healthy
CV0926	70	48.1736079308308	Healthy
CV0926	70	48.56010980954087	Healthy
CV0926	70	49.938597434535744	Healthy
CV0926	70	43.38699873040651	Healthy
CV0926	70	48.46738351648232	Healthy
CV0926	70	61.137803951112346	Healthy
CV0926	70	65.24581285030204	Healthy
CV0926	70	53.9539001693103	Healthy
CV0926	70	57.020570133490324	Healthy
CV0926	70	50.902679823505956	Healthy
CV0926	70	47.17357101757773	Healthy
CV0926	70	54.95846095601058	Healthy
CV0926	70	51.45378332584639	Healthy
CV0926	70	56.801455530364784	Healthy
CV0926	70	57.102339241821966	Healthy
CV0926	70	56.83198615794166	Healthy
CV0926	70	50.528112199694064	Healthy
CV0926	70	53.34069453438597	Healthy
CV0926	70	59.29986990119261	Healthy
CV0926	70	48.29231804421777	Healthy
CV0926	70	49.10236267181828	Healthy
CV0926	70	51.20578355979674	Healthy
CV0926	70	61.804369832985586	Healthy
CV0926	70	51.4631434084602	Healthy
CV0926	70	51.258992875118594	Healthy
CV0926	70	54.95400268245531	Healthy
CV0926	70	36.620471390075245	Healthy
CV0926	70	58.293013183914375	Healthy
CV0926	70	50.232984354122706	Healthy
CV0926	70	60.29892433613032	Healthy
CV0926	70	62.99815802993603	Healthy
CV0926	70	50.81204346912757	Healthy
CV0926	70	56.85967909931109	Healthy
CV0926	70	40.838987872524775	Healthy
CV0934	21	51.171856985572425	Healthy
CV0934	21	37.447817284788016	Healthy
CV0934	21	40.656723228924974	Healthy
CV0934	21	46.5279704822313	Healthy
CV0934	21	47.18702972471875	Healthy
CV0934	21	43.22283574326922	Healthy
CV0934	21	51.39471412823437	Healthy
CV0934	21	47.016475718637025	Healthy
CV0934	21	53.160871157622445	Healthy
CV0934	21	45.24108391732095	Healthy
CV0934	21	35.61242657154349	Healthy
CV0934	21	48.15182476556741	Healthy
CV0934	21	33.764906593206895	Healthy
CV0934	21	40.31117729191769	Healthy
CV0934	21	52.5493922795118	Healthy
CV0934	21	52.37933710006931	Healthy
CV0934	21	38.74223779551836	Healthy
CV0934	21	42.26170321982231	Healthy
CV0934	21	43.265504621613886	Healthy
CV0934	21	45.19034487581707	Healthy
CV0934	21	51.020373937178164	Healthy
CV0934	21	40.3788579976272	Healthy
CV0934	21	51.48970580373613	Healthy
CV0934	21	47.05218477569423	Healthy
CV0934	21	47.08510743775476	Healthy
CV0934	21	46.504876974482485	Healthy
CV0934	21	49.30075798024726	Healthy
CV0934	21	41.635037127448406	Healthy
CV0934	21	44.1275663445195	Healthy
CV0934	21	64.77727610037357	Healthy
CV0934	21	51.85818808807241	Healthy
CV0934	21	41.77359165496086	Healthy
CV0934	21	49.853487319482994	Healthy
CV0934	21	54.73088309189124	Healthy
CV0934	21	50.95952704251813	Healthy
CV0934	21	37.863714119505666	Healthy
CV0934	21	38.417707805411396	Healthy
CV0934	21	41.58661247919102	Healthy
CV0934	21	53.58176009297737	Healthy
CV0934	21	44.50867734338421	Healthy
CV0934	21	30.87766792146307	Healthy
CV0934	21	36.08933303857853	Healthy
CV0934	21	46.44051040810667	Healthy
CV0934	21	53.30535390318733	Healthy
CV0934	21	44.469459506162316	Healthy
CV0934	21	56.652057521515644	Healthy
CV0934	21	56.63530996564562	Healthy
CV0934	21	45.461607106444916	Healthy
CV0934	21	52.45884367095092	Healthy
CV0934	21	39.08745582535967	Healthy
CV0934	21	53.86612999384949	Healthy
CV0934	21	36.71715928818262	Healthy
CV0934	21	29.14484693841331	Healthy
CV0934	21	48.20075674033304	Healthy
CV0934	21	38.655260166383854	Healthy
CV0934	21	41.85687088635951	Healthy
CV0934	21	39.31069332666511	Healthy
CV0934	21	54.77511966636558	Healthy
CV0934	21	48.35551385615568	Healthy
CV0934	21	43.77012360517345	Healthy
CV0934	21	41.97111322890469	Healthy
CV0934	21	48.56312729484376	Healthy
CV0934	21	40.986567358964805	Healthy
CV0934	21	43.64335700395048	Healthy
CV0934	21	52.4534585633784	Healthy
CV0934	21	47.505342497276956	Healthy
CV0934	21	25.197173236759344	Healthy
CV0934	21	51.28055722225974	Healthy
CV0934	21	49.58012421901343	Healthy
CV0934	21	52.91641493284621	Healthy
CV0934	21	44.77902789425765	Healthy
CV0934	21	38.25260152975526	Healthy
CV0934	21	43.807672008052066	Healthy
CV0934	21	60.041218429675	Healthy
CV0934	21	43.38873803188372	Healthy
CV0934	21	16.41793018830292	Healthy
CV0934	21	36.45844431792233	Healthy
CV0934	21	53.69235170728307	Healthy
CV0934	21	56.51158519582713	Healthy
CV0934	21	47.57826224908372	Healthy
CV0934	21	33.96294715662782	Healthy
CV0934	21	29.03385556641721	Healthy
CV0934	21	33.93083432699765	Healthy
CV0934	21	44.62174352801727	Healthy
CV0934	21	45.61821334929612	Healthy
CV0934	21	33.86589073309923	Healthy
CV0934	21	54.73709663260511	Healthy
CV0934	21	33.5534097885708	Healthy
CV0934	21	46.484941238291505	Healthy
CV0934	21	49.354267361486784	Healthy
CV0934	21	42.29461192116698	Healthy
CV0934	21	39.04851799433004	Healthy
CV0934	21	42.590793062446764	Healthy
CV0934	21	33.41296270882082	Healthy
CV0934	21	52.27089894514517	Healthy
CV0934	21	41.985491770480635	Healthy
CV0934	21	50.334601009444306	Healthy
CV0934	21	45.375752316525215	Healthy
CV0934	21	33.23189761944621	Healthy
CV0934	21	34.2071733061652	Healthy
CV0940	63	59.288224567979185	Healthy
CV0940	63	47.215832936003146	Healthy
CV0940	63	62.395542106284864	Healthy
CV0940	63	46.406934415553785	Healthy
CV0940	63	61.78501605539042	Healthy
CV0940	63	50.94340434298654	Healthy
CV0940	63	33.5732299902765	Healthy
CV0940	63	60.78807329269924	Healthy
CV0940	63	48.65571522352388	Healthy
CV0940	63	58.730475860189145	Healthy
CV0940	63	32.57270147179237	Healthy
CV0940	63	51.523348132531105	Healthy
CV0940	63	66.58636701776389	Healthy
CV0940	63	45.26123695431334	Healthy
CV0940	63	54.95403991987479	Healthy
CV0940	63	48.695944786358474	Healthy
CV0940	63	51.30310760296802	Healthy
CV0940	63	42.69814661562681	Healthy
CV0940	63	44.9767129407501	Healthy
CV0940	63	45.173699932200904	Healthy
CV0940	63	49.87846261787035	Healthy
CV0940	63	46.483637753557815	Healthy
CV0940	63	46.544160015600916	Healthy
CV0940	63	54.21889615707669	Healthy
CV0940	63	37.90480230860396	Healthy
CV0940	63	52.46666660130561	Healthy
CV0940	63	55.454829464259895	Healthy
CV0940	63	42.2582703905882	Healthy
CV0940	63	53.03546228437029	Healthy
CV0940	63	45.087501256478944	Healthy
CV0940	63	60.356810533408165	Healthy
CV0940	63	41.14076776354236	Healthy
CV0940	63	49.432098991902784	Healthy
CV0940	63	40.06443095892481	Healthy
CV0940	63	56.21821365952635	Healthy
CV0940	63	58.91360472801152	Healthy
CV0940	63	42.73990494508141	Healthy
CV0940	63	39.75479697831565	Healthy
CV0940	63	46.97405592513187	Healthy
CV0940	63	62.71606910924143	Healthy
CV0940	63	34.59733790417084	Healthy
CV0940	63	49.821320629976455	Healthy
CV0940	63	54.913803032817	Healthy
CV0940	63	40.3658761490888	Healthy
CV0940	63	43.39465570524791	Healthy
CV0940	63	39.848462443206515	Healthy
CV0940	63	63.65138381525368	Healthy
CV0940	63	47.675462526428355	Healthy
CV0940	63	39.839204673045415	Healthy
CV0940	63	49.023385919698356	Healthy
CV0940	63	46.485209578231085	Healthy
CV0940	63	44.1154585647448	Healthy
CV0940	63	46.431872057184506	Healthy
CV0940	63	57.48145708249658	Healthy
CV0940	63	55.580587988552516	Healthy
CV0940	63	42.81706326029999	Healthy
CV0940	63	33.32587793883787	Healthy
CV0940	63	45.5729444545116	Healthy
CV0940	63	40.33054658596667	Healthy
CV0940	63	55.74988678993541	Healthy
CV0940	63	51.60980783463713	Healthy
CV0940	63	51.49854221866846	Healthy
CV0940	63	45.48369387909799	Healthy
CV0940	63	35.81414013980048	Healthy
CV0940	63	37.72984805086572	Healthy
CV0940	63	49.12382832511251	Healthy
CV0940	63	32.48844972128225	Healthy
CV0940	63	49.33539767587516	Healthy
CV0940	63	50.260363619575095	Healthy
CV0940	63	42.581419069837594	Healthy
CV0940	63	46.28447290480399	Healthy
CV0940	63	52.904660052674224	Healthy
CV0940	63	49.50105155127092	Healthy
CV0940	63	39.522477848134	Healthy
CV0940	63	39.177488609125064	Healthy
CV0940	63	40.05744047004161	Healthy
CV0940	63	48.83076101685654	Healthy
CV0940	63	51.83046896652571	Healthy
CV0940	63	43.405716108584315	Healthy
CV0940	63	48.511542161577694	Healthy
CV0940	63	52.127131341154055	Healthy
CV0940	63	44.642583748925404	Healthy
CV0940	63	43.962757859656975	Healthy
CV0940	63	50.038410972592295	Healthy
CV0940	63	37.48339388319878	Healthy
CV0940	63	50.35829640194405	Healthy
CV0940	63	35.55907545031282	Healthy
CV0940	63	45.6294449617765	Healthy
CV0940	63	30.772204292803018	Healthy
CV0940	63	44.12982045809815	Healthy
CV0940	63	42.996647611281006	Healthy
CV0940	63	39.136826210893624	Healthy
CV0940	63	33.82799958397835	Healthy
CV0940	63	45.25415650612673	Healthy
CV0940	63	44.00745798340897	Healthy
CV0940	63	42.36965590605697	Healthy
CV0940	63	49.38510406327926	Healthy
CV0940	63	51.665961921962115	Healthy
CV0940	63	53.999834232268604	Healthy
CV0940	63	42.67089193764758	Healthy
CV0944	58	54.34186218109274	Healthy
CV0944	58	51.72924980032076	Healthy
CV0944	58	41.95087281791558	Healthy
CV0944	58	52.93877709578758	Healthy
CV0944	58	51.91146554313817	Healthy
CV0944	58	50.573542148802495	Healthy
CV0944	58	53.63802277447122	Healthy
CV0944	58	52.285919409470395	Healthy
CV0944	58	58.15647914945287	Healthy
CV0944	58	51.81478103467265	Healthy
CV0944	58	45.50418072214025	Healthy
CV0944	58	63.192736479491785	Healthy
CV0944	58	62.91221867986472	Healthy
CV0944	58	49.362572839637785	Healthy
CV0944	58	57.47739208503201	Healthy
CV0944	58	51.58018123662812	Healthy
CV0944	58	47.46372547667516	Healthy
CV0944	58	48.362308632439415	Healthy
CV0944	58	56.31765039858078	Healthy
CV0944	58	43.28955790666678	Healthy
CV0944	58	37.681399650761406	Healthy
CV0944	58	57.23448948964932	Healthy
CV0944	58	51.97222627335772	Healthy
CV0944	58	41.82613449709798	Healthy
CV0944	58	60.98084681448218	Healthy
CV0944	58	58.18453449408724	Healthy
CV0944	58	50.114017065132124	Healthy
CV0944	58	55.28323791112861	Healthy
CV0944	58	44.46930153772123	Healthy
CV0944	58	53.402132388556865	Healthy
CV0944	58	51.75877851900252	Healthy
CV0944	58	60.23813414892332	Healthy
CV0944	58	48.05781414526855	Healthy
CV0944	58	56.29426796738828	Healthy
CV0944	58	44.13063773215053	Healthy
CV0944	58	56.98465476842946	Healthy
CV0944	58	46.75286169642236	Healthy
CV0944	58	41.38619807584331	Healthy
CV0944	58	35.263366654779055	Healthy
CV0944	58	54.16412409686163	Healthy
CV0944	58	37.98561566927643	Healthy
CV0944	58	63.42637987061036	Healthy
CV0944	58	50.407965419764736	Healthy
CV0944	58	56.25653217934222	Healthy
CV0944	58	50.36300143745635	Healthy
CV0944	58	48.16458102380902	Healthy
CV0944	58	54.17778517803781	Healthy
CV0944	58	44.78777271858389	Healthy
CV0944	58	45.84768230920668	Healthy
CV0944	58	48.715378290892474	Healthy
CV0944	58	49.14670897905471	Healthy
CV0944	58	59.06520674293184	Healthy
CV0944	58	50.13078814367825	Healthy
CV0944	58	40.849260419321155	Healthy
CV0944	58	47.157098323254424	Healthy
CV0944	58	29.170677993378344	Healthy
CV0944	58	58.162995163662444	Healthy
CV0944	58	57.54728937885225	Healthy
CV0944	58	52.67331736854866	Healthy
CV0944	58	53.10429289812778	Healthy
CV0944	58	47.88741635862297	Healthy
CV0944	58	55.57031109645651	Healthy
CV0944	58	38.924237467179374	Healthy
CV0944	58	45.52882731665633	Healthy
CV0944	58	52.13603460865593	Healthy
CV0944	58	51.079250296205316	Healthy
CV0944	58	49.2252028117963	Healthy
CV0944	58	51.19080412062661	Healthy
CV0944	58	44.80227676934865	Healthy
CV0944	58	50.33261490730163	Healthy
CV0944	58	37.381691567898024	Healthy
CV0944	58	51.25430791583759	Healthy
CV0944	58	57.147613623736596	Healthy
CV0944	58	58.29212133124092	Healthy
CV0944	58	68.8610615331663	Healthy
CV0944	58	42.014852572601285	Healthy
CV0944	58	50.48618132390346	Healthy
CV0944	58	54.23609611618497	Healthy
CV0944	58	52.06798938308215	Healthy
CV0944	58	50.651272040741546	Healthy
CV0944	58	57.81994892834231	Healthy
CV0944	58	59.45752711454129	Healthy
CV0944	58	57.14667503309698	Healthy
CV0944	58	55.84805508044821	Healthy
CV0944	58	52.78822625244486	Healthy
CV0944	58	53.85077942494852	Healthy
CV0944	58	56.75001514057389	Healthy
CV0944	58	57.465126991792076	Healthy
CV0944	58	48.8856298178881	Healthy
CV0944	58	44.94336659881617	Healthy
CV0944	58	41.61111096122631	Healthy
CV0944	58	48.74550222074193	Healthy
CV0944	58	48.093169290790506	Healthy
CV0944	58	48.08850384501397	Healthy
CV0944	58	57.40011198642309	Healthy
CV0944	58	60.27258219076015	Healthy
CV0944	58	37.333885646721235	Healthy
CV0944	58	42.7437812660792	Healthy
CV0944	58	54.27981640505328	Healthy
CV0944	58	44.35828185168327	Healthy
AP10	70	14.191335798731465	Mild
AP10	70	39.73881745564927	Mild
AP10	70	30.12089591471713	Mild
AP10	70	21.799813158671448	Mild
AP10	70	10.491011682515136	Mild
AP10	70	31.64510331092128	Mild
AP10	70	27.844466272389745	Mild
AP10	70	19.04874720361987	Mild
AP10	70	30.804611230364813	Mild
AP10	70	26.585795298596906	Mild
AP10	70	33.920257130047695	Mild
AP10	70	44.73684305033209	Mild
AP10	70	22.553192718846343	Mild
AP10	70	31.505582419530345	Mild
AP10	70	33.43424358884388	Mild
AP10	70	25.38801750245942	Mild
AP10	70	26.330777554500354	Mild
AP10	70	15.49407355920555	Mild
AP10	70	7.822685843507093	Mild
AP10	70	40.447243430990135	Mild
AP10	70	42.373347979902704	Mild
AP10	70	28.27875007238734	Mild
AP10	70	15.493467729146234	Mild
AP10	70	36.78644385912036	Mild
AP10	70	4.356399296489952	Mild
AP10	70	36.01646297253525	Mild
AP10	70	38.03000467948018	Mild
AP10	70	31.41004157624875	Mild
AP10	70	26.25297057702611	Mild
AP10	70	17.8028658956564	Mild
AP10	70	32.03107121729532	Mild
AP10	70	33.51518487512182	Mild
AP10	70	12.502779044732828	Mild
AP10	70	2.6304412718958448	Mild
AP10	70	28.776191066957722	Mild
AP10	70	6.315632021180389	Mild
AP10	70	48.16208624622837	Mild
AP10	70	23.39094422774989	Mild
AP10	70	32.33044704121362	Mild
AP10	70	34.54379432392811	Mild
AP10	70	44.890626633253916	Mild
AP10	70	27.16861112204179	Mild
AP10	70	29.49093878889212	Mild
AP10	70	11.715050928015474	Mild
AP10	70	28.2162425578315	Mild
AP10	70	50.59760166707289	Mild
AP10	70	33.831119993210685	Mild
AP10	70	40.56952350809773	Mild
AP10	70	22.031810435072636	Mild
AP10	70	-2.7301786123404264	Mild
AP10	70	42.05549699178165	Mild
AP10	70	37.81302986699288	Mild
AP10	70	32.73143573359554	Mild
AP10	70	23.68796423452212	Mild
AP10	70	33.047378210849985	Mild
AP10	70	9.979918505018553	Mild
AP10	70	34.64702238625924	Mild
AP10	70	41.06715174781844	Mild
AP10	70	28.261566367787697	Mild
AP10	70	21.70485666990035	Mild
AP10	70	18.066356502571487	Mild
AP10	70	31.295519015862904	Mild
AP10	70	36.24866008544827	Mild
AP10	70	29.4442839228226	Mild
AP10	70	35.70279788107799	Mild
AP10	70	39.54558702845847	Mild
AP10	70	14.218499380426628	Mild
AP10	70	37.641830973822216	Mild
AP10	70	20.641562960900327	Mild
AP10	70	5.501978803324048	Mild
AP10	70	-0.06316530030943746	Mild
AP10	70	27.976675087452062	Mild
AP10	70	48.1517099415954	Mild
AP10	70	17.69790451542603	Mild
AP10	70	14.46111321104258	Mild
AP10	70	30.32872318956875	Mild
AP10	70	34.83739124164361	Mild
AP10	70	30.829439289305768	Mild
AP10	70	29.14829175303443	Mild
AP10	70	22.644809886358317	Mild
AP10	70	47.1071172664424	Mild
AP10	70	30.456711885408065	Mild
AP10	70	28.24709433620671	Mild
AP10	70	6.061148549056261	Mild
AP10	70	16.78648830008898	Mild
AP10	70	22.55209264620182	Mild
AP10	70	42.42296977902617	Mild
AP10	70	31.64755913585905	Mild
AP10	70	14.778856622957083	Mild
AP10	70	29.398346722559964	Mild
AP10	70	32.793032597980215	Mild
AP10	70	35.4354532978394	Mild
AP10	70	40.38365789790075	Mild
AP10	70	36.74112064686825	Mild
AP10	70	39.50264150119919	Mild
AP10	70	25.76942484514296	Mild
AP10	70	16.9710842585656	Mild
AP10	70	50.799738556833816	Mild
AP10	70	26.252242879330396	Mild
AP10	70	11.101002760568187	Mild
AP4	25	9.423794266087002	Mild
AP4	25	-2.7685657617493984	Mild
AP4	25	25.414838849517537	Mild
AP4	25	11.901156968248637	Mild
AP4	25	17.548490514156335	Mild
AP4	25	20.887615918034584	Mild
AP4	25	11.128054342939254	Mild
AP4	25	16.646487128302976	Mild
AP4	25	16.346659985456675	Mild
AP4	25	28.692792876753586	Mild
AP4	25	18.70679801392841	Mild
AP4	25	11.240477891343355	Mild
AP4	25	29.996587714693575	Mild
AP4	25	23.699953549824993	Mild
AP4	25	26.950619870224358	Mild
AP4	25	0.816373375723831	Mild
AP4	25	3.8087924379794402	Mild
AP4	25	6.249363500846107	Mild
AP4	25	34.61378807583124	Mild
AP4	25	20.115458203192492	Mild
AP4	25	12.563879896125858	Mild
AP4	25	-7.056954434675844	Mild
AP4	25	23.63993265131551	Mild
AP4	25	24.276053076658627	Mild
AP4	25	14.02743440671254	Mild
AP4	25	8.649163817596918	Mild
AP4	25	19.847119171562884	Mild
AP4	25	19.919103598592077	Mild
AP4	25	4.943916336580147	Mild
AP4	25	0.00797357851334235	Mild
AP4	25	16.06302689106255	Mild
AP4	25	14.57893198334207	Mild
AP4	25	17.31174733039159	Mild
AP4	25	14.1641707805854	Mild
AP4	25	27.09257115152432	Mild
AP4	25	11.176442479368152	Mild
AP4	25	9.220681441004196	Mild
AP4	25	14.325184650735736	Mild
AP4	25	18.06950736161224	Mild
AP4	25	24.12578574354211	Mild
AP4	25	15.814357901138818	Mild
AP4	25	7.502885570846614	Mild
AP4	25	3.582691613463285	Mild
AP4	25	23.648669522964404	Mild
AP4	25	-0.4057104588003825	Mild
AP4	25	38.0706207011211	Mild
AP4	25	24.67389347488842	Mild
AP4	25	30.001747459017484	Mild
AP4	25	10.711731433668183	Mild
AP4	25	11.346028658339984	Mild
AP4	25	6.29392469131019	Mild
AP4	25	15.617545350714472	Mild
AP4	25	8.737914756422288	Mild
AP4	25	28.576812673633366	Mild
AP4	25	26.838675159388405	Mild
AP4	25	22.021127405246602	Mild
AP4	25	0.43502948536834385	Mild
AP4	25	3.5919955940513706	Mild
AP4	25	27.536061465707874	Mild
AP4	25	24.638247421011354	Mild
AP4	25	0.42412762103653234	Mild
AP4	25	18.61056935034635	Mild
AP4	25	20.89782590638406	Mild
AP4	25	9.467375338005777	Mild
AP4	25	6.8508438448681375	Mild
AP4	25	36.16689358057728	Mild
AP4	25	2.628409473625278	Mild
AP4	25	17.637668985070533	Mild
AP4	25	9.926940445623437	Mild
AP4	25	13.311761373536624	Mild
AP4	25	16.059839142382437	Mild
AP4	25	24.52033694321122	Mild
AP4	25	3.471312769765638	Mild
AP4	25	29.73484348522057	Mild
AP4	25	35.7068984963598	Mild
AP4	25	5.043408108589386	Mild
AP4	25	16.02065588772764	Mild
AP4	25	33.49521846856741	Mild
AP4	25	11.28043423721007	Mild
AP4	25	5.498875605283148	Mild
AP4	25	6.714511461232327	Mild
AP4	25	3.8624304312390376	Mild
AP4	25	0.9481916602461364	Mild
AP4	25	21.046848515494037	Mild
AP4	25	16.559894866601088	Mild
AP4	25	24.529782525392818	Mild
AP4	25	-3.2177218586168044	Mild
AP4	25	28.186278681587595	Mild
AP4	25	18.387560080787352	Mild
AP4	25	32.304453184362536	Mild
AP4	25	-0.07349852270738277	Mild
AP4	25	8.57837865850348	Mild
AP4	25	8.61348270144889	Mild
AP4	25	24.221753817906176	Mild
AP4	25	-15.07491764004214	Mild
AP4	25	13.316433708735477	Mild
AP4	25	11.555758196986476	Mild
AP4	25	8.714422304896118	Mild
AP4	25	24.711865436232813	Mild
AP4	25	26.11601507277474	Mild
AP11	70	34.59145621871484	Mild
AP11	70	34.58105215633035	Mild
AP11	70	42.578778885708076	Mild
AP11	70	40.70693475427756	Mild
AP11	70	43.21965638422426	Mild
AP11	70	30.915960955788627	Mild
AP11	70	29.863156320943528	Mild
AP11	70	32.99347482024049	Mild
AP11	70	44.92242129248883	Mild
AP11	70	40.33268291601735	Mild
AP11	70	38.42853204411086	Mild
AP11	70	25.76351372452063	Mild
AP11	70	28.55504729024062	Mild
AP11	70	29.316425947109376	Mild
AP11	70	37.5644298015895	Mild
AP11	70	44.814600122000954	Mild
AP11	70	18.32639958531932	Mild
AP11	70	46.80266623713064	Mild
AP11	70	39.390965155126764	Mild
AP11	70	26.9673052213751	Mild
AP11	70	28.21852889794928	Mild
AP11	70	19.753981767971805	Mild
AP11	70	34.9861190750392	Mild
AP11	70	35.209978628908296	Mild
AP11	70	33.339707190208976	Mild
AP11	70	31.780429497153857	Mild
AP11	70	29.35300697734197	Mild
AP11	70	18.326786074398782	Mild
AP11	70	22.996133829261822	Mild
AP11	70	38.26348339301005	Mild
AP11	70	39.24232547391056	Mild
AP11	70	42.77114225439698	Mild
AP11	70	27.345536617592266	Mild
AP11	70	44.94235099955756	Mild
AP11	70	48.020848864453164	Mild
AP11	70	48.16924067201165	Mild
AP11	70	19.305255124687662	Mild
AP11	70	23.128463312735235	Mild
AP11	70	27.89582918766398	Mild
AP11	70	49.07425758356189	Mild
AP11	70	39.44917104563367	Mild
AP11	70	50.14648977969883	Mild
AP11	70	36.70705600786607	Mild
AP11	70	38.05770327398905	Mild
AP11	70	37.45246752031434	Mild
AP11	70	36.797152291349875	Mild
AP11	70	21.96752135117177	Mild
AP11	70	42.911263418414514	Mild
AP11	70	36.441276223803726	Mild
AP11	70	35.097301449900144	Mild
AP11	70	36.734785357712056	Mild
AP11	70	24.069253425922692	Mild
AP11	70	29.91973762185843	Mild
AP11	70	32.27448121360077	Mild
AP11	70	36.003440961338754	Mild
AP11	70	21.79230765110026	Mild
AP11	70	35.97731784107675	Mild
AP11	70	23.960095824937877	Mild
AP11	70	48.170475849553966	Mild
AP11	70	44.52851683273872	Mild
AP11	70	49.70979017536968	Mild
AP11	70	34.04560811230667	Mild
AP11	70	35.35415926390838	Mild
AP11	70	40.208847497602996	Mild
AP11	70	27.264865441491743	Mild
AP11	70	31.96180442298512	Mild
AP11	70	35.96442589533468	Mild
AP11	70	43.04463650951388	Mild
AP11	70	44.3992330616075	Mild
AP11	70	38.06483087285066	Mild
AP11	70	39.74801461145061	Mild
AP11	70	32.68736147422915	Mild
AP11	70	42.63078821677973	Mild
AP11	70	28.118888666924203	Mild
AP11	70	31.988362963948884	Mild
AP11	70	51.2351929784915	Mild
AP11	70	49.650743226432624	Mild
AP11	70	37.98456465245858	Mild
AP11	70	30.62044643329509	Mild
AP11	70	29.929362809594608	Mild
AP11	70	39.626403726595605	Mild
AP11	70	35.79548381245138	Mild
AP11	70	39.131712783276704	Mild
AP11	70	46.82538082079602	Mild
AP11	70	34.82314219904526	Mild
AP11	70	30.960466780875755	Mild
AP11	70	37.74813547377715	Mild
AP11	70	49.61989283669908	Mild
AP11	70	42.33730678951341	Mild
AP11	70	29.494635641599086	Mild
AP11	70	41.58883412736344	Mild
AP11	70	22.77290996387613	Mild
AP11	70	19.08612332260129	Mild
AP11	70	30.679483401870677	Mild
AP11	70	28.518648555297535	Mild
AP11	70	33.903141747263874	Mild
AP11	70	35.80253061080103	Mild
AP11	70	49.37824768011488	Mild
AP11	70	42.79415276279922	Mild
AP11	70	39.84160631209924	Mild
CV0074	59	67.66623013673954	Mild
CV0074	59	47.35002654402212	Mild
CV0074	59	43.30749799350089	Mild
CV0074	59	47.90264877428582	Mild
CV0074	59	51.13997187129051	Mild
CV0074	59	46.65711694442292	Mild
CV0074	59	64.36802725430441	Mild
CV0074	59	37.4579399291987	Mild
CV0074	59	56.86491199238378	Mild
CV0074	59	51.63484932732713	Mild
CV0074	59	36.58421956134743	Mild
CV0074	59	60.251568052936626	Mild
CV0074	59	55.31174547278828	Mild
CV0074	59	58.72075675518929	Mild
CV0074	59	60.87700970944488	Mild
CV0074	59	46.37988110448983	Mild
CV0074	59	59.460015324306454	Mild
CV0074	59	37.14804732052728	Mild
CV0074	59	49.27157053108308	Mild
CV0074	59	43.98816268712142	Mild
CV0074	59	49.84401166807733	Mild
CV0074	59	62.40588897663048	Mild
CV0074	59	43.29600544641974	Mild
CV0074	59	52.24495897613491	Mild
CV0074	59	55.93199072709143	Mild
CV0074	59	65.93448024935832	Mild
CV0074	59	65.74658897119568	Mild
CV0074	59	60.15913533018547	Mild
CV0074	59	53.01196225229671	Mild
CV0074	59	53.74771127780324	Mild
CV0074	59	42.97995828683954	Mild
CV0074	59	55.18987963491494	Mild
CV0074	59	45.12589817528	Mild
CV0074	59	49.777624843066334	Mild
CV0074	59	46.544649212978435	Mild
CV0074	59	50.298585615117446	Mild
CV0074	59	52.36066154212301	Mild
CV0074	59	53.68322905316789	Mild
CV0074	59	57.46865887958835	Mild
CV0074	59	44.024868948895126	Mild
CV0074	59	53.65191422022012	Mild
CV0074	59	63.414801367908424	Mild
CV0074	59	57.13399287583906	Mild
CV0074	59	63.411293305031876	Mild
CV0074	59	39.547336716891515	Mild
CV0074	59	62.29256413671387	Mild
CV0074	59	47.956969367038305	Mild
CV0074	59	52.388138768576376	Mild
CV0074	59	42.38341981704721	Mild
CV0074	59	49.885499202947244	Mild
CV0074	59	55.033170832728615	Mild
CV0074	59	48.33252947696093	Mild
CV0074	59	36.261135621519195	Mild
CV0074	59	40.4457916636734	Mild
CV0074	59	42.56465271690472	Mild
CV0074	59	45.77560333203431	Mild
CV0074	59	48.04634459468505	Mild
CV0074	59	59.933029385533125	Mild
CV0074	59	41.76739413764664	Mild
CV0074	59	51.464421771880275	Mild
CV0074	59	39.689361869804515	Mild
CV0074	59	57.29397525930278	Mild
CV0074	59	60.07831813240756	Mild
CV0074	59	58.36102168383384	Mild
CV0074	59	55.853421494708	Mild
CV0074	59	59.822954612280036	Mild
CV0074	59	49.477012602141734	Mild
CV0074	59	51.82086954499229	Mild
CV0074	59	56.36155475276445	Mild
CV0074	59	52.08164148143624	Mild
CV0074	59	45.77240078988761	Mild
CV0074	59	36.94269058846288	Mild
CV0074	59	57.60494099371824	Mild
CV0074	59	50.891608560286464	Mild
CV0074	59	41.77088819336065	Mild
CV0074	59	64.0502335193675	Mild
CV0074	59	57.38649308363086	Mild
CV0074	59	53.720497809626636	Mild
CV0074	59	49.13027829315363	Mild
CV0074	59	58.432203783442716	Mild
CV0074	59	52.69903117358539	Mild
CV0074	59	41.83852123255821	Mild
CV0074	59	52.666239460044665	Mild
CV0074	59	54.590140434678844	Mild
CV0074	59	53.48091991234052	Mild
CV0074	59	48.39181642725867	Mild
CV0074	59	54.07743749667284	Mild
CV0074	59	41.93773114265192	Mild
CV0074	59	38.582945496378755	Mild
CV0074	59	44.87609782384853	Mild
CV0074	59	51.16918179830373	Mild
CV0074	59	52.06753446178202	Mild
CV0074	59	46.58846450553953	Mild
CV0074	59	53.418142777993516	Mild
CV0074	59	66.9759936444415	Mild
CV0074	59	62.455375926131516	Mild
CV0074	59	47.15070641373968	Mild
CV0074	59	41.286511692105364	Mild
CV0074	59	49.924844825388206	Mild
CV0074	59	63.35740369430046	Mild
CV0100	30	32.77060070211363	Mild
CV0100	30	29.045106494863465	Mild
CV0100	30	34.569643839606	Mild
CV0100	30	31.540306307044652	Mild
CV0100	30	28.951700841776915	Mild
CV0100	30	25.53526936050845	Mild
CV0100	30	47.02439451032753	Mild
CV0100	30	39.564437294271634	Mild
CV0100	30	28.913333190276656	Mild
CV0100	30	37.99727182653293	Mild
CV0100	30	28.729364904043386	Mild
CV0100	30	42.71568237152322	Mild
CV0100	30	42.031174095668966	Mild
CV0100	30	33.06313544152757	Mild
CV0100	30	46.06440297827776	Mild
CV0100	30	39.272899576555865	Mild
CV0100	30	33.885790875325476	Mild
CV0100	30	41.70321710234134	Mild
CV0100	30	33.28575490825267	Mild
CV0100	30	29.286532545596938	Mild
CV0100	30	41.66647983312318	Mild
CV0100	30	36.30698064086945	Mild
CV0100	30	40.25677462594657	Mild
CV0100	30	32.46889684169547	Mild
CV0100	30	26.989524088425906	Mild
CV0100	30	30.999548113585647	Mild
CV0100	30	25.250361213672242	Mild
CV0100	30	33.65026134412071	Mild
CV0100	30	29.608703007114407	Mild
CV0100	30	37.633932168218394	Mild
CV0100	30	34.12270667550569	Mild
CV0100	30	29.024603558020228	Mild
CV0100	30	28.56282408629068	Mild
CV0100	30	44.6615208907846	Mild
CV0100	30	36.58534683951899	Mild
CV0100	30	33.4137681493877	Mild
CV0100	30	41.14118647175033	Mild
CV0100	30	31.910918714024167	Mild
CV0100	30	43.38642222470277	Mild
CV0100	30	35.83129822123294	Mild
CV0100	30	40.925309083564485	Mild
CV0100	30	39.30624665134372	Mild
CV0100	30	37.10409296415009	Mild
CV0100	30	51.97311816498228	Mild
CV0100	30	38.999934773612196	Mild
CV0100	30	31.69584195630382	Mild
CV0100	30	27.978368922097655	Mild
CV0100	30	36.35247352391142	Mild
CV0100	30	36.4396507576663	Mild
CV0100	30	39.0362175096205	Mild
CV0100	30	35.713774500236106	Mild
CV0100	30	28.33644381944545	Mild
CV0100	30	30.541375616001265	Mild
CV0100	30	37.43448443808243	Mild
CV0100	30	34.84440649511946	Mild
CV0100	30	27.129544965771974	Mild
CV0100	30	42.25803819553849	Mild
CV0100	30	44.764561738801426	Mild
CV0100	30	33.36215335850016	Mild
CV0100	30	37.11335326219439	Mild
CV0100	30	33.33438304665226	Mild
CV0100	30	35.1514674566751	Mild
CV0100	30	45.038593346910254	Mild
CV0100	30	43.56478767095452	Mild
CV0100	30	41.730917132372426	Mild
CV0100	30	30.155101150487543	Mild
CV0100	30	42.43212694719053	Mild
CV0100	30	39.94052421331303	Mild
CV0100	30	31.590612005860006	Mild
CV0100	30	28.140344034437444	Mild
CV0100	30	41.93088440688153	Mild
CV0100	30	34.955465789640186	Mild
CV0100	30	42.84341846575673	Mild
CV0100	30	31.991790875376985	Mild
CV0100	30	38.72639736065438	Mild
CV0100	30	40.998439336239976	Mild
CV0100	30	32.233676401266756	Mild
CV0100	30	28.409579563232235	Mild
CV0100	30	39.46250650672112	Mild
CV0100	30	40.1123448996842	Mild
CV0100	30	50.62035783344144	Mild
CV0100	30	32.24407329231884	Mild
CV0100	30	40.83676820991771	Mild
CV0100	30	32.60781970931404	Mild
CV0100	30	33.1412666510751	Mild
CV0100	30	51.1514419650515	Mild
CV0100	30	36.223755191785315	Mild
CV0100	30	27.97697467831674	Mild
CV0100	30	32.599080105193764	Mild
CV0100	30	27.751248500019866	Mild
CV0100	30	25.366940095442654	Mild
CV0100	30	31.633462326182745	Mild
CV0100	30	32.35937508933399	Mild
CV0100	30	31.731188589640734	Mild
CV0100	30	32.711405744589385	Mild
CV0100	30	37.1660704914839	Mild
CV0100	30	24.367885593430543	Mild
CV0100	30	34.06696884555738	Mild
CV0100	30	37.599616003910874	Mild
CV0100	30	48.7219617198391	Mild
CV0128	31	57.75701795625377	Mild
CV0128	31	34.67484520839656	Mild
CV0128	31	55.995906179547994	Mild
CV0128	31	43.48481891077634	Mild
CV0128	31	38.74763054906176	Mild
CV0128	31	38.04427250656728	Mild
CV0128	31	42.518059568348875	Mild
CV0128	31	36.231627750582675	Mild
CV0128	31	35.22582059043134	Mild
CV0128	31	36.97297882100037	Mild
CV0128	31	41.204276848625334	Mild
CV0128	31	49.035311991725784	Mild
CV0128	31	41.82649237436316	Mild
CV0128	31	43.81072210705332	Mild
CV0128	31	44.11324814561804	Mild
CV0128	31	35.4639856064252	Mild
CV0128	31	38.35849572069517	Mild
CV0128	31	36.15216632952626	Mild
CV0128	31	40.50923874252861	Mild
CV0128	31	49.267988750040686	Mild
CV0128	31	46.429467256822214	Mild
CV0128	31	33.21462508411523	Mild
CV0128	31	57.7443089870237	Mild
CV0128	31	35.22757580408673	Mild
CV0128	31	54.45233735955134	Mild
CV0128	31	40.513219654366594	Mild
CV0128	31	50.70373431968274	Mild
CV0128	31	38.00879091289709	Mild
CV0128	31	29.891086924530597	Mild
CV0128	31	36.33465632190241	Mild
CV0128	31	32.821859058165444	Mild
CV0128	31	36.28118877462386	Mild
CV0128	31	47.41647697268773	Mild
CV0128	31	36.644893832009366	Mild
CV0128	31	46.3447456843985	Mild
CV0128	31	43.757806085036236	Mild
CV0128	31	48.02202581964018	Mild
CV0128	31	49.325950545780174	Mild
CV0128	31	41.68686645800234	Mild
CV0128	31	42.61881757655404	Mild
CV0128	31	42.17448678836302	Mild
CV0128	31	51.24482788044739	Mild
CV0128	31	50.759521227224965	Mild
CV0128	31	43.813852141650784	Mild
CV0128	31	39.88118636064207	Mild
CV0128	31	42.57480234598766	Mild
CV0128	31	42.813438739573364	Mild
CV0128	31	27.92145650706979	Mild
CV0128	31	51.0694840305599	Mild
CV0128	31	46.32206472605874	Mild
CV0128	31	50.73155055740114	Mild
CV0128	31	46.64125441253372	Mild
CV0128	31	37.286816616426364	Mild
CV0128	31	48.74092049351333	Mild
CV0128	31	42.168074024937724	Mild
CV0128	31	47.75557558019731	Mild
CV0128	31	47.139008952667595	Mild
CV0128	31	48.60437059426437	Mild
CV0128	31	41.02868659121875	Mild
CV0128	31	41.6264109873837	Mild
CV0128	31	34.29072428266735	Mild
CV0128	31	39.53202303549064	Mild
CV0128	31	38.15971241901137	Mild
CV0128	31	46.302012060187586	Mild
CV0128	31	45.68807165132777	Mild
CV0128	31	46.52682190086328	Mild
CV0128	31	39.58666175170313	Mild
CV0128	31	46.93258597485589	Mild
CV0128	31	34.916957407340135	Mild
CV0128	31	44.407323714070664	Mild
CV0128	31	53.777297174153276	Mild
CV0128	31	51.689720312042326	Mild
CV0128	31	38.55910568538743	Mild
CV0128	31	40.10337957215148	Mild
CV0128	31	49.100380549942116	Mild
CV0128	31	52.38730049024162	Mild
CV0128	31	32.52012328543671	Mild
CV0128	31	35.30232522006811	Mild
CV0128	31	42.983091487752446	Mild
CV0128	31	46.554422087744555	Mild
CV0128	31	61.26529028515021	Mild
CV0128	31	44.608589080607146	Mild
CV0128	31	48.45834056766744	Mild
CV0128	31	49.6264068207075	Mild
CV0128	31	41.063840139999705	Mild
CV0128	31	47.366742591188626	Mild
CV0128	31	55.89735106076777	Mild
CV0128	31	44.07360454232383	Mild
CV0128	31	32.29119868667542	Mild
CV0128	31	42.57055996465284	Mild
CV0128	31	32.91051484761295	Mild
CV0128	31	35.229935415674944	Mild
CV0128	31	53.80688301400105	Mild
CV0128	31	47.334149224652776	Mild
CV0128	31	44.092071501318415	Mild
CV0128	31	45.14109148009839	Mild
CV0128	31	59.39514186640358	Mild
CV0128	31	48.46186092020865	Mild
CV0128	31	42.99609663042221	Mild
CV0128	31	47.434925457794535	Mild
CV0104	84	63.40735921321065	Mild
CV0104	84	62.3008097134603	Mild
CV0104	84	55.55930679513485	Mild
CV0104	84	41.09293956979158	Mild
CV0104	84	55.628541760052656	Mild
CV0104	84	68.87710295516345	Mild
CV0104	84	79.07386529255062	Mild
CV0104	84	63.509482088737244	Mild
CV0104	84	56.75007879820604	Mild
CV0104	84	62.42151878166336	Mild
CV0104	84	60.989627846829684	Mild
CV0104	84	80.9668611092633	Mild
CV0104	84	52.94278170033255	Mild
CV0104	84	58.71824625027772	Mild
CV0104	84	48.55781042975574	Mild
CV0104	84	75.80281512795452	Mild
CV0104	84	69.08806181061244	Mild
CV0104	84	59.25895560650033	Mild
CV0104	84	55.50612399022364	Mild
CV0104	84	75.32475097097289	Mild
CV0104	84	54.857769117105946	Mild
CV0104	84	66.67594883386917	Mild
CV0104	84	61.949715432201316	Mild
CV0104	84	60.07341267952567	Mild
CV0104	84	65.736963840414	Mild
CV0104	84	63.98346755183447	Mild
CV0104	84	67.5735361853801	Mild
CV0104	84	62.72107101982133	Mild
CV0104	84	54.55012723447034	Mild
CV0104	84	61.06866084166117	Mild
CV0104	84	59.33861372871856	Mild
CV0104	84	57.235208417283076	Mild
CV0104	84	54.917833230547686	Mild
CV0104	84	61.96046902687786	Mild
CV0104	84	52.68945254357057	Mild
CV0104	84	58.222633475986655	Mild
CV0104	84	69.94197591527379	Mild
CV0104	84	74.22173181600874	Mild
CV0104	84	70.99104683768203	Mild
CV0104	84	59.658236140851365	Mild
CV0104	84	56.3261506604301	Mild
CV0104	84	69.18008111306038	Mild
CV0104	84	64.11836638344344	Mild
CV0104	84	50.02660552728627	Mild
CV0104	84	53.537991277574605	Mild
CV0104	84	57.77899740017568	Mild
CV0104	84	59.14425505306009	Mild
CV0104	84	70.53967797732449	Mild
CV0104	84	56.71412175053513	Mild
CV0104	84	50.79551455623884	Mild
CV0104	84	53.96650212133779	Mild
CV0104	84	65.3655892351635	Mild
CV0104	84	46.56410930073342	Mild
CV0104	84	53.1967827833744	Mild
CV0104	84	59.72817237907287	Mild
CV0104	84	77.20761969317965	Mild
CV0104	84	77.3449165331087	Mild
CV0104	84	69.44270087735336	Mild
CV0104	84	55.983913598214805	Mild
CV0104	84	64.14603627143335	Mild
CV0104	84	57.34209021023115	Mild
CV0104	84	43.92492305889383	Mild
CV0104	84	69.52385591475084	Mild
CV0104	84	56.5431727562287	Mild
CV0104	84	62.266259411459686	Mild
CV0104	84	55.85893130313249	Mild
CV0104	84	62.682998128749176	Mild
CV0104	84	60.90339739654664	Mild
CV0104	84	54.98049775522102	Mild
CV0104	84	60.35777176447969	Mild
CV0104	84	67.75178985688046	Mild
CV0104	84	70.16767843915152	Mild
CV0104	84	63.784053036019586	Mild
CV0104	84	67.20064551663809	Mild
CV0104	84	59.19232202191546	Mild
CV0104	84	65.2548345190896	Mild
CV0104	84	56.16401243135523	Mild
CV0104	84	52.003780595881096	Mild
CV0104	84	67.92131977852351	Mild
CV0104	84	60.75009118070766	Mild
CV0104	84	66.94797957822139	Mild
CV0104	84	60.29900941697435	Mild
CV0104	84	61.28688200107374	Mild
CV0104	84	62.5816072614177	Mild
CV0104	84	63.39959201272846	Mild
CV0104	84	61.30968225291582	Mild
CV0104	84	59.37044293658485	Mild
CV0104	84	66.0933986983158	Mild
CV0104	84	58.41358341468963	Mild
CV0104	84	53.755522658292634	Mild
CV0104	84	58.73033633319244	Mild
CV0104	84	53.769442947265446	Mild
CV0104	84	56.52231365573223	Mild
CV0104	84	50.37991971521176	Mild
CV0104	84	53.5133357884646	Mild
CV0104	84	76.05811626268132	Mild
CV0104	84	68.8837735801717	Mild
CV0104	84	71.65067761035726	Mild
CV0104	84	55.43793353227437	Mild
CV0104	84	64.6363727126405	Mild
CV0073	55	56.019388340531826	Mild
CV0073	55	47.35673806582101	Mild
CV0073	55	52.67885713798529	Mild
CV0073	55	43.763834506393685	Mild
CV0073	55	50.241453018073756	Mild
CV0073	55	41.23384643807367	Mild
CV0073	55	57.42377703905989	Mild
CV0073	55	53.782925391141184	Mild
CV0073	55	46.47738212235548	Mild
CV0073	55	55.198473365305084	Mild
CV0073	55	56.68351240798269	Mild
CV0073	55	63.81238233981847	Mild
CV0073	55	39.48806320606045	Mild
CV0073	55	62.7621864193108	Mild
CV0073	55	64.76590867288603	Mild
CV0073	55	54.21708966304382	Mild
CV0073	55	40.838783623311286	Mild
CV0073	55	53.568077735349995	Mild
CV0073	55	46.85867232530632	Mild
CV0073	55	51.5437049388628	Mild
CV0073	55	60.640361461738934	Mild
CV0073	55	48.756817998022406	Mild
CV0073	55	69.00246066754146	Mild
CV0073	55	56.71247495644749	Mild
CV0073	55	49.02434623631487	Mild
CV0073	55	54.28884188408733	Mild
CV0073	55	40.36164682515456	Mild
CV0073	55	50.820183877430786	Mild
CV0073	55	58.39912526673749	Mild
CV0073	55	40.28150528133869	Mild
CV0073	55	64.39087812965771	Mild
CV0073	55	56.96319864017754	Mild
CV0073	55	53.96223863677281	Mild
CV0073	55	64.73035134622917	Mild
CV0073	55	41.432496286006284	Mild
CV0073	55	48.99832005215123	Mild
CV0073	55	56.59493078696066	Mild
CV0073	55	56.47303396535624	Mild
CV0073	55	54.30302433655095	Mild
CV0073	55	53.45448408905487	Mild
CV0073	55	51.99120283279637	Mild
CV0073	55	52.750286933654124	Mild
CV0073	55	43.66308864092096	Mild
CV0073	55	49.524192911687265	Mild
CV0073	55	47.64367987370669	Mild
CV0073	55	46.15798566663418	Mild
CV0073	55	45.66540271270798	Mild
CV0073	55	54.67243819747413	Mild
CV0073	55	57.1088873409293	Mild
CV0073	55	49.82986390669498	Mild
CV0073	55	51.70074012110905	Mild
CV0073	55	54.94565416132785	Mild
CV0073	55	53.52422585368984	Mild
CV0073	55	49.21621986462424	Mild
CV0073	55	55.966418281030144	Mild
CV0073	55	39.161843852601024	Mild
CV0073	55	54.3281259518968	Mild
CV0073	55	54.198304745402645	Mild
CV0073	55	48.585367286605376	Mild
CV0073	55	55.709653829103075	Mild
CV0073	55	60.756791525253746	Mild
CV0073	55	57.80910567065077	Mild
CV0073	55	54.78375378765794	Mild
CV0073	55	59.422777104710526	Mild
CV0073	55	55.223191254685666	Mild
CV0073	55	61.66893959557052	Mild
CV0073	55	58.537923379572774	Mild
CV0073	55	54.4765517687695	Mild
CV0073	55	53.11482819985199	Mild
CV0073	55	55.37602689713003	Mild
CV0073	55	46.85986202267053	Mild
CV0073	55	70.18897244254141	Mild
CV0073	55	45.5793044888121	Mild
CV0073	55	57.90459674215613	Mild
CV0073	55	58.474406409167464	Mild
CV0073	55	40.13146709891047	Mild
CV0073	55	43.642883545513044	Mild
CV0073	55	59.1979744447653	Mild
CV0073	55	50.07879869305255	Mild
CV0073	55	52.81180493725822	Mild
CV0073	55	56.31708985654981	Mild
CV0073	55	49.54265367833541	Mild
CV0073	55	55.347362926230176	Mild
CV0073	55	47.55556480353683	Mild
CV0073	55	54.71213305042897	Mild
CV0073	55	50.07220755932691	Mild
CV0073	55	41.12547895015535	Mild
CV0073	55	54.52202991144653	Mild
CV0073	55	42.627079309304335	Mild
CV0073	55	65.61335087918701	Mild
CV0073	55	61.477124006195865	Mild
CV0073	55	64.09654495887669	Mild
CV0073	55	42.34149291327607	Mild
CV0073	55	49.480291005321355	Mild
CV0073	55	46.53154465351387	Mild
CV0073	55	55.7607800371226	Mild
CV0073	55	44.54129429815562	Mild
CV0073	55	51.46864460338078	Mild
CV0073	55	45.23476764563739	Mild
CV0073	55	49.24173340060315	Mild
CV0062	49	45.68283034192348	Mild
CV0062	49	45.15498570117821	Mild
CV0062	49	46.31714077494753	Mild
CV0062	49	49.02417921491611	Mild
CV0062	49	40.781423714553554	Mild
CV0062	49	40.54024620780172	Mild
CV0062	49	25.660725258548716	Mild
CV0062	49	52.72208163678775	Mild
CV0062	49	42.356783277386484	Mild
CV0062	49	48.153351856863424	Mild
CV0062	49	34.40713577451206	Mild
CV0062	49	53.58321525386647	Mild
CV0062	49	43.716211332036565	Mild
CV0062	49	38.75786432705068	Mild
CV0062	49	41.68369251387386	Mild
CV0062	49	48.248895754699426	Mild
CV0062	49	48.9720114017789	Mild
CV0062	49	44.66272522516449	Mild
CV0062	49	47.04811743465866	Mild
CV0062	49	37.76250214134173	Mild
CV0062	49	42.096609420635104	Mild
CV0062	49	47.85138865866587	Mild
CV0062	49	56.29674684649032	Mild
CV0062	49	57.384217649859664	Mild
CV0062	49	40.92274196458034	Mild
CV0062	49	33.19138832922836	Mild
CV0062	49	44.74712610097937	Mild
CV0062	49	26.330936982184078	Mild
CV0062	49	46.75045699006286	Mild
CV0062	49	44.91639160157243	Mild
CV0062	49	34.38492700035371	Mild
CV0062	49	41.642359376941975	Mild
CV0062	49	38.8600838760958	Mild
CV0062	49	45.12718176198801	Mild
CV0062	49	33.114127750647114	Mild
CV0062	49	51.76199749306301	Mild
CV0062	49	45.06667304156524	Mild
CV0062	49	50.38227355180169	Mild
CV0062	49	48.82686771871792	Mild
CV0062	49	43.81499428652473	Mild
CV0062	49	42.660515144482055	Mild
CV0062	49	45.777057952248086	Mild
CV0062	49	40.806585839934655	Mild
CV0062	49	38.42063126480055	Mild
CV0062	49	51.10088271314454	Mild
CV0062	49	54.08474170620283	Mild
CV0062	49	35.72340861240477	Mild
CV0062	49	41.6747066772162	Mild
CV0062	49	54.080908001690176	Mild
CV0062	49	46.435118635440155	Mild
CV0062	49	50.88874406572859	Mild
CV0062	49	46.870684922211936	Mild
CV0062	49	41.75390593538086	Mild
CV0062	49	49.58747112424789	Mild
CV0062	49	50.32068337131051	Mild
CV0062	49	42.06483976092528	Mild
CV0062	49	47.74088850668695	Mild
CV0062	49	42.21177423001086	Mild
CV0062	49	46.69865353750604	Mild
CV0062	49	51.71475804225571	Mild
CV0062	49	41.86231565366213	Mild
CV0062	49	36.161030931096285	Mild
CV0062	49	44.175899680705946	Mild
CV0062	49	39.241104986827175	Mild
CV0062	49	47.99011129914842	Mild
CV0062	49	38.74672238932113	Mild
CV0062	49	44.380954254263315	Mild
CV0062	49	51.4048821695976	Mild
CV0062	49	49.57999914162239	Mild
CV0062	49	37.32993454920801	Mild
CV0062	49	48.08920767954324	Mild
CV0062	49	48.48132154250161	Mild
CV0062	49	49.41340084719241	Mild
CV0062	49	42.343392780369825	Mild
CV0062	49	56.0965861005442	Mild
CV0062	49	53.930068681018206	Mild
CV0062	49	45.55307065369489	Mild
CV0062	49	41.99220115111171	Mild
CV0062	49	40.83454407416585	Mild
CV0062	49	54.3496411986484	Mild
CV0062	49	41.79048946830987	Mild
CV0062	49	50.24080480300761	Mild
CV0062	49	44.36327394864115	Mild
CV0062	49	44.08720857561836	Mild
CV0062	49	41.283642166842746	Mild
CV0062	49	47.51931135957511	Mild
CV0062	49	38.74781539761249	Mild
CV0062	49	32.896094244854396	Mild
CV0062	49	26.88873745524062	Mild
CV0062	49	39.531738396028906	Mild
CV0062	49	35.4244565557465	Mild
CV0062	49	46.981291687020715	Mild
CV0062	49	53.891015005194355	Mild
CV0062	49	40.13607678741285	Mild
CV0062	49	39.42807118202591	Mild
CV0062	49	57.97937540856459	Mild
CV0062	49	35.66651914177587	Mild
CV0062	49	46.38704017250068	Mild
CV0062	49	61.979152828490065	Mild
[truncated: 3,001 more rows]
