# Supplementary material for: Single-cell immune aging clocks reveal inter-individual heterogeneity during infection and vaccination
Source: Nat Aging. 2025 Mar 5;5(4):607–21. doi: 10.1038/s43587-025-00819-z (PMC12003178; doi:10.1038/s43587-025-00819-z)
Supplement: Supplementary file 9 — Statistical source data. [file 43587_2025_819_MOESM9_ESM.zip › SD_EF4/NK_prediction.txt]

donor_id	age	Prediction	sex	condition	vaccine
BCGP-T1S080	26	68.55609346215327	0	T1	Placebo
BCGP-T1S080	26	61.83669815559027	0	T1	Placebo
BCGP-T1S080	26	66.65630014201137	0	T1	Placebo
BCGP-T1S080	26	69.71944393437204	0	T1	Placebo
BCGP-T1S080	26	68.88599236659384	0	T1	Placebo
BCGP-T1S080	26	51.7496190259531	0	T1	Placebo
BCGP-T1S080	26	69.11387400110982	0	T1	Placebo
BCGP-T1S080	26	46.74624404025712	0	T1	Placebo
BCGP-T1S080	26	65.62617795969884	0	T1	Placebo
BCGP-T1S080	26	68.29700016788235	0	T1	Placebo
BCGP-T1S080	26	60.09069116833965	0	T1	Placebo
BCGP-T1S080	26	58.69394588796215	0	T1	Placebo
BCGP-T1S080	26	55.848511162924595	0	T1	Placebo
BCGP-T1S080	26	70.95427749447907	0	T1	Placebo
BCGP-T1S080	26	47.0608249317126	0	T1	Placebo
BCGP-T1S080	26	80.73733421939664	0	T1	Placebo
BCGP-T1S080	26	66.01157393770056	0	T1	Placebo
BCGP-T1S080	26	64.12848296736699	0	T1	Placebo
BCGP-T1S080	26	75.51232347541017	0	T1	Placebo
BCGP-T1S080	26	59.21597893995904	0	T1	Placebo
BCGP-T1S080	26	57.915053895230805	0	T1	Placebo
BCGP-T1S080	26	74.25804788618422	0	T1	Placebo
BCGP-T1S080	26	60.264803824875315	0	T1	Placebo
BCGP-T1S080	26	53.52554288678414	0	T1	Placebo
BCGP-T1S080	26	66.79584534766583	0	T1	Placebo
BCGP-T1S080	26	57.63179028665283	0	T1	Placebo
BCGP-T1S080	26	67.73315509132492	0	T1	Placebo
BCGP-T1S080	26	68.37230254202345	0	T1	Placebo
BCGP-T1S080	26	65.7694857544169	0	T1	Placebo
BCGP-T1S080	26	59.05047601058199	0	T1	Placebo
BCGP-T1S080	26	63.84077922902332	0	T1	Placebo
BCGP-T1S080	26	65.58061378127094	0	T1	Placebo
BCGP-T1S080	26	45.66185426591497	0	T1	Placebo
BCGP-T1S080	26	66.9952994690531	0	T1	Placebo
BCGP-T1S080	26	50.81487125228401	0	T1	Placebo
BCGP-T1S080	26	72.61408974150538	0	T1	Placebo
BCGP-T1S080	26	58.330297917700626	0	T1	Placebo
BCGP-T1S080	26	66.81689476388601	0	T1	Placebo
BCGP-T1S080	26	66.60508537562472	0	T1	Placebo
BCGP-T1S080	26	59.8043147394159	0	T1	Placebo
BCGP-T1S080	26	67.80489958729723	0	T1	Placebo
BCGP-T1S080	26	81.39914840287643	0	T1	Placebo
BCGP-T1S080	26	57.264110340415435	0	T1	Placebo
BCGP-T1S080	26	72.83955779863075	0	T1	Placebo
BCGP-T1S080	26	58.475953353959504	0	T1	Placebo
BCGP-T1S080	26	60.12585121964674	0	T1	Placebo
BCGP-T1S080	26	75.7708956635749	0	T1	Placebo
BCGP-T1S080	26	73.11375150897247	0	T1	Placebo
BCGP-T1S080	26	66.09316772687158	0	T1	Placebo
BCGP-T1S080	26	77.52773228795091	0	T1	Placebo
BCGP-T1S080	26	67.33157785818254	0	T1	Placebo
BCGP-T1S080	26	49.79808899257882	0	T1	Placebo
BCGP-T1S080	26	37.33535247419254	0	T1	Placebo
BCGP-T1S080	26	56.28523531750352	0	T1	Placebo
BCGP-T1S080	26	64.34213168489212	0	T1	Placebo
BCGP-T1S080	26	69.25171251657528	0	T1	Placebo
BCGP-T1S080	26	53.23463578538201	0	T1	Placebo
BCGP-T1S080	26	70.21214295420658	0	T1	Placebo
BCGP-T1S080	26	60.21636088065949	0	T1	Placebo
BCGP-T1S080	26	68.96115898090137	0	T1	Placebo
BCGP-T1S080	26	59.553022692855635	0	T1	Placebo
BCGP-T1S080	26	55.59235289115843	0	T1	Placebo
BCGP-T1S080	26	75.86677620384455	0	T1	Placebo
BCGP-T1S080	26	71.62972181584382	0	T1	Placebo
BCGP-T1S080	26	71.66486629707978	0	T1	Placebo
BCGP-T1S080	26	67.37299186864271	0	T1	Placebo
BCGP-T1S080	26	62.519843196592646	0	T1	Placebo
BCGP-T1S080	26	75.757641563363	0	T1	Placebo
BCGP-T1S080	26	62.84136852517216	0	T1	Placebo
BCGP-T1S080	26	62.96530124120776	0	T1	Placebo
BCGP-T1S080	26	61.65159671192287	0	T1	Placebo
BCGP-T1S080	26	77.17881102188467	0	T1	Placebo
BCGP-T1S080	26	57.29614520491023	0	T1	Placebo
BCGP-T1S080	26	69.2386745151168	0	T1	Placebo
BCGP-T1S080	26	52.711377068197514	0	T1	Placebo
BCGP-T1S080	26	58.975476216411316	0	T1	Placebo
BCGP-T1S080	26	67.32821370489546	0	T1	Placebo
BCGP-T1S080	26	55.372391140227116	0	T1	Placebo
BCGP-T1S080	26	59.99572339926314	0	T1	Placebo
BCGP-T1S080	26	46.725991018382615	0	T1	Placebo
BCGP-T1S080	26	67.89001543461178	0	T1	Placebo
BCGP-T1S080	26	59.598164814756004	0	T1	Placebo
BCGP-T1S080	26	76.17190626359319	0	T1	Placebo
BCGP-T1S080	26	58.28621871903744	0	T1	Placebo
BCGP-T1S080	26	58.05957924488257	0	T1	Placebo
BCGP-T1S080	26	58.61240138890807	0	T1	Placebo
BCGP-T1S080	26	69.73981802494377	0	T1	Placebo
BCGP-T1S080	26	57.537735114376034	0	T1	Placebo
BCGP-T1S080	26	67.38652400241166	0	T1	Placebo
BCGP-T1S080	26	46.34265409454559	0	T1	Placebo
BCGP-T1S080	26	75.27948718968578	0	T1	Placebo
BCGP-T1S080	26	60.61976043259981	0	T1	Placebo
BCGP-T1S080	26	68.05282027162194	0	T1	Placebo
BCGP-T1S080	26	56.46836674880175	0	T1	Placebo
BCGP-T1S080	26	89.20925146027425	0	T1	Placebo
BCGP-T1S080	26	61.07447243678123	0	T1	Placebo
BCGP-T1S080	26	54.82062846586698	0	T1	Placebo
BCGP-T1S080	26	61.7697250733866	0	T1	Placebo
BCGP-T1S080	26	52.99195595664459	0	T1	Placebo
BCGP-T1S080	26	57.77203617971798	0	T1	Placebo
BCGP-T1S091	26	48.78033480965637	0	T1	Placebo
BCGP-T1S091	26	51.76288631022842	0	T1	Placebo
BCGP-T1S091	26	53.440793148202545	0	T1	Placebo
BCGP-T1S091	26	51.92112047275247	0	T1	Placebo
BCGP-T1S091	26	54.83168999884176	0	T1	Placebo
BCGP-T1S091	26	57.53954255307083	0	T1	Placebo
BCGP-T1S091	26	70.66450213575128	0	T1	Placebo
BCGP-T1S091	26	43.56489842942621	0	T1	Placebo
BCGP-T1S091	26	64.39237658258114	0	T1	Placebo
BCGP-T1S091	26	61.56569353382487	0	T1	Placebo
BCGP-T1S091	26	50.434117304098415	0	T1	Placebo
BCGP-T1S091	26	44.779639197702735	0	T1	Placebo
BCGP-T1S091	26	44.379185214024794	0	T1	Placebo
BCGP-T1S091	26	34.96885598823192	0	T1	Placebo
BCGP-T1S091	26	75.6728226704966	0	T1	Placebo
BCGP-T1S091	26	71.42639509211696	0	T1	Placebo
BCGP-T1S091	26	49.17269805100682	0	T1	Placebo
BCGP-T1S091	26	59.07844896153235	0	T1	Placebo
BCGP-T1S091	26	52.88875163035227	0	T1	Placebo
BCGP-T1S091	26	43.70689395748657	0	T1	Placebo
BCGP-T1S091	26	54.26911298442162	0	T1	Placebo
BCGP-T1S091	26	51.497337367698286	0	T1	Placebo
BCGP-T1S091	26	57.645773394936164	0	T1	Placebo
BCGP-T1S091	26	56.47964833714795	0	T1	Placebo
BCGP-T1S091	26	36.937861490571535	0	T1	Placebo
BCGP-T1S091	26	50.26785497832081	0	T1	Placebo
BCGP-T1S091	26	59.88831411778594	0	T1	Placebo
BCGP-T1S091	26	45.53600470688519	0	T1	Placebo
BCGP-T1S091	26	32.23326912975832	0	T1	Placebo
BCGP-T1S091	26	60.354340742278325	0	T1	Placebo
BCGP-T1S091	26	45.656828246990344	0	T1	Placebo
BCGP-T1S091	26	49.332430927708415	0	T1	Placebo
BCGP-T1S091	26	57.33480776252437	0	T1	Placebo
BCGP-T1S091	26	62.650193555636015	0	T1	Placebo
BCGP-T1S091	26	58.939467851015735	0	T1	Placebo
BCGP-T1S091	26	45.408805322452544	0	T1	Placebo
BCGP-T1S091	26	56.462201603899224	0	T1	Placebo
BCGP-T1S091	26	59.35042135291129	0	T1	Placebo
BCGP-T1S091	26	47.24718973021434	0	T1	Placebo
BCGP-T1S091	26	59.2090264680525	0	T1	Placebo
BCGP-T1S091	26	59.5939870749563	0	T1	Placebo
BCGP-T1S091	26	46.504846681716174	0	T1	Placebo
BCGP-T1S091	26	54.76913518081082	0	T1	Placebo
BCGP-T1S091	26	28.738203598193248	0	T1	Placebo
BCGP-T1S091	26	37.82894891146875	0	T1	Placebo
BCGP-T1S091	26	63.408034721013166	0	T1	Placebo
BCGP-T1S091	26	55.97133503446644	0	T1	Placebo
BCGP-T1S091	26	52.99289337900457	0	T1	Placebo
BCGP-T1S091	26	46.35093123699129	0	T1	Placebo
BCGP-T1S091	26	41.49760505278528	0	T1	Placebo
BCGP-T1S091	26	52.23440582840015	0	T1	Placebo
BCGP-T1S091	26	65.66336286527337	0	T1	Placebo
BCGP-T1S091	26	52.45964014675744	0	T1	Placebo
BCGP-T1S091	26	61.2855254094964	0	T1	Placebo
BCGP-T1S091	26	53.876711449438936	0	T1	Placebo
BCGP-T1S091	26	73.09435844506085	0	T1	Placebo
BCGP-T1S091	26	56.03377582935504	0	T1	Placebo
BCGP-T1S091	26	56.05291429224336	0	T1	Placebo
BCGP-T1S091	26	72.06371798128193	0	T1	Placebo
BCGP-T1S091	26	52.57961170081248	0	T1	Placebo
BCGP-T1S091	26	66.7724842379149	0	T1	Placebo
BCGP-T1S091	26	69.94908294732218	0	T1	Placebo
BCGP-T1S091	26	41.91684218068252	0	T1	Placebo
BCGP-T1S091	26	59.59914140138929	0	T1	Placebo
BCGP-T1S091	26	42.00981686937022	0	T1	Placebo
BCGP-T1S091	26	70.87277750268261	0	T1	Placebo
BCGP-T1S091	26	48.733127246380555	0	T1	Placebo
BCGP-T1S091	26	35.34722121981016	0	T1	Placebo
BCGP-T1S091	26	48.02508567723613	0	T1	Placebo
BCGP-T1S091	26	53.19335737891197	0	T1	Placebo
BCGP-T1S091	26	50.64789151123334	0	T1	Placebo
BCGP-T1S091	26	65.6194259861799	0	T1	Placebo
BCGP-T1S091	26	53.04134170947258	0	T1	Placebo
BCGP-T1S091	26	39.71389603425721	0	T1	Placebo
BCGP-T1S091	26	73.4635993544524	0	T1	Placebo
BCGP-T1S091	26	60.140750588840916	0	T1	Placebo
BCGP-T1S091	26	55.42758502945995	0	T1	Placebo
BCGP-T1S091	26	50.20094424366866	0	T1	Placebo
BCGP-T1S091	26	44.672652006380744	0	T1	Placebo
BCGP-T1S091	26	48.933721615438785	0	T1	Placebo
BCGP-T1S091	26	59.55205721576274	0	T1	Placebo
BCGP-T1S091	26	73.74172466546658	0	T1	Placebo
BCGP-T1S091	26	41.518520281863594	0	T1	Placebo
BCGP-T1S091	26	50.464465305217075	0	T1	Placebo
BCGP-T1S091	26	58.85687706489948	0	T1	Placebo
BCGP-T1S091	26	43.03235278661049	0	T1	Placebo
BCGP-T1S091	26	56.76642852009276	0	T1	Placebo
BCGP-T1S091	26	37.56766977431357	0	T1	Placebo
BCGP-T1S091	26	56.18040431579209	0	T1	Placebo
BCGP-T1S091	26	57.048459974693195	0	T1	Placebo
BCGP-T1S091	26	44.10472278475376	0	T1	Placebo
BCGP-T1S091	26	52.59597496280325	0	T1	Placebo
BCGP-T1S091	26	41.08837367536399	0	T1	Placebo
BCGP-T1S091	26	54.320211802614864	0	T1	Placebo
BCGP-T1S091	26	60.42142784693543	0	T1	Placebo
BCGP-T1S091	26	46.003756896618604	0	T1	Placebo
BCGP-T1S091	26	64.40026298638357	0	T1	Placebo
BCGP-T1S091	26	48.69733277867155	0	T1	Placebo
BCGP-T1S091	26	49.39938628212051	0	T1	Placebo
BCGP-T1S091	26	30.000692946086378	0	T1	Placebo
BCGP-T1S068	22	38.3356559224367	1	T1	Placebo
BCGP-T1S068	22	65.69505192025876	1	T1	Placebo
BCGP-T1S068	22	39.586908879557356	1	T1	Placebo
BCGP-T1S068	22	30.61854123365707	1	T1	Placebo
BCGP-T1S068	22	39.78031914426618	1	T1	Placebo
BCGP-T1S068	22	51.923469317357835	1	T1	Placebo
BCGP-T1S068	22	46.4859185157963	1	T1	Placebo
BCGP-T1S068	22	41.52398007028125	1	T1	Placebo
BCGP-T1S068	22	40.43038782168213	1	T1	Placebo
BCGP-T1S068	22	39.777556958117664	1	T1	Placebo
BCGP-T1S068	22	66.95376689662405	1	T1	Placebo
BCGP-T1S068	22	44.77682144453922	1	T1	Placebo
BCGP-T1S068	22	50.37274907696385	1	T1	Placebo
BCGP-T1S068	22	37.67093343656947	1	T1	Placebo
BCGP-T1S068	22	39.81799640200128	1	T1	Placebo
BCGP-T1S068	22	31.272564993175685	1	T1	Placebo
BCGP-T1S068	22	52.65594902204963	1	T1	Placebo
BCGP-T1S068	22	34.770961691883905	1	T1	Placebo
BCGP-T1S068	22	54.39021640197919	1	T1	Placebo
BCGP-T1S068	22	42.55603482286153	1	T1	Placebo
BCGP-T1S068	22	40.78776037818962	1	T1	Placebo
BCGP-T1S068	22	52.181379827554046	1	T1	Placebo
BCGP-T1S068	22	38.090162330560396	1	T1	Placebo
BCGP-T1S068	22	46.08052191142075	1	T1	Placebo
BCGP-T1S068	22	49.2346298971083	1	T1	Placebo
BCGP-T1S068	22	49.431365232216415	1	T1	Placebo
BCGP-T1S068	22	53.73985444306516	1	T1	Placebo
BCGP-T1S068	22	38.48256986452403	1	T1	Placebo
BCGP-T1S068	22	46.139878506963335	1	T1	Placebo
BCGP-T1S068	22	44.93637909268242	1	T1	Placebo
BCGP-T1S068	22	29.329728816903703	1	T1	Placebo
BCGP-T1S068	22	45.089507841120714	1	T1	Placebo
BCGP-T1S068	22	52.188450380151565	1	T1	Placebo
BCGP-T1S068	22	42.747091655674964	1	T1	Placebo
BCGP-T1S068	22	44.37184213401912	1	T1	Placebo
BCGP-T1S068	22	36.388273224578946	1	T1	Placebo
BCGP-T1S068	22	40.358014642432394	1	T1	Placebo
BCGP-T1S068	22	63.274215490732466	1	T1	Placebo
BCGP-T1S068	22	35.34339598053225	1	T1	Placebo
BCGP-T1S068	22	43.95834248326829	1	T1	Placebo
BCGP-T1S068	22	34.10298070749019	1	T1	Placebo
BCGP-T1S068	22	41.58658339644465	1	T1	Placebo
BCGP-T1S068	22	53.095064279996805	1	T1	Placebo
BCGP-T1S068	22	46.87957026886607	1	T1	Placebo
BCGP-T1S068	22	34.85900199667358	1	T1	Placebo
BCGP-T1S068	22	45.82313877904417	1	T1	Placebo
BCGP-T1S068	22	46.08121156169913	1	T1	Placebo
BCGP-T1S068	22	52.078799077725115	1	T1	Placebo
BCGP-T1S068	22	43.78365145461306	1	T1	Placebo
BCGP-T1S068	22	48.67218656717805	1	T1	Placebo
BCGP-T1S068	22	31.999614945376376	1	T1	Placebo
BCGP-T1S068	22	40.18417222905749	1	T1	Placebo
BCGP-T1S068	22	47.15638402832506	1	T1	Placebo
BCGP-T1S068	22	45.45979889388388	1	T1	Placebo
BCGP-T1S068	22	65.42091218526681	1	T1	Placebo
BCGP-T1S068	22	54.34946161202375	1	T1	Placebo
BCGP-T1S068	22	39.00634436465343	1	T1	Placebo
BCGP-T1S068	22	49.92669163369259	1	T1	Placebo
BCGP-T1S068	22	55.06785869068911	1	T1	Placebo
BCGP-T1S068	22	70.75341370388074	1	T1	Placebo
BCGP-T1S068	22	32.81974130575922	1	T1	Placebo
BCGP-T1S068	22	47.62956657075371	1	T1	Placebo
BCGP-T1S068	22	47.550963398265694	1	T1	Placebo
BCGP-T1S068	22	36.13625753799818	1	T1	Placebo
BCGP-T1S068	22	41.614088384688046	1	T1	Placebo
BCGP-T1S068	22	55.16640361813087	1	T1	Placebo
BCGP-T1S068	22	37.21193818771944	1	T1	Placebo
BCGP-T1S068	22	38.33063939548418	1	T1	Placebo
BCGP-T1S068	22	39.72390153391421	1	T1	Placebo
BCGP-T1S068	22	49.4204811243513	1	T1	Placebo
BCGP-T1S068	22	35.872051774669494	1	T1	Placebo
BCGP-T1S068	22	38.58454282554655	1	T1	Placebo
BCGP-T1S068	22	45.39511898575043	1	T1	Placebo
BCGP-T1S068	22	44.369225759139354	1	T1	Placebo
BCGP-T1S068	22	45.62979445998229	1	T1	Placebo
BCGP-T1S068	22	32.45052115295033	1	T1	Placebo
BCGP-T1S068	22	54.696517001085695	1	T1	Placebo
BCGP-T1S068	22	37.90321386209223	1	T1	Placebo
BCGP-T1S068	22	38.425953664140536	1	T1	Placebo
BCGP-T1S068	22	52.13960967215812	1	T1	Placebo
BCGP-T1S068	22	36.176382240726106	1	T1	Placebo
BCGP-T1S068	22	51.45425980673389	1	T1	Placebo
BCGP-T1S068	22	38.36979746559287	1	T1	Placebo
BCGP-T1S068	22	48.10950081199232	1	T1	Placebo
BCGP-T1S068	22	53.5809197608912	1	T1	Placebo
BCGP-T1S068	22	54.121824776619064	1	T1	Placebo
BCGP-T1S068	22	31.15905262259562	1	T1	Placebo
BCGP-T1S068	22	18.084278655431707	1	T1	Placebo
BCGP-T1S068	22	43.34966642341783	1	T1	Placebo
BCGP-T1S068	22	44.6481610634737	1	T1	Placebo
BCGP-T1S068	22	38.013408456820464	1	T1	Placebo
BCGP-T1S068	22	43.26933489537287	1	T1	Placebo
BCGP-T1S068	22	50.89946488677613	1	T1	Placebo
BCGP-T1S068	22	50.849350706666776	1	T1	Placebo
BCGP-T1S068	22	43.16604174985322	1	T1	Placebo
BCGP-T1S068	22	54.1354789257262	1	T1	Placebo
BCGP-T1S068	22	43.80263480519349	1	T1	Placebo
BCGP-T1S068	22	66.83766458409508	1	T1	Placebo
BCGP-T1S068	22	19.279074978406875	1	T1	Placebo
BCGP-T1S068	22	31.180022340056777	1	T1	Placebo
BCGP-T1S016	22	69.49736213687417	1	T1	Placebo
BCGP-T1S016	22	68.20846710243372	1	T1	Placebo
BCGP-T1S016	22	55.88984965357808	1	T1	Placebo
BCGP-T1S016	22	65.49400909372883	1	T1	Placebo
BCGP-T1S016	22	53.81271619847596	1	T1	Placebo
BCGP-T1S016	22	79.76561677573443	1	T1	Placebo
BCGP-T1S016	22	60.87849817909552	1	T1	Placebo
BCGP-T1S016	22	71.68917348709164	1	T1	Placebo
BCGP-T1S016	22	74.50730888343314	1	T1	Placebo
BCGP-T1S016	22	64.8789930657984	1	T1	Placebo
BCGP-T1S016	22	63.675630414307165	1	T1	Placebo
BCGP-T1S016	22	54.63622938175129	1	T1	Placebo
BCGP-T1S016	22	33.3113884879614	1	T1	Placebo
BCGP-T1S016	22	62.95422742411159	1	T1	Placebo
BCGP-T1S016	22	60.022508603446326	1	T1	Placebo
BCGP-T1S016	22	55.1704549794529	1	T1	Placebo
BCGP-T1S016	22	67.18488094288809	1	T1	Placebo
BCGP-T1S016	22	61.50344714419613	1	T1	Placebo
BCGP-T1S016	22	58.382111242453604	1	T1	Placebo
BCGP-T1S016	22	58.976284314480594	1	T1	Placebo
BCGP-T1S016	22	74.07886533219227	1	T1	Placebo
BCGP-T1S016	22	70.80533964716935	1	T1	Placebo
BCGP-T1S016	22	51.437685298611804	1	T1	Placebo
BCGP-T1S016	22	61.9472482139753	1	T1	Placebo
BCGP-T1S016	22	66.94901283722515	1	T1	Placebo
BCGP-T1S016	22	64.99015656981767	1	T1	Placebo
BCGP-T1S016	22	55.77567932543811	1	T1	Placebo
BCGP-T1S016	22	54.63519133971806	1	T1	Placebo
BCGP-T1S016	22	76.66416901134173	1	T1	Placebo
BCGP-T1S016	22	63.928994084180985	1	T1	Placebo
BCGP-T1S016	22	67.60334322802075	1	T1	Placebo
BCGP-T1S016	22	82.29739564229405	1	T1	Placebo
BCGP-T1S016	22	51.44331962783417	1	T1	Placebo
BCGP-T1S016	22	57.75934103640462	1	T1	Placebo
BCGP-T1S016	22	71.7457753104563	1	T1	Placebo
BCGP-T1S016	22	71.79854500741202	1	T1	Placebo
BCGP-T1S016	22	76.64861301535615	1	T1	Placebo
BCGP-T1S016	22	71.11624559144649	1	T1	Placebo
BCGP-T1S016	22	58.278490731931704	1	T1	Placebo
BCGP-T1S016	22	66.37027469091751	1	T1	Placebo
BCGP-T1S016	22	68.65253766552314	1	T1	Placebo
BCGP-T1S016	22	62.33270181516904	1	T1	Placebo
BCGP-T1S016	22	52.992444332494316	1	T1	Placebo
BCGP-T1S016	22	49.73920992845915	1	T1	Placebo
BCGP-T1S016	22	44.97184389219123	1	T1	Placebo
BCGP-T1S016	22	68.95433531515494	1	T1	Placebo
BCGP-T1S016	22	77.9610221669696	1	T1	Placebo
BCGP-T1S016	22	56.26008396583195	1	T1	Placebo
BCGP-T1S016	22	56.33687589831089	1	T1	Placebo
BCGP-T1S016	22	74.06805518476499	1	T1	Placebo
BCGP-T1S016	22	66.55498795354809	1	T1	Placebo
BCGP-T1S016	22	49.1248933163558	1	T1	Placebo
BCGP-T1S016	22	45.29260690831791	1	T1	Placebo
BCGP-T1S016	22	65.85763236421873	1	T1	Placebo
BCGP-T1S016	22	62.81337830215377	1	T1	Placebo
BCGP-T1S016	22	57.683665461052	1	T1	Placebo
BCGP-T1S016	22	79.35038753850247	1	T1	Placebo
BCGP-T1S016	22	68.66201493914521	1	T1	Placebo
BCGP-T1S016	22	64.34570383813006	1	T1	Placebo
BCGP-T1S016	22	74.54489605555918	1	T1	Placebo
BCGP-T1S016	22	47.00923038868546	1	T1	Placebo
BCGP-T1S016	22	74.60342088919873	1	T1	Placebo
BCGP-T1S016	22	55.618177889605704	1	T1	Placebo
BCGP-T1S016	22	49.81292329158437	1	T1	Placebo
BCGP-T1S016	22	66.51021162875746	1	T1	Placebo
BCGP-T1S016	22	60.51129484569678	1	T1	Placebo
BCGP-T1S016	22	52.96756564321302	1	T1	Placebo
BCGP-T1S016	22	58.764217026963706	1	T1	Placebo
BCGP-T1S016	22	79.87050734320047	1	T1	Placebo
BCGP-T1S016	22	53.229658935383654	1	T1	Placebo
BCGP-T1S016	22	51.09183943899617	1	T1	Placebo
BCGP-T1S016	22	31.295040750005107	1	T1	Placebo
BCGP-T1S016	22	68.67675431777992	1	T1	Placebo
BCGP-T1S016	22	48.133804819087274	1	T1	Placebo
BCGP-T1S016	22	52.88004223773319	1	T1	Placebo
BCGP-T1S016	22	51.363695855681094	1	T1	Placebo
BCGP-T1S016	22	57.99757330356281	1	T1	Placebo
BCGP-T1S016	22	67.11631910773569	1	T1	Placebo
BCGP-T1S016	22	66.12295065836477	1	T1	Placebo
BCGP-T1S016	22	59.418797441764745	1	T1	Placebo
BCGP-T1S016	22	59.8294203226573	1	T1	Placebo
BCGP-T1S016	22	45.40909967933508	1	T1	Placebo
BCGP-T1S016	22	56.11642370991949	1	T1	Placebo
BCGP-T1S016	22	55.76991482142146	1	T1	Placebo
BCGP-T1S016	22	55.972630986819674	1	T1	Placebo
BCGP-T1S016	22	55.185865091336765	1	T1	Placebo
BCGP-T1S016	22	63.63879548198462	1	T1	Placebo
BCGP-T1S016	22	59.27795959934786	1	T1	Placebo
BCGP-T1S016	22	50.28522486668878	1	T1	Placebo
BCGP-T1S016	22	61.61856150747787	1	T1	Placebo
BCGP-T1S016	22	66.48218512928639	1	T1	Placebo
BCGP-T1S016	22	53.97023105026883	1	T1	Placebo
BCGP-T1S016	22	53.39221956850884	1	T1	Placebo
BCGP-T1S016	22	64.92459546408875	1	T1	Placebo
BCGP-T1S016	22	57.85753474715317	1	T1	Placebo
BCGP-T1S016	22	41.25545614508201	1	T1	Placebo
BCGP-T1S016	22	60.48877147565953	1	T1	Placebo
BCGP-T1S016	22	66.32568103806786	1	T1	Placebo
BCGP-T1S016	22	68.96095391934932	1	T1	Placebo
BCGP-T1S016	22	66.18799567866024	1	T1	Placebo
BCGP-T1S085	39	55.046070707674296	0	T1	Placebo
BCGP-T1S085	39	72.23256209085373	0	T1	Placebo
BCGP-T1S085	39	57.73652763386205	0	T1	Placebo
BCGP-T1S085	39	50.37498852219386	0	T1	Placebo
BCGP-T1S085	39	59.06929862438978	0	T1	Placebo
BCGP-T1S085	39	54.04690117901838	0	T1	Placebo
BCGP-T1S085	39	60.35319803323975	0	T1	Placebo
BCGP-T1S085	39	55.56618182958755	0	T1	Placebo
BCGP-T1S085	39	60.87629548321442	0	T1	Placebo
BCGP-T1S085	39	54.92538730701444	0	T1	Placebo
BCGP-T1S085	39	51.563454181088694	0	T1	Placebo
BCGP-T1S085	39	54.144959344834554	0	T1	Placebo
BCGP-T1S085	39	59.85761608277031	0	T1	Placebo
BCGP-T1S085	39	72.23152965280111	0	T1	Placebo
BCGP-T1S085	39	54.71616116960257	0	T1	Placebo
BCGP-T1S085	39	65.71490899593482	0	T1	Placebo
BCGP-T1S085	39	66.13918832467688	0	T1	Placebo
BCGP-T1S085	39	56.47648418104197	0	T1	Placebo
BCGP-T1S085	39	52.37838741738729	0	T1	Placebo
BCGP-T1S085	39	51.88748080516086	0	T1	Placebo
BCGP-T1S085	39	64.24103857379252	0	T1	Placebo
BCGP-T1S085	39	66.57571839960252	0	T1	Placebo
BCGP-T1S085	39	51.02473078639728	0	T1	Placebo
BCGP-T1S085	39	66.88875480427394	0	T1	Placebo
BCGP-T1S085	39	57.35756671857566	0	T1	Placebo
BCGP-T1S085	39	57.520072625228664	0	T1	Placebo
BCGP-T1S085	39	56.6395335248233	0	T1	Placebo
BCGP-T1S085	39	56.458230967893996	0	T1	Placebo
BCGP-T1S085	39	55.78748803496288	0	T1	Placebo
BCGP-T1S085	39	73.12981242925088	0	T1	Placebo
BCGP-T1S085	39	55.191864911645986	0	T1	Placebo
BCGP-T1S085	39	56.85759230709056	0	T1	Placebo
BCGP-T1S085	39	77.59782496088724	0	T1	Placebo
BCGP-T1S085	39	68.08256987193967	0	T1	Placebo
BCGP-T1S085	39	52.0014058011226	0	T1	Placebo
BCGP-T1S085	39	52.99312130304767	0	T1	Placebo
BCGP-T1S085	39	69.39815642812925	0	T1	Placebo
BCGP-T1S085	39	61.81056462878023	0	T1	Placebo
BCGP-T1S085	39	53.32977463397243	0	T1	Placebo
BCGP-T1S085	39	47.94412621983072	0	T1	Placebo
BCGP-T1S085	39	47.048835439355905	0	T1	Placebo
BCGP-T1S085	39	59.52832705793962	0	T1	Placebo
BCGP-T1S085	39	62.53984175019433	0	T1	Placebo
BCGP-T1S085	39	63.92316324385475	0	T1	Placebo
BCGP-T1S085	39	49.1875339588503	0	T1	Placebo
BCGP-T1S085	39	57.63215372391293	0	T1	Placebo
BCGP-T1S085	39	59.949684326112134	0	T1	Placebo
BCGP-T1S085	39	61.69543551983162	0	T1	Placebo
BCGP-T1S085	39	45.78925220730495	0	T1	Placebo
BCGP-T1S085	39	63.21077203996193	0	T1	Placebo
BCGP-T1S085	39	56.35936506861774	0	T1	Placebo
BCGP-T1S085	39	58.55810076082741	0	T1	Placebo
BCGP-T1S085	39	60.474901695839904	0	T1	Placebo
BCGP-T1S085	39	63.2135902616979	0	T1	Placebo
BCGP-T1S085	39	63.089920397254595	0	T1	Placebo
BCGP-T1S085	39	49.36947477253807	0	T1	Placebo
BCGP-T1S085	39	59.13090636224442	0	T1	Placebo
BCGP-T1S085	39	58.74344141091201	0	T1	Placebo
BCGP-T1S085	39	61.702980998911016	0	T1	Placebo
BCGP-T1S085	39	59.86471329678151	0	T1	Placebo
BCGP-T1S085	39	61.5335017041115	0	T1	Placebo
BCGP-T1S085	39	52.879503741469506	0	T1	Placebo
BCGP-T1S085	39	68.04439460513285	0	T1	Placebo
BCGP-T1S085	39	55.354516387386234	0	T1	Placebo
BCGP-T1S085	39	48.71477588469232	0	T1	Placebo
BCGP-T1S085	39	61.31038936003149	0	T1	Placebo
BCGP-T1S085	39	64.10885620972994	0	T1	Placebo
BCGP-T1S085	39	55.745056835438646	0	T1	Placebo
BCGP-T1S085	39	45.36716448037342	0	T1	Placebo
BCGP-T1S085	39	40.82805678167914	0	T1	Placebo
BCGP-T1S085	39	69.18563514306052	0	T1	Placebo
BCGP-T1S085	39	56.36571774523032	0	T1	Placebo
BCGP-T1S085	39	64.3611320308846	0	T1	Placebo
BCGP-T1S085	39	50.653455264177076	0	T1	Placebo
BCGP-T1S085	39	51.830119849582765	0	T1	Placebo
BCGP-T1S085	39	45.773958486504156	0	T1	Placebo
BCGP-T1S085	39	63.91361637713416	0	T1	Placebo
BCGP-T1S085	39	57.62876409707664	0	T1	Placebo
BCGP-T1S085	39	49.8155826870172	0	T1	Placebo
BCGP-T1S085	39	64.89962776353457	0	T1	Placebo
BCGP-T1S085	39	44.056785542071204	0	T1	Placebo
BCGP-T1S085	39	56.23791441988204	0	T1	Placebo
BCGP-T1S085	39	71.12844594183402	0	T1	Placebo
BCGP-T1S085	39	64.38530942074885	0	T1	Placebo
BCGP-T1S085	39	65.90215727597858	0	T1	Placebo
BCGP-T1S085	39	59.86336428273672	0	T1	Placebo
BCGP-T1S085	39	51.86975358028368	0	T1	Placebo
BCGP-T1S085	39	59.261452483249464	0	T1	Placebo
BCGP-T1S085	39	45.6465199739486	0	T1	Placebo
BCGP-T1S085	39	51.34136822095129	0	T1	Placebo
BCGP-T1S085	39	63.531191318494635	0	T1	Placebo
BCGP-T1S085	39	44.6700727421695	0	T1	Placebo
BCGP-T1S085	39	54.745664050839665	0	T1	Placebo
BCGP-T1S085	39	56.61107401029037	0	T1	Placebo
BCGP-T1S085	39	48.56490061046254	0	T1	Placebo
BCGP-T1S085	39	56.567050384748384	0	T1	Placebo
BCGP-T1S085	39	48.04257726323897	0	T1	Placebo
BCGP-T1S085	39	67.7853714359588	0	T1	Placebo
BCGP-T1S085	39	70.64728605976539	0	T1	Placebo
BCGP-T1S085	39	52.38753410439225	0	T1	Placebo
BCGP-T1S046	20	61.62428431012226	1	T1	Placebo
BCGP-T1S046	20	39.47176363036084	1	T1	Placebo
BCGP-T1S046	20	48.64557389650537	1	T1	Placebo
BCGP-T1S046	20	33.68613661802522	1	T1	Placebo
BCGP-T1S046	20	58.645386423258245	1	T1	Placebo
BCGP-T1S046	20	47.61227868107584	1	T1	Placebo
BCGP-T1S046	20	53.88631503409674	1	T1	Placebo
BCGP-T1S046	20	57.41501392371073	1	T1	Placebo
BCGP-T1S046	20	63.08322891506974	1	T1	Placebo
BCGP-T1S046	20	48.23866957657506	1	T1	Placebo
BCGP-T1S046	20	57.686221459832225	1	T1	Placebo
BCGP-T1S046	20	69.84006046602937	1	T1	Placebo
BCGP-T1S046	20	38.27888854752988	1	T1	Placebo
BCGP-T1S046	20	56.88952437460375	1	T1	Placebo
BCGP-T1S046	20	51.13060118605513	1	T1	Placebo
BCGP-T1S046	20	65.39620462836903	1	T1	Placebo
BCGP-T1S046	20	49.760283109758255	1	T1	Placebo
BCGP-T1S046	20	46.22379794016468	1	T1	Placebo
BCGP-T1S046	20	37.806315524282624	1	T1	Placebo
BCGP-T1S046	20	41.72215535172102	1	T1	Placebo
BCGP-T1S046	20	47.60623669718552	1	T1	Placebo
BCGP-T1S046	20	40.19047574348778	1	T1	Placebo
BCGP-T1S046	20	48.12697964369007	1	T1	Placebo
BCGP-T1S046	20	58.35285271583576	1	T1	Placebo
BCGP-T1S046	20	49.025989613192344	1	T1	Placebo
BCGP-T1S046	20	32.54272982371923	1	T1	Placebo
BCGP-T1S046	20	42.65095480132737	1	T1	Placebo
BCGP-T1S046	20	41.249206498610754	1	T1	Placebo
BCGP-T1S046	20	47.771832723014185	1	T1	Placebo
BCGP-T1S046	20	50.56416788983027	1	T1	Placebo
BCGP-T1S046	20	39.195155388941245	1	T1	Placebo
BCGP-T1S046	20	42.210766757217904	1	T1	Placebo
BCGP-T1S046	20	51.144618160845155	1	T1	Placebo
BCGP-T1S046	20	35.40706231209251	1	T1	Placebo
BCGP-T1S046	20	58.34929258975873	1	T1	Placebo
BCGP-T1S046	20	52.42748747500358	1	T1	Placebo
BCGP-T1S046	20	55.1918026301673	1	T1	Placebo
BCGP-T1S046	20	40.57441674866711	1	T1	Placebo
BCGP-T1S046	20	47.663401240907106	1	T1	Placebo
BCGP-T1S046	20	56.07350507894266	1	T1	Placebo
BCGP-T1S046	20	61.158965747926615	1	T1	Placebo
BCGP-T1S046	20	41.65923965996498	1	T1	Placebo
BCGP-T1S046	20	44.4101392654433	1	T1	Placebo
BCGP-T1S046	20	54.61918131440128	1	T1	Placebo
BCGP-T1S046	20	44.57135243219251	1	T1	Placebo
BCGP-T1S046	20	61.85385363909228	1	T1	Placebo
BCGP-T1S046	20	48.88705433574505	1	T1	Placebo
BCGP-T1S046	20	56.002308683742854	1	T1	Placebo
BCGP-T1S046	20	38.264452348284046	1	T1	Placebo
BCGP-T1S046	20	56.755717780356314	1	T1	Placebo
BCGP-T1S046	20	60.16387985159588	1	T1	Placebo
BCGP-T1S046	20	37.51579115699168	1	T1	Placebo
BCGP-T1S046	20	55.99874843059375	1	T1	Placebo
BCGP-T1S046	20	57.37313659155937	1	T1	Placebo
BCGP-T1S046	20	58.15563345785459	1	T1	Placebo
BCGP-T1S046	20	49.20540495697525	1	T1	Placebo
BCGP-T1S046	20	57.14452414418542	1	T1	Placebo
BCGP-T1S046	20	48.4123497636688	1	T1	Placebo
BCGP-T1S046	20	58.64709075359724	1	T1	Placebo
BCGP-T1S046	20	48.50540477195091	1	T1	Placebo
BCGP-T1S046	20	46.12298326394832	1	T1	Placebo
BCGP-T1S046	20	46.47152823161686	1	T1	Placebo
BCGP-T1S046	20	29.94647638875379	1	T1	Placebo
BCGP-T1S046	20	29.050401647376976	1	T1	Placebo
BCGP-T1S046	20	56.698130187102	1	T1	Placebo
BCGP-T1S046	20	44.31059301686912	1	T1	Placebo
BCGP-T1S046	20	53.64330057234624	1	T1	Placebo
BCGP-T1S046	20	53.21321199960494	1	T1	Placebo
BCGP-T1S046	20	49.182742096379506	1	T1	Placebo
BCGP-T1S046	20	41.43076838555524	1	T1	Placebo
BCGP-T1S046	20	62.13854932103065	1	T1	Placebo
BCGP-T1S046	20	52.24209727846824	1	T1	Placebo
BCGP-T1S046	20	39.71405272497615	1	T1	Placebo
BCGP-T1S046	20	41.12949620278219	1	T1	Placebo
BCGP-T1S046	20	51.46493450429428	1	T1	Placebo
BCGP-T1S046	20	57.646068455724944	1	T1	Placebo
BCGP-T1S046	20	43.60008753203305	1	T1	Placebo
BCGP-T1S046	20	48.03104124845111	1	T1	Placebo
BCGP-T1S046	20	44.28605213558286	1	T1	Placebo
BCGP-T1S046	20	54.315600014777615	1	T1	Placebo
BCGP-T1S046	20	44.741753913304194	1	T1	Placebo
BCGP-T1S046	20	57.47814731770519	1	T1	Placebo
BCGP-T1S046	20	48.306263621652235	1	T1	Placebo
BCGP-T1S046	20	53.21945454810551	1	T1	Placebo
BCGP-T1S046	20	49.95095457402699	1	T1	Placebo
BCGP-T1S046	20	62.22225345791493	1	T1	Placebo
BCGP-T1S046	20	65.73857549887407	1	T1	Placebo
BCGP-T1S046	20	42.34520091578243	1	T1	Placebo
BCGP-T1S046	20	43.75627622954914	1	T1	Placebo
BCGP-T1S046	20	49.288379488056535	1	T1	Placebo
BCGP-T1S046	20	47.47981216829059	1	T1	Placebo
BCGP-T1S046	20	46.55918236139008	1	T1	Placebo
BCGP-T1S046	20	39.224502988599376	1	T1	Placebo
BCGP-T1S046	20	60.42772392413479	1	T1	Placebo
BCGP-T1S046	20	63.07631717987613	1	T1	Placebo
BCGP-T1S046	20	53.56191367794499	1	T1	Placebo
BCGP-T1S046	20	46.45469762830803	1	T1	Placebo
BCGP-T1S046	20	61.62419036567384	1	T1	Placebo
BCGP-T1S046	20	74.92786025330139	1	T1	Placebo
BCGP-T1S046	20	49.23734862592198	1	T1	Placebo
BCGP-T1S066	27	29.181389987637434	1	T1	BMR
BCGP-T1S066	27	28.858743574629276	1	T1	BMR
BCGP-T1S066	27	43.34899900830292	1	T1	BMR
BCGP-T1S066	27	32.04682478079555	1	T1	BMR
BCGP-T1S066	27	38.22155075445086	1	T1	BMR
BCGP-T1S066	27	24.891743581606967	1	T1	BMR
BCGP-T1S066	27	41.24088829103271	1	T1	BMR
BCGP-T1S066	27	39.07533203048021	1	T1	BMR
BCGP-T1S066	27	39.84439401774362	1	T1	BMR
BCGP-T1S066	27	44.668004477332886	1	T1	BMR
BCGP-T1S066	27	42.65133019976015	1	T1	BMR
BCGP-T1S066	27	46.50760271054995	1	T1	BMR
BCGP-T1S066	27	21.975952443366747	1	T1	BMR
BCGP-T1S066	27	37.52927485242195	1	T1	BMR
BCGP-T1S066	27	39.88103391391355	1	T1	BMR
BCGP-T1S066	27	41.40682140557972	1	T1	BMR
BCGP-T1S066	27	48.091337702835176	1	T1	BMR
BCGP-T1S066	27	38.02370610689552	1	T1	BMR
BCGP-T1S066	27	37.7025631053656	1	T1	BMR
BCGP-T1S066	27	33.662540247494086	1	T1	BMR
BCGP-T1S066	27	51.19273466565837	1	T1	BMR
BCGP-T1S066	27	34.0430610537336	1	T1	BMR
BCGP-T1S066	27	37.746096611813705	1	T1	BMR
BCGP-T1S066	27	49.52537982376823	1	T1	BMR
BCGP-T1S066	27	37.575903622029685	1	T1	BMR
BCGP-T1S066	27	29.166634758397336	1	T1	BMR
BCGP-T1S066	27	30.355583411962904	1	T1	BMR
BCGP-T1S066	27	43.175302641819954	1	T1	BMR
BCGP-T1S066	27	37.86891445543848	1	T1	BMR
BCGP-T1S066	27	54.83032739456742	1	T1	BMR
BCGP-T1S066	27	38.31104977431601	1	T1	BMR
BCGP-T1S066	27	19.319930345535376	1	T1	BMR
BCGP-T1S066	27	59.312985209221196	1	T1	BMR
BCGP-T1S066	27	34.57109347669603	1	T1	BMR
BCGP-T1S066	27	38.280146678536745	1	T1	BMR
BCGP-T1S066	27	35.391000120760786	1	T1	BMR
BCGP-T1S066	27	34.09339366107298	1	T1	BMR
BCGP-T1S066	27	49.75840839574803	1	T1	BMR
BCGP-T1S066	27	40.066399178049934	1	T1	BMR
BCGP-T1S066	27	26.908142565072385	1	T1	BMR
BCGP-T1S066	27	33.66101497331654	1	T1	BMR
BCGP-T1S066	27	40.01564815733305	1	T1	BMR
BCGP-T1S066	27	45.4321509300205	1	T1	BMR
BCGP-T1S066	27	49.195934795217134	1	T1	BMR
BCGP-T1S066	27	33.98361913905757	1	T1	BMR
BCGP-T1S066	27	28.70501859005718	1	T1	BMR
BCGP-T1S066	27	32.32793070068676	1	T1	BMR
BCGP-T1S066	27	48.826161938435725	1	T1	BMR
BCGP-T1S066	27	40.200847022749606	1	T1	BMR
BCGP-T1S066	27	48.02024171051754	1	T1	BMR
BCGP-T1S066	27	35.552594806266235	1	T1	BMR
BCGP-T1S066	27	46.04858978556784	1	T1	BMR
BCGP-T1S066	27	41.240779704898166	1	T1	BMR
BCGP-T1S066	27	31.79960917018283	1	T1	BMR
BCGP-T1S066	27	35.08587975947736	1	T1	BMR
BCGP-T1S066	27	26.09261889076618	1	T1	BMR
BCGP-T1S066	27	25.562703613700098	1	T1	BMR
BCGP-T1S066	27	34.83701186571614	1	T1	BMR
BCGP-T1S066	27	41.97474622926694	1	T1	BMR
BCGP-T1S066	27	53.63918291239331	1	T1	BMR
BCGP-T1S066	27	37.74025307395023	1	T1	BMR
BCGP-T1S066	27	42.484044222108146	1	T1	BMR
BCGP-T1S066	27	39.44464762936866	1	T1	BMR
BCGP-T1S066	27	31.058079318919276	1	T1	BMR
BCGP-T1S066	27	22.192807276145444	1	T1	BMR
BCGP-T1S066	27	35.049033785219095	1	T1	BMR
BCGP-T1S066	27	27.01588893751679	1	T1	BMR
BCGP-T1S066	27	40.81381070643619	1	T1	BMR
BCGP-T1S066	27	34.049478376339685	1	T1	BMR
BCGP-T1S066	27	46.847504313385045	1	T1	BMR
BCGP-T1S066	27	32.92530009820071	1	T1	BMR
BCGP-T1S066	27	45.637874674591615	1	T1	BMR
BCGP-T1S066	27	41.9758860663931	1	T1	BMR
BCGP-T1S066	27	36.70133584785581	1	T1	BMR
BCGP-T1S066	27	31.806105553593618	1	T1	BMR
BCGP-T1S066	27	46.592582304963976	1	T1	BMR
BCGP-T1S066	27	55.5518525208986	1	T1	BMR
BCGP-T1S066	27	36.259807100058936	1	T1	BMR
BCGP-T1S066	27	33.90086837592026	1	T1	BMR
BCGP-T1S066	27	45.01200521802092	1	T1	BMR
BCGP-T1S066	27	13.608004157212775	1	T1	BMR
BCGP-T1S066	27	24.121709741179696	1	T1	BMR
BCGP-T1S066	27	42.222398502579246	1	T1	BMR
BCGP-T1S066	27	38.155661352535994	1	T1	BMR
BCGP-T1S066	27	39.66772539870625	1	T1	BMR
BCGP-T1S066	27	42.51172969513967	1	T1	BMR
BCGP-T1S066	27	32.093419522348846	1	T1	BMR
BCGP-T1S066	27	36.266028658878405	1	T1	BMR
BCGP-T1S066	27	61.002350265839425	1	T1	BMR
BCGP-T1S066	27	33.33547719990789	1	T1	BMR
BCGP-T1S066	27	30.214609410812987	1	T1	BMR
BCGP-T1S066	27	35.23923942541255	1	T1	BMR
BCGP-T1S066	27	30.076668177296092	1	T1	BMR
BCGP-T1S066	27	49.807739426120676	1	T1	BMR
BCGP-T1S066	27	47.74087622362057	1	T1	BMR
BCGP-T1S066	27	44.76076730486748	1	T1	BMR
BCGP-T1S066	27	37.1115397072626	1	T1	BMR
BCGP-T1S066	27	31.9301973151907	1	T1	BMR
BCGP-T1S066	27	45.06185421730938	1	T1	BMR
BCGP-T1S066	27	41.53688742718858	1	T1	BMR
BCGP-T1S106	22	42.51804239918726	0	T1	BMR
BCGP-T1S106	22	32.864105046055286	0	T1	BMR
BCGP-T1S106	22	59.4542862390285	0	T1	BMR
BCGP-T1S106	22	51.90978512441071	0	T1	BMR
BCGP-T1S106	22	47.73879347861336	0	T1	BMR
BCGP-T1S106	22	44.82036424693874	0	T1	BMR
BCGP-T1S106	22	52.47985508150699	0	T1	BMR
BCGP-T1S106	22	47.84007313168146	0	T1	BMR
BCGP-T1S106	22	35.21469249391497	0	T1	BMR
BCGP-T1S106	22	58.636338945194915	0	T1	BMR
BCGP-T1S106	22	33.966289720011176	0	T1	BMR
BCGP-T1S106	22	47.9721609797014	0	T1	BMR
BCGP-T1S106	22	53.87800587508398	0	T1	BMR
BCGP-T1S106	22	56.80584468697555	0	T1	BMR
BCGP-T1S106	22	51.7936900337106	0	T1	BMR
BCGP-T1S106	22	37.63715587990558	0	T1	BMR
BCGP-T1S106	22	46.18429269636933	0	T1	BMR
BCGP-T1S106	22	42.81837618230829	0	T1	BMR
BCGP-T1S106	22	49.60487068267399	0	T1	BMR
BCGP-T1S106	22	44.676527231058266	0	T1	BMR
BCGP-T1S106	22	49.0853888552721	0	T1	BMR
BCGP-T1S106	22	35.230141780633076	0	T1	BMR
BCGP-T1S106	22	51.87931326419345	0	T1	BMR
BCGP-T1S106	22	51.8910113884601	0	T1	BMR
BCGP-T1S106	22	50.10610180233718	0	T1	BMR
BCGP-T1S106	22	49.91860288609681	0	T1	BMR
BCGP-T1S106	22	44.92625122519091	0	T1	BMR
BCGP-T1S106	22	67.62596039932959	0	T1	BMR
BCGP-T1S106	22	55.20602126888646	0	T1	BMR
BCGP-T1S106	22	54.580369335109964	0	T1	BMR
BCGP-T1S106	22	59.16301661561294	0	T1	BMR
BCGP-T1S106	22	47.60661422747669	0	T1	BMR
BCGP-T1S106	22	48.39953977321438	0	T1	BMR
BCGP-T1S106	22	51.77408720334909	0	T1	BMR
BCGP-T1S106	22	47.51424244512468	0	T1	BMR
BCGP-T1S106	22	52.10028247564614	0	T1	BMR
BCGP-T1S106	22	52.449298899167275	0	T1	BMR
BCGP-T1S106	22	51.042377589098464	0	T1	BMR
BCGP-T1S106	22	53.400859289841485	0	T1	BMR
BCGP-T1S106	22	46.38183792693696	0	T1	BMR
BCGP-T1S106	22	48.654130983083625	0	T1	BMR
BCGP-T1S106	22	52.213494410295354	0	T1	BMR
BCGP-T1S106	22	40.76737217115831	0	T1	BMR
BCGP-T1S106	22	34.40451578873994	0	T1	BMR
BCGP-T1S106	22	55.12419895952594	0	T1	BMR
BCGP-T1S106	22	37.88987928176312	0	T1	BMR
BCGP-T1S106	22	50.38736751655453	0	T1	BMR
BCGP-T1S106	22	46.954087683891295	0	T1	BMR
BCGP-T1S106	22	50.397947711214314	0	T1	BMR
BCGP-T1S106	22	51.136238468395916	0	T1	BMR
BCGP-T1S106	22	45.4142144321985	0	T1	BMR
BCGP-T1S106	22	35.65954764816684	0	T1	BMR
BCGP-T1S106	22	47.59785155872945	0	T1	BMR
BCGP-T1S106	22	54.34576642460243	0	T1	BMR
BCGP-T1S106	22	54.529081474572465	0	T1	BMR
BCGP-T1S106	22	47.918901682755255	0	T1	BMR
BCGP-T1S106	22	59.06218722608075	0	T1	BMR
BCGP-T1S106	22	53.91361080078217	0	T1	BMR
BCGP-T1S106	22	49.243490533634926	0	T1	BMR
BCGP-T1S106	22	42.212421645840436	0	T1	BMR
BCGP-T1S106	22	49.28117544977708	0	T1	BMR
BCGP-T1S106	22	57.571704777637024	0	T1	BMR
BCGP-T1S106	22	49.43232018873798	0	T1	BMR
BCGP-T1S106	22	51.55733850048795	0	T1	BMR
BCGP-T1S106	22	54.94677675217796	0	T1	BMR
BCGP-T1S106	22	55.77858209850697	0	T1	BMR
BCGP-T1S106	22	41.85383056344019	0	T1	BMR
BCGP-T1S106	22	44.069676242272536	0	T1	BMR
BCGP-T1S106	22	50.14830465379162	0	T1	BMR
BCGP-T1S106	22	49.300740879462374	0	T1	BMR
BCGP-T1S106	22	45.586776882974426	0	T1	BMR
BCGP-T1S106	22	47.3149406700354	0	T1	BMR
BCGP-T1S106	22	53.20707817047531	0	T1	BMR
BCGP-T1S106	22	42.618104259541575	0	T1	BMR
BCGP-T1S106	22	49.20582981335019	0	T1	BMR
BCGP-T1S106	22	44.15079074689104	0	T1	BMR
BCGP-T1S106	22	42.311685968109146	0	T1	BMR
BCGP-T1S106	22	57.05525344719083	0	T1	BMR
BCGP-T1S106	22	46.1683443737648	0	T1	BMR
BCGP-T1S106	22	44.88713482845821	0	T1	BMR
BCGP-T1S106	22	42.138337734574876	0	T1	BMR
BCGP-T1S106	22	53.851248151802885	0	T1	BMR
BCGP-T1S106	22	47.35537622693457	0	T1	BMR
BCGP-T1S106	22	43.97009044165518	0	T1	BMR
BCGP-T1S106	22	36.50250103950781	0	T1	BMR
BCGP-T1S106	22	40.806816470381435	0	T1	BMR
BCGP-T1S106	22	44.95475731856658	0	T1	BMR
BCGP-T1S106	22	40.34196091078444	0	T1	BMR
BCGP-T1S106	22	56.77713277723196	0	T1	BMR
BCGP-T1S106	22	53.91178335577194	0	T1	BMR
BCGP-T1S106	22	37.75625232611375	0	T1	BMR
BCGP-T1S106	22	27.139886627527677	0	T1	BMR
BCGP-T1S106	22	52.020727790906534	0	T1	BMR
BCGP-T1S106	22	43.057567433417276	0	T1	BMR
BCGP-T1S106	22	49.55353237732117	0	T1	BMR
BCGP-T1S106	22	48.07394672466545	0	T1	BMR
BCGP-T1S106	22	30.930751405036947	0	T1	BMR
BCGP-T1S106	22	41.48562478117698	0	T1	BMR
BCGP-T1S106	22	47.485612192884304	0	T1	BMR
BCGP-T1S106	22	38.96287750651037	0	T1	BMR
BCGP-T1S067	26	35.99758111098717	1	T1	BMR
BCGP-T1S067	26	50.771564099879484	1	T1	BMR
BCGP-T1S067	26	31.115865151287828	1	T1	BMR
BCGP-T1S067	26	53.048677169885636	1	T1	BMR
BCGP-T1S067	26	31.44613490337042	1	T1	BMR
BCGP-T1S067	26	59.1789647048522	1	T1	BMR
BCGP-T1S067	26	41.27748042961769	1	T1	BMR
BCGP-T1S067	26	23.200515840393034	1	T1	BMR
BCGP-T1S067	26	60.789186170291	1	T1	BMR
BCGP-T1S067	26	34.93516723397256	1	T1	BMR
BCGP-T1S067	26	37.01033542663209	1	T1	BMR
BCGP-T1S067	26	31.889838722203756	1	T1	BMR
BCGP-T1S067	26	42.54869584142139	1	T1	BMR
BCGP-T1S067	26	54.23292406381261	1	T1	BMR
BCGP-T1S067	26	37.151998962709605	1	T1	BMR
BCGP-T1S067	26	47.2086409645542	1	T1	BMR
BCGP-T1S067	26	51.04636374195217	1	T1	BMR
BCGP-T1S067	26	49.62508882721211	1	T1	BMR
BCGP-T1S067	26	30.64608246011386	1	T1	BMR
BCGP-T1S067	26	33.01725772048591	1	T1	BMR
BCGP-T1S067	26	49.24074457524008	1	T1	BMR
BCGP-T1S067	26	48.06564102430211	1	T1	BMR
BCGP-T1S067	26	56.40471287354801	1	T1	BMR
BCGP-T1S067	26	46.48391001464378	1	T1	BMR
BCGP-T1S067	26	47.336581382432286	1	T1	BMR
BCGP-T1S067	26	50.28086906314913	1	T1	BMR
BCGP-T1S067	26	53.37582189038074	1	T1	BMR
BCGP-T1S067	26	52.671265092630286	1	T1	BMR
BCGP-T1S067	26	59.933131829985804	1	T1	BMR
BCGP-T1S067	26	46.77545723858195	1	T1	BMR
BCGP-T1S067	26	50.97528522810514	1	T1	BMR
BCGP-T1S067	26	47.512870682833885	1	T1	BMR
BCGP-T1S067	26	45.81440788129171	1	T1	BMR
BCGP-T1S067	26	41.11304449178631	1	T1	BMR
BCGP-T1S067	26	39.520730250819454	1	T1	BMR
BCGP-T1S067	26	40.60675759754079	1	T1	BMR
BCGP-T1S067	26	28.7205526578594	1	T1	BMR
BCGP-T1S067	26	27.917452776298102	1	T1	BMR
BCGP-T1S067	26	42.16817474100077	1	T1	BMR
BCGP-T1S067	26	33.155878453291486	1	T1	BMR
BCGP-T1S067	26	47.72542620041544	1	T1	BMR
BCGP-T1S067	26	38.03010687639079	1	T1	BMR
BCGP-T1S067	26	36.05586703081209	1	T1	BMR
BCGP-T1S067	26	51.59885388006579	1	T1	BMR
BCGP-T1S067	26	30.03967397259933	1	T1	BMR
BCGP-T1S067	26	47.70018131293937	1	T1	BMR
BCGP-T1S067	26	51.22384373240036	1	T1	BMR
BCGP-T1S067	26	30.38078712797962	1	T1	BMR
BCGP-T1S067	26	43.70912676745451	1	T1	BMR
BCGP-T1S067	26	28.233555864789263	1	T1	BMR
BCGP-T1S067	26	48.57425609951892	1	T1	BMR
BCGP-T1S067	26	42.20869663890146	1	T1	BMR
BCGP-T1S067	26	47.213245902250485	1	T1	BMR
BCGP-T1S067	26	38.006049958048465	1	T1	BMR
BCGP-T1S067	26	44.29496213156949	1	T1	BMR
BCGP-T1S067	26	50.57599833081305	1	T1	BMR
BCGP-T1S067	26	61.04159208925358	1	T1	BMR
BCGP-T1S067	26	59.90369490978906	1	T1	BMR
BCGP-T1S067	26	57.489563924059674	1	T1	BMR
BCGP-T1S067	26	46.16433754805997	1	T1	BMR
BCGP-T1S067	26	31.43591122856084	1	T1	BMR
BCGP-T1S067	26	34.2762185382334	1	T1	BMR
BCGP-T1S067	26	39.85518053326533	1	T1	BMR
BCGP-T1S067	26	42.693508616402	1	T1	BMR
BCGP-T1S067	26	25.151826322411324	1	T1	BMR
BCGP-T1S067	26	65.4127100602065	1	T1	BMR
BCGP-T1S067	26	53.15354413755215	1	T1	BMR
BCGP-T1S067	26	62.31069807790286	1	T1	BMR
BCGP-T1S067	26	54.21977363724304	1	T1	BMR
BCGP-T1S067	26	49.08392606947686	1	T1	BMR
BCGP-T1S067	26	50.13499458075113	1	T1	BMR
BCGP-T1S067	26	45.725154588334554	1	T1	BMR
BCGP-T1S067	26	53.57502053834278	1	T1	BMR
BCGP-T1S067	26	50.75414439350934	1	T1	BMR
BCGP-T1S067	26	36.4889604063334	1	T1	BMR
BCGP-T1S067	26	36.259163276605584	1	T1	BMR
BCGP-T1S067	26	47.55904326760231	1	T1	BMR
BCGP-T1S067	26	40.414565399371085	1	T1	BMR
BCGP-T1S067	26	31.00211409605146	1	T1	BMR
BCGP-T1S067	26	54.17102706187474	1	T1	BMR
BCGP-T1S067	26	49.66240876771684	1	T1	BMR
BCGP-T1S067	26	39.52898063724543	1	T1	BMR
BCGP-T1S067	26	50.87658642194822	1	T1	BMR
BCGP-T1S067	26	42.65662507274321	1	T1	BMR
BCGP-T1S067	26	58.2645527223253	1	T1	BMR
BCGP-T1S067	26	48.61563185774882	1	T1	BMR
BCGP-T1S067	26	32.20898663018552	1	T1	BMR
BCGP-T1S067	26	35.83032474578375	1	T1	BMR
BCGP-T1S067	26	46.98507710237266	1	T1	BMR
BCGP-T1S067	26	53.05506818232781	1	T1	BMR
BCGP-T1S067	26	46.15165735308191	1	T1	BMR
BCGP-T1S067	26	49.74142942865591	1	T1	BMR
BCGP-T1S067	26	69.74920629699518	1	T1	BMR
BCGP-T1S067	26	42.132808068564	1	T1	BMR
BCGP-T1S067	26	38.970303437984725	1	T1	BMR
BCGP-T1S067	26	33.85367955261986	1	T1	BMR
BCGP-T1S067	26	53.39597175446373	1	T1	BMR
BCGP-T1S067	26	48.906515654178364	1	T1	BMR
BCGP-T1S067	26	47.7435988026643	1	T1	BMR
BCGP-T1S067	26	44.08647910300844	1	T1	BMR
BCGP-T1S047	25	51.296169813331744	0	T1	BMR
BCGP-T1S047	25	57.13911881488945	0	T1	BMR
BCGP-T1S047	25	66.2609489892667	0	T1	BMR
BCGP-T1S047	25	49.49505391135396	0	T1	BMR
BCGP-T1S047	25	55.8176449524177	0	T1	BMR
BCGP-T1S047	25	56.633283390368284	0	T1	BMR
BCGP-T1S047	25	66.94225232804392	0	T1	BMR
BCGP-T1S047	25	65.60018567658753	0	T1	BMR
BCGP-T1S047	25	65.93757286883668	0	T1	BMR
BCGP-T1S047	25	73.30905366701232	0	T1	BMR
BCGP-T1S047	25	50.27443526837465	0	T1	BMR
BCGP-T1S047	25	51.31875550128054	0	T1	BMR
BCGP-T1S047	25	59.07568163088455	0	T1	BMR
BCGP-T1S047	25	43.892488155507934	0	T1	BMR
BCGP-T1S047	25	69.37600710758598	0	T1	BMR
BCGP-T1S047	25	59.17846263107557	0	T1	BMR
BCGP-T1S047	25	43.60159836272285	0	T1	BMR
BCGP-T1S047	25	57.16629773130486	0	T1	BMR
BCGP-T1S047	25	53.75951620586861	0	T1	BMR
BCGP-T1S047	25	58.9674858408088	0	T1	BMR
BCGP-T1S047	25	55.17178952860502	0	T1	BMR
BCGP-T1S047	25	51.426781363723805	0	T1	BMR
BCGP-T1S047	25	57.639862621717825	0	T1	BMR
BCGP-T1S047	25	60.67306827204423	0	T1	BMR
BCGP-T1S047	25	49.80006075661944	0	T1	BMR
BCGP-T1S047	25	64.67663186926397	0	T1	BMR
BCGP-T1S047	25	46.322270485099736	0	T1	BMR
BCGP-T1S047	25	45.633822958018605	0	T1	BMR
BCGP-T1S047	25	43.19333136485485	0	T1	BMR
BCGP-T1S047	25	67.50651636719651	0	T1	BMR
BCGP-T1S047	25	46.834561859841315	0	T1	BMR
BCGP-T1S047	25	52.746025804136764	0	T1	BMR
BCGP-T1S047	25	48.61712712716653	0	T1	BMR
BCGP-T1S047	25	69.8043378587385	0	T1	BMR
BCGP-T1S047	25	55.041946456598005	0	T1	BMR
BCGP-T1S047	25	56.6475266811764	0	T1	BMR
BCGP-T1S047	25	51.597485252856245	0	T1	BMR
BCGP-T1S047	25	57.4302159628627	0	T1	BMR
BCGP-T1S047	25	52.1397915825292	0	T1	BMR
BCGP-T1S047	25	57.398965862094485	0	T1	BMR
BCGP-T1S047	25	53.26660511093374	0	T1	BMR
BCGP-T1S047	25	57.34889486234687	0	T1	BMR
BCGP-T1S047	25	59.94288173808621	0	T1	BMR
BCGP-T1S047	25	57.709790817557526	0	T1	BMR
BCGP-T1S047	25	41.1787066810037	0	T1	BMR
BCGP-T1S047	25	70.54035824146233	0	T1	BMR
BCGP-T1S047	25	67.37173009107016	0	T1	BMR
BCGP-T1S047	25	64.84858839161609	0	T1	BMR
BCGP-T1S047	25	70.46767163816946	0	T1	BMR
BCGP-T1S047	25	55.17363563889372	0	T1	BMR
BCGP-T1S047	25	65.53082410034028	0	T1	BMR
BCGP-T1S047	25	51.33930192301569	0	T1	BMR
BCGP-T1S047	25	60.650587389255506	0	T1	BMR
BCGP-T1S047	25	40.0829101440917	0	T1	BMR
BCGP-T1S047	25	47.66878614040916	0	T1	BMR
BCGP-T1S047	25	74.7877068127038	0	T1	BMR
BCGP-T1S047	25	47.1337982308181	0	T1	BMR
BCGP-T1S047	25	55.55467133647574	0	T1	BMR
BCGP-T1S047	25	64.03842433232604	0	T1	BMR
BCGP-T1S047	25	71.19665477001107	0	T1	BMR
BCGP-T1S047	25	66.57473555089925	0	T1	BMR
BCGP-T1S047	25	58.04875595873406	0	T1	BMR
BCGP-T1S047	25	60.37106375295908	0	T1	BMR
BCGP-T1S047	25	58.26742095727397	0	T1	BMR
BCGP-T1S047	25	56.77765795909304	0	T1	BMR
BCGP-T1S047	25	59.468952021264535	0	T1	BMR
BCGP-T1S047	25	59.17396246854632	0	T1	BMR
BCGP-T1S047	25	42.93195339300909	0	T1	BMR
BCGP-T1S047	25	62.56515977745324	0	T1	BMR
BCGP-T1S047	25	56.99834469887774	0	T1	BMR
BCGP-T1S047	25	51.00474193564717	0	T1	BMR
BCGP-T1S047	25	57.01546021523319	0	T1	BMR
BCGP-T1S047	25	42.37340975719596	0	T1	BMR
BCGP-T1S047	25	52.92663736950622	0	T1	BMR
BCGP-T1S047	25	60.28148865165719	0	T1	BMR
BCGP-T1S047	25	51.27872541321701	0	T1	BMR
BCGP-T1S047	25	44.846846733899135	0	T1	BMR
BCGP-T1S047	25	46.389367208946624	0	T1	BMR
BCGP-T1S047	25	56.51667319969869	0	T1	BMR
BCGP-T1S047	25	57.255920767635885	0	T1	BMR
BCGP-T1S047	25	38.886318178892026	0	T1	BMR
BCGP-T1S047	25	60.40429911790956	0	T1	BMR
BCGP-T1S047	25	54.33272244796092	0	T1	BMR
BCGP-T1S047	25	45.83085025380932	0	T1	BMR
BCGP-T1S047	25	66.3785063547859	0	T1	BMR
BCGP-T1S047	25	56.80657283960992	0	T1	BMR
BCGP-T1S047	25	49.23028391383683	0	T1	BMR
BCGP-T1S047	25	51.68533348102312	0	T1	BMR
BCGP-T1S047	25	57.01968912042554	0	T1	BMR
BCGP-T1S047	25	60.141623780739245	0	T1	BMR
BCGP-T1S047	25	52.26557910607731	0	T1	BMR
BCGP-T1S047	25	46.26940650212594	0	T1	BMR
BCGP-T1S047	25	56.79147423479965	0	T1	BMR
BCGP-T1S047	25	53.41683213832625	0	T1	BMR
BCGP-T1S047	25	46.98687566037552	0	T1	BMR
BCGP-T1S047	25	46.48948993205412	0	T1	BMR
BCGP-T1S047	25	56.62288929391416	0	T1	BMR
BCGP-T1S047	25	44.147686211017195	0	T1	BMR
BCGP-T1S047	25	69.0263048939099	0	T1	BMR
BCGP-T1S047	25	60.58720233604684	0	T1	BMR
BCGP-T1S061	21	70.97875376015368	0	T1	BMR
BCGP-T1S061	21	49.922866041024136	0	T1	BMR
BCGP-T1S061	21	43.31836782758889	0	T1	BMR
BCGP-T1S061	21	52.46491909342782	0	T1	BMR
BCGP-T1S061	21	49.80934192911822	0	T1	BMR
BCGP-T1S061	21	32.04978151524159	0	T1	BMR
BCGP-T1S061	21	58.327421801080234	0	T1	BMR
BCGP-T1S061	21	43.298295372893406	0	T1	BMR
BCGP-T1S061	21	43.99090218047298	0	T1	BMR
BCGP-T1S061	21	52.34517758549637	0	T1	BMR
BCGP-T1S061	21	46.93294785320684	0	T1	BMR
BCGP-T1S061	21	50.661802901686386	0	T1	BMR
BCGP-T1S061	21	37.73846247389623	0	T1	BMR
BCGP-T1S061	21	47.6338073957684	0	T1	BMR
BCGP-T1S061	21	39.93163034016425	0	T1	BMR
BCGP-T1S061	21	59.11194617472798	0	T1	BMR
BCGP-T1S061	21	61.048644404899285	0	T1	BMR
BCGP-T1S061	21	56.58129181673591	0	T1	BMR
BCGP-T1S061	21	57.80454346978786	0	T1	BMR
BCGP-T1S061	21	50.398606384065474	0	T1	BMR
BCGP-T1S061	21	48.478736818985524	0	T1	BMR
BCGP-T1S061	21	51.690485460761835	0	T1	BMR
BCGP-T1S061	21	46.43495293331999	0	T1	BMR
BCGP-T1S061	21	51.648357820566915	0	T1	BMR
BCGP-T1S061	21	56.33970597006311	0	T1	BMR
BCGP-T1S061	21	56.562102554416946	0	T1	BMR
BCGP-T1S061	21	52.05305887365356	0	T1	BMR
BCGP-T1S061	21	49.605943238486205	0	T1	BMR
BCGP-T1S061	21	58.45333814627149	0	T1	BMR
BCGP-T1S061	21	42.02733003551131	0	T1	BMR
BCGP-T1S061	21	46.74872874649526	0	T1	BMR
BCGP-T1S061	21	64.17342745558867	0	T1	BMR
BCGP-T1S061	21	49.957354581505754	0	T1	BMR
BCGP-T1S061	21	46.7478634691559	0	T1	BMR
BCGP-T1S061	21	48.18746489432176	0	T1	BMR
BCGP-T1S061	21	68.72707275056247	0	T1	BMR
BCGP-T1S061	21	53.36066625761363	0	T1	BMR
BCGP-T1S061	21	53.231529053836695	0	T1	BMR
BCGP-T1S061	21	43.90085685591051	0	T1	BMR
BCGP-T1S061	21	43.94605145201477	0	T1	BMR
BCGP-T1S061	21	53.024130717893755	0	T1	BMR
BCGP-T1S061	21	37.965490029769605	0	T1	BMR
BCGP-T1S061	21	43.394230156791	0	T1	BMR
BCGP-T1S061	21	48.27637310256917	0	T1	BMR
BCGP-T1S061	21	57.18104511449818	0	T1	BMR
BCGP-T1S061	21	50.423045937011004	0	T1	BMR
BCGP-T1S061	21	32.085194091140586	0	T1	BMR
BCGP-T1S061	21	48.04477780741101	0	T1	BMR
BCGP-T1S061	21	39.48382661389641	0	T1	BMR
BCGP-T1S061	21	47.45286989676151	0	T1	BMR
BCGP-T1S061	21	38.45058529650241	0	T1	BMR
BCGP-T1S061	21	51.82811259834528	0	T1	BMR
BCGP-T1S061	21	45.79514461453937	0	T1	BMR
BCGP-T1S061	21	41.5584221855151	0	T1	BMR
BCGP-T1S061	21	45.6442657726375	0	T1	BMR
BCGP-T1S061	21	53.97230073729821	0	T1	BMR
BCGP-T1S061	21	50.79451044163573	0	T1	BMR
BCGP-T1S061	21	41.20761456547099	0	T1	BMR
BCGP-T1S061	21	52.7715281142859	0	T1	BMR
BCGP-T1S061	21	71.7681929063888	0	T1	BMR
BCGP-T1S061	21	44.35651640727267	0	T1	BMR
BCGP-T1S061	21	64.70420964398068	0	T1	BMR
BCGP-T1S061	21	60.25952259316507	0	T1	BMR
BCGP-T1S061	21	51.23458962242419	0	T1	BMR
BCGP-T1S061	21	69.86117483588092	0	T1	BMR
BCGP-T1S061	21	54.174716162564394	0	T1	BMR
BCGP-T1S061	21	35.20435116018896	0	T1	BMR
BCGP-T1S061	21	46.87918261043006	0	T1	BMR
BCGP-T1S061	21	47.611948671341324	0	T1	BMR
BCGP-T1S061	21	52.34474472831157	0	T1	BMR
BCGP-T1S061	21	50.13517614423879	0	T1	BMR
BCGP-T1S061	21	39.455516951440806	0	T1	BMR
BCGP-T1S061	21	43.801357920827414	0	T1	BMR
BCGP-T1S061	21	46.3838217158801	0	T1	BMR
BCGP-T1S061	21	57.404769251432846	0	T1	BMR
BCGP-T1S061	21	53.78898083237256	0	T1	BMR
BCGP-T1S061	21	47.40712381567677	0	T1	BMR
BCGP-T1S061	21	52.51526860951808	0	T1	BMR
BCGP-T1S061	21	25.421534113825192	0	T1	BMR
BCGP-T1S061	21	38.82902121606381	0	T1	BMR
BCGP-T1S061	21	60.340382922324224	0	T1	BMR
BCGP-T1S061	21	66.39366665568018	0	T1	BMR
BCGP-T1S061	21	37.295613033713316	0	T1	BMR
BCGP-T1S061	21	47.92851514438821	0	T1	BMR
BCGP-T1S061	21	65.27527026706883	0	T1	BMR
BCGP-T1S061	21	51.8363696216584	0	T1	BMR
BCGP-T1S061	21	36.234493911346085	0	T1	BMR
BCGP-T1S061	21	34.98232203734918	0	T1	BMR
BCGP-T1S061	21	49.67017030980433	0	T1	BMR
BCGP-T1S061	21	35.38240953916222	0	T1	BMR
BCGP-T1S061	21	34.85430786958803	0	T1	BMR
BCGP-T1S061	21	49.90133946852592	0	T1	BMR
BCGP-T1S061	21	43.01018381274174	0	T1	BMR
BCGP-T1S061	21	47.958881670367305	0	T1	BMR
BCGP-T1S061	21	55.614674153976715	0	T1	BMR
BCGP-T1S061	21	60.4536258755053	0	T1	BMR
BCGP-T1S061	21	42.24530156694907	0	T1	BMR
BCGP-T1S061	21	51.608823295396434	0	T1	BMR
BCGP-T1S061	21	47.73824577457767	0	T1	BMR
BCGP-T1S061	21	54.25539109997291	0	T1	BMR
BCGP-T1S054	24	48.1893066094536	1	T1	BMR
BCGP-T1S054	24	38.74413975443849	1	T1	BMR
BCGP-T1S054	24	43.36778756531948	1	T1	BMR
BCGP-T1S054	24	47.442894789571405	1	T1	BMR
BCGP-T1S054	24	60.315276653543584	1	T1	BMR
BCGP-T1S054	24	41.3810135981094	1	T1	BMR
BCGP-T1S054	24	47.40682713688633	1	T1	BMR
BCGP-T1S054	24	46.5766835541438	1	T1	BMR
BCGP-T1S054	24	43.50786539741483	1	T1	BMR
BCGP-T1S054	24	50.53183463247022	1	T1	BMR
BCGP-T1S054	24	38.275053069619865	1	T1	BMR
BCGP-T1S054	24	56.57057684506222	1	T1	BMR
BCGP-T1S054	24	35.62832296558824	1	T1	BMR
BCGP-T1S054	24	28.53481808041859	1	T1	BMR
BCGP-T1S054	24	40.01960783137739	1	T1	BMR
BCGP-T1S054	24	42.403419042071256	1	T1	BMR
BCGP-T1S054	24	52.17338360657238	1	T1	BMR
BCGP-T1S054	24	41.94011636452849	1	T1	BMR
BCGP-T1S054	24	53.321565728000884	1	T1	BMR
BCGP-T1S054	24	52.31349839632218	1	T1	BMR
BCGP-T1S054	24	49.80888610381296	1	T1	BMR
BCGP-T1S054	24	48.25284065040775	1	T1	BMR
BCGP-T1S054	24	42.74288394672162	1	T1	BMR
BCGP-T1S054	24	42.59975616044323	1	T1	BMR
BCGP-T1S054	24	37.70862847396812	1	T1	BMR
BCGP-T1S054	24	62.319875366292514	1	T1	BMR
BCGP-T1S054	24	24.517950028105346	1	T1	BMR
BCGP-T1S054	24	52.46218052924389	1	T1	BMR
BCGP-T1S054	24	27.18684261593099	1	T1	BMR
BCGP-T1S054	24	31.354863445323165	1	T1	BMR
BCGP-T1S054	24	60.16827811947695	1	T1	BMR
BCGP-T1S054	24	50.31405814947966	1	T1	BMR
BCGP-T1S054	24	43.62285836018843	1	T1	BMR
BCGP-T1S054	24	50.64699159898768	1	T1	BMR
BCGP-T1S054	24	49.797183819305594	1	T1	BMR
BCGP-T1S054	24	45.60435353102329	1	T1	BMR
BCGP-T1S054	24	35.080330920752196	1	T1	BMR
BCGP-T1S054	24	35.96673351047909	1	T1	BMR
BCGP-T1S054	24	43.93440524949333	1	T1	BMR
BCGP-T1S054	24	49.6988564838096	1	T1	BMR
BCGP-T1S054	24	49.68201052494188	1	T1	BMR
BCGP-T1S054	24	50.79991732887192	1	T1	BMR
BCGP-T1S054	24	35.65022490521232	1	T1	BMR
BCGP-T1S054	24	44.546596756165684	1	T1	BMR
BCGP-T1S054	24	41.249296664847115	1	T1	BMR
BCGP-T1S054	24	44.035452678318535	1	T1	BMR
BCGP-T1S054	24	43.08540882764272	1	T1	BMR
BCGP-T1S054	24	36.42315244387355	1	T1	BMR
BCGP-T1S054	24	33.874175675247805	1	T1	BMR
BCGP-T1S054	24	51.273701381399356	1	T1	BMR
BCGP-T1S054	24	39.17585416280687	1	T1	BMR
BCGP-T1S054	24	33.90381783123144	1	T1	BMR
BCGP-T1S054	24	38.364270269704946	1	T1	BMR
BCGP-T1S054	24	34.66789952110939	1	T1	BMR
BCGP-T1S054	24	44.247606876163104	1	T1	BMR
BCGP-T1S054	24	55.51780893200203	1	T1	BMR
BCGP-T1S054	24	45.16963841701565	1	T1	BMR
BCGP-T1S054	24	51.48777295573197	1	T1	BMR
BCGP-T1S054	24	30.68764762344503	1	T1	BMR
BCGP-T1S054	24	54.45651347096244	1	T1	BMR
BCGP-T1S054	24	54.29947212780762	1	T1	BMR
BCGP-T1S054	24	36.67424926291849	1	T1	BMR
BCGP-T1S054	24	25.652719280604448	1	T1	BMR
BCGP-T1S054	24	49.7692868040652	1	T1	BMR
BCGP-T1S054	24	49.38574794399696	1	T1	BMR
BCGP-T1S054	24	28.519026249967425	1	T1	BMR
BCGP-T1S054	24	42.79929830159697	1	T1	BMR
BCGP-T1S054	24	32.57254671663048	1	T1	BMR
BCGP-T1S054	24	49.41049473928715	1	T1	BMR
BCGP-T1S054	24	45.61922698803278	1	T1	BMR
BCGP-T1S054	24	40.0459969279308	1	T1	BMR
BCGP-T1S054	24	31.957015242105975	1	T1	BMR
BCGP-T1S054	24	47.28775490611412	1	T1	BMR
BCGP-T1S054	24	53.27482203412265	1	T1	BMR
BCGP-T1S054	24	47.03356053435071	1	T1	BMR
BCGP-T1S054	24	41.00251271036262	1	T1	BMR
BCGP-T1S054	24	55.40337638641025	1	T1	BMR
BCGP-T1S054	24	36.29118216279882	1	T1	BMR
BCGP-T1S054	24	47.521265860220396	1	T1	BMR
BCGP-T1S054	24	61.85895562359448	1	T1	BMR
BCGP-T1S054	24	42.29698233072683	1	T1	BMR
BCGP-T1S054	24	41.148056814617036	1	T1	BMR
BCGP-T1S054	24	46.42830484878889	1	T1	BMR
BCGP-T1S054	24	43.304621881582364	1	T1	BMR
BCGP-T1S054	24	39.665211019614475	1	T1	BMR
BCGP-T1S054	24	40.43491183042124	1	T1	BMR
BCGP-T1S054	24	28.492729145994534	1	T1	BMR
BCGP-T1S054	24	38.055961884149085	1	T1	BMR
BCGP-T1S054	24	23.621582573103552	1	T1	BMR
BCGP-T1S054	24	54.233843861846516	1	T1	BMR
BCGP-T1S054	24	40.50632752647631	1	T1	BMR
BCGP-T1S054	24	39.07335712810813	1	T1	BMR
BCGP-T1S054	24	44.78659221412865	1	T1	BMR
BCGP-T1S054	24	57.88690050532458	1	T1	BMR
BCGP-T1S054	24	36.44726887697128	1	T1	BMR
BCGP-T1S054	24	42.56462295195987	1	T1	BMR
BCGP-T1S054	24	47.906854586990065	1	T1	BMR
BCGP-T1S054	24	44.70992180048355	1	T1	BMR
BCGP-T1S054	24	37.3447701669247	1	T1	BMR
BCGP-T1S054	24	43.524272733791676	1	T1	BMR
BCGP-T2S046	20	44.261474080419966	1	T2	Placebo
BCGP-T2S046	20	43.262863789901736	1	T2	Placebo
BCGP-T2S046	20	38.98694339759507	1	T2	Placebo
BCGP-T2S046	20	41.112599125897475	1	T2	Placebo
BCGP-T2S046	20	48.86490715592436	1	T2	Placebo
BCGP-T2S046	20	26.896964683926964	1	T2	Placebo
BCGP-T2S046	20	57.82531222977017	1	T2	Placebo
BCGP-T2S046	20	41.88218191502354	1	T2	Placebo
BCGP-T2S046	20	50.05873779256123	1	T2	Placebo
BCGP-T2S046	20	38.0719670997742	1	T2	Placebo
BCGP-T2S046	20	56.8290752789368	1	T2	Placebo
BCGP-T2S046	20	43.15956956871634	1	T2	Placebo
BCGP-T2S046	20	44.01339833238022	1	T2	Placebo
BCGP-T2S046	20	39.90307309762644	1	T2	Placebo
BCGP-T2S046	20	51.41166798395648	1	T2	Placebo
BCGP-T2S046	20	32.75507555591709	1	T2	Placebo
BCGP-T2S046	20	42.52943271452527	1	T2	Placebo
BCGP-T2S046	20	47.8678356632304	1	T2	Placebo
BCGP-T2S046	20	39.394617058870274	1	T2	Placebo
BCGP-T2S046	20	28.58963741662675	1	T2	Placebo
BCGP-T2S046	20	48.46348408604299	1	T2	Placebo
BCGP-T2S046	20	33.85369460344241	1	T2	Placebo
BCGP-T2S046	20	44.18677642705159	1	T2	Placebo
BCGP-T2S046	20	48.09205848394015	1	T2	Placebo
BCGP-T2S046	20	36.71614475423173	1	T2	Placebo
BCGP-T2S046	20	38.95630294701099	1	T2	Placebo
BCGP-T2S046	20	31.858834339724467	1	T2	Placebo
BCGP-T2S046	20	22.058303749892218	1	T2	Placebo
BCGP-T2S046	20	62.465619598566214	1	T2	Placebo
BCGP-T2S046	20	46.60054596018988	1	T2	Placebo
BCGP-T2S046	20	32.401736686455465	1	T2	Placebo
BCGP-T2S046	20	48.214525835021234	1	T2	Placebo
BCGP-T2S046	20	46.7849981192655	1	T2	Placebo
BCGP-T2S046	20	42.035236622870706	1	T2	Placebo
BCGP-T2S046	20	50.22027067916915	1	T2	Placebo
BCGP-T2S046	20	44.2973622050684	1	T2	Placebo
BCGP-T2S046	20	51.47523932057779	1	T2	Placebo
BCGP-T2S046	20	31.61210400267558	1	T2	Placebo
BCGP-T2S046	20	46.63123287296067	1	T2	Placebo
BCGP-T2S046	20	45.215975559015554	1	T2	Placebo
BCGP-T2S046	20	37.53742306166409	1	T2	Placebo
BCGP-T2S046	20	46.02366642187248	1	T2	Placebo
BCGP-T2S046	20	34.72332380149701	1	T2	Placebo
BCGP-T2S046	20	35.383570445200924	1	T2	Placebo
BCGP-T2S046	20	32.32053319505657	1	T2	Placebo
BCGP-T2S046	20	53.84067407577028	1	T2	Placebo
BCGP-T2S046	20	43.170522005561665	1	T2	Placebo
BCGP-T2S046	20	45.60414080097255	1	T2	Placebo
BCGP-T2S046	20	40.989462541321124	1	T2	Placebo
BCGP-T2S046	20	29.882826458672774	1	T2	Placebo
BCGP-T2S046	20	30.83722787150995	1	T2	Placebo
BCGP-T2S046	20	46.09918209116543	1	T2	Placebo
BCGP-T2S046	20	23.015279410517895	1	T2	Placebo
BCGP-T2S046	20	38.10053273359457	1	T2	Placebo
BCGP-T2S046	20	47.38075727790628	1	T2	Placebo
BCGP-T2S046	20	35.2413397039672	1	T2	Placebo
BCGP-T2S046	20	38.65825161695887	1	T2	Placebo
BCGP-T2S046	20	38.60491151090188	1	T2	Placebo
BCGP-T2S046	20	42.66919297574907	1	T2	Placebo
BCGP-T2S046	20	41.26491903069343	1	T2	Placebo
BCGP-T2S046	20	48.81971495242467	1	T2	Placebo
BCGP-T2S046	20	49.779885593272184	1	T2	Placebo
BCGP-T2S046	20	45.538986657331584	1	T2	Placebo
BCGP-T2S046	20	33.85073446906322	1	T2	Placebo
BCGP-T2S046	20	35.46562906326765	1	T2	Placebo
BCGP-T2S046	20	51.14611298240046	1	T2	Placebo
BCGP-T2S046	20	48.7598685021995	1	T2	Placebo
BCGP-T2S046	20	46.06207956619079	1	T2	Placebo
BCGP-T2S046	20	22.89736114254423	1	T2	Placebo
BCGP-T2S046	20	26.106150429787412	1	T2	Placebo
BCGP-T2S046	20	52.08752248971887	1	T2	Placebo
BCGP-T2S046	20	52.82963785335125	1	T2	Placebo
BCGP-T2S046	20	47.84404549197345	1	T2	Placebo
BCGP-T2S046	20	25.18214424299751	1	T2	Placebo
BCGP-T2S046	20	19.642678210803403	1	T2	Placebo
BCGP-T2S046	20	26.050508238804245	1	T2	Placebo
BCGP-T2S046	20	27.721787678010468	1	T2	Placebo
BCGP-T2S046	20	50.25875431205267	1	T2	Placebo
BCGP-T2S046	20	41.764390187648104	1	T2	Placebo
BCGP-T2S046	20	44.70109075881819	1	T2	Placebo
BCGP-T2S046	20	30.845487134045495	1	T2	Placebo
BCGP-T2S046	20	30.655279034144097	1	T2	Placebo
BCGP-T2S046	20	39.62456924198481	1	T2	Placebo
BCGP-T2S046	20	50.54012037136553	1	T2	Placebo
BCGP-T2S046	20	58.03389984462094	1	T2	Placebo
BCGP-T2S046	20	49.657487282890116	1	T2	Placebo
BCGP-T2S046	20	47.82385168603447	1	T2	Placebo
BCGP-T2S046	20	46.63102109986229	1	T2	Placebo
BCGP-T2S046	20	34.507678202728584	1	T2	Placebo
BCGP-T2S046	20	27.208226997404097	1	T2	Placebo
BCGP-T2S046	20	33.97865557109035	1	T2	Placebo
BCGP-T2S046	20	34.648884580864696	1	T2	Placebo
BCGP-T2S046	20	37.50909041574769	1	T2	Placebo
BCGP-T2S046	20	46.26289194745856	1	T2	Placebo
BCGP-T2S046	20	27.633487602584236	1	T2	Placebo
BCGP-T2S046	20	31.88045171358066	1	T2	Placebo
BCGP-T2S046	20	41.662820513087645	1	T2	Placebo
BCGP-T2S046	20	31.31614529149403	1	T2	Placebo
BCGP-T2S046	20	34.54930518513757	1	T2	Placebo
BCGP-T2S046	20	36.92499160995896	1	T2	Placebo
BCGP-T2S080	26	58.61147226704924	0	T2	Placebo
BCGP-T2S080	26	46.82830580233975	0	T2	Placebo
BCGP-T2S080	26	50.03546776131976	0	T2	Placebo
BCGP-T2S080	26	59.71213067955345	0	T2	Placebo
BCGP-T2S080	26	42.98519868684004	0	T2	Placebo
BCGP-T2S080	26	71.28307929347214	0	T2	Placebo
BCGP-T2S080	26	58.86407124883066	0	T2	Placebo
BCGP-T2S080	26	60.358259026606255	0	T2	Placebo
BCGP-T2S080	26	40.16163126499935	0	T2	Placebo
BCGP-T2S080	26	58.76023142505701	0	T2	Placebo
BCGP-T2S080	26	65.55788125329693	0	T2	Placebo
BCGP-T2S080	26	49.94492688384009	0	T2	Placebo
BCGP-T2S080	26	65.29368088686418	0	T2	Placebo
BCGP-T2S080	26	73.41832375777334	0	T2	Placebo
BCGP-T2S080	26	54.176727158421386	0	T2	Placebo
BCGP-T2S080	26	57.29096315202706	0	T2	Placebo
BCGP-T2S080	26	68.74135012544463	0	T2	Placebo
BCGP-T2S080	26	48.55380216075049	0	T2	Placebo
BCGP-T2S080	26	75.04261664620797	0	T2	Placebo
BCGP-T2S080	26	59.980705572729235	0	T2	Placebo
BCGP-T2S080	26	64.42146744039529	0	T2	Placebo
BCGP-T2S080	26	50.49865965266716	0	T2	Placebo
BCGP-T2S080	26	60.33885197518445	0	T2	Placebo
BCGP-T2S080	26	52.09678731629378	0	T2	Placebo
BCGP-T2S080	26	69.49978627338302	0	T2	Placebo
BCGP-T2S080	26	54.09658417550631	0	T2	Placebo
BCGP-T2S080	26	48.804018199692024	0	T2	Placebo
BCGP-T2S080	26	74.10773981780645	0	T2	Placebo
BCGP-T2S080	26	56.0931212841239	0	T2	Placebo
BCGP-T2S080	26	63.213514593877626	0	T2	Placebo
BCGP-T2S080	26	50.59601721437294	0	T2	Placebo
BCGP-T2S080	26	47.03249190698408	0	T2	Placebo
BCGP-T2S080	26	65.01276804248339	0	T2	Placebo
BCGP-T2S080	26	52.8969338971191	0	T2	Placebo
BCGP-T2S080	26	67.29876427800825	0	T2	Placebo
BCGP-T2S080	26	46.11067028875035	0	T2	Placebo
BCGP-T2S080	26	67.54016039508994	0	T2	Placebo
BCGP-T2S080	26	54.90574464190353	0	T2	Placebo
BCGP-T2S080	26	58.94634382003297	0	T2	Placebo
BCGP-T2S080	26	50.64109271414427	0	T2	Placebo
BCGP-T2S080	26	67.75661228491862	0	T2	Placebo
BCGP-T2S080	26	72.6764319557361	0	T2	Placebo
BCGP-T2S080	26	67.47122830230231	0	T2	Placebo
BCGP-T2S080	26	55.25450085052584	0	T2	Placebo
BCGP-T2S080	26	47.44824836216822	0	T2	Placebo
BCGP-T2S080	26	73.2410128932521	0	T2	Placebo
BCGP-T2S080	26	53.59540137324974	0	T2	Placebo
BCGP-T2S080	26	54.232164255244804	0	T2	Placebo
BCGP-T2S080	26	70.69937463341152	0	T2	Placebo
BCGP-T2S080	26	65.72359507285985	0	T2	Placebo
BCGP-T2S080	26	60.247951063153415	0	T2	Placebo
BCGP-T2S080	26	56.56622931604	0	T2	Placebo
BCGP-T2S080	26	46.236526097934856	0	T2	Placebo
BCGP-T2S080	26	58.796494328279735	0	T2	Placebo
BCGP-T2S080	26	67.87430462945483	0	T2	Placebo
BCGP-T2S080	26	62.94187198444386	0	T2	Placebo
BCGP-T2S080	26	69.60923602716909	0	T2	Placebo
BCGP-T2S080	26	57.86668811123183	0	T2	Placebo
BCGP-T2S080	26	63.938768290464665	0	T2	Placebo
BCGP-T2S080	26	65.07903767766388	0	T2	Placebo
BCGP-T2S080	26	53.08303225356273	0	T2	Placebo
BCGP-T2S080	26	58.87073475112479	0	T2	Placebo
BCGP-T2S080	26	48.79348222797195	0	T2	Placebo
BCGP-T2S080	26	72.63191816725295	0	T2	Placebo
BCGP-T2S080	26	56.1007054597738	0	T2	Placebo
BCGP-T2S080	26	49.01529446882918	0	T2	Placebo
BCGP-T2S080	26	63.63701634828048	0	T2	Placebo
BCGP-T2S080	26	50.307425291046464	0	T2	Placebo
BCGP-T2S080	26	49.99980342109276	0	T2	Placebo
BCGP-T2S080	26	54.58751515387718	0	T2	Placebo
BCGP-T2S080	26	54.42546840935514	0	T2	Placebo
BCGP-T2S080	26	77.12038980774946	0	T2	Placebo
BCGP-T2S080	26	52.93263481896829	0	T2	Placebo
BCGP-T2S080	26	61.76924930848737	0	T2	Placebo
BCGP-T2S080	26	49.84547912316305	0	T2	Placebo
BCGP-T2S080	26	59.14513952986793	0	T2	Placebo
BCGP-T2S080	26	56.951987350937124	0	T2	Placebo
BCGP-T2S080	26	61.58243402086401	0	T2	Placebo
BCGP-T2S080	26	65.34739724980103	0	T2	Placebo
BCGP-T2S080	26	65.3653779222301	0	T2	Placebo
BCGP-T2S080	26	50.395225067444024	0	T2	Placebo
BCGP-T2S080	26	61.93032356728754	0	T2	Placebo
BCGP-T2S080	26	46.36948661257178	0	T2	Placebo
BCGP-T2S080	26	51.65771652777904	0	T2	Placebo
BCGP-T2S080	26	61.1211105195143	0	T2	Placebo
BCGP-T2S080	26	51.71929862397748	0	T2	Placebo
BCGP-T2S080	26	40.97985181198886	0	T2	Placebo
BCGP-T2S080	26	65.84440580755208	0	T2	Placebo
BCGP-T2S080	26	59.450653119545386	0	T2	Placebo
BCGP-T2S080	26	59.353868420334095	0	T2	Placebo
BCGP-T2S080	26	62.272901473527064	0	T2	Placebo
BCGP-T2S080	26	53.35479107804793	0	T2	Placebo
BCGP-T2S080	26	57.044111036185015	0	T2	Placebo
BCGP-T2S080	26	70.63789892341046	0	T2	Placebo
BCGP-T2S080	26	67.13038539788477	0	T2	Placebo
BCGP-T2S080	26	61.28493165670965	0	T2	Placebo
BCGP-T2S080	26	56.60541034165997	0	T2	Placebo
BCGP-T2S080	26	58.52718578071014	0	T2	Placebo
BCGP-T2S080	26	55.66463250019162	0	T2	Placebo
BCGP-T2S080	26	54.30380432924383	0	T2	Placebo
BCGP-T2S091	26	48.259551486141774	0	T2	Placebo
BCGP-T2S091	26	49.98086560270405	0	T2	Placebo
BCGP-T2S091	26	53.971976064510976	0	T2	Placebo
BCGP-T2S091	26	59.09434312663866	0	T2	Placebo
BCGP-T2S091	26	43.37377319368188	0	T2	Placebo
BCGP-T2S091	26	50.454147556338256	0	T2	Placebo
BCGP-T2S091	26	47.41420141072063	0	T2	Placebo
BCGP-T2S091	26	34.70914816146763	0	T2	Placebo
BCGP-T2S091	26	53.763125876665654	0	T2	Placebo
BCGP-T2S091	26	53.99752060338398	0	T2	Placebo
BCGP-T2S091	26	60.0059054441044	0	T2	Placebo
BCGP-T2S091	26	57.338708359336735	0	T2	Placebo
BCGP-T2S091	26	54.8546574653983	0	T2	Placebo
BCGP-T2S091	26	64.77396167989228	0	T2	Placebo
BCGP-T2S091	26	55.356514434689196	0	T2	Placebo
BCGP-T2S091	26	47.43127748763342	0	T2	Placebo
BCGP-T2S091	26	56.310638414942964	0	T2	Placebo
BCGP-T2S091	26	60.791818841516495	0	T2	Placebo
BCGP-T2S091	26	70.06936999056053	0	T2	Placebo
BCGP-T2S091	26	60.488769594088794	0	T2	Placebo
BCGP-T2S091	26	62.75269038201247	0	T2	Placebo
BCGP-T2S091	26	51.53314169903894	0	T2	Placebo
BCGP-T2S091	26	60.11655704402265	0	T2	Placebo
BCGP-T2S091	26	63.267856469243405	0	T2	Placebo
BCGP-T2S091	26	59.59423697090573	0	T2	Placebo
BCGP-T2S091	26	70.4529102722092	0	T2	Placebo
BCGP-T2S091	26	42.69993193072204	0	T2	Placebo
BCGP-T2S091	26	54.92266280378602	0	T2	Placebo
BCGP-T2S091	26	68.92257957383843	0	T2	Placebo
BCGP-T2S091	26	37.89146306238298	0	T2	Placebo
BCGP-T2S091	26	53.676814430734176	0	T2	Placebo
BCGP-T2S091	26	70.66009054644913	0	T2	Placebo
BCGP-T2S091	26	46.97809134442075	0	T2	Placebo
BCGP-T2S091	26	61.52669718224846	0	T2	Placebo
BCGP-T2S091	26	43.951543687224024	0	T2	Placebo
BCGP-T2S091	26	50.21396165160401	0	T2	Placebo
BCGP-T2S091	26	42.28039909479544	0	T2	Placebo
BCGP-T2S091	26	62.20414412306061	0	T2	Placebo
BCGP-T2S091	26	45.149991663444915	0	T2	Placebo
BCGP-T2S091	26	68.33934567672925	0	T2	Placebo
BCGP-T2S091	26	58.284824118380556	0	T2	Placebo
BCGP-T2S091	26	58.22300801111807	0	T2	Placebo
BCGP-T2S091	26	46.18974951391864	0	T2	Placebo
BCGP-T2S091	26	39.89963897167549	0	T2	Placebo
BCGP-T2S091	26	46.60797928742373	0	T2	Placebo
BCGP-T2S091	26	64.3728507664067	0	T2	Placebo
BCGP-T2S091	26	37.4258145050257	0	T2	Placebo
BCGP-T2S091	26	47.776871268056624	0	T2	Placebo
BCGP-T2S091	26	52.23566454719873	0	T2	Placebo
BCGP-T2S091	26	37.705514826137545	0	T2	Placebo
BCGP-T2S091	26	48.472976754459005	0	T2	Placebo
BCGP-T2S091	26	51.7792382144928	0	T2	Placebo
BCGP-T2S091	26	45.78975068615598	0	T2	Placebo
BCGP-T2S091	26	54.056059921659894	0	T2	Placebo
BCGP-T2S091	26	49.68619899599786	0	T2	Placebo
BCGP-T2S091	26	42.36975066906426	0	T2	Placebo
BCGP-T2S091	26	64.2257720642668	0	T2	Placebo
BCGP-T2S091	26	37.176983352732826	0	T2	Placebo
BCGP-T2S091	26	80.64267670377954	0	T2	Placebo
BCGP-T2S091	26	39.044495427678534	0	T2	Placebo
BCGP-T2S091	26	69.27998908846506	0	T2	Placebo
BCGP-T2S091	26	47.37264019509494	0	T2	Placebo
BCGP-T2S091	26	61.222445447688415	0	T2	Placebo
BCGP-T2S091	26	52.8205237219517	0	T2	Placebo
BCGP-T2S091	26	37.77199566582039	0	T2	Placebo
BCGP-T2S091	26	48.896057834309076	0	T2	Placebo
BCGP-T2S091	26	50.74405077629166	0	T2	Placebo
BCGP-T2S091	26	58.58312175022683	0	T2	Placebo
BCGP-T2S091	26	43.72072989847135	0	T2	Placebo
BCGP-T2S091	26	63.61320171889936	0	T2	Placebo
BCGP-T2S091	26	56.681005507171754	0	T2	Placebo
BCGP-T2S091	26	67.87398216509168	0	T2	Placebo
BCGP-T2S091	26	56.91231237203319	0	T2	Placebo
BCGP-T2S091	26	36.68171607540687	0	T2	Placebo
BCGP-T2S091	26	62.67671567470284	0	T2	Placebo
BCGP-T2S091	26	61.46679216534604	0	T2	Placebo
BCGP-T2S091	26	42.13103892295357	0	T2	Placebo
BCGP-T2S091	26	68.41042748399478	0	T2	Placebo
BCGP-T2S091	26	57.67408073795595	0	T2	Placebo
BCGP-T2S091	26	60.81727223959088	0	T2	Placebo
BCGP-T2S091	26	55.30476677670019	0	T2	Placebo
BCGP-T2S091	26	45.60916380178226	0	T2	Placebo
BCGP-T2S091	26	47.37545478677774	0	T2	Placebo
BCGP-T2S091	26	48.35781970812596	0	T2	Placebo
BCGP-T2S091	26	55.94000562064585	0	T2	Placebo
BCGP-T2S091	26	70.49288702217164	0	T2	Placebo
BCGP-T2S091	26	52.63280985922679	0	T2	Placebo
BCGP-T2S091	26	57.935461173911165	0	T2	Placebo
BCGP-T2S091	26	55.799310693451936	0	T2	Placebo
BCGP-T2S091	26	58.745180584780826	0	T2	Placebo
BCGP-T2S091	26	49.366704381541425	0	T2	Placebo
BCGP-T2S091	26	39.98307908104125	0	T2	Placebo
BCGP-T2S091	26	70.85658303152469	0	T2	Placebo
BCGP-T2S091	26	62.2896268872509	0	T2	Placebo
BCGP-T2S091	26	63.01816472243231	0	T2	Placebo
BCGP-T2S091	26	48.60203601525461	0	T2	Placebo
BCGP-T2S091	26	64.73437197348032	0	T2	Placebo
BCGP-T2S091	26	61.36726494719429	0	T2	Placebo
BCGP-T2S091	26	40.87539024076741	0	T2	Placebo
BCGP-T2S091	26	40.89481611950733	0	T2	Placebo
BCGP-T2S068	22	63.51981610414877	1	T2	Placebo
BCGP-T2S068	22	53.41960441753303	1	T2	Placebo
BCGP-T2S068	22	49.10462072432377	1	T2	Placebo
BCGP-T2S068	22	50.906574865053045	1	T2	Placebo
BCGP-T2S068	22	42.079148251846455	1	T2	Placebo
BCGP-T2S068	22	39.92783143855818	1	T2	Placebo
BCGP-T2S068	22	39.4322891309533	1	T2	Placebo
BCGP-T2S068	22	35.3341355385463	1	T2	Placebo
BCGP-T2S068	22	50.89934648278762	1	T2	Placebo
BCGP-T2S068	22	62.69574640202381	1	T2	Placebo
BCGP-T2S068	22	64.07423006106357	1	T2	Placebo
BCGP-T2S068	22	38.50399062826317	1	T2	Placebo
BCGP-T2S068	22	31.332673217933177	1	T2	Placebo
BCGP-T2S068	22	34.61604246628127	1	T2	Placebo
BCGP-T2S068	22	51.283178007418556	1	T2	Placebo
BCGP-T2S068	22	55.20926345362837	1	T2	Placebo
BCGP-T2S068	22	42.681171131549306	1	T2	Placebo
BCGP-T2S068	22	52.66499395451367	1	T2	Placebo
BCGP-T2S068	22	45.33635871397388	1	T2	Placebo
BCGP-T2S068	22	55.563688284984416	1	T2	Placebo
BCGP-T2S068	22	44.48418062928826	1	T2	Placebo
BCGP-T2S068	22	28.029922882311567	1	T2	Placebo
BCGP-T2S068	22	47.0833399891435	1	T2	Placebo
BCGP-T2S068	22	39.27767954275315	1	T2	Placebo
BCGP-T2S068	22	44.431691693836186	1	T2	Placebo
BCGP-T2S068	22	54.96303259562721	1	T2	Placebo
BCGP-T2S068	22	39.23893185793242	1	T2	Placebo
BCGP-T2S068	22	30.499398626373935	1	T2	Placebo
BCGP-T2S068	22	38.96645123696027	1	T2	Placebo
BCGP-T2S068	22	37.93365158578927	1	T2	Placebo
BCGP-T2S068	22	53.48990900089528	1	T2	Placebo
BCGP-T2S068	22	33.3445143070422	1	T2	Placebo
BCGP-T2S068	22	63.85140488904115	1	T2	Placebo
BCGP-T2S068	22	44.57786175074425	1	T2	Placebo
BCGP-T2S068	22	45.015716608824675	1	T2	Placebo
BCGP-T2S068	22	60.26126881236861	1	T2	Placebo
BCGP-T2S068	22	44.40033463237537	1	T2	Placebo
BCGP-T2S068	22	43.86690844583675	1	T2	Placebo
BCGP-T2S068	22	75.1231064346483	1	T2	Placebo
BCGP-T2S068	22	52.51961205344223	1	T2	Placebo
BCGP-T2S068	22	44.58139720108381	1	T2	Placebo
BCGP-T2S068	22	59.32324709475051	1	T2	Placebo
BCGP-T2S068	22	61.39913380425305	1	T2	Placebo
BCGP-T2S068	22	43.72865179467822	1	T2	Placebo
BCGP-T2S068	22	46.338367287142546	1	T2	Placebo
BCGP-T2S068	22	60.73805344505324	1	T2	Placebo
BCGP-T2S068	22	56.34669785653097	1	T2	Placebo
BCGP-T2S068	22	61.372202369436756	1	T2	Placebo
BCGP-T2S068	22	49.35608649206695	1	T2	Placebo
BCGP-T2S068	22	42.472764907640816	1	T2	Placebo
BCGP-T2S068	22	33.7462291795796	1	T2	Placebo
BCGP-T2S068	22	57.895866286444395	1	T2	Placebo
BCGP-T2S068	22	50.39607371514979	1	T2	Placebo
BCGP-T2S068	22	36.13765626144719	1	T2	Placebo
BCGP-T2S068	22	57.03160337374189	1	T2	Placebo
BCGP-T2S068	22	48.879270168652724	1	T2	Placebo
BCGP-T2S068	22	30.997871865541747	1	T2	Placebo
BCGP-T2S068	22	37.14558207351423	1	T2	Placebo
BCGP-T2S068	22	49.76342871236334	1	T2	Placebo
BCGP-T2S068	22	34.35373286087175	1	T2	Placebo
BCGP-T2S068	22	52.596498785342256	1	T2	Placebo
BCGP-T2S068	22	54.1681203670982	1	T2	Placebo
BCGP-T2S068	22	53.34976655571879	1	T2	Placebo
BCGP-T2S068	22	46.26680588166621	1	T2	Placebo
BCGP-T2S068	22	35.04488326470249	1	T2	Placebo
BCGP-T2S068	22	52.07662523302891	1	T2	Placebo
BCGP-T2S068	22	51.783538577536355	1	T2	Placebo
BCGP-T2S068	22	61.599936749103136	1	T2	Placebo
BCGP-T2S068	22	22.038189776184947	1	T2	Placebo
BCGP-T2S068	22	53.47582549763575	1	T2	Placebo
BCGP-T2S068	22	53.428461054989825	1	T2	Placebo
BCGP-T2S068	22	45.41165055172111	1	T2	Placebo
BCGP-T2S068	22	51.00881867663714	1	T2	Placebo
BCGP-T2S068	22	42.660856262475185	1	T2	Placebo
BCGP-T2S068	22	39.833524154271615	1	T2	Placebo
BCGP-T2S068	22	55.91225657414996	1	T2	Placebo
BCGP-T2S068	22	51.10834782241757	1	T2	Placebo
BCGP-T2S068	22	62.04520652419946	1	T2	Placebo
BCGP-T2S068	22	49.5410978737994	1	T2	Placebo
BCGP-T2S068	22	48.720849959503305	1	T2	Placebo
BCGP-T2S068	22	39.55953069380741	1	T2	Placebo
BCGP-T2S068	22	45.089005055053065	1	T2	Placebo
BCGP-T2S068	22	65.94495626673749	1	T2	Placebo
BCGP-T2S068	22	42.71281907700224	1	T2	Placebo
BCGP-T2S068	22	58.98175313964088	1	T2	Placebo
BCGP-T2S068	22	65.07296550267115	1	T2	Placebo
BCGP-T2S068	22	41.71259917421626	1	T2	Placebo
BCGP-T2S068	22	55.407840015552495	1	T2	Placebo
BCGP-T2S068	22	39.80832613048831	1	T2	Placebo
BCGP-T2S068	22	36.39872072753672	1	T2	Placebo
BCGP-T2S068	22	41.83821102909615	1	T2	Placebo
BCGP-T2S068	22	51.46618540617317	1	T2	Placebo
BCGP-T2S068	22	55.79475705824483	1	T2	Placebo
BCGP-T2S068	22	61.13348662264871	1	T2	Placebo
BCGP-T2S068	22	44.002125063392135	1	T2	Placebo
BCGP-T2S068	22	38.112449957171854	1	T2	Placebo
BCGP-T2S068	22	49.00587927740654	1	T2	Placebo
BCGP-T2S068	22	51.20674704483623	1	T2	Placebo
BCGP-T2S068	22	61.308280310918875	1	T2	Placebo
BCGP-T2S068	22	61.97715042398829	1	T2	Placebo
BCGP-T2S085	39	59.78572740849618	0	T2	Placebo
BCGP-T2S085	39	49.9998935259079	0	T2	Placebo
BCGP-T2S085	39	59.39139990417394	0	T2	Placebo
BCGP-T2S085	39	54.5065352811001	0	T2	Placebo
BCGP-T2S085	39	53.99680667303976	0	T2	Placebo
BCGP-T2S085	39	52.92038694411135	0	T2	Placebo
BCGP-T2S085	39	53.45564177313013	0	T2	Placebo
BCGP-T2S085	39	41.02342657657661	0	T2	Placebo
BCGP-T2S085	39	47.54223491778189	0	T2	Placebo
BCGP-T2S085	39	38.78885664132375	0	T2	Placebo
BCGP-T2S085	39	41.750941733850816	0	T2	Placebo
BCGP-T2S085	39	61.460442141071724	0	T2	Placebo
BCGP-T2S085	39	51.771803703777294	0	T2	Placebo
BCGP-T2S085	39	46.85681017387355	0	T2	Placebo
BCGP-T2S085	39	50.52734218448124	0	T2	Placebo
BCGP-T2S085	39	33.252291551395196	0	T2	Placebo
BCGP-T2S085	39	32.63841970282081	0	T2	Placebo
BCGP-T2S085	39	57.26554473877981	0	T2	Placebo
BCGP-T2S085	39	50.0306990414112	0	T2	Placebo
BCGP-T2S085	39	49.12837829364807	0	T2	Placebo
BCGP-T2S085	39	53.8618374411515	0	T2	Placebo
BCGP-T2S085	39	35.01764356932091	0	T2	Placebo
BCGP-T2S085	39	55.953246819331966	0	T2	Placebo
BCGP-T2S085	39	49.48572895043923	0	T2	Placebo
BCGP-T2S085	39	50.90994231875179	0	T2	Placebo
BCGP-T2S085	39	46.612387455923354	0	T2	Placebo
BCGP-T2S085	39	51.21331207532142	0	T2	Placebo
BCGP-T2S085	39	46.697628623381554	0	T2	Placebo
BCGP-T2S085	39	48.94108447822327	0	T2	Placebo
BCGP-T2S085	39	43.69688680873817	0	T2	Placebo
BCGP-T2S085	39	49.63904010821853	0	T2	Placebo
BCGP-T2S085	39	60.931557461229986	0	T2	Placebo
BCGP-T2S085	39	53.390211663235156	0	T2	Placebo
BCGP-T2S085	39	38.83155778984816	0	T2	Placebo
BCGP-T2S085	39	52.817032426817015	0	T2	Placebo
BCGP-T2S085	39	58.74825210798122	0	T2	Placebo
BCGP-T2S085	39	57.762953421788175	0	T2	Placebo
BCGP-T2S085	39	65.81964365461009	0	T2	Placebo
BCGP-T2S085	39	60.15927337396156	0	T2	Placebo
BCGP-T2S085	39	43.161260717181314	0	T2	Placebo
BCGP-T2S085	39	50.92691156343159	0	T2	Placebo
BCGP-T2S085	39	45.243491803669365	0	T2	Placebo
BCGP-T2S085	39	47.52255779707019	0	T2	Placebo
BCGP-T2S085	39	66.39942618594826	0	T2	Placebo
BCGP-T2S085	39	35.38356387627363	0	T2	Placebo
BCGP-T2S085	39	53.407347498823476	0	T2	Placebo
BCGP-T2S085	39	46.41877622725352	0	T2	Placebo
BCGP-T2S085	39	47.217036265069154	0	T2	Placebo
BCGP-T2S085	39	42.380739566431885	0	T2	Placebo
BCGP-T2S085	39	44.22321075134134	0	T2	Placebo
BCGP-T2S085	39	49.741056718063795	0	T2	Placebo
BCGP-T2S085	39	57.66907262594208	0	T2	Placebo
BCGP-T2S085	39	38.48474367188039	0	T2	Placebo
BCGP-T2S085	39	59.84498042803291	0	T2	Placebo
BCGP-T2S085	39	40.769472818708785	0	T2	Placebo
BCGP-T2S085	39	54.99567131979076	0	T2	Placebo
BCGP-T2S085	39	51.92588671151812	0	T2	Placebo
BCGP-T2S085	39	44.81893338762448	0	T2	Placebo
BCGP-T2S085	39	36.05193203646771	0	T2	Placebo
BCGP-T2S085	39	24.41689795766325	0	T2	Placebo
BCGP-T2S085	39	49.80940915176372	0	T2	Placebo
BCGP-T2S085	39	58.848204794294666	0	T2	Placebo
BCGP-T2S085	39	44.080157880916545	0	T2	Placebo
BCGP-T2S085	39	32.32829007320524	0	T2	Placebo
BCGP-T2S085	39	44.72166472357563	0	T2	Placebo
BCGP-T2S085	39	54.22714331797466	0	T2	Placebo
BCGP-T2S085	39	25.08966188633376	0	T2	Placebo
BCGP-T2S085	39	45.475338692745794	0	T2	Placebo
BCGP-T2S085	39	42.89116906617668	0	T2	Placebo
BCGP-T2S085	39	37.689653406731914	0	T2	Placebo
BCGP-T2S085	39	53.22091260725179	0	T2	Placebo
BCGP-T2S085	39	41.15660713614732	0	T2	Placebo
BCGP-T2S085	39	36.51398718936002	0	T2	Placebo
BCGP-T2S085	39	46.31140598549311	0	T2	Placebo
BCGP-T2S085	39	64.20724173787279	0	T2	Placebo
BCGP-T2S085	39	47.184377816490596	0	T2	Placebo
BCGP-T2S085	39	41.79010410440476	0	T2	Placebo
BCGP-T2S085	39	49.260161701556484	0	T2	Placebo
BCGP-T2S085	39	62.35785768646137	0	T2	Placebo
BCGP-T2S085	39	57.92515547547489	0	T2	Placebo
BCGP-T2S085	39	50.57704319174439	0	T2	Placebo
BCGP-T2S085	39	51.32110117659537	0	T2	Placebo
BCGP-T2S085	39	59.45292151189218	0	T2	Placebo
BCGP-T2S085	39	47.81271875089209	0	T2	Placebo
BCGP-T2S085	39	51.611885856180265	0	T2	Placebo
BCGP-T2S085	39	49.02255427226137	0	T2	Placebo
BCGP-T2S085	39	59.92577807174424	0	T2	Placebo
BCGP-T2S085	39	60.17074877884393	0	T2	Placebo
BCGP-T2S085	39	38.7965471524837	0	T2	Placebo
BCGP-T2S085	39	45.63269289803276	0	T2	Placebo
BCGP-T2S085	39	52.44010355836352	0	T2	Placebo
BCGP-T2S085	39	47.19339516548309	0	T2	Placebo
BCGP-T2S085	39	62.55037604491556	0	T2	Placebo
BCGP-T2S085	39	45.71227878039525	0	T2	Placebo
BCGP-T2S085	39	60.29414100679392	0	T2	Placebo
BCGP-T2S085	39	57.51255089436443	0	T2	Placebo
BCGP-T2S085	39	59.60140001779126	0	T2	Placebo
BCGP-T2S085	39	56.455651237061566	0	T2	Placebo
BCGP-T2S085	39	51.272240763336995	0	T2	Placebo
BCGP-T2S085	39	53.32495824319579	0	T2	Placebo
BCGP-T2S016	22	66.66447545524115	1	T2	Placebo
BCGP-T2S016	22	75.95347730862241	1	T2	Placebo
BCGP-T2S016	22	70.79586048407872	1	T2	Placebo
BCGP-T2S016	22	65.7665498866285	1	T2	Placebo
BCGP-T2S016	22	65.213954205676	1	T2	Placebo
BCGP-T2S016	22	59.29522913283705	1	T2	Placebo
BCGP-T2S016	22	51.60560390547584	1	T2	Placebo
BCGP-T2S016	22	50.738655339123355	1	T2	Placebo
BCGP-T2S016	22	57.6007019945793	1	T2	Placebo
BCGP-T2S016	22	57.833573332821636	1	T2	Placebo
BCGP-T2S016	22	46.11025948089476	1	T2	Placebo
BCGP-T2S016	22	61.54061298600631	1	T2	Placebo
BCGP-T2S016	22	60.4922068435776	1	T2	Placebo
BCGP-T2S016	22	60.82031494074496	1	T2	Placebo
BCGP-T2S016	22	54.01984702878217	1	T2	Placebo
BCGP-T2S016	22	62.554843587426525	1	T2	Placebo
BCGP-T2S016	22	62.076532108581674	1	T2	Placebo
BCGP-T2S016	22	49.64107850177295	1	T2	Placebo
BCGP-T2S016	22	41.94616453494527	1	T2	Placebo
BCGP-T2S016	22	59.57887092909218	1	T2	Placebo
BCGP-T2S016	22	60.48280717786464	1	T2	Placebo
BCGP-T2S016	22	58.40124698726772	1	T2	Placebo
BCGP-T2S016	22	48.88504239440759	1	T2	Placebo
BCGP-T2S016	22	61.4219561236271	1	T2	Placebo
BCGP-T2S016	22	69.17423731154223	1	T2	Placebo
BCGP-T2S016	22	59.97403899517852	1	T2	Placebo
BCGP-T2S016	22	56.99952209503266	1	T2	Placebo
BCGP-T2S016	22	56.534874825262776	1	T2	Placebo
BCGP-T2S016	22	76.33917332337694	1	T2	Placebo
BCGP-T2S016	22	51.575201516140524	1	T2	Placebo
BCGP-T2S016	22	61.6322276826242	1	T2	Placebo
BCGP-T2S016	22	67.06011864440433	1	T2	Placebo
BCGP-T2S016	22	37.57589668241039	1	T2	Placebo
BCGP-T2S016	22	56.67392305246337	1	T2	Placebo
BCGP-T2S016	22	56.32065472326571	1	T2	Placebo
BCGP-T2S016	22	60.71170170418118	1	T2	Placebo
BCGP-T2S016	22	70.39355650755078	1	T2	Placebo
BCGP-T2S016	22	54.06843817623119	1	T2	Placebo
BCGP-T2S016	22	64.16592095355698	1	T2	Placebo
BCGP-T2S016	22	41.263366360463856	1	T2	Placebo
BCGP-T2S016	22	43.74778463435062	1	T2	Placebo
BCGP-T2S016	22	47.55389275048483	1	T2	Placebo
BCGP-T2S016	22	64.98622708607326	1	T2	Placebo
BCGP-T2S016	22	59.000695101726215	1	T2	Placebo
BCGP-T2S016	22	58.11242622083056	1	T2	Placebo
BCGP-T2S016	22	49.5915123786137	1	T2	Placebo
BCGP-T2S016	22	65.14367789328746	1	T2	Placebo
BCGP-T2S016	22	68.26253933589622	1	T2	Placebo
BCGP-T2S016	22	33.87753267184652	1	T2	Placebo
BCGP-T2S016	22	61.48893515452554	1	T2	Placebo
BCGP-T2S016	22	68.2451278135881	1	T2	Placebo
BCGP-T2S016	22	72.43372846144507	1	T2	Placebo
BCGP-T2S016	22	68.32824970885997	1	T2	Placebo
BCGP-T2S016	22	44.423488183172196	1	T2	Placebo
BCGP-T2S016	22	71.78513003132305	1	T2	Placebo
BCGP-T2S016	22	60.57728067390767	1	T2	Placebo
BCGP-T2S016	22	62.50357033369345	1	T2	Placebo
BCGP-T2S016	22	56.09787297655563	1	T2	Placebo
BCGP-T2S016	22	42.66441779801759	1	T2	Placebo
BCGP-T2S016	22	71.30344019817628	1	T2	Placebo
BCGP-T2S016	22	59.82295758274248	1	T2	Placebo
BCGP-T2S016	22	73.21729692880734	1	T2	Placebo
BCGP-T2S016	22	68.53869235682899	1	T2	Placebo
BCGP-T2S016	22	74.62563238344231	1	T2	Placebo
BCGP-T2S016	22	55.925846832395806	1	T2	Placebo
BCGP-T2S016	22	64.10826991856504	1	T2	Placebo
BCGP-T2S016	22	50.555684893602574	1	T2	Placebo
BCGP-T2S016	22	76.92449355383597	1	T2	Placebo
BCGP-T2S016	22	60.847638932096764	1	T2	Placebo
BCGP-T2S016	22	62.22742005656436	1	T2	Placebo
BCGP-T2S016	22	62.37363626546047	1	T2	Placebo
BCGP-T2S016	22	75.58108417787062	1	T2	Placebo
BCGP-T2S016	22	62.33323801311334	1	T2	Placebo
BCGP-T2S016	22	56.00600599803775	1	T2	Placebo
BCGP-T2S016	22	50.44360006501448	1	T2	Placebo
BCGP-T2S016	22	67.47185807429116	1	T2	Placebo
BCGP-T2S016	22	69.38204303048437	1	T2	Placebo
BCGP-T2S016	22	62.36736262137673	1	T2	Placebo
BCGP-T2S016	22	65.5965789275209	1	T2	Placebo
BCGP-T2S016	22	44.74456201496886	1	T2	Placebo
BCGP-T2S016	22	69.06935003542203	1	T2	Placebo
BCGP-T2S016	22	64.29231234829564	1	T2	Placebo
BCGP-T2S016	22	68.55668447598755	1	T2	Placebo
BCGP-T2S016	22	54.83720650742441	1	T2	Placebo
BCGP-T2S016	22	66.58315546025234	1	T2	Placebo
BCGP-T2S016	22	40.87250985557344	1	T2	Placebo
BCGP-T2S016	22	54.55325946201368	1	T2	Placebo
BCGP-T2S016	22	48.66222436700178	1	T2	Placebo
BCGP-T2S016	22	44.388931647158756	1	T2	Placebo
BCGP-T2S016	22	68.8603306529059	1	T2	Placebo
BCGP-T2S016	22	67.04974092393651	1	T2	Placebo
BCGP-T2S016	22	54.740086972438654	1	T2	Placebo
BCGP-T2S016	22	68.35754268326009	1	T2	Placebo
BCGP-T2S016	22	55.494756160465634	1	T2	Placebo
BCGP-T2S016	22	61.28780759786508	1	T2	Placebo
BCGP-T2S016	22	56.521608266886716	1	T2	Placebo
BCGP-T2S016	22	60.98162556753688	1	T2	Placebo
BCGP-T2S016	22	42.55802847419628	1	T2	Placebo
BCGP-T2S016	22	48.300742804887925	1	T2	Placebo
BCGP-T2S016	22	71.1807177266201	1	T2	Placebo
BCGP-T2S054	24	40.77969637753744	1	T2	BMR
BCGP-T2S054	24	38.102552244224896	1	T2	BMR
BCGP-T2S054	24	59.19830236902452	1	T2	BMR
BCGP-T2S054	24	55.3723696383256	1	T2	BMR
BCGP-T2S054	24	31.06968228502519	1	T2	BMR
BCGP-T2S054	24	42.275602382582655	1	T2	BMR
BCGP-T2S054	24	51.95275797620113	1	T2	BMR
BCGP-T2S054	24	38.595544149654344	1	T2	BMR
BCGP-T2S054	24	46.422984448966595	1	T2	BMR
BCGP-T2S054	24	43.556480570576056	1	T2	BMR
BCGP-T2S054	24	42.300443003568176	1	T2	BMR
BCGP-T2S054	24	44.46734332448839	1	T2	BMR
BCGP-T2S054	24	44.23019750118631	1	T2	BMR
BCGP-T2S054	24	48.880598106553485	1	T2	BMR
BCGP-T2S054	24	34.11518022319723	1	T2	BMR
BCGP-T2S054	24	41.39422165970897	1	T2	BMR
BCGP-T2S054	24	44.38342425596703	1	T2	BMR
BCGP-T2S054	24	41.782683414625524	1	T2	BMR
BCGP-T2S054	24	35.12153691627629	1	T2	BMR
BCGP-T2S054	24	46.42652839151488	1	T2	BMR
BCGP-T2S054	24	47.11551955828522	1	T2	BMR
BCGP-T2S054	24	41.2901293635654	1	T2	BMR
BCGP-T2S054	24	54.67422973114966	1	T2	BMR
BCGP-T2S054	24	44.35737841202203	1	T2	BMR
BCGP-T2S054	24	47.57722485660974	1	T2	BMR
BCGP-T2S054	24	46.89444042657686	1	T2	BMR
BCGP-T2S054	24	46.21511614436326	1	T2	BMR
BCGP-T2S054	24	48.97133009743062	1	T2	BMR
BCGP-T2S054	24	35.96611172039145	1	T2	BMR
BCGP-T2S054	24	43.133369816895794	1	T2	BMR
BCGP-T2S054	24	53.07459909929824	1	T2	BMR
BCGP-T2S054	24	49.5023951576075	1	T2	BMR
BCGP-T2S054	24	60.075488638796195	1	T2	BMR
BCGP-T2S054	24	50.51190077199926	1	T2	BMR
BCGP-T2S054	24	52.12762809689265	1	T2	BMR
BCGP-T2S054	24	56.640058105550345	1	T2	BMR
BCGP-T2S054	24	36.56902802376393	1	T2	BMR
BCGP-T2S054	24	34.18173075566236	1	T2	BMR
BCGP-T2S054	24	37.03277588556766	1	T2	BMR
BCGP-T2S054	24	39.393725049931156	1	T2	BMR
BCGP-T2S054	24	30.795247356490275	1	T2	BMR
BCGP-T2S054	24	42.87892894859563	1	T2	BMR
BCGP-T2S054	24	52.303427852403836	1	T2	BMR
BCGP-T2S054	24	36.69948879922326	1	T2	BMR
BCGP-T2S054	24	38.92394457543347	1	T2	BMR
BCGP-T2S054	24	55.41653815690109	1	T2	BMR
BCGP-T2S054	24	55.54815769436005	1	T2	BMR
BCGP-T2S054	24	38.58763971015809	1	T2	BMR
BCGP-T2S054	24	41.88263260194427	1	T2	BMR
BCGP-T2S054	24	45.73208382027632	1	T2	BMR
BCGP-T2S054	24	32.49053219805162	1	T2	BMR
BCGP-T2S054	24	51.04393086462022	1	T2	BMR
BCGP-T2S054	24	33.68300202145622	1	T2	BMR
BCGP-T2S054	24	38.30034130427721	1	T2	BMR
BCGP-T2S054	24	52.57854646501375	1	T2	BMR
BCGP-T2S054	24	29.341486048009443	1	T2	BMR
BCGP-T2S054	24	30.540426590542467	1	T2	BMR
BCGP-T2S054	24	40.552399085241206	1	T2	BMR
BCGP-T2S054	24	41.74850112138837	1	T2	BMR
BCGP-T2S054	24	51.4058243309575	1	T2	BMR
BCGP-T2S054	24	54.74667656637083	1	T2	BMR
BCGP-T2S054	24	60.05845149982308	1	T2	BMR
BCGP-T2S054	24	50.10308018451128	1	T2	BMR
BCGP-T2S054	24	37.925498577808185	1	T2	BMR
BCGP-T2S054	24	50.6209264813302	1	T2	BMR
BCGP-T2S054	24	49.26674491255139	1	T2	BMR
BCGP-T2S054	24	58.8726812515676	1	T2	BMR
BCGP-T2S054	24	43.22937187026144	1	T2	BMR
BCGP-T2S054	24	48.35900221557926	1	T2	BMR
BCGP-T2S054	24	52.59096790834087	1	T2	BMR
BCGP-T2S054	24	62.959229907915386	1	T2	BMR
BCGP-T2S054	24	55.85214278520153	1	T2	BMR
BCGP-T2S054	24	30.737480159392952	1	T2	BMR
BCGP-T2S054	24	37.62584757027698	1	T2	BMR
BCGP-T2S054	24	48.19855006601777	1	T2	BMR
BCGP-T2S054	24	44.368997628366266	1	T2	BMR
BCGP-T2S054	24	48.0568227064796	1	T2	BMR
BCGP-T2S054	24	44.33955211424524	1	T2	BMR
BCGP-T2S054	24	48.75742576874919	1	T2	BMR
BCGP-T2S054	24	49.083485207640564	1	T2	BMR
BCGP-T2S054	24	40.93342365800063	1	T2	BMR
BCGP-T2S054	24	59.080005608901516	1	T2	BMR
BCGP-T2S054	24	44.20381801234712	1	T2	BMR
BCGP-T2S054	24	40.06218082157232	1	T2	BMR
BCGP-T2S054	24	58.83107689759881	1	T2	BMR
BCGP-T2S054	24	40.450779064491044	1	T2	BMR
BCGP-T2S054	24	38.95638649539547	1	T2	BMR
BCGP-T2S054	24	43.747607672641884	1	T2	BMR
BCGP-T2S054	24	33.61443728836671	1	T2	BMR
BCGP-T2S054	24	46.961928176053625	1	T2	BMR
BCGP-T2S054	24	51.26020996780222	1	T2	BMR
BCGP-T2S054	24	29.058246267065517	1	T2	BMR
BCGP-T2S054	24	43.51783348957284	1	T2	BMR
BCGP-T2S054	24	34.23582396185419	1	T2	BMR
BCGP-T2S054	24	48.254810124419464	1	T2	BMR
BCGP-T2S054	24	44.35845475619359	1	T2	BMR
BCGP-T2S054	24	56.41552286487167	1	T2	BMR
BCGP-T2S054	24	46.34092415647692	1	T2	BMR
BCGP-T2S054	24	51.400371627866384	1	T2	BMR
BCGP-T2S054	24	39.33633178709475	1	T2	BMR
BCGP-T2S066	27	42.25412544573895	1	T2	BMR
BCGP-T2S066	27	45.826494443439394	1	T2	BMR
BCGP-T2S066	27	55.14019790412016	1	T2	BMR
BCGP-T2S066	27	41.72643659674176	1	T2	BMR
BCGP-T2S066	27	40.57351253381943	1	T2	BMR
BCGP-T2S066	27	47.72219754170028	1	T2	BMR
BCGP-T2S066	27	53.29697243549566	1	T2	BMR
BCGP-T2S066	27	45.542879431144726	1	T2	BMR
BCGP-T2S066	27	49.67028162986302	1	T2	BMR
BCGP-T2S066	27	30.34866857012972	1	T2	BMR
BCGP-T2S066	27	30.247571301453984	1	T2	BMR
BCGP-T2S066	27	38.41856266866227	1	T2	BMR
BCGP-T2S066	27	55.175507345385086	1	T2	BMR
BCGP-T2S066	27	40.26596771030388	1	T2	BMR
BCGP-T2S066	27	52.38299350838572	1	T2	BMR
BCGP-T2S066	27	38.425774061599995	1	T2	BMR
BCGP-T2S066	27	52.03967338072895	1	T2	BMR
BCGP-T2S066	27	35.499714685472036	1	T2	BMR
BCGP-T2S066	27	48.546430329956394	1	T2	BMR
BCGP-T2S066	27	50.631811437073395	1	T2	BMR
BCGP-T2S066	27	37.95261883087627	1	T2	BMR
BCGP-T2S066	27	45.28286019964857	1	T2	BMR
BCGP-T2S066	27	44.15487002215228	1	T2	BMR
BCGP-T2S066	27	45.04263850682144	1	T2	BMR
BCGP-T2S066	27	49.62018897120264	1	T2	BMR
BCGP-T2S066	27	44.83032425062114	1	T2	BMR
BCGP-T2S066	27	38.94897994433468	1	T2	BMR
BCGP-T2S066	27	43.982701203181044	1	T2	BMR
BCGP-T2S066	27	47.744843665646094	1	T2	BMR
BCGP-T2S066	27	57.830839966132665	1	T2	BMR
BCGP-T2S066	27	47.53396147307607	1	T2	BMR
BCGP-T2S066	27	52.206198396090436	1	T2	BMR
BCGP-T2S066	27	34.00422960867538	1	T2	BMR
BCGP-T2S066	27	60.41526629741349	1	T2	BMR
BCGP-T2S066	27	48.66327001340008	1	T2	BMR
BCGP-T2S066	27	50.06230711162188	1	T2	BMR
BCGP-T2S066	27	50.72975660036655	1	T2	BMR
BCGP-T2S066	27	55.56062873694944	1	T2	BMR
BCGP-T2S066	27	45.84325934263338	1	T2	BMR
BCGP-T2S066	27	54.49324567233732	1	T2	BMR
BCGP-T2S066	27	47.07062559877923	1	T2	BMR
BCGP-T2S066	27	38.163990425145215	1	T2	BMR
BCGP-T2S066	27	49.81184923210058	1	T2	BMR
BCGP-T2S066	27	54.75182754083283	1	T2	BMR
BCGP-T2S066	27	46.04001255846345	1	T2	BMR
BCGP-T2S066	27	58.30597101649931	1	T2	BMR
BCGP-T2S066	27	56.889504489867186	1	T2	BMR
BCGP-T2S066	27	43.835645141084676	1	T2	BMR
BCGP-T2S066	27	34.30133356415971	1	T2	BMR
BCGP-T2S066	27	48.065877559310636	1	T2	BMR
BCGP-T2S066	27	36.39666853137213	1	T2	BMR
BCGP-T2S066	27	33.31467277810164	1	T2	BMR
BCGP-T2S066	27	49.39453801000151	1	T2	BMR
BCGP-T2S066	27	37.79427922428997	1	T2	BMR
BCGP-T2S066	27	50.349717411535664	1	T2	BMR
BCGP-T2S066	27	59.32254527134168	1	T2	BMR
BCGP-T2S066	27	46.74485116240218	1	T2	BMR
BCGP-T2S066	27	43.36570420805981	1	T2	BMR
BCGP-T2S066	27	51.73605765173055	1	T2	BMR
BCGP-T2S066	27	44.462908607903444	1	T2	BMR
BCGP-T2S066	27	45.4670738117085	1	T2	BMR
BCGP-T2S066	27	44.45827992071767	1	T2	BMR
BCGP-T2S066	27	48.13864849038363	1	T2	BMR
BCGP-T2S066	27	45.72483292242788	1	T2	BMR
BCGP-T2S066	27	56.532299007586424	1	T2	BMR
BCGP-T2S066	27	42.77063161540475	1	T2	BMR
BCGP-T2S066	27	47.53606027695553	1	T2	BMR
BCGP-T2S066	27	40.822135652776744	1	T2	BMR
BCGP-T2S066	27	47.00828189554969	1	T2	BMR
BCGP-T2S066	27	51.10431980810433	1	T2	BMR
BCGP-T2S066	27	39.307866313659545	1	T2	BMR
BCGP-T2S066	27	54.338825210160074	1	T2	BMR
BCGP-T2S066	27	41.678458816557004	1	T2	BMR
BCGP-T2S066	27	50.628180316095595	1	T2	BMR
BCGP-T2S066	27	47.98104368385728	1	T2	BMR
BCGP-T2S066	27	46.09924166788157	1	T2	BMR
BCGP-T2S066	27	43.70411368364524	1	T2	BMR
BCGP-T2S066	27	53.6225768850495	1	T2	BMR
BCGP-T2S066	27	52.838773300947274	1	T2	BMR
BCGP-T2S066	27	45.79311792470611	1	T2	BMR
BCGP-T2S066	27	48.07050973553541	1	T2	BMR
BCGP-T2S066	27	42.93095953069593	1	T2	BMR
BCGP-T2S066	27	35.51854611408048	1	T2	BMR
BCGP-T2S066	27	41.59859435269898	1	T2	BMR
BCGP-T2S066	27	34.41687580038483	1	T2	BMR
BCGP-T2S066	27	47.19637374834208	1	T2	BMR
BCGP-T2S066	27	47.21704315236383	1	T2	BMR
BCGP-T2S066	27	34.9334240137702	1	T2	BMR
BCGP-T2S066	27	54.146345789855324	1	T2	BMR
BCGP-T2S066	27	41.50143574135731	1	T2	BMR
BCGP-T2S066	27	45.83708976982638	1	T2	BMR
BCGP-T2S066	27	26.89780047509141	1	T2	BMR
BCGP-T2S066	27	50.11463164057523	1	T2	BMR
BCGP-T2S066	27	35.779724605006074	1	T2	BMR
BCGP-T2S066	27	44.926890771134566	1	T2	BMR
BCGP-T2S066	27	36.304263241132524	1	T2	BMR
BCGP-T2S066	27	40.705387562630015	1	T2	BMR
BCGP-T2S066	27	38.650845142717515	1	T2	BMR
BCGP-T2S066	27	46.74166608381889	1	T2	BMR
[truncated: 201 more rows]
