# Supplementary material for: Single-cell immune aging clocks reveal inter-individual heterogeneity during infection and vaccination
Source: Nat Aging. 2025 Mar 5;5(4):607–21. doi: 10.1038/s43587-025-00819-z (PMC12003178; doi:10.1038/s43587-025-00819-z)
Supplement: Supplementary file 9 — Statistical source data. [file 43587_2025_819_MOESM9_ESM.zip › SD_EF4/B_prediction.txt]

donor_id	age	Prediction	sex	condition	vaccine
BCGP-T1S080	26	21.347910178215937	0	T1	Placebo
BCGP-T1S080	26	44.87564324265627	0	T1	Placebo
BCGP-T1S080	26	33.65117256587095	0	T1	Placebo
BCGP-T1S080	26	28.11326966101749	0	T1	Placebo
BCGP-T1S080	26	27.15575854952985	0	T1	Placebo
BCGP-T1S080	26	29.37510850881173	0	T1	Placebo
BCGP-T1S080	26	20.916145875292564	0	T1	Placebo
BCGP-T1S080	26	39.69625129578059	0	T1	Placebo
BCGP-T1S080	26	32.879780123931255	0	T1	Placebo
BCGP-T1S080	26	36.64124664816394	0	T1	Placebo
BCGP-T1S080	26	59.663555012103025	0	T1	Placebo
BCGP-T1S080	26	31.8534436211161	0	T1	Placebo
BCGP-T1S080	26	25.947385852663405	0	T1	Placebo
BCGP-T1S080	26	61.292645625312574	0	T1	Placebo
BCGP-T1S080	26	26.454826763796916	0	T1	Placebo
BCGP-T1S080	26	38.22741521318653	0	T1	Placebo
BCGP-T1S080	26	44.19219310883934	0	T1	Placebo
BCGP-T1S080	26	57.28984833718188	0	T1	Placebo
BCGP-T1S080	26	29.560496927007847	0	T1	Placebo
BCGP-T1S080	26	37.94385645391825	0	T1	Placebo
BCGP-T1S080	26	53.83512482704576	0	T1	Placebo
BCGP-T1S080	26	48.56377119479719	0	T1	Placebo
BCGP-T1S080	26	19.4750878523262	0	T1	Placebo
BCGP-T1S080	26	42.42532492078346	0	T1	Placebo
BCGP-T1S080	26	22.48679560750371	0	T1	Placebo
BCGP-T1S080	26	30.70455339679628	0	T1	Placebo
BCGP-T1S080	26	14.90103301873256	0	T1	Placebo
BCGP-T1S080	26	17.6445709748081	0	T1	Placebo
BCGP-T1S080	26	20.576283152212596	0	T1	Placebo
BCGP-T1S080	26	31.047679487065107	0	T1	Placebo
BCGP-T1S080	26	38.38737778429936	0	T1	Placebo
BCGP-T1S080	26	47.74493367892783	0	T1	Placebo
BCGP-T1S080	26	33.35297532146848	0	T1	Placebo
BCGP-T1S080	26	31.71250322297884	0	T1	Placebo
BCGP-T1S080	26	33.498979849335186	0	T1	Placebo
BCGP-T1S080	26	24.746779945904073	0	T1	Placebo
BCGP-T1S080	26	36.01742726347837	0	T1	Placebo
BCGP-T1S080	26	14.103703300503996	0	T1	Placebo
BCGP-T1S080	26	51.11682515408735	0	T1	Placebo
BCGP-T1S080	26	24.219951225509348	0	T1	Placebo
BCGP-T1S080	26	31.118725654966042	0	T1	Placebo
BCGP-T1S080	26	20.5356191909379	0	T1	Placebo
BCGP-T1S080	26	28.355151868349324	0	T1	Placebo
BCGP-T1S080	26	19.234086628947484	0	T1	Placebo
BCGP-T1S080	26	22.10874773227183	0	T1	Placebo
BCGP-T1S080	26	42.28098810838029	0	T1	Placebo
BCGP-T1S080	26	38.06601460329833	0	T1	Placebo
BCGP-T1S080	26	35.64686080928391	0	T1	Placebo
BCGP-T1S080	26	39.81464679738747	0	T1	Placebo
BCGP-T1S080	26	42.77597343747365	0	T1	Placebo
BCGP-T1S080	26	38.324693588806916	0	T1	Placebo
BCGP-T1S080	26	46.23618763270982	0	T1	Placebo
BCGP-T1S080	26	25.39003811487821	0	T1	Placebo
BCGP-T1S080	26	39.35795284955392	0	T1	Placebo
BCGP-T1S080	26	16.235931784843253	0	T1	Placebo
BCGP-T1S080	26	22.681699019195726	0	T1	Placebo
BCGP-T1S080	26	22.144687993990622	0	T1	Placebo
BCGP-T1S080	26	36.72187453249309	0	T1	Placebo
BCGP-T1S080	26	41.95243137209082	0	T1	Placebo
BCGP-T1S080	26	48.001549074865466	0	T1	Placebo
BCGP-T1S080	26	38.6505816595612	0	T1	Placebo
BCGP-T1S080	26	45.69891578759046	0	T1	Placebo
BCGP-T1S080	26	41.37597238845612	0	T1	Placebo
BCGP-T1S080	26	32.40345966902701	0	T1	Placebo
BCGP-T1S080	26	8.32997418987834	0	T1	Placebo
BCGP-T1S080	26	38.347346119592736	0	T1	Placebo
BCGP-T1S080	26	41.30966412281183	0	T1	Placebo
BCGP-T1S080	26	19.67460095623795	0	T1	Placebo
BCGP-T1S080	26	30.129273132952914	0	T1	Placebo
BCGP-T1S080	26	37.92229415698708	0	T1	Placebo
BCGP-T1S080	26	55.75869630091698	0	T1	Placebo
BCGP-T1S080	26	48.96884765161314	0	T1	Placebo
BCGP-T1S080	26	17.185418878408527	0	T1	Placebo
BCGP-T1S080	26	22.93606295655301	0	T1	Placebo
BCGP-T1S080	26	52.78425721644662	0	T1	Placebo
BCGP-T1S080	26	14.721796196038172	0	T1	Placebo
BCGP-T1S080	26	49.87985697113674	0	T1	Placebo
BCGP-T1S080	26	15.768011043136251	0	T1	Placebo
BCGP-T1S080	26	12.372121569827062	0	T1	Placebo
BCGP-T1S080	26	45.762425827613846	0	T1	Placebo
BCGP-T1S080	26	56.113737475413195	0	T1	Placebo
BCGP-T1S080	26	3.1397859123855083	0	T1	Placebo
BCGP-T1S080	26	32.71739625339191	0	T1	Placebo
BCGP-T1S080	26	14.773637739171903	0	T1	Placebo
BCGP-T1S080	26	33.03441451697223	0	T1	Placebo
BCGP-T1S080	26	35.46393465569233	0	T1	Placebo
BCGP-T1S080	26	29.136649765245096	0	T1	Placebo
BCGP-T1S080	26	23.35349260501218	0	T1	Placebo
BCGP-T1S080	26	37.08428398750027	0	T1	Placebo
BCGP-T1S080	26	14.14159290473252	0	T1	Placebo
BCGP-T1S080	26	23.01409149466359	0	T1	Placebo
BCGP-T1S080	26	31.842864332085586	0	T1	Placebo
BCGP-T1S080	26	20.170306908332634	0	T1	Placebo
BCGP-T1S080	26	45.66162221315809	0	T1	Placebo
BCGP-T1S080	26	41.13216595757266	0	T1	Placebo
BCGP-T1S080	26	49.8783406217305	0	T1	Placebo
BCGP-T1S080	26	25.874577573335795	0	T1	Placebo
BCGP-T1S080	26	57.5682710613706	0	T1	Placebo
BCGP-T1S080	26	38.84168356281052	0	T1	Placebo
BCGP-T1S080	26	41.822974543192494	0	T1	Placebo
BCGP-T1S091	26	12.764695090218991	0	T1	Placebo
BCGP-T1S091	26	44.17622713091837	0	T1	Placebo
BCGP-T1S091	26	34.8198228837122	0	T1	Placebo
BCGP-T1S091	26	17.054316960078328	0	T1	Placebo
BCGP-T1S091	26	51.52352442902397	0	T1	Placebo
BCGP-T1S091	26	51.02841959419003	0	T1	Placebo
BCGP-T1S091	26	29.57094167582585	0	T1	Placebo
BCGP-T1S091	26	39.02450473783997	0	T1	Placebo
BCGP-T1S091	26	43.74193988077525	0	T1	Placebo
BCGP-T1S091	26	39.054341360822626	0	T1	Placebo
BCGP-T1S091	26	56.78340921028552	0	T1	Placebo
BCGP-T1S091	26	47.77147961902415	0	T1	Placebo
BCGP-T1S091	26	19.299280804299492	0	T1	Placebo
BCGP-T1S091	26	39.754545642475584	0	T1	Placebo
BCGP-T1S091	26	42.7281751008593	0	T1	Placebo
BCGP-T1S091	26	43.04108414043648	0	T1	Placebo
BCGP-T1S091	26	45.488605451254806	0	T1	Placebo
BCGP-T1S091	26	25.175179870470743	0	T1	Placebo
BCGP-T1S091	26	37.236520599599906	0	T1	Placebo
BCGP-T1S091	26	29.368868479115868	0	T1	Placebo
BCGP-T1S091	26	24.126138258263136	0	T1	Placebo
BCGP-T1S091	26	35.636757949143394	0	T1	Placebo
BCGP-T1S091	26	52.33507772477313	0	T1	Placebo
BCGP-T1S091	26	35.48925963362481	0	T1	Placebo
BCGP-T1S091	26	35.37793473322312	0	T1	Placebo
BCGP-T1S091	26	64.26989684848024	0	T1	Placebo
BCGP-T1S091	26	49.470185745043494	0	T1	Placebo
BCGP-T1S091	26	33.82258676160363	0	T1	Placebo
BCGP-T1S091	26	51.32795349165723	0	T1	Placebo
BCGP-T1S091	26	45.60973463659815	0	T1	Placebo
BCGP-T1S091	26	36.58521819617561	0	T1	Placebo
BCGP-T1S091	26	42.097655112404674	0	T1	Placebo
BCGP-T1S091	26	16.056401001636885	0	T1	Placebo
BCGP-T1S091	26	61.447143645620635	0	T1	Placebo
BCGP-T1S091	26	53.64614769681983	0	T1	Placebo
BCGP-T1S091	26	50.30911442543735	0	T1	Placebo
BCGP-T1S091	26	51.39832753358072	0	T1	Placebo
BCGP-T1S091	26	21.297499518301205	0	T1	Placebo
BCGP-T1S091	26	34.404328099192576	0	T1	Placebo
BCGP-T1S091	26	40.771904041835185	0	T1	Placebo
BCGP-T1S091	26	60.35194638187442	0	T1	Placebo
BCGP-T1S091	26	39.69129342825904	0	T1	Placebo
BCGP-T1S091	26	23.057083000871025	0	T1	Placebo
BCGP-T1S091	26	37.74374743763865	0	T1	Placebo
BCGP-T1S091	26	27.764227825061493	0	T1	Placebo
BCGP-T1S091	26	47.5378505782633	0	T1	Placebo
BCGP-T1S091	26	25.854805855268893	0	T1	Placebo
BCGP-T1S091	26	33.74904073994629	0	T1	Placebo
BCGP-T1S091	26	33.84748318396594	0	T1	Placebo
BCGP-T1S091	26	36.149400908048236	0	T1	Placebo
BCGP-T1S091	26	35.93671908668829	0	T1	Placebo
BCGP-T1S091	26	49.996439184486285	0	T1	Placebo
BCGP-T1S091	26	32.77359551738901	0	T1	Placebo
BCGP-T1S091	26	18.977834813385826	0	T1	Placebo
BCGP-T1S091	26	60.07446545650409	0	T1	Placebo
BCGP-T1S091	26	55.862677158159016	0	T1	Placebo
BCGP-T1S091	26	27.38783350670635	0	T1	Placebo
BCGP-T1S091	26	32.95848333645445	0	T1	Placebo
BCGP-T1S091	26	38.413044108509006	0	T1	Placebo
BCGP-T1S091	26	27.37805156230901	0	T1	Placebo
BCGP-T1S091	26	38.78826920261843	0	T1	Placebo
BCGP-T1S091	26	32.413937232723164	0	T1	Placebo
BCGP-T1S091	26	56.9352867765156	0	T1	Placebo
BCGP-T1S091	26	25.05523232332639	0	T1	Placebo
BCGP-T1S091	26	27.159060932264882	0	T1	Placebo
BCGP-T1S091	26	37.21623013509811	0	T1	Placebo
BCGP-T1S091	26	31.960302009806895	0	T1	Placebo
BCGP-T1S091	26	18.178302167152403	0	T1	Placebo
BCGP-T1S091	26	36.20579608152244	0	T1	Placebo
BCGP-T1S091	26	46.616497690392634	0	T1	Placebo
BCGP-T1S091	26	53.06051641941435	0	T1	Placebo
BCGP-T1S091	26	42.72616457840107	0	T1	Placebo
BCGP-T1S091	26	53.18171376254717	0	T1	Placebo
BCGP-T1S091	26	40.1238350753372	0	T1	Placebo
BCGP-T1S091	26	12.996675239293747	0	T1	Placebo
BCGP-T1S091	26	30.73767850793355	0	T1	Placebo
BCGP-T1S091	26	17.232361799516063	0	T1	Placebo
BCGP-T1S091	26	51.07973948891574	0	T1	Placebo
BCGP-T1S091	26	35.93202292892275	0	T1	Placebo
BCGP-T1S091	26	44.18742007400419	0	T1	Placebo
BCGP-T1S091	26	59.25960867644817	0	T1	Placebo
BCGP-T1S091	26	27.261594671203603	0	T1	Placebo
BCGP-T1S091	26	28.617911094434955	0	T1	Placebo
BCGP-T1S091	26	60.248754574584986	0	T1	Placebo
BCGP-T1S091	26	56.21239823527324	0	T1	Placebo
BCGP-T1S091	26	45.537067224694056	0	T1	Placebo
BCGP-T1S091	26	33.24415788434911	0	T1	Placebo
BCGP-T1S091	26	27.520369073718175	0	T1	Placebo
BCGP-T1S091	26	14.578351544324805	0	T1	Placebo
BCGP-T1S091	26	35.82414170044993	0	T1	Placebo
BCGP-T1S091	26	19.629412964183256	0	T1	Placebo
BCGP-T1S091	26	18.279246303813487	0	T1	Placebo
BCGP-T1S091	26	26.242059732811217	0	T1	Placebo
BCGP-T1S091	26	45.29328365642191	0	T1	Placebo
BCGP-T1S091	26	37.91973724286189	0	T1	Placebo
BCGP-T1S091	26	52.04990682711007	0	T1	Placebo
BCGP-T1S091	26	34.23442275876131	0	T1	Placebo
BCGP-T1S091	26	61.89274209147036	0	T1	Placebo
BCGP-T1S091	26	47.63996250285182	0	T1	Placebo
BCGP-T1S091	26	21.43576578517612	0	T1	Placebo
BCGP-T1S068	22	32.68594853432956	1	T1	Placebo
BCGP-T1S068	22	22.06497531406864	1	T1	Placebo
BCGP-T1S068	22	27.066898070092	1	T1	Placebo
BCGP-T1S068	22	38.69360307783941	1	T1	Placebo
BCGP-T1S068	22	12.845068787082838	1	T1	Placebo
BCGP-T1S068	22	43.0877049936024	1	T1	Placebo
BCGP-T1S068	22	38.74187980141368	1	T1	Placebo
BCGP-T1S068	22	30.783349370522206	1	T1	Placebo
BCGP-T1S068	22	38.35757765879085	1	T1	Placebo
BCGP-T1S068	22	41.72597611298105	1	T1	Placebo
BCGP-T1S068	22	53.4061212250656	1	T1	Placebo
BCGP-T1S068	22	37.52937292286318	1	T1	Placebo
BCGP-T1S068	22	21.32243267561735	1	T1	Placebo
BCGP-T1S068	22	31.84022967393137	1	T1	Placebo
BCGP-T1S068	22	57.27808137631133	1	T1	Placebo
BCGP-T1S068	22	40.67378997211485	1	T1	Placebo
BCGP-T1S068	22	15.471917612111264	1	T1	Placebo
BCGP-T1S068	22	58.25724440251875	1	T1	Placebo
BCGP-T1S068	22	23.16192464479905	1	T1	Placebo
BCGP-T1S068	22	28.345005254672714	1	T1	Placebo
BCGP-T1S068	22	20.90015809855794	1	T1	Placebo
BCGP-T1S068	22	43.53387723989963	1	T1	Placebo
BCGP-T1S068	22	40.65038498013878	1	T1	Placebo
BCGP-T1S068	22	44.77049638417512	1	T1	Placebo
BCGP-T1S068	22	32.286722418429804	1	T1	Placebo
BCGP-T1S068	22	37.40750426141565	1	T1	Placebo
BCGP-T1S068	22	43.61945656063048	1	T1	Placebo
BCGP-T1S068	22	36.51755141443848	1	T1	Placebo
BCGP-T1S068	22	30.911436312259195	1	T1	Placebo
BCGP-T1S068	22	53.84773272473823	1	T1	Placebo
BCGP-T1S068	22	31.346270505861728	1	T1	Placebo
BCGP-T1S068	22	37.402947243100606	1	T1	Placebo
BCGP-T1S068	22	46.97033402519623	1	T1	Placebo
BCGP-T1S068	22	28.79682944744034	1	T1	Placebo
BCGP-T1S068	22	17.87079526383423	1	T1	Placebo
BCGP-T1S068	22	44.96148065722126	1	T1	Placebo
BCGP-T1S068	22	37.339086225968046	1	T1	Placebo
BCGP-T1S068	22	55.110539576247355	1	T1	Placebo
BCGP-T1S068	22	18.72485719601847	1	T1	Placebo
BCGP-T1S068	22	48.425191852341534	1	T1	Placebo
BCGP-T1S068	22	48.00772935454032	1	T1	Placebo
BCGP-T1S068	22	20.483884050911144	1	T1	Placebo
BCGP-T1S068	22	50.715399840522494	1	T1	Placebo
BCGP-T1S068	22	23.04336399837656	1	T1	Placebo
BCGP-T1S068	22	41.25952891197253	1	T1	Placebo
BCGP-T1S068	22	36.990432682635905	1	T1	Placebo
BCGP-T1S068	22	27.673353234212744	1	T1	Placebo
BCGP-T1S068	22	46.559161840776476	1	T1	Placebo
BCGP-T1S068	22	43.38638770403851	1	T1	Placebo
BCGP-T1S068	22	25.998930498460062	1	T1	Placebo
BCGP-T1S068	22	34.50358635544746	1	T1	Placebo
BCGP-T1S068	22	38.832294559816205	1	T1	Placebo
BCGP-T1S068	22	33.68155723409978	1	T1	Placebo
BCGP-T1S068	22	34.01989942247285	1	T1	Placebo
BCGP-T1S068	22	42.02125052168805	1	T1	Placebo
BCGP-T1S068	22	40.36527522425659	1	T1	Placebo
BCGP-T1S068	22	13.470170769018072	1	T1	Placebo
BCGP-T1S068	22	26.161891207028052	1	T1	Placebo
BCGP-T1S068	22	31.994924401186367	1	T1	Placebo
BCGP-T1S068	22	41.741390425066896	1	T1	Placebo
BCGP-T1S068	22	31.13550246230783	1	T1	Placebo
BCGP-T1S068	22	25.480375586921596	1	T1	Placebo
BCGP-T1S068	22	34.80161441237058	1	T1	Placebo
BCGP-T1S068	22	39.95762378040119	1	T1	Placebo
BCGP-T1S068	22	36.452252132198886	1	T1	Placebo
BCGP-T1S068	22	43.14693537660595	1	T1	Placebo
BCGP-T1S068	22	44.92500926116866	1	T1	Placebo
BCGP-T1S068	22	26.76582158064344	1	T1	Placebo
BCGP-T1S068	22	31.64194477556118	1	T1	Placebo
BCGP-T1S068	22	31.69587804660684	1	T1	Placebo
BCGP-T1S068	22	36.84237232201119	1	T1	Placebo
BCGP-T1S068	22	45.33140660550594	1	T1	Placebo
BCGP-T1S068	22	30.447090344055106	1	T1	Placebo
BCGP-T1S068	22	27.534848771698055	1	T1	Placebo
BCGP-T1S068	22	25.927988749081315	1	T1	Placebo
BCGP-T1S068	22	29.873034465082235	1	T1	Placebo
BCGP-T1S068	22	29.028019645711634	1	T1	Placebo
BCGP-T1S068	22	44.59875913412513	1	T1	Placebo
BCGP-T1S068	22	41.189302022102524	1	T1	Placebo
BCGP-T1S068	22	28.540936229556745	1	T1	Placebo
BCGP-T1S068	22	23.48383560609129	1	T1	Placebo
BCGP-T1S068	22	41.46975547970198	1	T1	Placebo
BCGP-T1S068	22	29.385461058885877	1	T1	Placebo
BCGP-T1S068	22	38.730383747131505	1	T1	Placebo
BCGP-T1S068	22	36.654738988121814	1	T1	Placebo
BCGP-T1S068	22	56.14996634650144	1	T1	Placebo
BCGP-T1S068	22	20.964899095359964	1	T1	Placebo
BCGP-T1S068	22	38.06945535798423	1	T1	Placebo
BCGP-T1S068	22	38.74927849852756	1	T1	Placebo
BCGP-T1S068	22	51.00730257079108	1	T1	Placebo
BCGP-T1S068	22	28.503449171220545	1	T1	Placebo
BCGP-T1S068	22	27.594421485930216	1	T1	Placebo
BCGP-T1S068	22	38.475730347665234	1	T1	Placebo
BCGP-T1S068	22	50.12065708400791	1	T1	Placebo
BCGP-T1S068	22	58.233023664958196	1	T1	Placebo
BCGP-T1S068	22	48.824096479826444	1	T1	Placebo
BCGP-T1S068	22	47.756972974566736	1	T1	Placebo
BCGP-T1S068	22	29.897746040600236	1	T1	Placebo
BCGP-T1S068	22	42.14486953431877	1	T1	Placebo
BCGP-T1S068	22	26.370385985136508	1	T1	Placebo
BCGP-T1S016	22	34.20305893652277	1	T1	Placebo
BCGP-T1S016	22	24.80110731278353	1	T1	Placebo
BCGP-T1S016	22	37.67344733899584	1	T1	Placebo
BCGP-T1S016	22	56.496628145902335	1	T1	Placebo
BCGP-T1S016	22	45.08481732682251	1	T1	Placebo
BCGP-T1S016	22	25.552624568915196	1	T1	Placebo
BCGP-T1S016	22	54.552101402387784	1	T1	Placebo
BCGP-T1S016	22	54.18914967765664	1	T1	Placebo
BCGP-T1S016	22	34.77447013272825	1	T1	Placebo
BCGP-T1S016	22	53.97570301222753	1	T1	Placebo
BCGP-T1S016	22	53.36269405360864	1	T1	Placebo
BCGP-T1S016	22	42.41175234150399	1	T1	Placebo
BCGP-T1S016	22	34.48152603102914	1	T1	Placebo
BCGP-T1S016	22	46.45612362368361	1	T1	Placebo
BCGP-T1S016	22	36.66434491989999	1	T1	Placebo
BCGP-T1S016	22	21.79673285839721	1	T1	Placebo
BCGP-T1S016	22	33.41906196088374	1	T1	Placebo
BCGP-T1S016	22	40.13379166596907	1	T1	Placebo
BCGP-T1S016	22	43.75417921159546	1	T1	Placebo
BCGP-T1S016	22	61.30803264568649	1	T1	Placebo
BCGP-T1S016	22	38.608389466470804	1	T1	Placebo
BCGP-T1S016	22	34.95671838444427	1	T1	Placebo
BCGP-T1S016	22	57.38803900184234	1	T1	Placebo
BCGP-T1S016	22	25.84063973484424	1	T1	Placebo
BCGP-T1S016	22	23.91905226891091	1	T1	Placebo
BCGP-T1S016	22	28.036253959532438	1	T1	Placebo
BCGP-T1S016	22	23.854768316707816	1	T1	Placebo
BCGP-T1S016	22	54.96053798345148	1	T1	Placebo
BCGP-T1S016	22	47.132350467737496	1	T1	Placebo
BCGP-T1S016	22	37.733535830360715	1	T1	Placebo
BCGP-T1S016	22	42.86915795368049	1	T1	Placebo
BCGP-T1S016	22	31.554543713853185	1	T1	Placebo
BCGP-T1S016	22	28.20092928060744	1	T1	Placebo
BCGP-T1S016	22	29.114060732726497	1	T1	Placebo
BCGP-T1S016	22	30.073535765547923	1	T1	Placebo
BCGP-T1S016	22	27.140042126503758	1	T1	Placebo
BCGP-T1S016	22	53.15148318562575	1	T1	Placebo
BCGP-T1S016	22	54.36005543731262	1	T1	Placebo
BCGP-T1S016	22	53.60475464283674	1	T1	Placebo
BCGP-T1S016	22	38.01234993374434	1	T1	Placebo
BCGP-T1S016	22	47.059597083821544	1	T1	Placebo
BCGP-T1S016	22	51.971606160206626	1	T1	Placebo
BCGP-T1S016	22	50.20401102680217	1	T1	Placebo
BCGP-T1S016	22	38.127213915070925	1	T1	Placebo
BCGP-T1S016	22	64.69962943897708	1	T1	Placebo
BCGP-T1S016	22	46.65588980797113	1	T1	Placebo
BCGP-T1S016	22	46.55236474098821	1	T1	Placebo
BCGP-T1S016	22	32.852378428175214	1	T1	Placebo
BCGP-T1S016	22	43.7220263997975	1	T1	Placebo
BCGP-T1S016	22	50.73751165354172	1	T1	Placebo
BCGP-T1S016	22	47.216504943044455	1	T1	Placebo
BCGP-T1S016	22	48.78340262866949	1	T1	Placebo
BCGP-T1S016	22	62.06701443394202	1	T1	Placebo
BCGP-T1S016	22	52.62638976302415	1	T1	Placebo
BCGP-T1S016	22	14.005145967645982	1	T1	Placebo
BCGP-T1S016	22	48.06172449182464	1	T1	Placebo
BCGP-T1S016	22	52.385496961512715	1	T1	Placebo
BCGP-T1S016	22	54.59996692159474	1	T1	Placebo
BCGP-T1S016	22	38.73339289798219	1	T1	Placebo
BCGP-T1S016	22	26.69852431379331	1	T1	Placebo
BCGP-T1S016	22	47.09144794678324	1	T1	Placebo
BCGP-T1S016	22	42.970713071614675	1	T1	Placebo
BCGP-T1S016	22	33.72026512229143	1	T1	Placebo
BCGP-T1S016	22	42.19311092764011	1	T1	Placebo
BCGP-T1S016	22	31.65854666176222	1	T1	Placebo
BCGP-T1S016	22	60.45900999137829	1	T1	Placebo
BCGP-T1S016	22	32.75978943635865	1	T1	Placebo
BCGP-T1S016	22	55.14013484507286	1	T1	Placebo
BCGP-T1S016	22	37.57188712718938	1	T1	Placebo
BCGP-T1S016	22	51.16396645244585	1	T1	Placebo
BCGP-T1S016	22	45.22893406545332	1	T1	Placebo
BCGP-T1S016	22	22.249734252514077	1	T1	Placebo
BCGP-T1S016	22	61.519208077359544	1	T1	Placebo
BCGP-T1S016	22	27.854744592980897	1	T1	Placebo
BCGP-T1S016	22	43.886022547625174	1	T1	Placebo
BCGP-T1S016	22	45.60586836870184	1	T1	Placebo
BCGP-T1S016	22	36.47096699858537	1	T1	Placebo
BCGP-T1S016	22	64.98945710513293	1	T1	Placebo
BCGP-T1S016	22	37.712826274755685	1	T1	Placebo
BCGP-T1S016	22	49.829908409313504	1	T1	Placebo
BCGP-T1S016	22	35.162687327096464	1	T1	Placebo
BCGP-T1S016	22	38.244895526651135	1	T1	Placebo
BCGP-T1S016	22	62.02525453266666	1	T1	Placebo
BCGP-T1S016	22	39.026114202138864	1	T1	Placebo
BCGP-T1S016	22	46.83811582892944	1	T1	Placebo
BCGP-T1S016	22	57.67350159635434	1	T1	Placebo
BCGP-T1S016	22	26.092391469861013	1	T1	Placebo
BCGP-T1S016	22	59.16602350576486	1	T1	Placebo
BCGP-T1S016	22	48.344599090069224	1	T1	Placebo
BCGP-T1S016	22	29.207207371415915	1	T1	Placebo
BCGP-T1S016	22	47.92301410051266	1	T1	Placebo
BCGP-T1S016	22	57.31684186345266	1	T1	Placebo
BCGP-T1S016	22	50.61675366595794	1	T1	Placebo
BCGP-T1S016	22	45.062983023411135	1	T1	Placebo
BCGP-T1S016	22	28.45815289723666	1	T1	Placebo
BCGP-T1S016	22	48.99873937052729	1	T1	Placebo
BCGP-T1S016	22	60.6329957978547	1	T1	Placebo
BCGP-T1S016	22	31.25039705165604	1	T1	Placebo
BCGP-T1S016	22	54.92379430968209	1	T1	Placebo
BCGP-T1S016	22	50.87008895302654	1	T1	Placebo
BCGP-T1S085	39	41.4546450992773	0	T1	Placebo
BCGP-T1S085	39	40.70316046485678	0	T1	Placebo
BCGP-T1S085	39	49.19640207286668	0	T1	Placebo
BCGP-T1S085	39	33.423903077781596	0	T1	Placebo
BCGP-T1S085	39	32.78658060792514	0	T1	Placebo
BCGP-T1S085	39	45.26600498790941	0	T1	Placebo
BCGP-T1S085	39	38.5617118142091	0	T1	Placebo
BCGP-T1S085	39	49.68187993634924	0	T1	Placebo
BCGP-T1S085	39	30.864300013696916	0	T1	Placebo
BCGP-T1S085	39	51.35802890825883	0	T1	Placebo
BCGP-T1S085	39	27.815326992229238	0	T1	Placebo
BCGP-T1S085	39	36.58198137277939	0	T1	Placebo
BCGP-T1S085	39	40.373199723288764	0	T1	Placebo
BCGP-T1S085	39	30.70229553462919	0	T1	Placebo
BCGP-T1S085	39	37.94660031868945	0	T1	Placebo
BCGP-T1S085	39	52.41036078594349	0	T1	Placebo
BCGP-T1S085	39	49.32445345232938	0	T1	Placebo
BCGP-T1S085	39	53.95639183975125	0	T1	Placebo
BCGP-T1S085	39	43.40235615607585	0	T1	Placebo
BCGP-T1S085	39	48.489393898025554	0	T1	Placebo
BCGP-T1S085	39	60.13175214801175	0	T1	Placebo
BCGP-T1S085	39	29.377652499015593	0	T1	Placebo
BCGP-T1S085	39	42.83940770183332	0	T1	Placebo
BCGP-T1S085	39	49.92150002661572	0	T1	Placebo
BCGP-T1S085	39	47.031381907238	0	T1	Placebo
BCGP-T1S085	39	37.49164337220697	0	T1	Placebo
BCGP-T1S085	39	38.778155535986556	0	T1	Placebo
BCGP-T1S085	39	32.21868603942224	0	T1	Placebo
BCGP-T1S085	39	31.676515418106565	0	T1	Placebo
BCGP-T1S085	39	32.67107192088249	0	T1	Placebo
BCGP-T1S085	39	59.23431736137708	0	T1	Placebo
BCGP-T1S085	39	54.49213317967953	0	T1	Placebo
BCGP-T1S085	39	51.177505709774174	0	T1	Placebo
BCGP-T1S085	39	43.25535137243539	0	T1	Placebo
BCGP-T1S085	39	50.80335375038065	0	T1	Placebo
BCGP-T1S085	39	48.04447324620461	0	T1	Placebo
BCGP-T1S085	39	56.45306595456184	0	T1	Placebo
BCGP-T1S085	39	42.45716947999236	0	T1	Placebo
BCGP-T1S085	39	69.14284191185682	0	T1	Placebo
BCGP-T1S085	39	47.730890900564034	0	T1	Placebo
BCGP-T1S085	39	45.53653825438796	0	T1	Placebo
BCGP-T1S085	39	39.469161944018204	0	T1	Placebo
BCGP-T1S085	39	42.59091572283992	0	T1	Placebo
BCGP-T1S085	39	33.48975263411073	0	T1	Placebo
BCGP-T1S085	39	50.70766855064578	0	T1	Placebo
BCGP-T1S085	39	23.99599954728628	0	T1	Placebo
BCGP-T1S085	39	63.72046668675176	0	T1	Placebo
BCGP-T1S085	39	62.61893203073793	0	T1	Placebo
BCGP-T1S085	39	49.89034772609621	0	T1	Placebo
BCGP-T1S085	39	60.65086618755481	0	T1	Placebo
BCGP-T1S085	39	46.253432498121704	0	T1	Placebo
BCGP-T1S085	39	56.386697149875936	0	T1	Placebo
BCGP-T1S085	39	52.97174251696215	0	T1	Placebo
BCGP-T1S085	39	33.26698386026603	0	T1	Placebo
BCGP-T1S085	39	38.324664806196026	0	T1	Placebo
BCGP-T1S085	39	27.23858260467005	0	T1	Placebo
BCGP-T1S085	39	36.03865963776367	0	T1	Placebo
BCGP-T1S085	39	27.32079420480895	0	T1	Placebo
BCGP-T1S085	39	35.082082834454944	0	T1	Placebo
BCGP-T1S085	39	32.891878347410895	0	T1	Placebo
BCGP-T1S085	39	53.85240408195883	0	T1	Placebo
BCGP-T1S085	39	44.34027518593852	0	T1	Placebo
BCGP-T1S085	39	54.92290265000192	0	T1	Placebo
BCGP-T1S085	39	37.129334440966886	0	T1	Placebo
BCGP-T1S085	39	31.93150408615922	0	T1	Placebo
BCGP-T1S085	39	35.76284242927764	0	T1	Placebo
BCGP-T1S085	39	46.80276087320779	0	T1	Placebo
BCGP-T1S085	39	20.025573107860705	0	T1	Placebo
BCGP-T1S085	39	50.57396167114098	0	T1	Placebo
BCGP-T1S085	39	30.18387930739713	0	T1	Placebo
BCGP-T1S085	39	50.53820582397644	0	T1	Placebo
BCGP-T1S085	39	54.09359642012465	0	T1	Placebo
BCGP-T1S085	39	34.15428707761976	0	T1	Placebo
BCGP-T1S085	39	39.98301501777494	0	T1	Placebo
BCGP-T1S085	39	38.603635616322734	0	T1	Placebo
BCGP-T1S085	39	56.07263860590121	0	T1	Placebo
BCGP-T1S085	39	41.63887518525503	0	T1	Placebo
BCGP-T1S085	39	31.993313583543095	0	T1	Placebo
BCGP-T1S085	39	53.79593555918868	0	T1	Placebo
BCGP-T1S085	39	52.50415179966572	0	T1	Placebo
BCGP-T1S085	39	31.23401338169136	0	T1	Placebo
BCGP-T1S085	39	35.168909857243506	0	T1	Placebo
BCGP-T1S085	39	42.461671053528605	0	T1	Placebo
BCGP-T1S085	39	34.30861922587506	0	T1	Placebo
BCGP-T1S085	39	48.812489820841314	0	T1	Placebo
BCGP-T1S085	39	40.21830960968946	0	T1	Placebo
BCGP-T1S085	39	32.29117833351039	0	T1	Placebo
BCGP-T1S085	39	37.81975401713632	0	T1	Placebo
BCGP-T1S085	39	44.58667665965617	0	T1	Placebo
BCGP-T1S085	39	29.372433099998364	0	T1	Placebo
BCGP-T1S085	39	60.670188268185605	0	T1	Placebo
BCGP-T1S085	39	31.151196863834144	0	T1	Placebo
BCGP-T1S085	39	60.28077172386236	0	T1	Placebo
BCGP-T1S085	39	37.32818494411693	0	T1	Placebo
BCGP-T1S085	39	28.55592184979766	0	T1	Placebo
BCGP-T1S085	39	54.58139734362547	0	T1	Placebo
BCGP-T1S085	39	57.85340237194578	0	T1	Placebo
BCGP-T1S085	39	37.37014502766758	0	T1	Placebo
BCGP-T1S085	39	38.496720123955605	0	T1	Placebo
BCGP-T1S085	39	47.70990362986949	0	T1	Placebo
BCGP-T1S046	20	33.63779301204522	1	T1	Placebo
BCGP-T1S046	20	52.93509182728806	1	T1	Placebo
BCGP-T1S046	20	48.50144663814052	1	T1	Placebo
BCGP-T1S046	20	26.521787365954996	1	T1	Placebo
BCGP-T1S046	20	26.929802862645587	1	T1	Placebo
BCGP-T1S046	20	-0.6191451853402269	1	T1	Placebo
BCGP-T1S046	20	32.673421023478376	1	T1	Placebo
BCGP-T1S046	20	35.392592345522004	1	T1	Placebo
BCGP-T1S046	20	31.963688944123632	1	T1	Placebo
BCGP-T1S046	20	36.49824228728284	1	T1	Placebo
BCGP-T1S046	20	41.173947314006234	1	T1	Placebo
BCGP-T1S046	20	39.927360616525824	1	T1	Placebo
BCGP-T1S046	20	34.826385274988766	1	T1	Placebo
BCGP-T1S046	20	34.737879643618726	1	T1	Placebo
BCGP-T1S046	20	29.64188206152921	1	T1	Placebo
BCGP-T1S046	20	32.64881889476919	1	T1	Placebo
BCGP-T1S046	20	34.88655375495001	1	T1	Placebo
BCGP-T1S046	20	30.352635297785874	1	T1	Placebo
BCGP-T1S046	20	56.85109937145183	1	T1	Placebo
BCGP-T1S046	20	41.4859361732215	1	T1	Placebo
BCGP-T1S046	20	41.346622186104604	1	T1	Placebo
BCGP-T1S046	20	54.60179900381522	1	T1	Placebo
BCGP-T1S046	20	52.11970601315286	1	T1	Placebo
BCGP-T1S046	20	22.04138763246585	1	T1	Placebo
BCGP-T1S046	20	43.82835743433545	1	T1	Placebo
BCGP-T1S046	20	49.12329817114688	1	T1	Placebo
BCGP-T1S046	20	44.99953344837848	1	T1	Placebo
BCGP-T1S046	20	33.36998021722327	1	T1	Placebo
BCGP-T1S046	20	38.58437767255146	1	T1	Placebo
BCGP-T1S046	20	20.120196943946446	1	T1	Placebo
BCGP-T1S046	20	34.436173450054824	1	T1	Placebo
BCGP-T1S046	20	19.396776337691715	1	T1	Placebo
BCGP-T1S046	20	51.59669102845583	1	T1	Placebo
BCGP-T1S046	20	22.319039814510997	1	T1	Placebo
BCGP-T1S046	20	30.95839335764769	1	T1	Placebo
BCGP-T1S046	20	34.0152772895322	1	T1	Placebo
BCGP-T1S046	20	47.48709253622651	1	T1	Placebo
BCGP-T1S046	20	45.35755638113477	1	T1	Placebo
BCGP-T1S046	20	45.23724741857081	1	T1	Placebo
BCGP-T1S046	20	37.98016720000886	1	T1	Placebo
BCGP-T1S046	20	20.228921532053246	1	T1	Placebo
BCGP-T1S046	20	47.50058907517578	1	T1	Placebo
BCGP-T1S046	20	41.989966546522986	1	T1	Placebo
BCGP-T1S046	20	31.005923520085986	1	T1	Placebo
BCGP-T1S046	20	34.7081800170389	1	T1	Placebo
BCGP-T1S046	20	30.22417884423101	1	T1	Placebo
BCGP-T1S046	20	19.266610649073634	1	T1	Placebo
BCGP-T1S046	20	35.6653254472386	1	T1	Placebo
BCGP-T1S046	20	32.86861099081749	1	T1	Placebo
BCGP-T1S046	20	36.667049789522984	1	T1	Placebo
BCGP-T1S046	20	49.75102555451798	1	T1	Placebo
BCGP-T1S046	20	26.915904233356343	1	T1	Placebo
BCGP-T1S046	20	25.020712905421533	1	T1	Placebo
BCGP-T1S046	20	38.675585662562355	1	T1	Placebo
BCGP-T1S046	20	22.133790383849906	1	T1	Placebo
BCGP-T1S046	20	42.53604662885712	1	T1	Placebo
BCGP-T1S046	20	46.55371444827349	1	T1	Placebo
BCGP-T1S046	20	17.508455174304213	1	T1	Placebo
BCGP-T1S046	20	27.257543768223385	1	T1	Placebo
BCGP-T1S046	20	33.09286472211937	1	T1	Placebo
BCGP-T1S046	20	30.81409494869374	1	T1	Placebo
BCGP-T1S046	20	36.53302709148847	1	T1	Placebo
BCGP-T1S046	20	29.925294800887613	1	T1	Placebo
BCGP-T1S046	20	43.561065506771776	1	T1	Placebo
BCGP-T1S046	20	44.655980614905594	1	T1	Placebo
BCGP-T1S046	20	30.098311116702533	1	T1	Placebo
BCGP-T1S046	20	42.325386044917096	1	T1	Placebo
BCGP-T1S046	20	44.50078579789536	1	T1	Placebo
BCGP-T1S046	20	24.339140783808997	1	T1	Placebo
BCGP-T1S046	20	38.909925105698	1	T1	Placebo
BCGP-T1S046	20	34.71091912187383	1	T1	Placebo
BCGP-T1S046	20	40.13777222158033	1	T1	Placebo
BCGP-T1S046	20	35.66428451367917	1	T1	Placebo
BCGP-T1S046	20	45.01667569982499	1	T1	Placebo
BCGP-T1S046	20	35.67925020671236	1	T1	Placebo
BCGP-T1S046	20	38.91529141917233	1	T1	Placebo
BCGP-T1S046	20	59.4703870126842	1	T1	Placebo
BCGP-T1S046	20	37.565588257501076	1	T1	Placebo
BCGP-T1S046	20	37.29339370348356	1	T1	Placebo
BCGP-T1S046	20	36.343511558945806	1	T1	Placebo
BCGP-T1S046	20	38.41344823414854	1	T1	Placebo
BCGP-T1S046	20	35.14628542133604	1	T1	Placebo
BCGP-T1S046	20	35.395056470370115	1	T1	Placebo
BCGP-T1S046	20	17.063564032804024	1	T1	Placebo
BCGP-T1S046	20	52.17433245508596	1	T1	Placebo
BCGP-T1S046	20	50.78649933773986	1	T1	Placebo
BCGP-T1S046	20	39.2500325350335	1	T1	Placebo
BCGP-T1S046	20	44.887260285900574	1	T1	Placebo
BCGP-T1S046	20	39.756770243060494	1	T1	Placebo
BCGP-T1S046	20	46.512623730797856	1	T1	Placebo
BCGP-T1S046	20	34.73539196209304	1	T1	Placebo
BCGP-T1S046	20	44.492963624066974	1	T1	Placebo
BCGP-T1S046	20	16.536532174027396	1	T1	Placebo
BCGP-T1S046	20	53.16930096026317	1	T1	Placebo
BCGP-T1S046	20	29.082540063860932	1	T1	Placebo
BCGP-T1S046	20	34.6797561744995	1	T1	Placebo
BCGP-T1S046	20	34.227341140429516	1	T1	Placebo
BCGP-T1S046	20	45.650436276209255	1	T1	Placebo
BCGP-T1S046	20	21.9065498476165	1	T1	Placebo
BCGP-T1S046	20	53.169597417635586	1	T1	Placebo
BCGP-T1S066	27	39.80132485939203	1	T1	BMR
BCGP-T1S066	27	48.68332799442883	1	T1	BMR
BCGP-T1S066	27	42.45502702052791	1	T1	BMR
BCGP-T1S066	27	44.66542989719873	1	T1	BMR
BCGP-T1S066	27	33.10791151025632	1	T1	BMR
BCGP-T1S066	27	48.389680063336606	1	T1	BMR
BCGP-T1S066	27	63.302283933118076	1	T1	BMR
BCGP-T1S066	27	39.93390524488584	1	T1	BMR
BCGP-T1S066	27	24.605552536247195	1	T1	BMR
BCGP-T1S066	27	44.48454597398425	1	T1	BMR
BCGP-T1S066	27	55.0058944410975	1	T1	BMR
BCGP-T1S066	27	52.528390502164925	1	T1	BMR
BCGP-T1S066	27	28.742124794874947	1	T1	BMR
BCGP-T1S066	27	41.5886003165196	1	T1	BMR
BCGP-T1S066	27	35.33081233061433	1	T1	BMR
BCGP-T1S066	27	17.324891500470134	1	T1	BMR
BCGP-T1S066	27	46.70098158127584	1	T1	BMR
BCGP-T1S066	27	46.99031634768881	1	T1	BMR
BCGP-T1S066	27	51.88630035061271	1	T1	BMR
BCGP-T1S066	27	65.24369824227266	1	T1	BMR
BCGP-T1S066	27	33.791489960105835	1	T1	BMR
BCGP-T1S066	27	35.47018016535818	1	T1	BMR
BCGP-T1S066	27	26.587988403896194	1	T1	BMR
BCGP-T1S066	27	49.57810501711591	1	T1	BMR
BCGP-T1S066	27	52.681691449577755	1	T1	BMR
BCGP-T1S066	27	44.616177744100334	1	T1	BMR
BCGP-T1S066	27	42.21505526604964	1	T1	BMR
BCGP-T1S066	27	51.498156489215944	1	T1	BMR
BCGP-T1S066	27	29.873481925579252	1	T1	BMR
BCGP-T1S066	27	55.42016949516527	1	T1	BMR
BCGP-T1S066	27	53.35597932225048	1	T1	BMR
BCGP-T1S066	27	33.62679636405861	1	T1	BMR
BCGP-T1S066	27	59.09976553886859	1	T1	BMR
BCGP-T1S066	27	32.108745965990025	1	T1	BMR
BCGP-T1S066	27	53.044137985856636	1	T1	BMR
BCGP-T1S066	27	25.978186155016278	1	T1	BMR
BCGP-T1S066	27	47.71356230694003	1	T1	BMR
BCGP-T1S066	27	52.59556000335331	1	T1	BMR
BCGP-T1S066	27	40.94352283880863	1	T1	BMR
BCGP-T1S066	27	25.121236280319255	1	T1	BMR
BCGP-T1S066	27	46.86762882445427	1	T1	BMR
BCGP-T1S066	27	37.48779683997846	1	T1	BMR
BCGP-T1S066	27	56.521227771456516	1	T1	BMR
BCGP-T1S066	27	41.95277969654089	1	T1	BMR
BCGP-T1S066	27	45.42572260789351	1	T1	BMR
BCGP-T1S066	27	42.60894194963288	1	T1	BMR
BCGP-T1S066	27	63.81471656847666	1	T1	BMR
BCGP-T1S066	27	50.47586470849763	1	T1	BMR
BCGP-T1S066	27	32.212221825905196	1	T1	BMR
BCGP-T1S066	27	40.17147141567563	1	T1	BMR
BCGP-T1S066	27	41.787954716319014	1	T1	BMR
BCGP-T1S066	27	23.59872786516353	1	T1	BMR
BCGP-T1S066	27	31.169669599178327	1	T1	BMR
BCGP-T1S066	27	43.48125190129375	1	T1	BMR
BCGP-T1S066	27	51.80738796498454	1	T1	BMR
BCGP-T1S066	27	38.629506289292635	1	T1	BMR
BCGP-T1S066	27	50.28456672559669	1	T1	BMR
BCGP-T1S066	27	43.28688065374319	1	T1	BMR
BCGP-T1S066	27	50.35025132314129	1	T1	BMR
BCGP-T1S066	27	57.17340917995179	1	T1	BMR
BCGP-T1S066	27	41.9894301388982	1	T1	BMR
BCGP-T1S066	27	46.25223309034354	1	T1	BMR
BCGP-T1S066	27	34.76860937591758	1	T1	BMR
BCGP-T1S066	27	33.70540975823325	1	T1	BMR
BCGP-T1S066	27	62.67370132424548	1	T1	BMR
BCGP-T1S066	27	57.183505276661904	1	T1	BMR
BCGP-T1S066	27	57.34145933299577	1	T1	BMR
BCGP-T1S066	27	39.70939987390707	1	T1	BMR
BCGP-T1S066	27	36.25626588116302	1	T1	BMR
BCGP-T1S066	27	25.800502691176586	1	T1	BMR
BCGP-T1S066	27	40.977911701927795	1	T1	BMR
BCGP-T1S066	27	49.65751334392702	1	T1	BMR
BCGP-T1S066	27	35.76464625851068	1	T1	BMR
BCGP-T1S066	27	41.77843267009982	1	T1	BMR
BCGP-T1S066	27	40.612708764270934	1	T1	BMR
BCGP-T1S066	27	35.69691101953229	1	T1	BMR
BCGP-T1S066	27	20.231720878297384	1	T1	BMR
BCGP-T1S066	27	44.71620487042289	1	T1	BMR
BCGP-T1S066	27	41.173429082160766	1	T1	BMR
BCGP-T1S066	27	44.7240629573227	1	T1	BMR
BCGP-T1S066	27	23.039507919192157	1	T1	BMR
BCGP-T1S066	27	51.699542634126615	1	T1	BMR
BCGP-T1S066	27	39.32480999545171	1	T1	BMR
BCGP-T1S066	27	58.18870638219761	1	T1	BMR
BCGP-T1S066	27	35.57773688733131	1	T1	BMR
BCGP-T1S066	27	46.20517498169474	1	T1	BMR
BCGP-T1S066	27	31.66900790197691	1	T1	BMR
BCGP-T1S066	27	49.68662334195081	1	T1	BMR
BCGP-T1S066	27	33.89725380548776	1	T1	BMR
BCGP-T1S066	27	25.895189551334614	1	T1	BMR
BCGP-T1S066	27	36.794614724071764	1	T1	BMR
BCGP-T1S066	27	32.526398891702165	1	T1	BMR
BCGP-T1S066	27	30.674310661318923	1	T1	BMR
BCGP-T1S066	27	35.60515463458046	1	T1	BMR
BCGP-T1S066	27	43.72482420426076	1	T1	BMR
BCGP-T1S066	27	38.08767050610792	1	T1	BMR
BCGP-T1S066	27	59.31860401033535	1	T1	BMR
BCGP-T1S066	27	30.587481375040877	1	T1	BMR
BCGP-T1S066	27	32.70832059447958	1	T1	BMR
BCGP-T1S066	27	29.9154037651344	1	T1	BMR
BCGP-T1S106	22	22.87578531701075	0	T1	BMR
BCGP-T1S106	22	61.91409138340667	0	T1	BMR
BCGP-T1S106	22	49.08161934132968	0	T1	BMR
BCGP-T1S106	22	28.796380534010442	0	T1	BMR
BCGP-T1S106	22	35.06653530654202	0	T1	BMR
BCGP-T1S106	22	34.86041847483427	0	T1	BMR
BCGP-T1S106	22	48.14495984137337	0	T1	BMR
BCGP-T1S106	22	54.93309689261895	0	T1	BMR
BCGP-T1S106	22	39.52802207250006	0	T1	BMR
BCGP-T1S106	22	39.69112992868332	0	T1	BMR
BCGP-T1S106	22	26.85488221764993	0	T1	BMR
BCGP-T1S106	22	41.999210086680115	0	T1	BMR
BCGP-T1S106	22	51.25611113283564	0	T1	BMR
BCGP-T1S106	22	38.23138925263059	0	T1	BMR
BCGP-T1S106	22	37.192770866518444	0	T1	BMR
BCGP-T1S106	22	34.40101150509073	0	T1	BMR
BCGP-T1S106	22	24.374506427396813	0	T1	BMR
BCGP-T1S106	22	69.27963912687152	0	T1	BMR
BCGP-T1S106	22	44.5585518873759	0	T1	BMR
BCGP-T1S106	22	32.059661688354446	0	T1	BMR
BCGP-T1S106	22	37.96993706472026	0	T1	BMR
BCGP-T1S106	22	40.16627675587939	0	T1	BMR
BCGP-T1S106	22	30.711117236160003	0	T1	BMR
BCGP-T1S106	22	45.574801610015975	0	T1	BMR
BCGP-T1S106	22	27.028022953003607	0	T1	BMR
BCGP-T1S106	22	54.78494995810806	0	T1	BMR
BCGP-T1S106	22	22.543481247444337	0	T1	BMR
BCGP-T1S106	22	33.991560444845696	0	T1	BMR
BCGP-T1S106	22	25.48430902815903	0	T1	BMR
BCGP-T1S106	22	28.439879780948154	0	T1	BMR
BCGP-T1S106	22	30.158195169862783	0	T1	BMR
BCGP-T1S106	22	37.130985490073314	0	T1	BMR
BCGP-T1S106	22	48.1773210258679	0	T1	BMR
BCGP-T1S106	22	61.08354474487193	0	T1	BMR
BCGP-T1S106	22	44.84747751301006	0	T1	BMR
BCGP-T1S106	22	45.15420401530384	0	T1	BMR
BCGP-T1S106	22	33.77263809152091	0	T1	BMR
BCGP-T1S106	22	44.587904034624415	0	T1	BMR
BCGP-T1S106	22	44.126975776368596	0	T1	BMR
BCGP-T1S106	22	44.978009776092264	0	T1	BMR
BCGP-T1S106	22	30.370507648909037	0	T1	BMR
BCGP-T1S106	22	59.836902287966396	0	T1	BMR
BCGP-T1S106	22	45.49492571497558	0	T1	BMR
BCGP-T1S106	22	24.468350772899875	0	T1	BMR
BCGP-T1S106	22	54.01110302497137	0	T1	BMR
BCGP-T1S106	22	39.69533288726902	0	T1	BMR
BCGP-T1S106	22	40.676554098389985	0	T1	BMR
BCGP-T1S106	22	39.41470255821377	0	T1	BMR
BCGP-T1S106	22	47.264118443715965	0	T1	BMR
BCGP-T1S106	22	51.22133040168281	0	T1	BMR
BCGP-T1S106	22	38.932985567268624	0	T1	BMR
BCGP-T1S106	22	37.37020261963961	0	T1	BMR
BCGP-T1S106	22	41.20568289234366	0	T1	BMR
BCGP-T1S106	22	49.215013378822334	0	T1	BMR
BCGP-T1S106	22	46.6429846295642	0	T1	BMR
BCGP-T1S106	22	34.20951142332782	0	T1	BMR
BCGP-T1S106	22	49.70398556621712	0	T1	BMR
BCGP-T1S106	22	31.51213904343876	0	T1	BMR
BCGP-T1S106	22	28.15230279667072	0	T1	BMR
BCGP-T1S106	22	48.650343225441446	0	T1	BMR
BCGP-T1S106	22	49.37975158672328	0	T1	BMR
BCGP-T1S106	22	41.1913790945757	0	T1	BMR
BCGP-T1S106	22	41.938086190191086	0	T1	BMR
BCGP-T1S106	22	36.100740488306954	0	T1	BMR
BCGP-T1S106	22	44.00882089689957	0	T1	BMR
BCGP-T1S106	22	26.96018190635725	0	T1	BMR
BCGP-T1S106	22	48.53995227193165	0	T1	BMR
BCGP-T1S106	22	50.74278922942492	0	T1	BMR
BCGP-T1S106	22	31.857602768629462	0	T1	BMR
BCGP-T1S106	22	53.07132579275111	0	T1	BMR
BCGP-T1S106	22	29.6471867925837	0	T1	BMR
BCGP-T1S106	22	34.530293844359356	0	T1	BMR
BCGP-T1S106	22	52.75800445669079	0	T1	BMR
BCGP-T1S106	22	33.31839314808355	0	T1	BMR
BCGP-T1S106	22	45.25626669138347	0	T1	BMR
BCGP-T1S106	22	57.878293773203126	0	T1	BMR
BCGP-T1S106	22	50.73834555394702	0	T1	BMR
BCGP-T1S106	22	27.38363242234818	0	T1	BMR
BCGP-T1S106	22	42.97431848963028	0	T1	BMR
BCGP-T1S106	22	36.14404497937399	0	T1	BMR
BCGP-T1S106	22	24.158938993068915	0	T1	BMR
BCGP-T1S106	22	35.721769435538015	0	T1	BMR
BCGP-T1S106	22	61.01538511253765	0	T1	BMR
BCGP-T1S106	22	36.45896952942883	0	T1	BMR
BCGP-T1S106	22	32.07776694619543	0	T1	BMR
BCGP-T1S106	22	56.0824541494331	0	T1	BMR
BCGP-T1S106	22	34.94793439136204	0	T1	BMR
BCGP-T1S106	22	33.08782621969806	0	T1	BMR
BCGP-T1S106	22	38.85154196378967	0	T1	BMR
BCGP-T1S106	22	43.28005532411576	0	T1	BMR
BCGP-T1S106	22	42.451267405479435	0	T1	BMR
BCGP-T1S106	22	34.551546866942786	0	T1	BMR
BCGP-T1S106	22	48.58468992765661	0	T1	BMR
BCGP-T1S106	22	40.14170067890583	0	T1	BMR
BCGP-T1S106	22	57.72356165960121	0	T1	BMR
BCGP-T1S106	22	41.7786157742105	0	T1	BMR
BCGP-T1S106	22	32.38162436598274	0	T1	BMR
BCGP-T1S106	22	34.649660076940314	0	T1	BMR
BCGP-T1S106	22	57.08384537012584	0	T1	BMR
BCGP-T1S106	22	56.27390757941322	0	T1	BMR
BCGP-T1S067	26	12.263550411696334	1	T1	BMR
BCGP-T1S067	26	21.37740577945749	1	T1	BMR
BCGP-T1S067	26	26.23177318321119	1	T1	BMR
BCGP-T1S067	26	40.74589298853948	1	T1	BMR
BCGP-T1S067	26	36.16709393069053	1	T1	BMR
BCGP-T1S067	26	23.234693931454363	1	T1	BMR
BCGP-T1S067	26	38.373734909873676	1	T1	BMR
BCGP-T1S067	26	38.342072688290976	1	T1	BMR
BCGP-T1S067	26	27.324918752267877	1	T1	BMR
BCGP-T1S067	26	33.5276393965079	1	T1	BMR
BCGP-T1S067	26	30.289712600338888	1	T1	BMR
BCGP-T1S067	26	26.495529910354357	1	T1	BMR
BCGP-T1S067	26	54.987743728384636	1	T1	BMR
BCGP-T1S067	26	28.18079568552897	1	T1	BMR
BCGP-T1S067	26	40.898544705233434	1	T1	BMR
BCGP-T1S067	26	26.794476545258743	1	T1	BMR
BCGP-T1S067	26	25.423314583191264	1	T1	BMR
BCGP-T1S067	26	26.31604442386513	1	T1	BMR
BCGP-T1S067	26	16.552288439058117	1	T1	BMR
BCGP-T1S067	26	58.11401531206087	1	T1	BMR
BCGP-T1S067	26	53.95527736121732	1	T1	BMR
BCGP-T1S067	26	18.818610590871224	1	T1	BMR
BCGP-T1S067	26	40.11683605752311	1	T1	BMR
BCGP-T1S067	26	33.87362809556566	1	T1	BMR
BCGP-T1S067	26	36.32920872437878	1	T1	BMR
BCGP-T1S067	26	25.720433761629625	1	T1	BMR
BCGP-T1S067	26	28.446958466453776	1	T1	BMR
BCGP-T1S067	26	42.93061528840051	1	T1	BMR
BCGP-T1S067	26	47.93511351039763	1	T1	BMR
BCGP-T1S067	26	34.621158600043685	1	T1	BMR
BCGP-T1S067	26	15.751662411015802	1	T1	BMR
BCGP-T1S067	26	58.58168805763171	1	T1	BMR
BCGP-T1S067	26	30.934689935972447	1	T1	BMR
BCGP-T1S067	26	19.11963376495484	1	T1	BMR
BCGP-T1S067	26	30.43053948699566	1	T1	BMR
BCGP-T1S067	26	23.886261474590476	1	T1	BMR
BCGP-T1S067	26	16.43806407718975	1	T1	BMR
BCGP-T1S067	26	37.55821195015449	1	T1	BMR
BCGP-T1S067	26	30.384993980112974	1	T1	BMR
BCGP-T1S067	26	44.96852583567955	1	T1	BMR
BCGP-T1S067	26	28.833039915688524	1	T1	BMR
BCGP-T1S067	26	36.06670094633783	1	T1	BMR
BCGP-T1S067	26	39.80358213772833	1	T1	BMR
BCGP-T1S067	26	29.917473548473385	1	T1	BMR
BCGP-T1S067	26	32.107894723151226	1	T1	BMR
BCGP-T1S067	26	57.28332420115692	1	T1	BMR
BCGP-T1S067	26	36.861295163746064	1	T1	BMR
BCGP-T1S067	26	51.33499288017296	1	T1	BMR
BCGP-T1S067	26	48.52981209275081	1	T1	BMR
BCGP-T1S067	26	23.997641898125607	1	T1	BMR
BCGP-T1S067	26	25.69764111364298	1	T1	BMR
BCGP-T1S067	26	33.68341933746715	1	T1	BMR
BCGP-T1S067	26	22.830347423554727	1	T1	BMR
BCGP-T1S067	26	30.709598991998725	1	T1	BMR
BCGP-T1S067	26	29.447206291780827	1	T1	BMR
BCGP-T1S067	26	22.363309241970146	1	T1	BMR
BCGP-T1S067	26	62.367036590376486	1	T1	BMR
BCGP-T1S067	26	32.80967889617258	1	T1	BMR
BCGP-T1S067	26	35.70354524144448	1	T1	BMR
BCGP-T1S067	26	37.809305986781645	1	T1	BMR
BCGP-T1S067	26	38.036166144511256	1	T1	BMR
BCGP-T1S067	26	30.571088572372805	1	T1	BMR
BCGP-T1S067	26	24.58412209865502	1	T1	BMR
BCGP-T1S067	26	33.81119795749726	1	T1	BMR
BCGP-T1S067	26	42.024776290209566	1	T1	BMR
BCGP-T1S067	26	54.690218444380555	1	T1	BMR
BCGP-T1S067	26	1.8707101571786222	1	T1	BMR
BCGP-T1S067	26	35.29356148762042	1	T1	BMR
BCGP-T1S067	26	32.34105023095179	1	T1	BMR
BCGP-T1S067	26	54.988242305262546	1	T1	BMR
BCGP-T1S067	26	32.92165067596903	1	T1	BMR
BCGP-T1S067	26	35.82911252438476	1	T1	BMR
BCGP-T1S067	26	50.14675435149724	1	T1	BMR
BCGP-T1S067	26	20.920562530057204	1	T1	BMR
BCGP-T1S067	26	41.34588999196246	1	T1	BMR
BCGP-T1S067	26	23.19535770704632	1	T1	BMR
BCGP-T1S067	26	25.922310023366087	1	T1	BMR
BCGP-T1S067	26	35.08843976440817	1	T1	BMR
BCGP-T1S067	26	24.79748153889159	1	T1	BMR
BCGP-T1S067	26	45.946808991097754	1	T1	BMR
BCGP-T1S067	26	18.114766962655633	1	T1	BMR
BCGP-T1S067	26	53.26742301132566	1	T1	BMR
BCGP-T1S067	26	54.25716851788089	1	T1	BMR
BCGP-T1S067	26	43.60608985202639	1	T1	BMR
BCGP-T1S067	26	35.38746597776539	1	T1	BMR
BCGP-T1S067	26	25.62377011085178	1	T1	BMR
BCGP-T1S067	26	26.834274830259556	1	T1	BMR
BCGP-T1S067	26	21.48196882961359	1	T1	BMR
BCGP-T1S067	26	29.31408602157545	1	T1	BMR
BCGP-T1S067	26	25.156562691021033	1	T1	BMR
BCGP-T1S067	26	41.506942060498034	1	T1	BMR
BCGP-T1S067	26	46.48999414058015	1	T1	BMR
BCGP-T1S067	26	22.440636132741954	1	T1	BMR
BCGP-T1S067	26	42.21727684564541	1	T1	BMR
BCGP-T1S067	26	26.170939543410892	1	T1	BMR
BCGP-T1S067	26	43.93868200210353	1	T1	BMR
BCGP-T1S067	26	22.470243183287874	1	T1	BMR
BCGP-T1S067	26	6.823834740868525	1	T1	BMR
BCGP-T1S067	26	33.55515281736611	1	T1	BMR
BCGP-T1S067	26	32.13313129916211	1	T1	BMR
BCGP-T1S047	25	18.572696861554064	0	T1	BMR
BCGP-T1S047	25	42.9083485722338	0	T1	BMR
BCGP-T1S047	25	38.47423502838328	0	T1	BMR
BCGP-T1S047	25	34.886274579518094	0	T1	BMR
BCGP-T1S047	25	51.55488932365754	0	T1	BMR
BCGP-T1S047	25	37.93925288186785	0	T1	BMR
BCGP-T1S047	25	47.4733412321454	0	T1	BMR
BCGP-T1S047	25	35.75264112112645	0	T1	BMR
BCGP-T1S047	25	47.252956266267134	0	T1	BMR
BCGP-T1S047	25	41.82218846342735	0	T1	BMR
BCGP-T1S047	25	32.06905687150221	0	T1	BMR
BCGP-T1S047	25	36.09206091756128	0	T1	BMR
BCGP-T1S047	25	54.62636982282127	0	T1	BMR
BCGP-T1S047	25	49.88580254111924	0	T1	BMR
BCGP-T1S047	25	14.417143585454177	0	T1	BMR
BCGP-T1S047	25	39.07891961195126	0	T1	BMR
BCGP-T1S047	25	22.30794516703443	0	T1	BMR
BCGP-T1S047	25	33.202152383852955	0	T1	BMR
BCGP-T1S047	25	44.26867765895931	0	T1	BMR
BCGP-T1S047	25	45.14104504301166	0	T1	BMR
BCGP-T1S047	25	41.555618981588495	0	T1	BMR
BCGP-T1S047	25	51.67330839445577	0	T1	BMR
BCGP-T1S047	25	25.99002716529979	0	T1	BMR
BCGP-T1S047	25	28.720455664935294	0	T1	BMR
BCGP-T1S047	25	50.610581351339945	0	T1	BMR
BCGP-T1S047	25	38.889077228035895	0	T1	BMR
BCGP-T1S047	25	43.94557991158189	0	T1	BMR
BCGP-T1S047	25	47.234258645717134	0	T1	BMR
BCGP-T1S047	25	34.02886467115772	0	T1	BMR
BCGP-T1S047	25	28.05093310163139	0	T1	BMR
BCGP-T1S047	25	38.7710182406708	0	T1	BMR
BCGP-T1S047	25	40.53330084792047	0	T1	BMR
BCGP-T1S047	25	14.225093524100968	0	T1	BMR
BCGP-T1S047	25	44.993720242223624	0	T1	BMR
BCGP-T1S047	25	32.695867070079075	0	T1	BMR
BCGP-T1S047	25	35.57669085121981	0	T1	BMR
BCGP-T1S047	25	42.11497569839773	0	T1	BMR
BCGP-T1S047	25	53.325289430718094	0	T1	BMR
BCGP-T1S047	25	26.47658475190557	0	T1	BMR
BCGP-T1S047	25	43.63779407994961	0	T1	BMR
BCGP-T1S047	25	16.527569720800212	0	T1	BMR
BCGP-T1S047	25	40.287711801458904	0	T1	BMR
BCGP-T1S047	25	30.0407129804013	0	T1	BMR
BCGP-T1S047	25	21.333926765139342	0	T1	BMR
BCGP-T1S047	25	34.36033311334482	0	T1	BMR
BCGP-T1S047	25	33.01254219734724	0	T1	BMR
BCGP-T1S047	25	45.01314470860427	0	T1	BMR
BCGP-T1S047	25	52.026031528771156	0	T1	BMR
BCGP-T1S047	25	37.34277455988528	0	T1	BMR
BCGP-T1S047	25	43.04237500030663	0	T1	BMR
BCGP-T1S047	25	14.732791035526242	0	T1	BMR
BCGP-T1S047	25	49.42683456152314	0	T1	BMR
BCGP-T1S047	25	18.38364014162631	0	T1	BMR
BCGP-T1S047	25	33.47445115382356	0	T1	BMR
BCGP-T1S047	25	49.67698461764544	0	T1	BMR
BCGP-T1S047	25	30.884372979792843	0	T1	BMR
BCGP-T1S047	25	27.626453900655928	0	T1	BMR
BCGP-T1S047	25	43.03702494491055	0	T1	BMR
BCGP-T1S047	25	58.81428454963617	0	T1	BMR
BCGP-T1S047	25	54.53952428301299	0	T1	BMR
BCGP-T1S047	25	35.96320810777755	0	T1	BMR
BCGP-T1S047	25	34.05531246907639	0	T1	BMR
BCGP-T1S047	25	39.04032175324552	0	T1	BMR
BCGP-T1S047	25	49.890197703428306	0	T1	BMR
BCGP-T1S047	25	34.206491313475546	0	T1	BMR
BCGP-T1S047	25	31.827735164939263	0	T1	BMR
BCGP-T1S047	25	39.68063137680513	0	T1	BMR
BCGP-T1S047	25	42.661240918586714	0	T1	BMR
BCGP-T1S047	25	41.824668789500016	0	T1	BMR
BCGP-T1S047	25	44.655626660121754	0	T1	BMR
BCGP-T1S047	25	42.15084403544115	0	T1	BMR
BCGP-T1S047	25	40.330451823205316	0	T1	BMR
BCGP-T1S047	25	30.721923719510368	0	T1	BMR
BCGP-T1S047	25	30.822512424301028	0	T1	BMR
BCGP-T1S047	25	30.07209558952623	0	T1	BMR
BCGP-T1S047	25	45.83418822452191	0	T1	BMR
BCGP-T1S047	25	50.34824817054973	0	T1	BMR
BCGP-T1S047	25	35.25646731312695	0	T1	BMR
BCGP-T1S047	25	59.357122633738086	0	T1	BMR
BCGP-T1S047	25	23.963241301934296	0	T1	BMR
BCGP-T1S047	25	34.399556759845716	0	T1	BMR
BCGP-T1S047	25	38.85989380920895	0	T1	BMR
BCGP-T1S047	25	33.55089504223024	0	T1	BMR
BCGP-T1S047	25	37.03406234383218	0	T1	BMR
BCGP-T1S047	25	36.84132107999263	0	T1	BMR
BCGP-T1S047	25	31.637872446857777	0	T1	BMR
BCGP-T1S047	25	43.58971499055112	0	T1	BMR
BCGP-T1S047	25	37.31602515996664	0	T1	BMR
BCGP-T1S047	25	36.1689057663243	0	T1	BMR
BCGP-T1S047	25	48.24727918383328	0	T1	BMR
BCGP-T1S047	25	28.451519215839006	0	T1	BMR
BCGP-T1S047	25	10.692477518558954	0	T1	BMR
BCGP-T1S047	25	33.22823202111163	0	T1	BMR
BCGP-T1S047	25	43.7240706643155	0	T1	BMR
BCGP-T1S047	25	44.567851652472115	0	T1	BMR
BCGP-T1S047	25	40.7366576080016	0	T1	BMR
BCGP-T1S047	25	38.24166022508857	0	T1	BMR
BCGP-T1S047	25	37.93885271601593	0	T1	BMR
BCGP-T1S047	25	41.83356283506261	0	T1	BMR
BCGP-T1S047	25	32.79877907450441	0	T1	BMR
BCGP-T1S061	21	36.18574477164984	0	T1	BMR
BCGP-T1S061	21	45.5033676645698	0	T1	BMR
BCGP-T1S061	21	17.077513605735025	0	T1	BMR
BCGP-T1S061	21	30.73784700861422	0	T1	BMR
BCGP-T1S061	21	22.337230889097746	0	T1	BMR
BCGP-T1S061	21	35.785416472545	0	T1	BMR
BCGP-T1S061	21	46.880827994672345	0	T1	BMR
BCGP-T1S061	21	40.403269643417765	0	T1	BMR
BCGP-T1S061	21	44.66175213932568	0	T1	BMR
BCGP-T1S061	21	22.629074479829864	0	T1	BMR
BCGP-T1S061	21	47.927630818600214	0	T1	BMR
BCGP-T1S061	21	44.461566206722985	0	T1	BMR
BCGP-T1S061	21	29.555658865939503	0	T1	BMR
BCGP-T1S061	21	37.86802812239015	0	T1	BMR
BCGP-T1S061	21	28.383322844258657	0	T1	BMR
BCGP-T1S061	21	42.17408413330492	0	T1	BMR
BCGP-T1S061	21	42.72835485036536	0	T1	BMR
BCGP-T1S061	21	40.78171096486335	0	T1	BMR
BCGP-T1S061	21	33.53908040087773	0	T1	BMR
BCGP-T1S061	21	43.46253906373256	0	T1	BMR
BCGP-T1S061	21	48.50855519712126	0	T1	BMR
BCGP-T1S061	21	33.13637872758369	0	T1	BMR
BCGP-T1S061	21	37.02908922265376	0	T1	BMR
BCGP-T1S061	21	29.1051239830141	0	T1	BMR
BCGP-T1S061	21	53.39890817326289	0	T1	BMR
BCGP-T1S061	21	56.64555142345134	0	T1	BMR
BCGP-T1S061	21	23.006682490461074	0	T1	BMR
BCGP-T1S061	21	17.48961218436918	0	T1	BMR
BCGP-T1S061	21	36.22985225087233	0	T1	BMR
BCGP-T1S061	21	38.60315542735174	0	T1	BMR
BCGP-T1S061	21	34.51214149062359	0	T1	BMR
BCGP-T1S061	21	34.046831560980635	0	T1	BMR
BCGP-T1S061	21	37.04610720377133	0	T1	BMR
BCGP-T1S061	21	28.56200778435734	0	T1	BMR
BCGP-T1S061	21	30.872216225225788	0	T1	BMR
BCGP-T1S061	21	51.804938465566096	0	T1	BMR
BCGP-T1S061	21	34.580731087009596	0	T1	BMR
BCGP-T1S061	21	35.5792407800818	0	T1	BMR
BCGP-T1S061	21	40.316337167437425	0	T1	BMR
BCGP-T1S061	21	40.28825202133225	0	T1	BMR
BCGP-T1S061	21	31.343132857384973	0	T1	BMR
BCGP-T1S061	21	38.38486932117896	0	T1	BMR
BCGP-T1S061	21	28.976572745502494	0	T1	BMR
BCGP-T1S061	21	48.667994663569395	0	T1	BMR
BCGP-T1S061	21	32.74942050878817	0	T1	BMR
BCGP-T1S061	21	37.193597809555335	0	T1	BMR
BCGP-T1S061	21	29.493418907736256	0	T1	BMR
BCGP-T1S061	21	45.90939752758502	0	T1	BMR
BCGP-T1S061	21	51.471857569628696	0	T1	BMR
BCGP-T1S061	21	41.36459073886852	0	T1	BMR
BCGP-T1S061	21	43.0335812943797	0	T1	BMR
BCGP-T1S061	21	35.56003937056982	0	T1	BMR
BCGP-T1S061	21	53.675528883987646	0	T1	BMR
BCGP-T1S061	21	38.08760651973681	0	T1	BMR
BCGP-T1S061	21	27.86057975976041	0	T1	BMR
BCGP-T1S061	21	30.20530027627962	0	T1	BMR
BCGP-T1S061	21	42.844368665488474	0	T1	BMR
BCGP-T1S061	21	31.63466366282688	0	T1	BMR
BCGP-T1S061	21	37.73466731943037	0	T1	BMR
BCGP-T1S061	21	58.38400310449525	0	T1	BMR
BCGP-T1S061	21	10.55734486109749	0	T1	BMR
BCGP-T1S061	21	37.68848167289446	0	T1	BMR
BCGP-T1S061	21	28.777700229150405	0	T1	BMR
BCGP-T1S061	21	53.32287905015306	0	T1	BMR
BCGP-T1S061	21	36.94920710960468	0	T1	BMR
BCGP-T1S061	21	40.24777675279884	0	T1	BMR
BCGP-T1S061	21	45.45379840045012	0	T1	BMR
BCGP-T1S061	21	36.28831923583809	0	T1	BMR
BCGP-T1S061	21	23.31465738879865	0	T1	BMR
BCGP-T1S061	21	14.519376980245054	0	T1	BMR
BCGP-T1S061	21	23.90596963337927	0	T1	BMR
BCGP-T1S061	21	28.24124432420921	0	T1	BMR
BCGP-T1S061	21	38.880519997651426	0	T1	BMR
BCGP-T1S061	21	42.927546369953276	0	T1	BMR
BCGP-T1S061	21	40.92785119656791	0	T1	BMR
BCGP-T1S061	21	33.05789236938278	0	T1	BMR
BCGP-T1S061	21	39.98800135542265	0	T1	BMR
BCGP-T1S061	21	32.49067253790462	0	T1	BMR
BCGP-T1S061	21	42.30999685806133	0	T1	BMR
BCGP-T1S061	21	47.483490617925796	0	T1	BMR
BCGP-T1S061	21	18.09410395117601	0	T1	BMR
BCGP-T1S061	21	35.59387918692596	0	T1	BMR
BCGP-T1S061	21	62.16477979818394	0	T1	BMR
BCGP-T1S061	21	32.119329946200985	0	T1	BMR
BCGP-T1S061	21	14.069500296537239	0	T1	BMR
BCGP-T1S061	21	21.989552559519343	0	T1	BMR
BCGP-T1S061	21	40.4604779685464	0	T1	BMR
BCGP-T1S061	21	35.0133583461043	0	T1	BMR
BCGP-T1S061	21	47.29622819399456	0	T1	BMR
BCGP-T1S061	21	35.78189964042548	0	T1	BMR
BCGP-T1S061	21	36.303934323102425	0	T1	BMR
BCGP-T1S061	21	36.144631747057524	0	T1	BMR
BCGP-T1S061	21	21.008612720144743	0	T1	BMR
BCGP-T1S061	21	51.12210905107123	0	T1	BMR
BCGP-T1S061	21	37.17392970239463	0	T1	BMR
BCGP-T1S061	21	51.12299098579829	0	T1	BMR
BCGP-T1S061	21	39.449398092857564	0	T1	BMR
BCGP-T1S061	21	36.070312007968454	0	T1	BMR
BCGP-T1S061	21	28.653621553942305	0	T1	BMR
BCGP-T1S061	21	40.28832549180942	0	T1	BMR
BCGP-T1S054	24	7.275843057652879	1	T1	BMR
BCGP-T1S054	24	41.440006803259486	1	T1	BMR
BCGP-T1S054	24	25.51411631418638	1	T1	BMR
BCGP-T1S054	24	17.1415141624138	1	T1	BMR
BCGP-T1S054	24	25.714216227005913	1	T1	BMR
BCGP-T1S054	24	14.236102917554883	1	T1	BMR
BCGP-T1S054	24	34.00711052456626	1	T1	BMR
BCGP-T1S054	24	26.026836713130034	1	T1	BMR
BCGP-T1S054	24	25.87282253429453	1	T1	BMR
BCGP-T1S054	24	27.459519696093416	1	T1	BMR
BCGP-T1S054	24	30.359020280043147	1	T1	BMR
BCGP-T1S054	24	21.289053491961784	1	T1	BMR
BCGP-T1S054	24	38.99895404017227	1	T1	BMR
BCGP-T1S054	24	34.252663710716156	1	T1	BMR
BCGP-T1S054	24	17.54522904139906	1	T1	BMR
BCGP-T1S054	24	13.669651069979562	1	T1	BMR
BCGP-T1S054	24	6.12527730523886	1	T1	BMR
BCGP-T1S054	24	17.688459261260103	1	T1	BMR
BCGP-T1S054	24	16.24009240745195	1	T1	BMR
BCGP-T1S054	24	34.13040646714164	1	T1	BMR
BCGP-T1S054	24	50.198041825855114	1	T1	BMR
BCGP-T1S054	24	16.463145756922145	1	T1	BMR
BCGP-T1S054	24	35.933800785584346	1	T1	BMR
BCGP-T1S054	24	37.3801242114598	1	T1	BMR
BCGP-T1S054	24	20.748128556911066	1	T1	BMR
BCGP-T1S054	24	24.71516506250502	1	T1	BMR
BCGP-T1S054	24	11.353980504729947	1	T1	BMR
BCGP-T1S054	24	37.67911542617433	1	T1	BMR
BCGP-T1S054	24	26.333068408847247	1	T1	BMR
BCGP-T1S054	24	13.664665202569964	1	T1	BMR
BCGP-T1S054	24	33.53176982715043	1	T1	BMR
BCGP-T1S054	24	7.861869427970694	1	T1	BMR
BCGP-T1S054	24	23.8067886765408	1	T1	BMR
BCGP-T1S054	24	22.10205698420071	1	T1	BMR
BCGP-T1S054	24	34.44237382404528	1	T1	BMR
BCGP-T1S054	24	7.432006257033777	1	T1	BMR
BCGP-T1S054	24	27.57836452122203	1	T1	BMR
BCGP-T1S054	24	13.702574246071183	1	T1	BMR
BCGP-T1S054	24	4.640803537949649	1	T1	BMR
BCGP-T1S054	24	41.79393959644514	1	T1	BMR
BCGP-T1S054	24	32.444255432064914	1	T1	BMR
BCGP-T1S054	24	18.898742350250057	1	T1	BMR
BCGP-T1S054	24	26.936705447545588	1	T1	BMR
BCGP-T1S054	24	25.320109769791504	1	T1	BMR
BCGP-T1S054	24	17.60370236255005	1	T1	BMR
BCGP-T1S054	24	30.186397180418897	1	T1	BMR
BCGP-T1S054	24	26.128241418153365	1	T1	BMR
BCGP-T1S054	24	36.297074212245235	1	T1	BMR
BCGP-T1S054	24	52.17403515542298	1	T1	BMR
BCGP-T1S054	24	25.410408762032098	1	T1	BMR
BCGP-T1S054	24	20.994105721766786	1	T1	BMR
BCGP-T1S054	24	24.722026781145725	1	T1	BMR
BCGP-T1S054	24	8.62593282999484	1	T1	BMR
BCGP-T1S054	24	32.71256738362109	1	T1	BMR
BCGP-T1S054	24	33.59974767751189	1	T1	BMR
BCGP-T1S054	24	37.381296578613856	1	T1	BMR
BCGP-T1S054	24	10.73488325498072	1	T1	BMR
BCGP-T1S054	24	28.77706720165193	1	T1	BMR
BCGP-T1S054	24	6.41707815569404	1	T1	BMR
BCGP-T1S054	24	18.7045957351246	1	T1	BMR
BCGP-T1S054	24	29.643101687224384	1	T1	BMR
BCGP-T1S054	24	44.104018750999614	1	T1	BMR
BCGP-T1S054	24	14.928650956910754	1	T1	BMR
BCGP-T1S054	24	21.255544777391925	1	T1	BMR
BCGP-T1S054	24	26.57008607593146	1	T1	BMR
BCGP-T1S054	24	23.038022310503003	1	T1	BMR
BCGP-T1S054	24	17.90753182397265	1	T1	BMR
BCGP-T1S054	24	42.17347891712759	1	T1	BMR
BCGP-T1S054	24	29.60699951704212	1	T1	BMR
BCGP-T1S054	24	20.64194020536725	1	T1	BMR
BCGP-T1S054	24	19.011431042943414	1	T1	BMR
BCGP-T1S054	24	19.33233404516086	1	T1	BMR
BCGP-T1S054	24	33.08391910249932	1	T1	BMR
BCGP-T1S054	24	28.105281844292914	1	T1	BMR
BCGP-T1S054	24	29.87084975988073	1	T1	BMR
BCGP-T1S054	24	19.567872087731672	1	T1	BMR
BCGP-T1S054	24	2.468974458718254	1	T1	BMR
BCGP-T1S054	24	15.284934957022717	1	T1	BMR
BCGP-T1S054	24	32.81092949893658	1	T1	BMR
BCGP-T1S054	24	32.08808567424874	1	T1	BMR
BCGP-T1S054	24	25.371429487772296	1	T1	BMR
BCGP-T1S054	24	38.184491256532986	1	T1	BMR
BCGP-T1S054	24	5.97812318351699	1	T1	BMR
BCGP-T1S054	24	34.99939743020115	1	T1	BMR
BCGP-T1S054	24	16.358436883056157	1	T1	BMR
BCGP-T1S054	24	22.025099278911647	1	T1	BMR
BCGP-T1S054	24	33.40176729677049	1	T1	BMR
BCGP-T1S054	24	21.816160293183078	1	T1	BMR
BCGP-T1S054	24	32.26070257426314	1	T1	BMR
BCGP-T1S054	24	13.275829248626135	1	T1	BMR
BCGP-T1S054	24	25.975093485609484	1	T1	BMR
BCGP-T1S054	24	17.055819726745142	1	T1	BMR
BCGP-T1S054	24	23.75434832197767	1	T1	BMR
BCGP-T1S054	24	35.269337250862705	1	T1	BMR
BCGP-T1S054	24	19.13594818873806	1	T1	BMR
BCGP-T1S054	24	20.409175030732957	1	T1	BMR
BCGP-T1S054	24	13.855581048926279	1	T1	BMR
BCGP-T1S054	24	22.263391962489766	1	T1	BMR
BCGP-T1S054	24	34.93351183801236	1	T1	BMR
BCGP-T1S054	24	12.776457601612005	1	T1	BMR
BCGP-T2S046	20	29.03007753821404	1	T2	Placebo
BCGP-T2S046	20	32.48974842008103	1	T2	Placebo
BCGP-T2S046	20	35.0357420180948	1	T2	Placebo
BCGP-T2S046	20	32.23558565064571	1	T2	Placebo
BCGP-T2S046	20	36.88822448247096	1	T2	Placebo
BCGP-T2S046	20	31.884267074196995	1	T2	Placebo
BCGP-T2S046	20	12.545637464894014	1	T2	Placebo
BCGP-T2S046	20	41.146944500715506	1	T2	Placebo
BCGP-T2S046	20	31.99906827731136	1	T2	Placebo
BCGP-T2S046	20	36.840209304826125	1	T2	Placebo
BCGP-T2S046	20	38.77188081802414	1	T2	Placebo
BCGP-T2S046	20	37.08567556626734	1	T2	Placebo
BCGP-T2S046	20	29.616823768165833	1	T2	Placebo
BCGP-T2S046	20	28.419114394839188	1	T2	Placebo
BCGP-T2S046	20	33.085585300439625	1	T2	Placebo
BCGP-T2S046	20	33.08792247961509	1	T2	Placebo
BCGP-T2S046	20	27.613880919383785	1	T2	Placebo
BCGP-T2S046	20	15.935737275006524	1	T2	Placebo
BCGP-T2S046	20	24.264674006065352	1	T2	Placebo
BCGP-T2S046	20	32.08617716115992	1	T2	Placebo
BCGP-T2S046	20	24.358292792029566	1	T2	Placebo
BCGP-T2S046	20	40.13683498473999	1	T2	Placebo
BCGP-T2S046	20	41.302595753953426	1	T2	Placebo
BCGP-T2S046	20	31.277146522240127	1	T2	Placebo
BCGP-T2S046	20	18.804340477713804	1	T2	Placebo
BCGP-T2S046	20	20.21624089089436	1	T2	Placebo
BCGP-T2S046	20	27.451454945316918	1	T2	Placebo
BCGP-T2S046	20	32.95005638764079	1	T2	Placebo
BCGP-T2S046	20	32.72583160766509	1	T2	Placebo
BCGP-T2S046	20	26.212040801800747	1	T2	Placebo
BCGP-T2S046	20	38.379006776105726	1	T2	Placebo
BCGP-T2S046	20	41.155130805898196	1	T2	Placebo
BCGP-T2S046	20	30.605172255084657	1	T2	Placebo
BCGP-T2S046	20	9.632848365479163	1	T2	Placebo
BCGP-T2S046	20	39.724869399715594	1	T2	Placebo
BCGP-T2S046	20	15.405531158533819	1	T2	Placebo
BCGP-T2S046	20	24.480508169911328	1	T2	Placebo
BCGP-T2S046	20	17.09045309545483	1	T2	Placebo
BCGP-T2S046	20	10.28234819012045	1	T2	Placebo
BCGP-T2S046	20	19.250246507218513	1	T2	Placebo
BCGP-T2S046	20	28.45942682043956	1	T2	Placebo
BCGP-T2S046	20	46.840180829373274	1	T2	Placebo
BCGP-T2S046	20	23.242481327982453	1	T2	Placebo
BCGP-T2S046	20	20.848843297301993	1	T2	Placebo
BCGP-T2S046	20	8.307492728279229	1	T2	Placebo
BCGP-T2S046	20	37.45665908332804	1	T2	Placebo
BCGP-T2S046	20	39.91439117359806	1	T2	Placebo
BCGP-T2S046	20	31.98663669420433	1	T2	Placebo
BCGP-T2S046	20	28.101335004374146	1	T2	Placebo
BCGP-T2S046	20	37.54767028021196	1	T2	Placebo
BCGP-T2S046	20	37.348652961911206	1	T2	Placebo
BCGP-T2S046	20	21.511415587087164	1	T2	Placebo
BCGP-T2S046	20	26.35916170366585	1	T2	Placebo
BCGP-T2S046	20	36.76598669582656	1	T2	Placebo
BCGP-T2S046	20	24.947029073099063	1	T2	Placebo
BCGP-T2S046	20	32.532531640692156	1	T2	Placebo
BCGP-T2S046	20	24.22878571286096	1	T2	Placebo
BCGP-T2S046	20	32.25540219962727	1	T2	Placebo
BCGP-T2S046	20	28.46346357546593	1	T2	Placebo
BCGP-T2S046	20	51.661333520078806	1	T2	Placebo
BCGP-T2S046	20	28.508525495823278	1	T2	Placebo
BCGP-T2S046	20	23.586716930460057	1	T2	Placebo
BCGP-T2S046	20	19.830967447917367	1	T2	Placebo
BCGP-T2S046	20	34.18340323185393	1	T2	Placebo
BCGP-T2S046	20	34.84286733640181	1	T2	Placebo
BCGP-T2S046	20	37.663056357463056	1	T2	Placebo
BCGP-T2S046	20	36.150035370491	1	T2	Placebo
BCGP-T2S046	20	27.803184964600575	1	T2	Placebo
BCGP-T2S046	20	23.048295937883584	1	T2	Placebo
BCGP-T2S046	20	9.999550355917943	1	T2	Placebo
BCGP-T2S046	20	38.50187309014697	1	T2	Placebo
BCGP-T2S046	20	23.059248708085025	1	T2	Placebo
BCGP-T2S046	20	27.6589427402058	1	T2	Placebo
BCGP-T2S046	20	32.93224930252653	1	T2	Placebo
BCGP-T2S046	20	27.198623212608677	1	T2	Placebo
BCGP-T2S046	20	43.193762253223866	1	T2	Placebo
BCGP-T2S046	20	35.58038486644768	1	T2	Placebo
BCGP-T2S046	20	38.40110188779637	1	T2	Placebo
BCGP-T2S046	20	19.012411582088014	1	T2	Placebo
BCGP-T2S046	20	25.569417062624005	1	T2	Placebo
BCGP-T2S046	20	30.28311211830198	1	T2	Placebo
BCGP-T2S046	20	14.532595910945965	1	T2	Placebo
BCGP-T2S046	20	22.431255295998273	1	T2	Placebo
BCGP-T2S046	20	22.532301443749216	1	T2	Placebo
BCGP-T2S046	20	38.39498825913518	1	T2	Placebo
BCGP-T2S046	20	28.58064854258935	1	T2	Placebo
BCGP-T2S046	20	24.717171005108018	1	T2	Placebo
BCGP-T2S046	20	30.361596379513262	1	T2	Placebo
BCGP-T2S046	20	22.208261780205916	1	T2	Placebo
BCGP-T2S046	20	38.340993785189944	1	T2	Placebo
BCGP-T2S046	20	30.976320739418117	1	T2	Placebo
BCGP-T2S046	20	24.017730929043047	1	T2	Placebo
BCGP-T2S046	20	35.05017851196924	1	T2	Placebo
BCGP-T2S046	20	29.530246439798816	1	T2	Placebo
BCGP-T2S046	20	28.094397193683523	1	T2	Placebo
BCGP-T2S046	20	27.27992513886894	1	T2	Placebo
BCGP-T2S046	20	21.64355174990139	1	T2	Placebo
BCGP-T2S046	20	24.105799721044235	1	T2	Placebo
BCGP-T2S046	20	29.496923778302914	1	T2	Placebo
BCGP-T2S046	20	29.092134525105198	1	T2	Placebo
BCGP-T2S080	26	40.218546581464395	0	T2	Placebo
BCGP-T2S080	26	45.89163298540549	0	T2	Placebo
BCGP-T2S080	26	31.448753419141614	0	T2	Placebo
BCGP-T2S080	26	26.463998212813216	0	T2	Placebo
BCGP-T2S080	26	37.26707648495673	0	T2	Placebo
BCGP-T2S080	26	31.898447464998007	0	T2	Placebo
BCGP-T2S080	26	30.98895962066142	0	T2	Placebo
BCGP-T2S080	26	34.92662657670545	0	T2	Placebo
BCGP-T2S080	26	30.65168442995163	0	T2	Placebo
BCGP-T2S080	26	17.016018586437887	0	T2	Placebo
BCGP-T2S080	26	37.588997732121335	0	T2	Placebo
BCGP-T2S080	26	46.46600994304746	0	T2	Placebo
BCGP-T2S080	26	33.9181405811081	0	T2	Placebo
BCGP-T2S080	26	32.88451719452123	0	T2	Placebo
BCGP-T2S080	26	40.35713966225387	0	T2	Placebo
BCGP-T2S080	26	25.190767795217383	0	T2	Placebo
BCGP-T2S080	26	20.04528583208554	0	T2	Placebo
BCGP-T2S080	26	28.099747604108025	0	T2	Placebo
BCGP-T2S080	26	38.04844143872118	0	T2	Placebo
BCGP-T2S080	26	30.529964721144903	0	T2	Placebo
BCGP-T2S080	26	30.609477922917172	0	T2	Placebo
BCGP-T2S080	26	34.35814871640041	0	T2	Placebo
BCGP-T2S080	26	56.069819326719454	0	T2	Placebo
BCGP-T2S080	26	34.640036074573715	0	T2	Placebo
BCGP-T2S080	26	12.935220298225511	0	T2	Placebo
BCGP-T2S080	26	13.73500410091262	0	T2	Placebo
BCGP-T2S080	26	46.07807610976987	0	T2	Placebo
BCGP-T2S080	26	13.694417655417622	0	T2	Placebo
BCGP-T2S080	26	60.23560743096574	0	T2	Placebo
BCGP-T2S080	26	47.67857578014187	0	T2	Placebo
BCGP-T2S080	26	37.49030796216214	0	T2	Placebo
BCGP-T2S080	26	19.89643842414023	0	T2	Placebo
BCGP-T2S080	26	37.12777347838663	0	T2	Placebo
BCGP-T2S080	26	38.02893648112402	0	T2	Placebo
BCGP-T2S080	26	42.37045122540118	0	T2	Placebo
BCGP-T2S080	26	46.14185922034792	0	T2	Placebo
BCGP-T2S080	26	22.965228055226486	0	T2	Placebo
BCGP-T2S080	26	43.61901785356152	0	T2	Placebo
BCGP-T2S080	26	28.407468794338744	0	T2	Placebo
BCGP-T2S080	26	19.79323101647097	0	T2	Placebo
BCGP-T2S080	26	33.784119095829944	0	T2	Placebo
BCGP-T2S080	26	46.51226414738228	0	T2	Placebo
BCGP-T2S080	26	26.210481177203423	0	T2	Placebo
BCGP-T2S080	26	46.45075065640912	0	T2	Placebo
BCGP-T2S080	26	36.133250965591415	0	T2	Placebo
BCGP-T2S080	26	38.83057810559237	0	T2	Placebo
BCGP-T2S080	26	37.297959352250054	0	T2	Placebo
BCGP-T2S080	26	47.50689611004254	0	T2	Placebo
BCGP-T2S080	26	49.00583959283717	0	T2	Placebo
BCGP-T2S080	26	47.89647605529348	0	T2	Placebo
BCGP-T2S080	26	39.5641661947135	0	T2	Placebo
BCGP-T2S080	26	28.885967112575113	0	T2	Placebo
BCGP-T2S080	26	48.02568185430993	0	T2	Placebo
BCGP-T2S080	26	11.507499195506718	0	T2	Placebo
BCGP-T2S080	26	54.55719875807323	0	T2	Placebo
BCGP-T2S080	26	3.7594065324961563	0	T2	Placebo
BCGP-T2S080	26	28.614707843544064	0	T2	Placebo
BCGP-T2S080	26	29.13013063361869	0	T2	Placebo
BCGP-T2S080	26	34.14738919677116	0	T2	Placebo
BCGP-T2S080	26	43.7765493347615	0	T2	Placebo
BCGP-T2S080	26	33.09646806997525	0	T2	Placebo
BCGP-T2S080	26	35.81426305742432	0	T2	Placebo
BCGP-T2S080	26	35.134065008256314	0	T2	Placebo
BCGP-T2S080	26	37.859279674819284	0	T2	Placebo
BCGP-T2S080	26	29.403487951681875	0	T2	Placebo
BCGP-T2S080	26	46.79918211629979	0	T2	Placebo
BCGP-T2S080	26	32.123834658393655	0	T2	Placebo
BCGP-T2S080	26	45.88057270016333	0	T2	Placebo
BCGP-T2S080	26	48.414094396804146	0	T2	Placebo
BCGP-T2S080	26	50.531037671709605	0	T2	Placebo
BCGP-T2S080	26	55.852164859234655	0	T2	Placebo
BCGP-T2S080	26	31.269911178003106	0	T2	Placebo
BCGP-T2S080	26	56.68107153920149	0	T2	Placebo
BCGP-T2S080	26	41.742566022140885	0	T2	Placebo
BCGP-T2S080	26	38.13326164329255	0	T2	Placebo
BCGP-T2S080	26	41.3236490620962	0	T2	Placebo
BCGP-T2S080	26	1.446301910020857	0	T2	Placebo
BCGP-T2S080	26	34.94170680995035	0	T2	Placebo
BCGP-T2S080	26	44.15151582065024	0	T2	Placebo
BCGP-T2S080	26	40.49929057981243	0	T2	Placebo
BCGP-T2S080	26	24.864999347281355	0	T2	Placebo
BCGP-T2S080	26	30.066455371208818	0	T2	Placebo
BCGP-T2S080	26	10.699115028074955	0	T2	Placebo
BCGP-T2S080	26	51.305713578469074	0	T2	Placebo
BCGP-T2S080	26	33.52591979572374	0	T2	Placebo
BCGP-T2S080	26	32.81291014602831	0	T2	Placebo
BCGP-T2S080	26	16.246661381554823	0	T2	Placebo
BCGP-T2S080	26	48.655341754885555	0	T2	Placebo
BCGP-T2S080	26	34.8262719775433	0	T2	Placebo
BCGP-T2S080	26	14.246721720520744	0	T2	Placebo
BCGP-T2S080	26	29.145929534972737	0	T2	Placebo
BCGP-T2S080	26	26.487365800712798	0	T2	Placebo
BCGP-T2S080	26	60.14722763192029	0	T2	Placebo
BCGP-T2S080	26	38.30084304242833	0	T2	Placebo
BCGP-T2S080	26	38.32696620002734	0	T2	Placebo
BCGP-T2S080	26	24.042626953838756	0	T2	Placebo
BCGP-T2S080	26	53.088890089889034	0	T2	Placebo
BCGP-T2S080	26	35.50944409669829	0	T2	Placebo
BCGP-T2S080	26	29.46251349923774	0	T2	Placebo
BCGP-T2S080	26	46.55413112113737	0	T2	Placebo
BCGP-T2S091	26	45.07968900799973	0	T2	Placebo
BCGP-T2S091	26	36.264026197752415	0	T2	Placebo
BCGP-T2S091	26	39.637091342098444	0	T2	Placebo
BCGP-T2S091	26	30.14117537805731	0	T2	Placebo
BCGP-T2S091	26	51.02878531812716	0	T2	Placebo
BCGP-T2S091	26	63.2351482989753	0	T2	Placebo
BCGP-T2S091	26	28.837197773367553	0	T2	Placebo
BCGP-T2S091	26	58.30114531890588	0	T2	Placebo
BCGP-T2S091	26	32.79450576430917	0	T2	Placebo
BCGP-T2S091	26	36.62447065284832	0	T2	Placebo
BCGP-T2S091	26	44.667733913223465	0	T2	Placebo
BCGP-T2S091	26	51.72106116350278	0	T2	Placebo
BCGP-T2S091	26	25.273895390146023	0	T2	Placebo
BCGP-T2S091	26	18.4730919080636	0	T2	Placebo
BCGP-T2S091	26	29.381990674266845	0	T2	Placebo
BCGP-T2S091	26	32.85083226037582	0	T2	Placebo
BCGP-T2S091	26	47.76780655572585	0	T2	Placebo
BCGP-T2S091	26	19.048649766085305	0	T2	Placebo
BCGP-T2S091	26	24.840500917882892	0	T2	Placebo
BCGP-T2S091	26	26.072885907115275	0	T2	Placebo
BCGP-T2S091	26	21.869170211305903	0	T2	Placebo
BCGP-T2S091	26	42.62959812429192	0	T2	Placebo
BCGP-T2S091	26	22.41907160948374	0	T2	Placebo
BCGP-T2S091	26	26.2521598938041	0	T2	Placebo
BCGP-T2S091	26	21.33705036568813	0	T2	Placebo
BCGP-T2S091	26	27.01828698668291	0	T2	Placebo
BCGP-T2S091	26	25.342852235995586	0	T2	Placebo
BCGP-T2S091	26	18.456672152026346	0	T2	Placebo
BCGP-T2S091	26	3.7642950467614553	0	T2	Placebo
BCGP-T2S091	26	33.75642109545297	0	T2	Placebo
BCGP-T2S091	26	49.8259379343116	0	T2	Placebo
BCGP-T2S091	26	32.74040959246957	0	T2	Placebo
BCGP-T2S091	26	13.859269634323647	0	T2	Placebo
BCGP-T2S091	26	51.88191377865801	0	T2	Placebo
BCGP-T2S091	26	47.885811336275836	0	T2	Placebo
BCGP-T2S091	26	37.16393746147847	0	T2	Placebo
BCGP-T2S091	26	38.61761796323833	0	T2	Placebo
BCGP-T2S091	26	31.529801749792963	0	T2	Placebo
BCGP-T2S091	26	23.771992519495697	0	T2	Placebo
BCGP-T2S091	26	18.98319217704307	0	T2	Placebo
BCGP-T2S091	26	39.10150943868813	0	T2	Placebo
BCGP-T2S091	26	22.73942316937017	0	T2	Placebo
BCGP-T2S091	26	36.600141431570734	0	T2	Placebo
BCGP-T2S091	26	54.727203199603146	0	T2	Placebo
BCGP-T2S091	26	34.05104397749147	0	T2	Placebo
BCGP-T2S091	26	20.18465828145856	0	T2	Placebo
BCGP-T2S091	26	28.689088719714537	0	T2	Placebo
BCGP-T2S091	26	39.723081976583835	0	T2	Placebo
BCGP-T2S091	26	52.65031478618423	0	T2	Placebo
BCGP-T2S091	26	36.815581956195196	0	T2	Placebo
BCGP-T2S091	26	24.59243549545657	0	T2	Placebo
BCGP-T2S091	26	34.79214950545443	0	T2	Placebo
BCGP-T2S091	26	14.662595850282559	0	T2	Placebo
BCGP-T2S091	26	50.034684175259116	0	T2	Placebo
BCGP-T2S091	26	36.42768483586122	0	T2	Placebo
BCGP-T2S091	26	30.376052600442126	0	T2	Placebo
BCGP-T2S091	26	49.78690625102205	0	T2	Placebo
BCGP-T2S091	26	28.40753469776256	0	T2	Placebo
BCGP-T2S091	26	44.584132510912404	0	T2	Placebo
BCGP-T2S091	26	29.248439861467133	0	T2	Placebo
BCGP-T2S091	26	47.780434105785815	0	T2	Placebo
BCGP-T2S091	26	25.034246138348454	0	T2	Placebo
BCGP-T2S091	26	39.31546012057538	0	T2	Placebo
BCGP-T2S091	26	31.174767579314505	0	T2	Placebo
BCGP-T2S091	26	36.04796070986905	0	T2	Placebo
BCGP-T2S091	26	40.78649613291141	0	T2	Placebo
BCGP-T2S091	26	44.045337169740186	0	T2	Placebo
BCGP-T2S091	26	35.757351406400886	0	T2	Placebo
BCGP-T2S091	26	44.66234780164931	0	T2	Placebo
BCGP-T2S091	26	46.050302955159495	0	T2	Placebo
BCGP-T2S091	26	24.57889503508925	0	T2	Placebo
BCGP-T2S091	26	26.627039390541235	0	T2	Placebo
BCGP-T2S091	26	43.361831829608896	0	T2	Placebo
BCGP-T2S091	26	50.813919662406235	0	T2	Placebo
BCGP-T2S091	26	44.92180371381641	0	T2	Placebo
BCGP-T2S091	26	30.290516132003784	0	T2	Placebo
BCGP-T2S091	26	45.83916018582537	0	T2	Placebo
BCGP-T2S091	26	36.96535043361436	0	T2	Placebo
BCGP-T2S091	26	33.215521257531606	0	T2	Placebo
BCGP-T2S091	26	48.72297308135849	0	T2	Placebo
BCGP-T2S091	26	38.72487903784594	0	T2	Placebo
BCGP-T2S091	26	27.432184925547535	0	T2	Placebo
BCGP-T2S091	26	32.95457444983399	0	T2	Placebo
BCGP-T2S091	26	60.853048766287486	0	T2	Placebo
BCGP-T2S091	26	36.01188235532269	0	T2	Placebo
BCGP-T2S091	26	35.33530628634903	0	T2	Placebo
BCGP-T2S091	26	35.94062976801672	0	T2	Placebo
BCGP-T2S091	26	21.460216824305128	0	T2	Placebo
BCGP-T2S091	26	46.279004460569105	0	T2	Placebo
BCGP-T2S091	26	41.69917392957422	0	T2	Placebo
BCGP-T2S091	26	40.83862872935493	0	T2	Placebo
BCGP-T2S091	26	46.65856207845148	0	T2	Placebo
BCGP-T2S091	26	32.76817346154975	0	T2	Placebo
BCGP-T2S091	26	32.97873553200529	0	T2	Placebo
BCGP-T2S091	26	34.65651065395728	0	T2	Placebo
BCGP-T2S091	26	47.508004495830015	0	T2	Placebo
BCGP-T2S091	26	31.290878660083862	0	T2	Placebo
BCGP-T2S091	26	24.674470146169515	0	T2	Placebo
BCGP-T2S091	26	24.98666361900308	0	T2	Placebo
BCGP-T2S091	26	36.64271298908649	0	T2	Placebo
BCGP-T2S068	22	44.74624759864452	1	T2	Placebo
BCGP-T2S068	22	34.40863586958893	1	T2	Placebo
BCGP-T2S068	22	41.68798433243335	1	T2	Placebo
BCGP-T2S068	22	48.47801171710725	1	T2	Placebo
BCGP-T2S068	22	43.028982664681784	1	T2	Placebo
BCGP-T2S068	22	36.09364184070564	1	T2	Placebo
BCGP-T2S068	22	23.9925671063044	1	T2	Placebo
BCGP-T2S068	22	28.57813155242095	1	T2	Placebo
BCGP-T2S068	22	37.04170289201468	1	T2	Placebo
BCGP-T2S068	22	23.427096195596114	1	T2	Placebo
BCGP-T2S068	22	50.1096703453584	1	T2	Placebo
BCGP-T2S068	22	43.521811897269444	1	T2	Placebo
BCGP-T2S068	22	35.38675873800026	1	T2	Placebo
BCGP-T2S068	22	54.04642816102152	1	T2	Placebo
BCGP-T2S068	22	22.93196393720001	1	T2	Placebo
BCGP-T2S068	22	28.395959827693815	1	T2	Placebo
BCGP-T2S068	22	25.5353266454305	1	T2	Placebo
BCGP-T2S068	22	40.11086956909297	1	T2	Placebo
BCGP-T2S068	22	39.31480105451342	1	T2	Placebo
BCGP-T2S068	22	47.67656390222947	1	T2	Placebo
BCGP-T2S068	22	44.178092862867636	1	T2	Placebo
BCGP-T2S068	22	26.85576582538134	1	T2	Placebo
BCGP-T2S068	22	28.293591588427283	1	T2	Placebo
BCGP-T2S068	22	42.520288297095505	1	T2	Placebo
BCGP-T2S068	22	53.48701455975595	1	T2	Placebo
BCGP-T2S068	22	30.055066426068443	1	T2	Placebo
BCGP-T2S068	22	36.70424485900319	1	T2	Placebo
BCGP-T2S068	22	24.75781153735396	1	T2	Placebo
BCGP-T2S068	22	27.71433206340242	1	T2	Placebo
BCGP-T2S068	22	38.962129590831744	1	T2	Placebo
BCGP-T2S068	22	45.75973346488385	1	T2	Placebo
BCGP-T2S068	22	48.44762571138904	1	T2	Placebo
BCGP-T2S068	22	50.883799091825765	1	T2	Placebo
BCGP-T2S068	22	33.94802301532403	1	T2	Placebo
BCGP-T2S068	22	46.73060183063712	1	T2	Placebo
BCGP-T2S068	22	28.24220345053679	1	T2	Placebo
BCGP-T2S068	22	53.56599181255348	1	T2	Placebo
BCGP-T2S068	22	55.71635821445155	1	T2	Placebo
BCGP-T2S068	22	29.560440189588633	1	T2	Placebo
BCGP-T2S068	22	44.192661909233976	1	T2	Placebo
BCGP-T2S068	22	26.721847519532954	1	T2	Placebo
BCGP-T2S068	22	37.49462446861454	1	T2	Placebo
BCGP-T2S068	22	44.62877697993385	1	T2	Placebo
BCGP-T2S068	22	42.96038501454842	1	T2	Placebo
BCGP-T2S068	22	12.519783956167853	1	T2	Placebo
BCGP-T2S068	22	42.63378536057496	1	T2	Placebo
BCGP-T2S068	22	41.69801121625568	1	T2	Placebo
BCGP-T2S068	22	20.017393272303664	1	T2	Placebo
BCGP-T2S068	22	39.05454117236969	1	T2	Placebo
BCGP-T2S068	22	19.35270462730841	1	T2	Placebo
BCGP-T2S068	22	27.041892592197613	1	T2	Placebo
BCGP-T2S068	22	42.185079366385835	1	T2	Placebo
BCGP-T2S068	22	33.112038113141516	1	T2	Placebo
BCGP-T2S068	22	36.45740393544395	1	T2	Placebo
BCGP-T2S068	22	27.325542328611927	1	T2	Placebo
BCGP-T2S068	22	49.34636610359828	1	T2	Placebo
BCGP-T2S068	22	34.49735201754939	1	T2	Placebo
BCGP-T2S068	22	30.27137616556807	1	T2	Placebo
BCGP-T2S068	22	38.992698254985704	1	T2	Placebo
BCGP-T2S068	22	50.927695859851106	1	T2	Placebo
BCGP-T2S068	22	27.863116860035838	1	T2	Placebo
BCGP-T2S068	22	30.847153406807646	1	T2	Placebo
BCGP-T2S068	22	21.20964263737627	1	T2	Placebo
BCGP-T2S068	22	41.362904057314815	1	T2	Placebo
BCGP-T2S068	22	54.020063760595875	1	T2	Placebo
BCGP-T2S068	22	32.45963275371258	1	T2	Placebo
BCGP-T2S068	22	28.894526778974235	1	T2	Placebo
BCGP-T2S068	22	45.07637917752816	1	T2	Placebo
BCGP-T2S068	22	43.35352848374506	1	T2	Placebo
BCGP-T2S068	22	28.605219572135166	1	T2	Placebo
BCGP-T2S068	22	35.28528307010853	1	T2	Placebo
BCGP-T2S068	22	28.60759760316907	1	T2	Placebo
BCGP-T2S068	22	33.694334591791254	1	T2	Placebo
BCGP-T2S068	22	45.83456293531444	1	T2	Placebo
BCGP-T2S068	22	42.27079408347313	1	T2	Placebo
BCGP-T2S068	22	50.73756620504738	1	T2	Placebo
BCGP-T2S068	22	35.10467676603139	1	T2	Placebo
BCGP-T2S068	22	32.32141552049705	1	T2	Placebo
BCGP-T2S068	22	57.2622116190372	1	T2	Placebo
BCGP-T2S068	22	39.13287894481825	1	T2	Placebo
BCGP-T2S068	22	42.497180137741154	1	T2	Placebo
BCGP-T2S068	22	41.60823411089348	1	T2	Placebo
BCGP-T2S068	22	15.407058248231909	1	T2	Placebo
BCGP-T2S068	22	44.07797102144787	1	T2	Placebo
BCGP-T2S068	22	18.14844744239752	1	T2	Placebo
BCGP-T2S068	22	32.95041161519696	1	T2	Placebo
BCGP-T2S068	22	34.139172108444214	1	T2	Placebo
BCGP-T2S068	22	48.01245915858466	1	T2	Placebo
BCGP-T2S068	22	28.31665335471366	1	T2	Placebo
BCGP-T2S068	22	40.33358293831902	1	T2	Placebo
BCGP-T2S068	22	34.687750564917856	1	T2	Placebo
BCGP-T2S068	22	50.32145731849927	1	T2	Placebo
BCGP-T2S068	22	52.42507526726299	1	T2	Placebo
BCGP-T2S068	22	22.337288983745996	1	T2	Placebo
BCGP-T2S068	22	22.28335889324239	1	T2	Placebo
BCGP-T2S068	22	27.943887936193413	1	T2	Placebo
BCGP-T2S068	22	39.17329994906717	1	T2	Placebo
BCGP-T2S068	22	56.16536495256069	1	T2	Placebo
BCGP-T2S068	22	56.40917762043028	1	T2	Placebo
BCGP-T2S068	22	31.851069422563313	1	T2	Placebo
BCGP-T2S016	22	27.731043861392735	1	T2	Placebo
BCGP-T2S016	22	36.34274103870627	1	T2	Placebo
BCGP-T2S016	22	32.41821624477833	1	T2	Placebo
BCGP-T2S016	22	41.16783069785214	1	T2	Placebo
BCGP-T2S016	22	42.67585447614954	1	T2	Placebo
BCGP-T2S016	22	44.454023383959566	1	T2	Placebo
BCGP-T2S016	22	36.44626494957882	1	T2	Placebo
BCGP-T2S016	22	40.521979466100355	1	T2	Placebo
BCGP-T2S016	22	34.307707138837685	1	T2	Placebo
BCGP-T2S016	22	45.22622172756868	1	T2	Placebo
BCGP-T2S016	22	35.79908014454648	1	T2	Placebo
BCGP-T2S016	22	38.568629593576844	1	T2	Placebo
BCGP-T2S016	22	45.30530376059448	1	T2	Placebo
BCGP-T2S016	22	49.949569830125895	1	T2	Placebo
BCGP-T2S016	22	31.615028623901388	1	T2	Placebo
BCGP-T2S016	22	28.016355682379817	1	T2	Placebo
BCGP-T2S016	22	32.28225921847434	1	T2	Placebo
BCGP-T2S016	22	25.356692896474897	1	T2	Placebo
BCGP-T2S016	22	31.629852857271946	1	T2	Placebo
BCGP-T2S016	22	49.62404481136224	1	T2	Placebo
BCGP-T2S016	22	29.111344927940486	1	T2	Placebo
BCGP-T2S016	22	45.74626832754685	1	T2	Placebo
BCGP-T2S016	22	27.541766830126857	1	T2	Placebo
BCGP-T2S016	22	31.325087849460967	1	T2	Placebo
BCGP-T2S016	22	26.36586292376614	1	T2	Placebo
BCGP-T2S016	22	39.599175690576125	1	T2	Placebo
BCGP-T2S016	22	18.65254271087869	1	T2	Placebo
BCGP-T2S016	22	24.928168307240036	1	T2	Placebo
BCGP-T2S016	22	27.580618231589792	1	T2	Placebo
BCGP-T2S016	22	49.47083355704978	1	T2	Placebo
BCGP-T2S016	22	38.098314848221754	1	T2	Placebo
BCGP-T2S016	22	28.221466114195845	1	T2	Placebo
BCGP-T2S016	22	37.02462276003244	1	T2	Placebo
BCGP-T2S016	22	54.413643981471864	1	T2	Placebo
BCGP-T2S016	22	31.435817361780508	1	T2	Placebo
BCGP-T2S016	22	52.440074596660956	1	T2	Placebo
BCGP-T2S016	22	26.070737666784822	1	T2	Placebo
BCGP-T2S016	22	53.116698434514824	1	T2	Placebo
BCGP-T2S016	22	35.51973730627147	1	T2	Placebo
BCGP-T2S016	22	43.447369609768295	1	T2	Placebo
BCGP-T2S016	22	31.04326279252581	1	T2	Placebo
BCGP-T2S016	22	28.41537881550128	1	T2	Placebo
BCGP-T2S016	22	34.3277008523537	1	T2	Placebo
BCGP-T2S016	22	38.26243146927677	1	T2	Placebo
BCGP-T2S016	22	47.28149808022433	1	T2	Placebo
BCGP-T2S016	22	40.053080494352216	1	T2	Placebo
BCGP-T2S016	22	18.303225460692865	1	T2	Placebo
BCGP-T2S016	22	29.977429140493737	1	T2	Placebo
BCGP-T2S016	22	23.75059174824158	1	T2	Placebo
BCGP-T2S016	22	34.47908106539657	1	T2	Placebo
BCGP-T2S016	22	31.258622204964205	1	T2	Placebo
BCGP-T2S016	22	36.269358108122084	1	T2	Placebo
BCGP-T2S016	22	32.4999375374728	1	T2	Placebo
BCGP-T2S016	22	39.229922674466565	1	T2	Placebo
BCGP-T2S016	22	39.857536665052095	1	T2	Placebo
BCGP-T2S016	22	35.629615819144206	1	T2	Placebo
BCGP-T2S016	22	54.17847358510421	1	T2	Placebo
BCGP-T2S016	22	36.579322668963236	1	T2	Placebo
BCGP-T2S016	22	31.735665546582837	1	T2	Placebo
BCGP-T2S016	22	13.591836858687984	1	T2	Placebo
BCGP-T2S016	22	43.50537049861149	1	T2	Placebo
BCGP-T2S016	22	27.41543636135463	1	T2	Placebo
BCGP-T2S016	22	37.77291868326745	1	T2	Placebo
BCGP-T2S016	22	28.94625113822101	1	T2	Placebo
BCGP-T2S016	22	44.66360022629915	1	T2	Placebo
BCGP-T2S016	22	23.694098995177548	1	T2	Placebo
BCGP-T2S016	22	44.01367985927186	1	T2	Placebo
BCGP-T2S016	22	35.26384642011923	1	T2	Placebo
BCGP-T2S016	22	35.8396887076914	1	T2	Placebo
BCGP-T2S016	22	33.086194850906345	1	T2	Placebo
BCGP-T2S016	22	36.87489692823418	1	T2	Placebo
BCGP-T2S016	22	46.92560304054687	1	T2	Placebo
BCGP-T2S016	22	20.19461560708574	1	T2	Placebo
BCGP-T2S016	22	26.378894623619487	1	T2	Placebo
BCGP-T2S016	22	55.91543772676788	1	T2	Placebo
BCGP-T2S016	22	20.636383975114526	1	T2	Placebo
BCGP-T2S016	22	18.75060576469416	1	T2	Placebo
BCGP-T2S016	22	42.23369387119997	1	T2	Placebo
BCGP-T2S016	22	44.37567645456809	1	T2	Placebo
BCGP-T2S016	22	26.159622438012658	1	T2	Placebo
BCGP-T2S016	22	48.85061791565841	1	T2	Placebo
BCGP-T2S016	22	30.785105179335837	1	T2	Placebo
BCGP-T2S016	22	49.49289965522419	1	T2	Placebo
BCGP-T2S016	22	39.93682385300297	1	T2	Placebo
BCGP-T2S016	22	53.78046615267078	1	T2	Placebo
BCGP-T2S016	22	20.12725505397083	1	T2	Placebo
BCGP-T2S016	22	28.64915062492325	1	T2	Placebo
BCGP-T2S016	22	25.98904319595739	1	T2	Placebo
BCGP-T2S016	22	20.652553564737204	1	T2	Placebo
BCGP-T2S016	22	35.183432637449286	1	T2	Placebo
BCGP-T2S016	22	48.77813092504717	1	T2	Placebo
BCGP-T2S016	22	38.07361133679566	1	T2	Placebo
BCGP-T2S016	22	36.06968826336649	1	T2	Placebo
BCGP-T2S016	22	19.321457809949845	1	T2	Placebo
BCGP-T2S016	22	52.80780359545926	1	T2	Placebo
BCGP-T2S016	22	33.194003176465024	1	T2	Placebo
BCGP-T2S016	22	49.966253674289526	1	T2	Placebo
BCGP-T2S016	22	43.17622851579369	1	T2	Placebo
BCGP-T2S016	22	25.43568849217428	1	T2	Placebo
BCGP-T2S016	22	51.31741030803424	1	T2	Placebo
BCGP-T2S085	39	45.54778178231204	0	T2	Placebo
BCGP-T2S085	39	18.305957871663736	0	T2	Placebo
BCGP-T2S085	39	32.82507851852846	0	T2	Placebo
BCGP-T2S085	39	38.26056666627784	0	T2	Placebo
BCGP-T2S085	39	38.36039193974881	0	T2	Placebo
BCGP-T2S085	39	21.822258607932827	0	T2	Placebo
BCGP-T2S085	39	51.82842847631339	0	T2	Placebo
BCGP-T2S085	39	39.67026979685548	0	T2	Placebo
BCGP-T2S085	39	41.87875737644431	0	T2	Placebo
BCGP-T2S085	39	25.505638689662145	0	T2	Placebo
BCGP-T2S085	39	31.494539486356217	0	T2	Placebo
BCGP-T2S085	39	15.288192173011806	0	T2	Placebo
BCGP-T2S085	39	35.37870582688098	0	T2	Placebo
BCGP-T2S085	39	36.64209284534566	0	T2	Placebo
BCGP-T2S085	39	18.07609613058154	0	T2	Placebo
BCGP-T2S085	39	25.328510784234787	0	T2	Placebo
BCGP-T2S085	39	37.81747305678395	0	T2	Placebo
BCGP-T2S085	39	26.25922346053369	0	T2	Placebo
BCGP-T2S085	39	47.9215638402945	0	T2	Placebo
BCGP-T2S085	39	8.739377149726467	0	T2	Placebo
BCGP-T2S085	39	35.28836163186679	0	T2	Placebo
BCGP-T2S085	39	30.924766309882155	0	T2	Placebo
BCGP-T2S085	39	25.917930128998744	0	T2	Placebo
BCGP-T2S085	39	50.003147190179575	0	T2	Placebo
BCGP-T2S085	39	25.865955762125964	0	T2	Placebo
BCGP-T2S085	39	33.01655812691487	0	T2	Placebo
BCGP-T2S085	39	39.839008423283275	0	T2	Placebo
BCGP-T2S085	39	52.07228351481068	0	T2	Placebo
BCGP-T2S085	39	29.68473117826517	0	T2	Placebo
BCGP-T2S085	39	35.375420670770275	0	T2	Placebo
BCGP-T2S085	39	50.94144152338201	0	T2	Placebo
BCGP-T2S085	39	28.794468351388897	0	T2	Placebo
BCGP-T2S085	39	28.524172354407458	0	T2	Placebo
BCGP-T2S085	39	49.27442681401831	0	T2	Placebo
BCGP-T2S085	39	30.332464816963945	0	T2	Placebo
BCGP-T2S085	39	24.08164131940953	0	T2	Placebo
BCGP-T2S085	39	13.463325814934532	0	T2	Placebo
BCGP-T2S085	39	41.9620406237316	0	T2	Placebo
BCGP-T2S085	39	37.12733788373556	0	T2	Placebo
BCGP-T2S085	39	38.00780640315559	0	T2	Placebo
BCGP-T2S085	39	26.109714297611465	0	T2	Placebo
BCGP-T2S085	39	26.24041150079893	0	T2	Placebo
BCGP-T2S085	39	38.83908975160229	0	T2	Placebo
BCGP-T2S085	39	41.50326889235032	0	T2	Placebo
BCGP-T2S085	39	41.44487187296065	0	T2	Placebo
BCGP-T2S085	39	36.13633991600356	0	T2	Placebo
BCGP-T2S085	39	35.283185674661645	0	T2	Placebo
BCGP-T2S085	39	32.632603493236104	0	T2	Placebo
BCGP-T2S085	39	27.638570429014646	0	T2	Placebo
BCGP-T2S085	39	30.9879849409387	0	T2	Placebo
BCGP-T2S085	39	54.389576397472304	0	T2	Placebo
BCGP-T2S085	39	30.274211490905422	0	T2	Placebo
BCGP-T2S085	39	42.10980650620671	0	T2	Placebo
BCGP-T2S085	39	28.893887364726787	0	T2	Placebo
BCGP-T2S085	39	19.26331714384758	0	T2	Placebo
BCGP-T2S085	39	34.17243733118382	0	T2	Placebo
BCGP-T2S085	39	25.42080712015577	0	T2	Placebo
BCGP-T2S085	39	24.081565519809423	0	T2	Placebo
BCGP-T2S085	39	40.50785929989436	0	T2	Placebo
BCGP-T2S085	39	27.50491374309662	0	T2	Placebo
BCGP-T2S085	39	49.98031964894401	0	T2	Placebo
BCGP-T2S085	39	24.05278627097518	0	T2	Placebo
BCGP-T2S085	39	18.448951882834045	0	T2	Placebo
BCGP-T2S085	39	42.75123897723295	0	T2	Placebo
BCGP-T2S085	39	23.20160867429853	0	T2	Placebo
BCGP-T2S085	39	33.41512063949307	0	T2	Placebo
BCGP-T2S085	39	39.359945141390575	0	T2	Placebo
BCGP-T2S085	39	27.377661895825792	0	T2	Placebo
BCGP-T2S085	39	44.35466845002292	0	T2	Placebo
BCGP-T2S085	39	37.97660200467343	0	T2	Placebo
BCGP-T2S085	39	36.44875582971176	0	T2	Placebo
BCGP-T2S085	39	22.00342838033531	0	T2	Placebo
BCGP-T2S085	39	25.510615302092024	0	T2	Placebo
BCGP-T2S085	39	28.290005944058045	0	T2	Placebo
BCGP-T2S085	39	35.16032717523862	0	T2	Placebo
BCGP-T2S085	39	35.78213011770758	0	T2	Placebo
BCGP-T2S085	39	38.388598936124716	0	T2	Placebo
BCGP-T2S085	39	30.918309934555445	0	T2	Placebo
BCGP-T2S085	39	32.81340254259182	0	T2	Placebo
BCGP-T2S085	39	49.996160083165826	0	T2	Placebo
BCGP-T2S085	39	33.96415717219835	0	T2	Placebo
BCGP-T2S085	39	39.920812178656455	0	T2	Placebo
BCGP-T2S085	39	12.588159079500702	0	T2	Placebo
BCGP-T2S085	39	27.163001086539154	0	T2	Placebo
BCGP-T2S085	39	33.83685332929864	0	T2	Placebo
BCGP-T2S085	39	17.477419595987307	0	T2	Placebo
BCGP-T2S085	39	34.75857975180453	0	T2	Placebo
BCGP-T2S085	39	41.08694105641952	0	T2	Placebo
BCGP-T2S085	39	35.07744589739252	0	T2	Placebo
BCGP-T2S085	39	60.91428507831346	0	T2	Placebo
BCGP-T2S085	39	40.60146211781812	0	T2	Placebo
BCGP-T2S085	39	53.978192943911566	0	T2	Placebo
BCGP-T2S085	39	36.50541920566177	0	T2	Placebo
BCGP-T2S085	39	28.547222952460547	0	T2	Placebo
BCGP-T2S085	39	38.752629277136116	0	T2	Placebo
BCGP-T2S085	39	38.07012649488624	0	T2	Placebo
BCGP-T2S085	39	28.41358402611958	0	T2	Placebo
BCGP-T2S085	39	46.075813285038024	0	T2	Placebo
BCGP-T2S085	39	22.941082004418064	0	T2	Placebo
BCGP-T2S085	39	42.88790094054728	0	T2	Placebo
BCGP-T2S054	24	34.76659814848512	1	T2	BMR
BCGP-T2S054	24	54.782963092686394	1	T2	BMR
BCGP-T2S054	24	37.01963773326303	1	T2	BMR
BCGP-T2S054	24	36.45678018192215	1	T2	BMR
BCGP-T2S054	24	45.54642778487051	1	T2	BMR
BCGP-T2S054	24	39.184488982170805	1	T2	BMR
BCGP-T2S054	24	33.692252896875274	1	T2	BMR
BCGP-T2S054	24	41.324344487784586	1	T2	BMR
BCGP-T2S054	24	48.47984348104309	1	T2	BMR
BCGP-T2S054	24	52.49419848508589	1	T2	BMR
BCGP-T2S054	24	48.962064810992985	1	T2	BMR
BCGP-T2S054	24	45.465382573476845	1	T2	BMR
BCGP-T2S054	24	60.66306721576366	1	T2	BMR
BCGP-T2S054	24	41.476461416316354	1	T2	BMR
BCGP-T2S054	24	40.124534164567045	1	T2	BMR
BCGP-T2S054	24	41.24001837504109	1	T2	BMR
BCGP-T2S054	24	35.90672850076357	1	T2	BMR
BCGP-T2S054	24	44.1420270442209	1	T2	BMR
BCGP-T2S054	24	41.16418650698152	1	T2	BMR
BCGP-T2S054	24	26.344176673825423	1	T2	BMR
BCGP-T2S054	24	52.09475085300113	1	T2	BMR
BCGP-T2S054	24	49.59230446299733	1	T2	BMR
BCGP-T2S054	24	36.9037701295162	1	T2	BMR
BCGP-T2S054	24	43.37044592386077	1	T2	BMR
BCGP-T2S054	24	43.29924094489556	1	T2	BMR
BCGP-T2S054	24	40.44028260414932	1	T2	BMR
BCGP-T2S054	24	49.47150657765033	1	T2	BMR
BCGP-T2S054	24	26.277714529973995	1	T2	BMR
BCGP-T2S054	24	31.413514172870194	1	T2	BMR
BCGP-T2S054	24	27.217715473871568	1	T2	BMR
BCGP-T2S054	24	39.5032738865025	1	T2	BMR
BCGP-T2S054	24	37.70783708470401	1	T2	BMR
BCGP-T2S054	24	30.928409625566314	1	T2	BMR
BCGP-T2S054	24	35.353757100819685	1	T2	BMR
BCGP-T2S054	24	28.411990831966566	1	T2	BMR
BCGP-T2S054	24	45.1798580396423	1	T2	BMR
BCGP-T2S054	24	28.988490497557365	1	T2	BMR
BCGP-T2S054	24	43.894858259960145	1	T2	BMR
BCGP-T2S054	24	33.047308186742676	1	T2	BMR
BCGP-T2S054	24	33.06390164737458	1	T2	BMR
BCGP-T2S054	24	36.274666637630766	1	T2	BMR
BCGP-T2S054	24	48.71125269349759	1	T2	BMR
BCGP-T2S054	24	44.217325122080815	1	T2	BMR
BCGP-T2S054	24	38.827513354419885	1	T2	BMR
BCGP-T2S054	24	45.75650600066339	1	T2	BMR
BCGP-T2S054	24	33.43272216500174	1	T2	BMR
BCGP-T2S054	24	46.61711885073246	1	T2	BMR
BCGP-T2S054	24	27.672007553805482	1	T2	BMR
BCGP-T2S054	24	40.236694362824124	1	T2	BMR
BCGP-T2S054	24	52.19638723228514	1	T2	BMR
BCGP-T2S054	24	41.67555787438389	1	T2	BMR
BCGP-T2S054	24	50.821540062508895	1	T2	BMR
BCGP-T2S054	24	38.17823849318355	1	T2	BMR
BCGP-T2S054	24	43.236766740816186	1	T2	BMR
BCGP-T2S054	24	42.04600925727851	1	T2	BMR
BCGP-T2S054	24	43.68300213694229	1	T2	BMR
BCGP-T2S054	24	43.84607270271587	1	T2	BMR
BCGP-T2S054	24	38.02021685718849	1	T2	BMR
BCGP-T2S054	24	36.5029848601067	1	T2	BMR
BCGP-T2S054	24	45.906821667733475	1	T2	BMR
BCGP-T2S054	24	49.48643731122926	1	T2	BMR
BCGP-T2S054	24	28.792965708954192	1	T2	BMR
BCGP-T2S054	24	34.45404186783946	1	T2	BMR
BCGP-T2S054	24	50.626335940222795	1	T2	BMR
BCGP-T2S054	24	42.705043078741745	1	T2	BMR
BCGP-T2S054	24	54.543869261878015	1	T2	BMR
BCGP-T2S054	24	48.16876100430807	1	T2	BMR
BCGP-T2S054	24	45.48909343198136	1	T2	BMR
BCGP-T2S054	24	36.006152948805074	1	T2	BMR
BCGP-T2S054	24	35.38985715858201	1	T2	BMR
BCGP-T2S054	24	61.68829429875592	1	T2	BMR
BCGP-T2S054	24	30.60832557365235	1	T2	BMR
BCGP-T2S054	24	19.91296396178353	1	T2	BMR
BCGP-T2S054	24	49.818014495631054	1	T2	BMR
BCGP-T2S054	24	48.39847605730509	1	T2	BMR
BCGP-T2S054	24	32.70331597863695	1	T2	BMR
BCGP-T2S054	24	50.92076336001022	1	T2	BMR
BCGP-T2S054	24	44.121939729679475	1	T2	BMR
BCGP-T2S054	24	38.942318619779016	1	T2	BMR
BCGP-T2S054	24	48.985987984545694	1	T2	BMR
BCGP-T2S054	24	35.49591368628473	1	T2	BMR
BCGP-T2S054	24	46.94386757965797	1	T2	BMR
BCGP-T2S054	24	47.97262658390897	1	T2	BMR
BCGP-T2S054	24	39.94066440435133	1	T2	BMR
BCGP-T2S054	24	31.109082650884584	1	T2	BMR
BCGP-T2S054	24	60.19383369547888	1	T2	BMR
BCGP-T2S054	24	49.03176188028545	1	T2	BMR
BCGP-T2S054	24	33.354338484852626	1	T2	BMR
BCGP-T2S054	24	39.98407729252555	1	T2	BMR
BCGP-T2S054	24	47.28367327275601	1	T2	BMR
BCGP-T2S054	24	31.430442645603076	1	T2	BMR
BCGP-T2S054	24	52.10740619777497	1	T2	BMR
BCGP-T2S054	24	40.55685072577755	1	T2	BMR
BCGP-T2S054	24	22.564662727167917	1	T2	BMR
BCGP-T2S054	24	46.814718717313504	1	T2	BMR
BCGP-T2S054	24	33.45248944570915	1	T2	BMR
BCGP-T2S054	24	40.8082340196974	1	T2	BMR
BCGP-T2S054	24	55.75133238980331	1	T2	BMR
BCGP-T2S054	24	50.608625067056906	1	T2	BMR
BCGP-T2S054	24	57.150532210339655	1	T2	BMR
BCGP-T2S066	27	51.74666600685565	1	T2	BMR
BCGP-T2S066	27	39.02008377768757	1	T2	BMR
BCGP-T2S066	27	50.537047387644044	1	T2	BMR
BCGP-T2S066	27	50.25992273112291	1	T2	BMR
BCGP-T2S066	27	44.922688838982964	1	T2	BMR
BCGP-T2S066	27	42.79248429430561	1	T2	BMR
BCGP-T2S066	27	39.531267949127866	1	T2	BMR
BCGP-T2S066	27	33.606990344761236	1	T2	BMR
BCGP-T2S066	27	19.006138858555026	1	T2	BMR
BCGP-T2S066	27	24.42576607957893	1	T2	BMR
BCGP-T2S066	27	44.949243403979985	1	T2	BMR
BCGP-T2S066	27	54.81053352845237	1	T2	BMR
BCGP-T2S066	27	46.82944852352407	1	T2	BMR
BCGP-T2S066	27	23.412864010972548	1	T2	BMR
BCGP-T2S066	27	46.27534283086325	1	T2	BMR
BCGP-T2S066	27	32.88295241014183	1	T2	BMR
BCGP-T2S066	27	26.76937112074306	1	T2	BMR
BCGP-T2S066	27	43.00410713390033	1	T2	BMR
BCGP-T2S066	27	51.83799266837916	1	T2	BMR
BCGP-T2S066	27	37.242577464069505	1	T2	BMR
BCGP-T2S066	27	42.51577267907359	1	T2	BMR
BCGP-T2S066	27	43.862809061704866	1	T2	BMR
BCGP-T2S066	27	20.61047348459495	1	T2	BMR
BCGP-T2S066	27	38.39241504442291	1	T2	BMR
BCGP-T2S066	27	30.08678118928911	1	T2	BMR
BCGP-T2S066	27	26.288106564875743	1	T2	BMR
BCGP-T2S066	27	36.60967579493108	1	T2	BMR
BCGP-T2S066	27	19.26990832254053	1	T2	BMR
BCGP-T2S066	27	33.952077874032845	1	T2	BMR
BCGP-T2S066	27	33.17887509170033	1	T2	BMR
BCGP-T2S066	27	48.00735514397259	1	T2	BMR
BCGP-T2S066	27	41.34482039674149	1	T2	BMR
BCGP-T2S066	27	43.05247254587469	1	T2	BMR
BCGP-T2S066	27	39.409919808742856	1	T2	BMR
BCGP-T2S066	27	31.195689264777595	1	T2	BMR
BCGP-T2S066	27	34.27008828976204	1	T2	BMR
BCGP-T2S066	27	31.369080848244742	1	T2	BMR
BCGP-T2S066	27	38.906388896307966	1	T2	BMR
BCGP-T2S066	27	38.09827748574138	1	T2	BMR
BCGP-T2S066	27	33.529240122844364	1	T2	BMR
BCGP-T2S066	27	45.29815764092161	1	T2	BMR
BCGP-T2S066	27	51.9337818260829	1	T2	BMR
BCGP-T2S066	27	40.28741003311486	1	T2	BMR
BCGP-T2S066	27	33.13295198346465	1	T2	BMR
BCGP-T2S066	27	53.01323851504336	1	T2	BMR
BCGP-T2S066	27	44.11145682709767	1	T2	BMR
BCGP-T2S066	27	20.398698049066482	1	T2	BMR
BCGP-T2S066	27	40.60442388849798	1	T2	BMR
BCGP-T2S066	27	21.65798863473513	1	T2	BMR
BCGP-T2S066	27	48.54046634592362	1	T2	BMR
BCGP-T2S066	27	27.58756094351019	1	T2	BMR
BCGP-T2S066	27	38.92357638654716	1	T2	BMR
BCGP-T2S066	27	24.28355967686056	1	T2	BMR
BCGP-T2S066	27	25.022835961223112	1	T2	BMR
BCGP-T2S066	27	33.874227092379556	1	T2	BMR
BCGP-T2S066	27	26.049377863521464	1	T2	BMR
BCGP-T2S066	27	25.755407346908225	1	T2	BMR
BCGP-T2S066	27	35.944565132490894	1	T2	BMR
BCGP-T2S066	27	42.32435023311019	1	T2	BMR
BCGP-T2S066	27	24.74038814713263	1	T2	BMR
BCGP-T2S066	27	39.53244386195504	1	T2	BMR
BCGP-T2S066	27	31.926576034882917	1	T2	BMR
BCGP-T2S066	27	36.53241902487438	1	T2	BMR
BCGP-T2S066	27	36.605993794917914	1	T2	BMR
BCGP-T2S066	27	36.102591107010554	1	T2	BMR
BCGP-T2S066	27	25.66760596850855	1	T2	BMR
BCGP-T2S066	27	35.2277238340677	1	T2	BMR
BCGP-T2S066	27	29.645092401538253	1	T2	BMR
BCGP-T2S066	27	40.88435286251307	1	T2	BMR
BCGP-T2S066	27	32.12441904962101	1	T2	BMR
BCGP-T2S066	27	49.83889360197065	1	T2	BMR
BCGP-T2S066	27	42.3306042750136	1	T2	BMR
BCGP-T2S066	27	21.212064751296396	1	T2	BMR
BCGP-T2S066	27	38.53544423595174	1	T2	BMR
BCGP-T2S066	27	28.69529663748182	1	T2	BMR
BCGP-T2S066	27	37.91486700817874	1	T2	BMR
BCGP-T2S066	27	41.384336010557895	1	T2	BMR
BCGP-T2S066	27	33.41900116050339	1	T2	BMR
BCGP-T2S066	27	35.72378537277289	1	T2	BMR
BCGP-T2S066	27	40.04839448074517	1	T2	BMR
BCGP-T2S066	27	43.60176220787799	1	T2	BMR
BCGP-T2S066	27	33.9140161003962	1	T2	BMR
BCGP-T2S066	27	53.83405605616524	1	T2	BMR
BCGP-T2S066	27	37.67375453697713	1	T2	BMR
BCGP-T2S066	27	34.659646904543045	1	T2	BMR
BCGP-T2S066	27	34.18100237300414	1	T2	BMR
BCGP-T2S066	27	42.93298785058892	1	T2	BMR
BCGP-T2S066	27	66.41700957989451	1	T2	BMR
BCGP-T2S066	27	17.41803096879549	1	T2	BMR
BCGP-T2S066	27	52.72583685648314	1	T2	BMR
BCGP-T2S066	27	40.216484664886664	1	T2	BMR
BCGP-T2S066	27	31.21727472727307	1	T2	BMR
BCGP-T2S066	27	41.1090860822794	1	T2	BMR
BCGP-T2S066	27	56.27268661601239	1	T2	BMR
BCGP-T2S066	27	45.274397877657115	1	T2	BMR
BCGP-T2S066	27	24.57045358175959	1	T2	BMR
BCGP-T2S066	27	56.90200320504475	1	T2	BMR
BCGP-T2S066	27	33.66560823910065	1	T2	BMR
BCGP-T2S066	27	39.031722933728986	1	T2	BMR
[truncated: 201 more rows]
