# Supplementary material for: Single-cell immune aging clocks reveal inter-individual heterogeneity during infection and vaccination
Source: Nat Aging. 2025 Mar 5;5(4):607–21. doi: 10.1038/s43587-025-00819-z (PMC12003178; doi:10.1038/s43587-025-00819-z)
Supplement: Supplementary file 9 — Statistical source data. [file 43587_2025_819_MOESM9_ESM.zip › SD_EF4/CD8T_prediction.txt]

donor_id	age	Prediction	sex	condition	vaccine
BCGP-T1S080	26	61.14175620276432	0	T1	Placebo
BCGP-T1S080	26	54.15394889090432	0	T1	Placebo
BCGP-T1S080	26	53.999934070893225	0	T1	Placebo
BCGP-T1S080	26	42.09087894459892	0	T1	Placebo
BCGP-T1S080	26	49.73794830634255	0	T1	Placebo
BCGP-T1S080	26	44.8010670560241	0	T1	Placebo
BCGP-T1S080	26	48.60096928308539	0	T1	Placebo
BCGP-T1S080	26	41.45278365673096	0	T1	Placebo
BCGP-T1S080	26	40.65594124799356	0	T1	Placebo
BCGP-T1S080	26	32.6565360626612	0	T1	Placebo
BCGP-T1S080	26	52.827252393888806	0	T1	Placebo
BCGP-T1S080	26	39.39166376747432	0	T1	Placebo
BCGP-T1S080	26	59.78773743226237	0	T1	Placebo
BCGP-T1S080	26	59.72622325348491	0	T1	Placebo
BCGP-T1S080	26	43.84476272718682	0	T1	Placebo
BCGP-T1S080	26	70.90213529591483	0	T1	Placebo
BCGP-T1S080	26	54.36004985628473	0	T1	Placebo
BCGP-T1S080	26	61.058768738997145	0	T1	Placebo
BCGP-T1S080	26	55.358070239281744	0	T1	Placebo
BCGP-T1S080	26	58.98536553344709	0	T1	Placebo
BCGP-T1S080	26	55.56013689416241	0	T1	Placebo
BCGP-T1S080	26	58.688220721363344	0	T1	Placebo
BCGP-T1S080	26	55.477907948463105	0	T1	Placebo
BCGP-T1S080	26	58.04640226279848	0	T1	Placebo
BCGP-T1S080	26	51.623015678463005	0	T1	Placebo
BCGP-T1S080	26	54.73817142863736	0	T1	Placebo
BCGP-T1S080	26	57.940325842979796	0	T1	Placebo
BCGP-T1S080	26	49.340546664739215	0	T1	Placebo
BCGP-T1S080	26	49.551071995381506	0	T1	Placebo
BCGP-T1S080	26	43.49849345484791	0	T1	Placebo
BCGP-T1S080	26	67.47134144855792	0	T1	Placebo
BCGP-T1S080	26	49.01656780007047	0	T1	Placebo
BCGP-T1S080	26	52.733810561819034	0	T1	Placebo
BCGP-T1S080	26	46.698430721583826	0	T1	Placebo
BCGP-T1S080	26	58.604605718814966	0	T1	Placebo
BCGP-T1S080	26	66.44183071030199	0	T1	Placebo
BCGP-T1S080	26	48.6633514063542	0	T1	Placebo
BCGP-T1S080	26	35.59792715627931	0	T1	Placebo
BCGP-T1S080	26	41.33155284773594	0	T1	Placebo
BCGP-T1S080	26	60.01201314705395	0	T1	Placebo
BCGP-T1S080	26	59.04080591878471	0	T1	Placebo
BCGP-T1S080	26	53.48612235756554	0	T1	Placebo
BCGP-T1S080	26	48.66226988311444	0	T1	Placebo
BCGP-T1S080	26	47.58044921583217	0	T1	Placebo
BCGP-T1S080	26	57.85238021156938	0	T1	Placebo
BCGP-T1S080	26	53.56493332931314	0	T1	Placebo
BCGP-T1S080	26	45.16904400601178	0	T1	Placebo
BCGP-T1S080	26	45.65981085732243	0	T1	Placebo
BCGP-T1S080	26	50.790218808753835	0	T1	Placebo
BCGP-T1S080	26	53.11134764419865	0	T1	Placebo
BCGP-T1S080	26	45.213644865627565	0	T1	Placebo
BCGP-T1S080	26	63.04702220145233	0	T1	Placebo
BCGP-T1S080	26	51.31353522464058	0	T1	Placebo
BCGP-T1S080	26	47.940888628332104	0	T1	Placebo
BCGP-T1S080	26	53.42956898032469	0	T1	Placebo
BCGP-T1S080	26	43.06246128513452	0	T1	Placebo
BCGP-T1S080	26	45.56169039471332	0	T1	Placebo
BCGP-T1S080	26	51.63421038828628	0	T1	Placebo
BCGP-T1S080	26	45.14509345103867	0	T1	Placebo
BCGP-T1S080	26	59.444079686103436	0	T1	Placebo
BCGP-T1S080	26	55.44311891507969	0	T1	Placebo
BCGP-T1S080	26	54.78538915519326	0	T1	Placebo
BCGP-T1S080	26	52.64192632437157	0	T1	Placebo
BCGP-T1S080	26	61.27011360015216	0	T1	Placebo
BCGP-T1S080	26	63.27456728636302	0	T1	Placebo
BCGP-T1S080	26	63.14687064736882	0	T1	Placebo
BCGP-T1S080	26	56.14412045522182	0	T1	Placebo
BCGP-T1S080	26	51.525976961055484	0	T1	Placebo
BCGP-T1S080	26	55.899850912565	0	T1	Placebo
BCGP-T1S080	26	58.53325972339811	0	T1	Placebo
BCGP-T1S080	26	57.95172115576923	0	T1	Placebo
BCGP-T1S080	26	33.815782304663244	0	T1	Placebo
BCGP-T1S080	26	61.4497375284533	0	T1	Placebo
BCGP-T1S080	26	44.70048798386515	0	T1	Placebo
BCGP-T1S080	26	47.9467862485806	0	T1	Placebo
BCGP-T1S080	26	61.904970271990194	0	T1	Placebo
BCGP-T1S080	26	62.53046614478333	0	T1	Placebo
BCGP-T1S080	26	55.309365800318965	0	T1	Placebo
BCGP-T1S080	26	51.04750994232887	0	T1	Placebo
BCGP-T1S080	26	43.79778093392724	0	T1	Placebo
BCGP-T1S080	26	58.261143757634144	0	T1	Placebo
BCGP-T1S080	26	54.21206389926577	0	T1	Placebo
BCGP-T1S080	26	48.41251343932446	0	T1	Placebo
BCGP-T1S080	26	45.596674220617146	0	T1	Placebo
BCGP-T1S080	26	58.61241753474133	0	T1	Placebo
BCGP-T1S080	26	54.40124633456357	0	T1	Placebo
BCGP-T1S080	26	60.23760140877335	0	T1	Placebo
BCGP-T1S080	26	67.1557010347234	0	T1	Placebo
BCGP-T1S080	26	66.26381720804095	0	T1	Placebo
BCGP-T1S080	26	46.02496686109895	0	T1	Placebo
BCGP-T1S080	26	66.38177552123413	0	T1	Placebo
BCGP-T1S080	26	64.14633389440532	0	T1	Placebo
BCGP-T1S080	26	62.61982786311119	0	T1	Placebo
BCGP-T1S080	26	49.9823099042907	0	T1	Placebo
BCGP-T1S080	26	44.66261940192441	0	T1	Placebo
BCGP-T1S080	26	48.2143359415755	0	T1	Placebo
BCGP-T1S080	26	66.02998063105713	0	T1	Placebo
BCGP-T1S080	26	51.409993081445506	0	T1	Placebo
BCGP-T1S080	26	52.57102401237663	0	T1	Placebo
BCGP-T1S080	26	51.64031459447379	0	T1	Placebo
BCGP-T1S091	26	25.224812686841716	0	T1	Placebo
BCGP-T1S091	26	23.622145479069683	0	T1	Placebo
BCGP-T1S091	26	45.75557362422064	0	T1	Placebo
BCGP-T1S091	26	16.525565601891984	0	T1	Placebo
BCGP-T1S091	26	32.072173839857356	0	T1	Placebo
BCGP-T1S091	26	15.842479699122634	0	T1	Placebo
BCGP-T1S091	26	27.966442772761926	0	T1	Placebo
BCGP-T1S091	26	27.045507899130726	0	T1	Placebo
BCGP-T1S091	26	39.04500836170237	0	T1	Placebo
BCGP-T1S091	26	31.876851944332063	0	T1	Placebo
BCGP-T1S091	26	23.16884007659797	0	T1	Placebo
BCGP-T1S091	26	41.69900581198444	0	T1	Placebo
BCGP-T1S091	26	31.87333828587679	0	T1	Placebo
BCGP-T1S091	26	43.326111860051334	0	T1	Placebo
BCGP-T1S091	26	33.19511265753776	0	T1	Placebo
BCGP-T1S091	26	12.940575241938395	0	T1	Placebo
BCGP-T1S091	26	18.899500849474446	0	T1	Placebo
BCGP-T1S091	26	17.31100904384534	0	T1	Placebo
BCGP-T1S091	26	24.1169255206414	0	T1	Placebo
BCGP-T1S091	26	20.29592672812718	0	T1	Placebo
BCGP-T1S091	26	41.6713237593897	0	T1	Placebo
BCGP-T1S091	26	25.48367024595369	0	T1	Placebo
BCGP-T1S091	26	37.346331012320654	0	T1	Placebo
BCGP-T1S091	26	24.847445067152464	0	T1	Placebo
BCGP-T1S091	26	31.025217069409855	0	T1	Placebo
BCGP-T1S091	26	36.97129387665732	0	T1	Placebo
BCGP-T1S091	26	17.339697291031865	0	T1	Placebo
BCGP-T1S091	26	14.4126104770895	0	T1	Placebo
BCGP-T1S091	26	19.706405953033094	0	T1	Placebo
BCGP-T1S091	26	29.04418381774265	0	T1	Placebo
BCGP-T1S091	26	22.914677018633938	0	T1	Placebo
BCGP-T1S091	26	34.35161813733846	0	T1	Placebo
BCGP-T1S091	26	30.145244560140796	0	T1	Placebo
BCGP-T1S091	26	37.864645705890204	0	T1	Placebo
BCGP-T1S091	26	10.700608431635974	0	T1	Placebo
BCGP-T1S091	26	20.30202981043222	0	T1	Placebo
BCGP-T1S091	26	29.882907709195134	0	T1	Placebo
BCGP-T1S091	26	38.877446399076845	0	T1	Placebo
BCGP-T1S091	26	22.772421660844955	0	T1	Placebo
BCGP-T1S091	26	13.72973972323368	0	T1	Placebo
BCGP-T1S091	26	27.417243239018195	0	T1	Placebo
BCGP-T1S091	26	24.93484600075025	0	T1	Placebo
BCGP-T1S091	26	20.394724058267347	0	T1	Placebo
BCGP-T1S091	26	11.071276987275663	0	T1	Placebo
BCGP-T1S091	26	24.403305351576087	0	T1	Placebo
BCGP-T1S091	26	23.123652727686913	0	T1	Placebo
BCGP-T1S091	26	43.095281004821935	0	T1	Placebo
BCGP-T1S091	26	24.23062366618414	0	T1	Placebo
BCGP-T1S091	26	15.615438563031258	0	T1	Placebo
BCGP-T1S091	26	16.026253733086204	0	T1	Placebo
BCGP-T1S091	26	24.089383104663362	0	T1	Placebo
BCGP-T1S091	26	22.477219733854408	0	T1	Placebo
BCGP-T1S091	26	16.84645099919755	0	T1	Placebo
BCGP-T1S091	26	35.35834414033914	0	T1	Placebo
BCGP-T1S091	26	32.8115180537083	0	T1	Placebo
BCGP-T1S091	26	25.16518148108295	0	T1	Placebo
BCGP-T1S091	26	17.143067674263808	0	T1	Placebo
BCGP-T1S091	26	23.20310739467284	0	T1	Placebo
BCGP-T1S091	26	14.330519212022875	0	T1	Placebo
BCGP-T1S091	26	16.127930211944353	0	T1	Placebo
BCGP-T1S091	26	29.155385982959523	0	T1	Placebo
BCGP-T1S091	26	16.60998555688231	0	T1	Placebo
BCGP-T1S091	26	33.76230191460645	0	T1	Placebo
BCGP-T1S091	26	17.455795519850486	0	T1	Placebo
BCGP-T1S091	26	21.80245782714738	0	T1	Placebo
BCGP-T1S091	26	23.212064188411226	0	T1	Placebo
BCGP-T1S091	26	18.294389154922655	0	T1	Placebo
BCGP-T1S091	26	29.411193555548056	0	T1	Placebo
BCGP-T1S091	26	32.865971837980496	0	T1	Placebo
BCGP-T1S091	26	14.132601558958783	0	T1	Placebo
BCGP-T1S091	26	21.84361586884684	0	T1	Placebo
BCGP-T1S091	26	41.00028753814475	0	T1	Placebo
BCGP-T1S091	26	19.210857098410433	0	T1	Placebo
BCGP-T1S091	26	25.23546866604488	0	T1	Placebo
BCGP-T1S091	26	27.83026162152178	0	T1	Placebo
BCGP-T1S091	26	24.374012377791406	0	T1	Placebo
BCGP-T1S091	26	34.20094731920238	0	T1	Placebo
BCGP-T1S091	26	24.171893172112032	0	T1	Placebo
BCGP-T1S091	26	18.514010841342788	0	T1	Placebo
BCGP-T1S091	26	32.56019578048363	0	T1	Placebo
BCGP-T1S091	26	27.374594549726663	0	T1	Placebo
BCGP-T1S091	26	33.592998645673234	0	T1	Placebo
BCGP-T1S091	26	25.076394160948546	0	T1	Placebo
BCGP-T1S091	26	33.87554777387614	0	T1	Placebo
BCGP-T1S091	26	22.60413693945961	0	T1	Placebo
BCGP-T1S091	26	25.719504335933177	0	T1	Placebo
BCGP-T1S091	26	19.47166439271554	0	T1	Placebo
BCGP-T1S091	26	35.89068711872896	0	T1	Placebo
BCGP-T1S091	26	25.248085774745917	0	T1	Placebo
BCGP-T1S091	26	42.59294551639771	0	T1	Placebo
BCGP-T1S091	26	22.499335073262383	0	T1	Placebo
BCGP-T1S091	26	26.817771389191563	0	T1	Placebo
BCGP-T1S091	26	27.491803602624028	0	T1	Placebo
BCGP-T1S091	26	25.5084054744291	0	T1	Placebo
BCGP-T1S091	26	39.4744076059217	0	T1	Placebo
BCGP-T1S091	26	34.51524516531833	0	T1	Placebo
BCGP-T1S091	26	29.58517534866345	0	T1	Placebo
BCGP-T1S091	26	14.882108690483822	0	T1	Placebo
BCGP-T1S091	26	23.123262500806998	0	T1	Placebo
BCGP-T1S091	26	19.5904525223401	0	T1	Placebo
BCGP-T1S068	22	27.564889307476175	1	T1	Placebo
BCGP-T1S068	22	34.81047365050353	1	T1	Placebo
BCGP-T1S068	22	41.848727268975395	1	T1	Placebo
BCGP-T1S068	22	41.042907552763225	1	T1	Placebo
BCGP-T1S068	22	42.96012272049554	1	T1	Placebo
BCGP-T1S068	22	37.139603270835146	1	T1	Placebo
BCGP-T1S068	22	39.125033478282504	1	T1	Placebo
BCGP-T1S068	22	44.19399374155597	1	T1	Placebo
BCGP-T1S068	22	41.92924254931886	1	T1	Placebo
BCGP-T1S068	22	37.75848791875269	1	T1	Placebo
BCGP-T1S068	22	35.63061898738855	1	T1	Placebo
BCGP-T1S068	22	22.162021262665114	1	T1	Placebo
BCGP-T1S068	22	55.546376706346344	1	T1	Placebo
BCGP-T1S068	22	50.488326920789184	1	T1	Placebo
BCGP-T1S068	22	40.16338211340557	1	T1	Placebo
BCGP-T1S068	22	46.31542935704875	1	T1	Placebo
BCGP-T1S068	22	39.467216271564396	1	T1	Placebo
BCGP-T1S068	22	39.68080722257753	1	T1	Placebo
BCGP-T1S068	22	32.998815169733625	1	T1	Placebo
BCGP-T1S068	22	50.7032341537873	1	T1	Placebo
BCGP-T1S068	22	28.10304034456167	1	T1	Placebo
BCGP-T1S068	22	26.57505985576544	1	T1	Placebo
BCGP-T1S068	22	38.022430625127626	1	T1	Placebo
BCGP-T1S068	22	38.585815985234824	1	T1	Placebo
BCGP-T1S068	22	35.93020461462838	1	T1	Placebo
BCGP-T1S068	22	45.83767743439727	1	T1	Placebo
BCGP-T1S068	22	33.80269976814343	1	T1	Placebo
BCGP-T1S068	22	38.225616875369994	1	T1	Placebo
BCGP-T1S068	22	38.60487672549492	1	T1	Placebo
BCGP-T1S068	22	44.10206925097704	1	T1	Placebo
BCGP-T1S068	22	34.54516367912875	1	T1	Placebo
BCGP-T1S068	22	62.79257426992598	1	T1	Placebo
BCGP-T1S068	22	27.472047625707102	1	T1	Placebo
BCGP-T1S068	22	22.0911146114413	1	T1	Placebo
BCGP-T1S068	22	37.04820644238901	1	T1	Placebo
BCGP-T1S068	22	43.3002546981509	1	T1	Placebo
BCGP-T1S068	22	51.383241481474904	1	T1	Placebo
BCGP-T1S068	22	38.52198521003458	1	T1	Placebo
BCGP-T1S068	22	31.26675981846504	1	T1	Placebo
BCGP-T1S068	22	38.796229644717805	1	T1	Placebo
BCGP-T1S068	22	38.18110540140231	1	T1	Placebo
BCGP-T1S068	22	34.31673174009855	1	T1	Placebo
BCGP-T1S068	22	48.3674547632108	1	T1	Placebo
BCGP-T1S068	22	51.348870549476175	1	T1	Placebo
BCGP-T1S068	22	18.37084565427676	1	T1	Placebo
BCGP-T1S068	22	28.021699945406475	1	T1	Placebo
BCGP-T1S068	22	37.69845572602854	1	T1	Placebo
BCGP-T1S068	22	39.589948128994145	1	T1	Placebo
BCGP-T1S068	22	36.26094749625622	1	T1	Placebo
BCGP-T1S068	22	47.49698640460451	1	T1	Placebo
BCGP-T1S068	22	43.688382033563315	1	T1	Placebo
BCGP-T1S068	22	55.64128867936178	1	T1	Placebo
BCGP-T1S068	22	46.21145621836403	1	T1	Placebo
BCGP-T1S068	22	36.00063542897605	1	T1	Placebo
BCGP-T1S068	22	33.587884878341804	1	T1	Placebo
BCGP-T1S068	22	29.333204830571567	1	T1	Placebo
BCGP-T1S068	22	39.783998823419346	1	T1	Placebo
BCGP-T1S068	22	55.647799950652484	1	T1	Placebo
BCGP-T1S068	22	45.58918184620696	1	T1	Placebo
BCGP-T1S068	22	36.46467431749455	1	T1	Placebo
BCGP-T1S068	22	53.99114505596932	1	T1	Placebo
BCGP-T1S068	22	51.08480726494689	1	T1	Placebo
BCGP-T1S068	22	32.38409236096072	1	T1	Placebo
BCGP-T1S068	22	41.89641503618907	1	T1	Placebo
BCGP-T1S068	22	34.46563173515512	1	T1	Placebo
BCGP-T1S068	22	22.08865458990975	1	T1	Placebo
BCGP-T1S068	22	56.96747647914743	1	T1	Placebo
BCGP-T1S068	22	34.68366324136457	1	T1	Placebo
BCGP-T1S068	22	35.43341806603025	1	T1	Placebo
BCGP-T1S068	22	30.17789642013496	1	T1	Placebo
BCGP-T1S068	22	55.944808730225084	1	T1	Placebo
BCGP-T1S068	22	26.366196036505297	1	T1	Placebo
BCGP-T1S068	22	38.973707123582564	1	T1	Placebo
BCGP-T1S068	22	39.86222339767076	1	T1	Placebo
BCGP-T1S068	22	58.321366603789976	1	T1	Placebo
BCGP-T1S068	22	41.60051944066506	1	T1	Placebo
BCGP-T1S068	22	54.24039478817622	1	T1	Placebo
BCGP-T1S068	22	46.422847757353374	1	T1	Placebo
BCGP-T1S068	22	48.92837951908117	1	T1	Placebo
BCGP-T1S068	22	39.394891588110426	1	T1	Placebo
BCGP-T1S068	22	48.127311781891706	1	T1	Placebo
BCGP-T1S068	22	48.57870012307762	1	T1	Placebo
BCGP-T1S068	22	35.38763866022578	1	T1	Placebo
BCGP-T1S068	22	32.568141288861774	1	T1	Placebo
BCGP-T1S068	22	37.61251948850244	1	T1	Placebo
BCGP-T1S068	22	41.61062180222586	1	T1	Placebo
BCGP-T1S068	22	49.158084695605034	1	T1	Placebo
BCGP-T1S068	22	17.603086316208458	1	T1	Placebo
BCGP-T1S068	22	28.665501047716635	1	T1	Placebo
BCGP-T1S068	22	45.69607984588476	1	T1	Placebo
BCGP-T1S068	22	41.147763404095464	1	T1	Placebo
BCGP-T1S068	22	33.055025751120766	1	T1	Placebo
BCGP-T1S068	22	48.531135932509414	1	T1	Placebo
BCGP-T1S068	22	39.27637336144285	1	T1	Placebo
BCGP-T1S068	22	22.370008117681166	1	T1	Placebo
BCGP-T1S068	22	48.25744667023981	1	T1	Placebo
BCGP-T1S068	22	47.338769911412356	1	T1	Placebo
BCGP-T1S068	22	30.50863231346771	1	T1	Placebo
BCGP-T1S068	22	48.60279768137082	1	T1	Placebo
BCGP-T1S068	22	41.14846495996991	1	T1	Placebo
BCGP-T1S016	22	37.81074285151639	1	T1	Placebo
BCGP-T1S016	22	58.34416715936554	1	T1	Placebo
BCGP-T1S016	22	35.813858617063126	1	T1	Placebo
BCGP-T1S016	22	42.140505563930795	1	T1	Placebo
BCGP-T1S016	22	40.57893770435632	1	T1	Placebo
BCGP-T1S016	22	55.582544751663235	1	T1	Placebo
BCGP-T1S016	22	41.094433205507165	1	T1	Placebo
BCGP-T1S016	22	46.321975817054685	1	T1	Placebo
BCGP-T1S016	22	45.17201003775516	1	T1	Placebo
BCGP-T1S016	22	53.46865855168334	1	T1	Placebo
BCGP-T1S016	22	39.44002216422283	1	T1	Placebo
BCGP-T1S016	22	47.10729753053557	1	T1	Placebo
BCGP-T1S016	22	55.640583827122384	1	T1	Placebo
BCGP-T1S016	22	56.634592966567205	1	T1	Placebo
BCGP-T1S016	22	51.140764045765124	1	T1	Placebo
BCGP-T1S016	22	40.79264135054804	1	T1	Placebo
BCGP-T1S016	22	27.598310713953317	1	T1	Placebo
BCGP-T1S016	22	54.20219717339835	1	T1	Placebo
BCGP-T1S016	22	44.72954168936307	1	T1	Placebo
BCGP-T1S016	22	40.79800989525291	1	T1	Placebo
BCGP-T1S016	22	47.247443457627725	1	T1	Placebo
BCGP-T1S016	22	49.68160774078522	1	T1	Placebo
BCGP-T1S016	22	29.638020603214727	1	T1	Placebo
BCGP-T1S016	22	47.65405130302201	1	T1	Placebo
BCGP-T1S016	22	22.39871433962388	1	T1	Placebo
BCGP-T1S016	22	31.945000841698036	1	T1	Placebo
BCGP-T1S016	22	38.825605970114516	1	T1	Placebo
BCGP-T1S016	22	39.802735827468936	1	T1	Placebo
BCGP-T1S016	22	42.19638116706229	1	T1	Placebo
BCGP-T1S016	22	45.62086216720764	1	T1	Placebo
BCGP-T1S016	22	49.022134206662614	1	T1	Placebo
BCGP-T1S016	22	40.28415925697338	1	T1	Placebo
BCGP-T1S016	22	48.35723969455084	1	T1	Placebo
BCGP-T1S016	22	35.70842144539277	1	T1	Placebo
BCGP-T1S016	22	53.49724218582635	1	T1	Placebo
BCGP-T1S016	22	36.0042117276114	1	T1	Placebo
BCGP-T1S016	22	38.4563056797805	1	T1	Placebo
BCGP-T1S016	22	52.733121944198714	1	T1	Placebo
BCGP-T1S016	22	45.10049289323389	1	T1	Placebo
BCGP-T1S016	22	56.6794713791673	1	T1	Placebo
BCGP-T1S016	22	41.2837433146654	1	T1	Placebo
BCGP-T1S016	22	46.42783267065322	1	T1	Placebo
BCGP-T1S016	22	43.8719746237087	1	T1	Placebo
BCGP-T1S016	22	44.50373236849406	1	T1	Placebo
BCGP-T1S016	22	40.73099680495455	1	T1	Placebo
BCGP-T1S016	22	60.51187641688414	1	T1	Placebo
BCGP-T1S016	22	52.281798007725875	1	T1	Placebo
BCGP-T1S016	22	24.49019687438484	1	T1	Placebo
BCGP-T1S016	22	44.691225840182675	1	T1	Placebo
BCGP-T1S016	22	29.551266287258727	1	T1	Placebo
BCGP-T1S016	22	55.148119012366976	1	T1	Placebo
BCGP-T1S016	22	54.5320579264306	1	T1	Placebo
BCGP-T1S016	22	45.165005175205955	1	T1	Placebo
BCGP-T1S016	22	37.638665390300694	1	T1	Placebo
BCGP-T1S016	22	32.49809890010644	1	T1	Placebo
BCGP-T1S016	22	50.45294791358152	1	T1	Placebo
BCGP-T1S016	22	39.85956987237246	1	T1	Placebo
BCGP-T1S016	22	35.741435340017226	1	T1	Placebo
BCGP-T1S016	22	45.005878253558144	1	T1	Placebo
BCGP-T1S016	22	57.395579061663305	1	T1	Placebo
BCGP-T1S016	22	29.363061871940424	1	T1	Placebo
BCGP-T1S016	22	34.53065575190064	1	T1	Placebo
BCGP-T1S016	22	52.65590276938197	1	T1	Placebo
BCGP-T1S016	22	36.11885606588158	1	T1	Placebo
BCGP-T1S016	22	42.22686463007735	1	T1	Placebo
BCGP-T1S016	22	31.66119307500697	1	T1	Placebo
BCGP-T1S016	22	54.44456908509013	1	T1	Placebo
BCGP-T1S016	22	42.64320712679846	1	T1	Placebo
BCGP-T1S016	22	46.44726832272172	1	T1	Placebo
BCGP-T1S016	22	51.10294992166602	1	T1	Placebo
BCGP-T1S016	22	41.09880296142562	1	T1	Placebo
BCGP-T1S016	22	30.764949516411935	1	T1	Placebo
BCGP-T1S016	22	30.90405399786463	1	T1	Placebo
BCGP-T1S016	22	35.27046978309966	1	T1	Placebo
BCGP-T1S016	22	52.222896204810255	1	T1	Placebo
BCGP-T1S016	22	49.68757990942893	1	T1	Placebo
BCGP-T1S016	22	36.33632310637227	1	T1	Placebo
BCGP-T1S016	22	44.290045758600996	1	T1	Placebo
BCGP-T1S016	22	51.35148701379103	1	T1	Placebo
BCGP-T1S016	22	34.29920690906483	1	T1	Placebo
BCGP-T1S016	22	43.05652144074111	1	T1	Placebo
BCGP-T1S016	22	61.70705589946551	1	T1	Placebo
BCGP-T1S016	22	45.82103915699547	1	T1	Placebo
BCGP-T1S016	22	46.964371737396	1	T1	Placebo
BCGP-T1S016	22	31.44436421132139	1	T1	Placebo
BCGP-T1S016	22	38.78089578716086	1	T1	Placebo
BCGP-T1S016	22	52.559526644437796	1	T1	Placebo
BCGP-T1S016	22	47.116757862743526	1	T1	Placebo
BCGP-T1S016	22	34.15077458862627	1	T1	Placebo
BCGP-T1S016	22	29.936740468709264	1	T1	Placebo
BCGP-T1S016	22	42.31310352414739	1	T1	Placebo
BCGP-T1S016	22	50.131892906301744	1	T1	Placebo
BCGP-T1S016	22	51.84936031153549	1	T1	Placebo
BCGP-T1S016	22	38.69212226174117	1	T1	Placebo
BCGP-T1S016	22	49.43572844704256	1	T1	Placebo
BCGP-T1S016	22	42.36871641593669	1	T1	Placebo
BCGP-T1S016	22	47.25243318835228	1	T1	Placebo
BCGP-T1S016	22	37.49632242416286	1	T1	Placebo
BCGP-T1S016	22	54.13889515697663	1	T1	Placebo
BCGP-T1S016	22	50.86806174208518	1	T1	Placebo
BCGP-T1S085	39	25.649225896463154	0	T1	Placebo
BCGP-T1S085	39	33.74746995410287	0	T1	Placebo
BCGP-T1S085	39	28.671177930511814	0	T1	Placebo
BCGP-T1S085	39	39.521959369782564	0	T1	Placebo
BCGP-T1S085	39	45.27507764302281	0	T1	Placebo
BCGP-T1S085	39	49.76745590504227	0	T1	Placebo
BCGP-T1S085	39	50.953604614638536	0	T1	Placebo
BCGP-T1S085	39	43.000217116162865	0	T1	Placebo
BCGP-T1S085	39	37.623553694631724	0	T1	Placebo
BCGP-T1S085	39	47.640293844953526	0	T1	Placebo
BCGP-T1S085	39	40.61201174738357	0	T1	Placebo
BCGP-T1S085	39	38.896412142396954	0	T1	Placebo
BCGP-T1S085	39	40.168855007794065	0	T1	Placebo
BCGP-T1S085	39	53.28539874162064	0	T1	Placebo
BCGP-T1S085	39	34.197493839082156	0	T1	Placebo
BCGP-T1S085	39	49.36998592967052	0	T1	Placebo
BCGP-T1S085	39	41.42943219295027	0	T1	Placebo
BCGP-T1S085	39	58.16412463725902	0	T1	Placebo
BCGP-T1S085	39	29.667015781940744	0	T1	Placebo
BCGP-T1S085	39	38.41479712140307	0	T1	Placebo
BCGP-T1S085	39	27.245624286939844	0	T1	Placebo
BCGP-T1S085	39	29.498583132935515	0	T1	Placebo
BCGP-T1S085	39	38.23282188629784	0	T1	Placebo
BCGP-T1S085	39	51.9676966002635	0	T1	Placebo
BCGP-T1S085	39	37.781295292070766	0	T1	Placebo
BCGP-T1S085	39	44.9920075792866	0	T1	Placebo
BCGP-T1S085	39	56.62051244501096	0	T1	Placebo
BCGP-T1S085	39	36.156486008714396	0	T1	Placebo
BCGP-T1S085	39	41.75980603992652	0	T1	Placebo
BCGP-T1S085	39	42.34839630126143	0	T1	Placebo
BCGP-T1S085	39	43.46973689055585	0	T1	Placebo
BCGP-T1S085	39	36.152928627236285	0	T1	Placebo
BCGP-T1S085	39	41.67747718753657	0	T1	Placebo
BCGP-T1S085	39	33.36440572310672	0	T1	Placebo
BCGP-T1S085	39	31.20934248168355	0	T1	Placebo
BCGP-T1S085	39	56.42096337750885	0	T1	Placebo
BCGP-T1S085	39	58.29249858082844	0	T1	Placebo
BCGP-T1S085	39	44.21651432181341	0	T1	Placebo
BCGP-T1S085	39	48.724094908950185	0	T1	Placebo
BCGP-T1S085	39	42.43054079197778	0	T1	Placebo
BCGP-T1S085	39	49.851306095663304	0	T1	Placebo
BCGP-T1S085	39	32.07713184207171	0	T1	Placebo
BCGP-T1S085	39	42.769952616306455	0	T1	Placebo
BCGP-T1S085	39	30.50833359675126	0	T1	Placebo
BCGP-T1S085	39	36.02497199581858	0	T1	Placebo
BCGP-T1S085	39	30.121162636517337	0	T1	Placebo
BCGP-T1S085	39	47.52985127459565	0	T1	Placebo
BCGP-T1S085	39	22.771068759339887	0	T1	Placebo
BCGP-T1S085	39	34.847711410082965	0	T1	Placebo
BCGP-T1S085	39	58.709674664998865	0	T1	Placebo
BCGP-T1S085	39	26.726154076629683	0	T1	Placebo
BCGP-T1S085	39	34.83285017025833	0	T1	Placebo
BCGP-T1S085	39	24.69388227255048	0	T1	Placebo
BCGP-T1S085	39	38.84646250644204	0	T1	Placebo
BCGP-T1S085	39	41.19901467398371	0	T1	Placebo
BCGP-T1S085	39	38.37239448725525	0	T1	Placebo
BCGP-T1S085	39	47.30788543965144	0	T1	Placebo
BCGP-T1S085	39	46.728601707669235	0	T1	Placebo
BCGP-T1S085	39	47.58594042994639	0	T1	Placebo
BCGP-T1S085	39	21.763370355758624	0	T1	Placebo
BCGP-T1S085	39	53.72445592978733	0	T1	Placebo
BCGP-T1S085	39	47.49181523421367	0	T1	Placebo
BCGP-T1S085	39	54.6620017580827	0	T1	Placebo
BCGP-T1S085	39	45.07907740708844	0	T1	Placebo
BCGP-T1S085	39	44.09114007054828	0	T1	Placebo
BCGP-T1S085	39	43.788051969618245	0	T1	Placebo
BCGP-T1S085	39	44.46282794986946	0	T1	Placebo
BCGP-T1S085	39	40.71000593457094	0	T1	Placebo
BCGP-T1S085	39	40.87642700011831	0	T1	Placebo
BCGP-T1S085	39	38.64930973689863	0	T1	Placebo
BCGP-T1S085	39	36.74315301438967	0	T1	Placebo
BCGP-T1S085	39	30.45242350045131	0	T1	Placebo
BCGP-T1S085	39	26.298824768547185	0	T1	Placebo
BCGP-T1S085	39	35.8463442662572	0	T1	Placebo
BCGP-T1S085	39	42.68137342854735	0	T1	Placebo
BCGP-T1S085	39	27.05519283325774	0	T1	Placebo
BCGP-T1S085	39	41.43785007142705	0	T1	Placebo
BCGP-T1S085	39	19.32264580114438	0	T1	Placebo
BCGP-T1S085	39	50.53052426135982	0	T1	Placebo
BCGP-T1S085	39	55.01163765574669	0	T1	Placebo
BCGP-T1S085	39	53.017774292768	0	T1	Placebo
BCGP-T1S085	39	45.33126199581619	0	T1	Placebo
BCGP-T1S085	39	28.16798691686591	0	T1	Placebo
BCGP-T1S085	39	43.564993778851	0	T1	Placebo
BCGP-T1S085	39	37.578881625357766	0	T1	Placebo
BCGP-T1S085	39	38.469035695815336	0	T1	Placebo
BCGP-T1S085	39	37.2861447501268	0	T1	Placebo
BCGP-T1S085	39	35.590921736588946	0	T1	Placebo
BCGP-T1S085	39	31.282274361077125	0	T1	Placebo
BCGP-T1S085	39	52.11333710778187	0	T1	Placebo
BCGP-T1S085	39	46.478143962017164	0	T1	Placebo
BCGP-T1S085	39	50.41546558802472	0	T1	Placebo
BCGP-T1S085	39	30.32559833518878	0	T1	Placebo
BCGP-T1S085	39	48.31329040789878	0	T1	Placebo
BCGP-T1S085	39	42.554009672166444	0	T1	Placebo
BCGP-T1S085	39	40.97636728105693	0	T1	Placebo
BCGP-T1S085	39	48.27602092561714	0	T1	Placebo
BCGP-T1S085	39	41.5311485987193	0	T1	Placebo
BCGP-T1S085	39	35.32339982247812	0	T1	Placebo
BCGP-T1S085	39	28.564283814838763	0	T1	Placebo
BCGP-T1S046	20	17.570073349290265	1	T1	Placebo
BCGP-T1S046	20	20.55155165738389	1	T1	Placebo
BCGP-T1S046	20	12.48123012060478	1	T1	Placebo
BCGP-T1S046	20	11.220560897081445	1	T1	Placebo
BCGP-T1S046	20	13.123869787684688	1	T1	Placebo
BCGP-T1S046	20	19.488745216375825	1	T1	Placebo
BCGP-T1S046	20	20.91459489320697	1	T1	Placebo
BCGP-T1S046	20	16.715771728140467	1	T1	Placebo
BCGP-T1S046	20	30.093812780279837	1	T1	Placebo
BCGP-T1S046	20	22.637803206258504	1	T1	Placebo
BCGP-T1S046	20	6.731054319871922	1	T1	Placebo
BCGP-T1S046	20	11.2319545106362	1	T1	Placebo
BCGP-T1S046	20	28.344683954023306	1	T1	Placebo
BCGP-T1S046	20	3.67132071338439	1	T1	Placebo
BCGP-T1S046	20	30.034355991113973	1	T1	Placebo
BCGP-T1S046	20	23.64765989667275	1	T1	Placebo
BCGP-T1S046	20	8.965433907487533	1	T1	Placebo
BCGP-T1S046	20	21.492909124360374	1	T1	Placebo
BCGP-T1S046	20	20.375148691509427	1	T1	Placebo
BCGP-T1S046	20	8.715551666708214	1	T1	Placebo
BCGP-T1S046	20	16.960786474588	1	T1	Placebo
BCGP-T1S046	20	13.196148569327939	1	T1	Placebo
BCGP-T1S046	20	11.934373608995983	1	T1	Placebo
BCGP-T1S046	20	14.04036555992315	1	T1	Placebo
BCGP-T1S046	20	23.33074511067357	1	T1	Placebo
BCGP-T1S046	20	15.06159733834552	1	T1	Placebo
BCGP-T1S046	20	11.553096475419094	1	T1	Placebo
BCGP-T1S046	20	10.792787827583233	1	T1	Placebo
BCGP-T1S046	20	7.538915928965256	1	T1	Placebo
BCGP-T1S046	20	17.582091324581686	1	T1	Placebo
BCGP-T1S046	20	1.0851336331204218	1	T1	Placebo
BCGP-T1S046	20	15.238534823789312	1	T1	Placebo
BCGP-T1S046	20	11.172683753261435	1	T1	Placebo
BCGP-T1S046	20	17.661403174423484	1	T1	Placebo
BCGP-T1S046	20	-1.9500073340924406	1	T1	Placebo
BCGP-T1S046	20	0.5009082719394369	1	T1	Placebo
BCGP-T1S046	20	17.20495170725107	1	T1	Placebo
BCGP-T1S046	20	15.887119395620154	1	T1	Placebo
BCGP-T1S046	20	27.04092642378203	1	T1	Placebo
BCGP-T1S046	20	12.934393834062893	1	T1	Placebo
BCGP-T1S046	20	19.74828630292139	1	T1	Placebo
BCGP-T1S046	20	28.09575508489764	1	T1	Placebo
BCGP-T1S046	20	15.464186212465235	1	T1	Placebo
BCGP-T1S046	20	14.236056876098962	1	T1	Placebo
BCGP-T1S046	20	20.85269923773357	1	T1	Placebo
BCGP-T1S046	20	-4.563014904851273	1	T1	Placebo
BCGP-T1S046	20	7.0557373337466025	1	T1	Placebo
BCGP-T1S046	20	18.0223899813979	1	T1	Placebo
BCGP-T1S046	20	20.955251237341077	1	T1	Placebo
BCGP-T1S046	20	5.436338932219409	1	T1	Placebo
BCGP-T1S046	20	15.506259661504231	1	T1	Placebo
BCGP-T1S046	20	21.462406996711675	1	T1	Placebo
BCGP-T1S046	20	9.019978074439837	1	T1	Placebo
BCGP-T1S046	20	21.10441054314845	1	T1	Placebo
BCGP-T1S046	20	14.938664361925241	1	T1	Placebo
BCGP-T1S046	20	29.401103959205773	1	T1	Placebo
BCGP-T1S046	20	18.787062638606603	1	T1	Placebo
BCGP-T1S046	20	15.08197360755895	1	T1	Placebo
BCGP-T1S046	20	31.792919316640372	1	T1	Placebo
BCGP-T1S046	20	20.552732963948092	1	T1	Placebo
BCGP-T1S046	20	22.994729232817	1	T1	Placebo
BCGP-T1S046	20	12.066502051076244	1	T1	Placebo
BCGP-T1S046	20	22.1517217866725	1	T1	Placebo
BCGP-T1S046	20	37.737221128882794	1	T1	Placebo
BCGP-T1S046	20	19.93002733178031	1	T1	Placebo
BCGP-T1S046	20	-5.1610007747894695	1	T1	Placebo
BCGP-T1S046	20	4.940978396041356	1	T1	Placebo
BCGP-T1S046	20	11.59274658776236	1	T1	Placebo
BCGP-T1S046	20	18.068498260701798	1	T1	Placebo
BCGP-T1S046	20	26.937260347605935	1	T1	Placebo
BCGP-T1S046	20	21.694080134553346	1	T1	Placebo
BCGP-T1S046	20	18.48096974173234	1	T1	Placebo
BCGP-T1S046	20	10.045469630012462	1	T1	Placebo
BCGP-T1S046	20	12.088573566853483	1	T1	Placebo
BCGP-T1S046	20	11.384368400830423	1	T1	Placebo
BCGP-T1S046	20	20.664761130408134	1	T1	Placebo
BCGP-T1S046	20	12.926662118048084	1	T1	Placebo
BCGP-T1S046	20	4.361036905711458	1	T1	Placebo
BCGP-T1S046	20	17.34339183560725	1	T1	Placebo
BCGP-T1S046	20	4.688904959620287	1	T1	Placebo
BCGP-T1S046	20	19.07265086256876	1	T1	Placebo
BCGP-T1S046	20	14.855689994458203	1	T1	Placebo
BCGP-T1S046	20	15.201247771106072	1	T1	Placebo
BCGP-T1S046	20	2.805634002449098	1	T1	Placebo
BCGP-T1S046	20	9.939188012894277	1	T1	Placebo
BCGP-T1S046	20	30.076452947528264	1	T1	Placebo
BCGP-T1S046	20	23.970952254790834	1	T1	Placebo
BCGP-T1S046	20	6.920516381243684	1	T1	Placebo
BCGP-T1S046	20	12.107306128823895	1	T1	Placebo
BCGP-T1S046	20	37.066548210899555	1	T1	Placebo
BCGP-T1S046	20	17.201767123773855	1	T1	Placebo
BCGP-T1S046	20	16.787784711979278	1	T1	Placebo
BCGP-T1S046	20	16.90345841702138	1	T1	Placebo
BCGP-T1S046	20	26.897763467246506	1	T1	Placebo
BCGP-T1S046	20	15.30526530681408	1	T1	Placebo
BCGP-T1S046	20	30.715832642819493	1	T1	Placebo
BCGP-T1S046	20	16.73094924813892	1	T1	Placebo
BCGP-T1S046	20	16.10849513500445	1	T1	Placebo
BCGP-T1S046	20	20.964468015543233	1	T1	Placebo
BCGP-T1S046	20	10.911201578509942	1	T1	Placebo
BCGP-T1S066	27	37.87090807122174	1	T1	BMR
BCGP-T1S066	27	34.28491819127052	1	T1	BMR
BCGP-T1S066	27	60.361681491072396	1	T1	BMR
BCGP-T1S066	27	44.30870263387712	1	T1	BMR
BCGP-T1S066	27	27.410043559123633	1	T1	BMR
BCGP-T1S066	27	28.853180172327836	1	T1	BMR
BCGP-T1S066	27	34.192745903190136	1	T1	BMR
BCGP-T1S066	27	33.317992762589725	1	T1	BMR
BCGP-T1S066	27	35.627133387175085	1	T1	BMR
BCGP-T1S066	27	38.923499781044825	1	T1	BMR
BCGP-T1S066	27	27.676667477079807	1	T1	BMR
BCGP-T1S066	27	41.40036702191041	1	T1	BMR
BCGP-T1S066	27	35.37075616179853	1	T1	BMR
BCGP-T1S066	27	50.677762494630706	1	T1	BMR
BCGP-T1S066	27	51.44350496446585	1	T1	BMR
BCGP-T1S066	27	17.228976235509016	1	T1	BMR
BCGP-T1S066	27	26.751547283013306	1	T1	BMR
BCGP-T1S066	27	39.7042165344275	1	T1	BMR
BCGP-T1S066	27	36.57990471312993	1	T1	BMR
BCGP-T1S066	27	29.74678738254692	1	T1	BMR
BCGP-T1S066	27	28.884535988051994	1	T1	BMR
BCGP-T1S066	27	39.41710500712608	1	T1	BMR
BCGP-T1S066	27	39.028601812693786	1	T1	BMR
BCGP-T1S066	27	38.5135258178927	1	T1	BMR
BCGP-T1S066	27	27.876655911392884	1	T1	BMR
BCGP-T1S066	27	36.17775515458169	1	T1	BMR
BCGP-T1S066	27	60.097855933480375	1	T1	BMR
BCGP-T1S066	27	34.62343665601678	1	T1	BMR
BCGP-T1S066	27	46.6369087846576	1	T1	BMR
BCGP-T1S066	27	2.5519658527230504	1	T1	BMR
BCGP-T1S066	27	47.45270297915497	1	T1	BMR
BCGP-T1S066	27	50.077405014490566	1	T1	BMR
BCGP-T1S066	27	40.763224394403444	1	T1	BMR
BCGP-T1S066	27	39.97303826712279	1	T1	BMR
BCGP-T1S066	27	55.563638743669465	1	T1	BMR
BCGP-T1S066	27	45.66220740999171	1	T1	BMR
BCGP-T1S066	27	51.16941824781679	1	T1	BMR
BCGP-T1S066	27	60.472048634025924	1	T1	BMR
BCGP-T1S066	27	52.59497952035428	1	T1	BMR
BCGP-T1S066	27	40.41990097157106	1	T1	BMR
BCGP-T1S066	27	21.627628333253647	1	T1	BMR
BCGP-T1S066	27	43.66535322735074	1	T1	BMR
BCGP-T1S066	27	18.70099145944158	1	T1	BMR
BCGP-T1S066	27	11.834619715147028	1	T1	BMR
BCGP-T1S066	27	34.00212402261968	1	T1	BMR
BCGP-T1S066	27	19.976849600935143	1	T1	BMR
BCGP-T1S066	27	42.912569890793264	1	T1	BMR
BCGP-T1S066	27	49.56461644874052	1	T1	BMR
BCGP-T1S066	27	34.43634958885356	1	T1	BMR
BCGP-T1S066	27	42.60572499522404	1	T1	BMR
BCGP-T1S066	27	39.78482321449598	1	T1	BMR
BCGP-T1S066	27	43.22362385619477	1	T1	BMR
BCGP-T1S066	27	28.26579265926462	1	T1	BMR
BCGP-T1S066	27	45.75944866743888	1	T1	BMR
BCGP-T1S066	27	26.242555384675395	1	T1	BMR
BCGP-T1S066	27	39.956942519344196	1	T1	BMR
BCGP-T1S066	27	47.12083185153937	1	T1	BMR
BCGP-T1S066	27	49.65905633871851	1	T1	BMR
BCGP-T1S066	27	38.439653518730225	1	T1	BMR
BCGP-T1S066	27	40.662300298392516	1	T1	BMR
BCGP-T1S066	27	40.25615485452363	1	T1	BMR
BCGP-T1S066	27	28.109230410118528	1	T1	BMR
BCGP-T1S066	27	47.969749612373	1	T1	BMR
BCGP-T1S066	27	36.47867454128381	1	T1	BMR
BCGP-T1S066	27	27.73285665939542	1	T1	BMR
BCGP-T1S066	27	43.80582336239353	1	T1	BMR
BCGP-T1S066	27	34.557306775612375	1	T1	BMR
BCGP-T1S066	27	33.71592118972005	1	T1	BMR
BCGP-T1S066	27	42.435860770453225	1	T1	BMR
BCGP-T1S066	27	47.41993971958621	1	T1	BMR
BCGP-T1S066	27	37.34464980897834	1	T1	BMR
BCGP-T1S066	27	24.390158625742842	1	T1	BMR
BCGP-T1S066	27	44.67232960695173	1	T1	BMR
BCGP-T1S066	27	38.55225424661474	1	T1	BMR
BCGP-T1S066	27	59.87097313095514	1	T1	BMR
BCGP-T1S066	27	46.61059444484207	1	T1	BMR
BCGP-T1S066	27	45.653350664441554	1	T1	BMR
BCGP-T1S066	27	32.07607569838654	1	T1	BMR
BCGP-T1S066	27	33.01958984855953	1	T1	BMR
BCGP-T1S066	27	27.793425721246173	1	T1	BMR
BCGP-T1S066	27	26.882564899458412	1	T1	BMR
BCGP-T1S066	27	46.564682889998586	1	T1	BMR
BCGP-T1S066	27	48.63118276793876	1	T1	BMR
BCGP-T1S066	27	34.22847960891738	1	T1	BMR
BCGP-T1S066	27	44.94566467959873	1	T1	BMR
BCGP-T1S066	27	37.87102456316323	1	T1	BMR
BCGP-T1S066	27	39.39961349787371	1	T1	BMR
BCGP-T1S066	27	46.91029330457867	1	T1	BMR
BCGP-T1S066	27	53.619936202350914	1	T1	BMR
BCGP-T1S066	27	34.66620647787198	1	T1	BMR
BCGP-T1S066	27	44.41541885666057	1	T1	BMR
BCGP-T1S066	27	39.02050307091532	1	T1	BMR
BCGP-T1S066	27	33.42010051924686	1	T1	BMR
BCGP-T1S066	27	38.45553939720411	1	T1	BMR
BCGP-T1S066	27	34.171752314176025	1	T1	BMR
BCGP-T1S066	27	43.263822303863456	1	T1	BMR
BCGP-T1S066	27	31.50328689164246	1	T1	BMR
BCGP-T1S066	27	33.644264156685566	1	T1	BMR
BCGP-T1S066	27	37.151467375986165	1	T1	BMR
BCGP-T1S066	27	30.63610698941761	1	T1	BMR
BCGP-T1S106	22	49.93059250597389	0	T1	BMR
BCGP-T1S106	22	34.50271653680843	0	T1	BMR
BCGP-T1S106	22	35.95189566050791	0	T1	BMR
BCGP-T1S106	22	51.47287598748089	0	T1	BMR
BCGP-T1S106	22	39.55534025790155	0	T1	BMR
BCGP-T1S106	22	49.475579254618665	0	T1	BMR
BCGP-T1S106	22	38.76952057003439	0	T1	BMR
BCGP-T1S106	22	20.62293504904265	0	T1	BMR
BCGP-T1S106	22	37.950782900361624	0	T1	BMR
BCGP-T1S106	22	37.819207308735656	0	T1	BMR
BCGP-T1S106	22	36.55893629546599	0	T1	BMR
BCGP-T1S106	22	46.88060339302374	0	T1	BMR
BCGP-T1S106	22	47.76546948568643	0	T1	BMR
BCGP-T1S106	22	43.80558933581977	0	T1	BMR
BCGP-T1S106	22	47.52434820074428	0	T1	BMR
BCGP-T1S106	22	34.336360879759816	0	T1	BMR
BCGP-T1S106	22	37.25283107922603	0	T1	BMR
BCGP-T1S106	22	46.26832376199498	0	T1	BMR
BCGP-T1S106	22	19.48952127536716	0	T1	BMR
BCGP-T1S106	22	31.138383806747385	0	T1	BMR
BCGP-T1S106	22	39.956834364880855	0	T1	BMR
BCGP-T1S106	22	32.251393407705	0	T1	BMR
BCGP-T1S106	22	17.740982929573004	0	T1	BMR
BCGP-T1S106	22	51.11818920634417	0	T1	BMR
BCGP-T1S106	22	41.73366538399669	0	T1	BMR
BCGP-T1S106	22	38.06108476304699	0	T1	BMR
BCGP-T1S106	22	44.35754868275054	0	T1	BMR
BCGP-T1S106	22	33.70171943508435	0	T1	BMR
BCGP-T1S106	22	44.968153641847444	0	T1	BMR
BCGP-T1S106	22	32.882041125040615	0	T1	BMR
BCGP-T1S106	22	37.15765125545761	0	T1	BMR
BCGP-T1S106	22	51.85426346051314	0	T1	BMR
BCGP-T1S106	22	50.91667795652567	0	T1	BMR
BCGP-T1S106	22	29.84733463378588	0	T1	BMR
BCGP-T1S106	22	28.86044696074042	0	T1	BMR
BCGP-T1S106	22	28.325438307361093	0	T1	BMR
BCGP-T1S106	22	49.33204949343801	0	T1	BMR
BCGP-T1S106	22	39.767105233638596	0	T1	BMR
BCGP-T1S106	22	44.25335043024752	0	T1	BMR
BCGP-T1S106	22	45.891446835714035	0	T1	BMR
BCGP-T1S106	22	43.65102880640366	0	T1	BMR
BCGP-T1S106	22	51.83282312420764	0	T1	BMR
BCGP-T1S106	22	42.42858860007259	0	T1	BMR
BCGP-T1S106	22	35.17407143569613	0	T1	BMR
BCGP-T1S106	22	47.01728068025821	0	T1	BMR
BCGP-T1S106	22	45.84134918346967	0	T1	BMR
BCGP-T1S106	22	41.21085705829753	0	T1	BMR
BCGP-T1S106	22	39.774613953840976	0	T1	BMR
BCGP-T1S106	22	36.670072448054356	0	T1	BMR
BCGP-T1S106	22	41.5588069548961	0	T1	BMR
BCGP-T1S106	22	34.83698168916944	0	T1	BMR
BCGP-T1S106	22	27.08620175002866	0	T1	BMR
BCGP-T1S106	22	53.4256101286698	0	T1	BMR
BCGP-T1S106	22	42.000583704873115	0	T1	BMR
BCGP-T1S106	22	51.25985574141308	0	T1	BMR
BCGP-T1S106	22	38.011405647822876	0	T1	BMR
BCGP-T1S106	22	31.372685833398442	0	T1	BMR
BCGP-T1S106	22	40.51163259555359	0	T1	BMR
BCGP-T1S106	22	38.017749059065395	0	T1	BMR
BCGP-T1S106	22	33.768275759447896	0	T1	BMR
BCGP-T1S106	22	25.678002193353226	0	T1	BMR
BCGP-T1S106	22	37.318444615239706	0	T1	BMR
BCGP-T1S106	22	37.96664909715663	0	T1	BMR
BCGP-T1S106	22	45.2028203508604	0	T1	BMR
BCGP-T1S106	22	44.05936470859786	0	T1	BMR
BCGP-T1S106	22	38.19901398984814	0	T1	BMR
BCGP-T1S106	22	48.374805489439595	0	T1	BMR
BCGP-T1S106	22	27.075694902855428	0	T1	BMR
BCGP-T1S106	22	35.076294983446346	0	T1	BMR
BCGP-T1S106	22	42.3407524981667	0	T1	BMR
BCGP-T1S106	22	27.004034801129258	0	T1	BMR
BCGP-T1S106	22	37.47896145774931	0	T1	BMR
BCGP-T1S106	22	40.44185532304535	0	T1	BMR
BCGP-T1S106	22	41.68976087083501	0	T1	BMR
BCGP-T1S106	22	29.198803632592394	0	T1	BMR
BCGP-T1S106	22	47.2350807852826	0	T1	BMR
BCGP-T1S106	22	35.41137732578134	0	T1	BMR
BCGP-T1S106	22	40.25652251685655	0	T1	BMR
BCGP-T1S106	22	50.61506449570157	0	T1	BMR
BCGP-T1S106	22	60.52560242640985	0	T1	BMR
BCGP-T1S106	22	29.954794260319073	0	T1	BMR
BCGP-T1S106	22	32.89545175115596	0	T1	BMR
BCGP-T1S106	22	30.24466341549625	0	T1	BMR
BCGP-T1S106	22	34.785306000266935	0	T1	BMR
BCGP-T1S106	22	39.04525377557492	0	T1	BMR
BCGP-T1S106	22	48.5025485362598	0	T1	BMR
BCGP-T1S106	22	50.5988639997819	0	T1	BMR
BCGP-T1S106	22	40.16738976328518	0	T1	BMR
BCGP-T1S106	22	23.852774133012996	0	T1	BMR
BCGP-T1S106	22	43.804648814155115	0	T1	BMR
BCGP-T1S106	22	31.314526654597	0	T1	BMR
BCGP-T1S106	22	48.89342749319694	0	T1	BMR
BCGP-T1S106	22	45.923206645766925	0	T1	BMR
BCGP-T1S106	22	40.158197153766864	0	T1	BMR
BCGP-T1S106	22	40.13750624800887	0	T1	BMR
BCGP-T1S106	22	47.56250462840347	0	T1	BMR
BCGP-T1S106	22	33.130578012004115	0	T1	BMR
BCGP-T1S106	22	35.11205162254352	0	T1	BMR
BCGP-T1S106	22	18.9489585389713	0	T1	BMR
BCGP-T1S106	22	58.27055978611428	0	T1	BMR
BCGP-T1S047	25	25.1920553441383	0	T1	BMR
BCGP-T1S047	25	26.437128768989485	0	T1	BMR
BCGP-T1S047	25	52.353593866641944	0	T1	BMR
BCGP-T1S047	25	49.79009765896132	0	T1	BMR
BCGP-T1S047	25	42.726274942406654	0	T1	BMR
BCGP-T1S047	25	42.63895373331669	0	T1	BMR
BCGP-T1S047	25	29.44609401964158	0	T1	BMR
BCGP-T1S047	25	46.04308062682383	0	T1	BMR
BCGP-T1S047	25	37.826871879710176	0	T1	BMR
BCGP-T1S047	25	52.57233757773521	0	T1	BMR
BCGP-T1S047	25	69.59398181478974	0	T1	BMR
BCGP-T1S047	25	50.60336237786617	0	T1	BMR
BCGP-T1S047	25	17.829976623623413	0	T1	BMR
BCGP-T1S047	25	40.182633636842496	0	T1	BMR
BCGP-T1S047	25	50.003935587097665	0	T1	BMR
BCGP-T1S047	25	54.021934002292305	0	T1	BMR
BCGP-T1S047	25	34.01260115184157	0	T1	BMR
BCGP-T1S047	25	19.977837947995653	0	T1	BMR
BCGP-T1S047	25	19.158993925217874	0	T1	BMR
BCGP-T1S047	25	47.16524192672255	0	T1	BMR
BCGP-T1S047	25	36.84591189510383	0	T1	BMR
BCGP-T1S047	25	51.52835535103058	0	T1	BMR
BCGP-T1S047	25	31.32379027698751	0	T1	BMR
BCGP-T1S047	25	39.11969294130358	0	T1	BMR
BCGP-T1S047	25	42.66783108287293	0	T1	BMR
BCGP-T1S047	25	33.71000605500204	0	T1	BMR
BCGP-T1S047	25	32.43075766683335	0	T1	BMR
BCGP-T1S047	25	41.50061498707501	0	T1	BMR
BCGP-T1S047	25	40.018532285069966	0	T1	BMR
BCGP-T1S047	25	37.45068054325978	0	T1	BMR
BCGP-T1S047	25	45.79488924660439	0	T1	BMR
BCGP-T1S047	25	53.86578413153671	0	T1	BMR
BCGP-T1S047	25	31.331424839634682	0	T1	BMR
BCGP-T1S047	25	50.22601284513141	0	T1	BMR
BCGP-T1S047	25	44.39353373668234	0	T1	BMR
BCGP-T1S047	25	50.392869476297875	0	T1	BMR
BCGP-T1S047	25	37.91687581152492	0	T1	BMR
BCGP-T1S047	25	46.528726647881	0	T1	BMR
BCGP-T1S047	25	27.55185815097339	0	T1	BMR
BCGP-T1S047	25	22.996024593840964	0	T1	BMR
BCGP-T1S047	25	30.11120930279514	0	T1	BMR
BCGP-T1S047	25	30.491294315357443	0	T1	BMR
BCGP-T1S047	25	40.47497749799874	0	T1	BMR
BCGP-T1S047	25	23.185848719417475	0	T1	BMR
BCGP-T1S047	25	26.945017389867896	0	T1	BMR
BCGP-T1S047	25	35.43942390369936	0	T1	BMR
BCGP-T1S047	25	30.284977077407323	0	T1	BMR
BCGP-T1S047	25	35.24661290796493	0	T1	BMR
BCGP-T1S047	25	50.91153435446713	0	T1	BMR
BCGP-T1S047	25	28.885754160105066	0	T1	BMR
BCGP-T1S047	25	43.42028764586191	0	T1	BMR
BCGP-T1S047	25	33.21200738900789	0	T1	BMR
BCGP-T1S047	25	33.505841963824224	0	T1	BMR
BCGP-T1S047	25	39.991928220550356	0	T1	BMR
BCGP-T1S047	25	36.145310672088485	0	T1	BMR
BCGP-T1S047	25	43.69063873765791	0	T1	BMR
BCGP-T1S047	25	42.038958857113464	0	T1	BMR
BCGP-T1S047	25	41.92292162827312	0	T1	BMR
BCGP-T1S047	25	58.15768678265992	0	T1	BMR
BCGP-T1S047	25	26.5139227818628	0	T1	BMR
BCGP-T1S047	25	33.13979191873145	0	T1	BMR
BCGP-T1S047	25	30.194084780774716	0	T1	BMR
BCGP-T1S047	25	46.8665542643682	0	T1	BMR
BCGP-T1S047	25	36.15792424281477	0	T1	BMR
BCGP-T1S047	25	53.02464966030463	0	T1	BMR
BCGP-T1S047	25	44.20420673002999	0	T1	BMR
BCGP-T1S047	25	40.23387177820036	0	T1	BMR
BCGP-T1S047	25	39.870476660294244	0	T1	BMR
BCGP-T1S047	25	36.44826003411664	0	T1	BMR
BCGP-T1S047	25	28.467405710388817	0	T1	BMR
BCGP-T1S047	25	26.358021350845778	0	T1	BMR
BCGP-T1S047	25	28.165351513454826	0	T1	BMR
BCGP-T1S047	25	33.2672747724996	0	T1	BMR
BCGP-T1S047	25	42.83120931999636	0	T1	BMR
BCGP-T1S047	25	35.52882806484722	0	T1	BMR
BCGP-T1S047	25	35.487913752201436	0	T1	BMR
BCGP-T1S047	25	42.73162323973922	0	T1	BMR
BCGP-T1S047	25	43.52807822369593	0	T1	BMR
BCGP-T1S047	25	39.484586139154075	0	T1	BMR
BCGP-T1S047	25	34.88662886264129	0	T1	BMR
BCGP-T1S047	25	48.617348945568864	0	T1	BMR
BCGP-T1S047	25	39.26187093805637	0	T1	BMR
BCGP-T1S047	25	33.6437045511228	0	T1	BMR
BCGP-T1S047	25	47.642989344251276	0	T1	BMR
BCGP-T1S047	25	20.597898698386714	0	T1	BMR
BCGP-T1S047	25	37.11195499455404	0	T1	BMR
BCGP-T1S047	25	41.09052659627014	0	T1	BMR
BCGP-T1S047	25	36.8338085006208	0	T1	BMR
BCGP-T1S047	25	20.114761241565855	0	T1	BMR
BCGP-T1S047	25	56.32364726948284	0	T1	BMR
BCGP-T1S047	25	21.61885906410845	0	T1	BMR
BCGP-T1S047	25	26.56631008368751	0	T1	BMR
BCGP-T1S047	25	42.66965039695004	0	T1	BMR
BCGP-T1S047	25	20.349632279302664	0	T1	BMR
BCGP-T1S047	25	44.15297122405102	0	T1	BMR
BCGP-T1S047	25	18.78325185314046	0	T1	BMR
BCGP-T1S047	25	24.87958194522482	0	T1	BMR
BCGP-T1S047	25	56.95997991635948	0	T1	BMR
BCGP-T1S047	25	55.31348706254022	0	T1	BMR
BCGP-T1S047	25	57.883963597337235	0	T1	BMR
BCGP-T1S067	26	39.8718649257848	1	T1	BMR
BCGP-T1S067	26	28.524174166118854	1	T1	BMR
BCGP-T1S067	26	23.5747723608566	1	T1	BMR
BCGP-T1S067	26	41.90064437950171	1	T1	BMR
BCGP-T1S067	26	26.276541294535516	1	T1	BMR
BCGP-T1S067	26	45.19574909352177	1	T1	BMR
BCGP-T1S067	26	33.127483510599404	1	T1	BMR
BCGP-T1S067	26	21.811654886683304	1	T1	BMR
BCGP-T1S067	26	55.07405651566702	1	T1	BMR
BCGP-T1S067	26	24.15622398004467	1	T1	BMR
BCGP-T1S067	26	45.65518389452285	1	T1	BMR
BCGP-T1S067	26	26.845817440738763	1	T1	BMR
BCGP-T1S067	26	31.83422147987898	1	T1	BMR
BCGP-T1S067	26	25.70637116317414	1	T1	BMR
BCGP-T1S067	26	39.172852115359085	1	T1	BMR
BCGP-T1S067	26	27.896377320444333	1	T1	BMR
BCGP-T1S067	26	14.419202064755414	1	T1	BMR
BCGP-T1S067	26	26.16969452000104	1	T1	BMR
BCGP-T1S067	26	41.49499913012313	1	T1	BMR
BCGP-T1S067	26	23.552098423160064	1	T1	BMR
BCGP-T1S067	26	28.369278244269534	1	T1	BMR
BCGP-T1S067	26	37.56286222574896	1	T1	BMR
BCGP-T1S067	26	28.752959266847718	1	T1	BMR
BCGP-T1S067	26	26.720335605452114	1	T1	BMR
BCGP-T1S067	26	36.61307625927211	1	T1	BMR
BCGP-T1S067	26	37.39448076476021	1	T1	BMR
BCGP-T1S067	26	45.20407197939296	1	T1	BMR
BCGP-T1S067	26	28.116232485621158	1	T1	BMR
BCGP-T1S067	26	41.36906279784979	1	T1	BMR
BCGP-T1S067	26	15.990708197464173	1	T1	BMR
BCGP-T1S067	26	25.668238547226405	1	T1	BMR
BCGP-T1S067	26	37.02459543974545	1	T1	BMR
BCGP-T1S067	26	51.33409359535725	1	T1	BMR
BCGP-T1S067	26	29.994184652311045	1	T1	BMR
BCGP-T1S067	26	41.26511828045692	1	T1	BMR
BCGP-T1S067	26	25.118204758812702	1	T1	BMR
BCGP-T1S067	26	9.967110307569355	1	T1	BMR
BCGP-T1S067	26	26.9343249714075	1	T1	BMR
BCGP-T1S067	26	24.487102245718404	1	T1	BMR
BCGP-T1S067	26	17.688866721503075	1	T1	BMR
BCGP-T1S067	26	29.109893465537738	1	T1	BMR
BCGP-T1S067	26	49.63453486798824	1	T1	BMR
BCGP-T1S067	26	27.263427303786674	1	T1	BMR
BCGP-T1S067	26	33.75168890401939	1	T1	BMR
BCGP-T1S067	26	36.454054261054175	1	T1	BMR
BCGP-T1S067	26	38.91493107344515	1	T1	BMR
BCGP-T1S067	26	28.793069537480445	1	T1	BMR
BCGP-T1S067	26	16.374921828706153	1	T1	BMR
BCGP-T1S067	26	31.416979025077374	1	T1	BMR
BCGP-T1S067	26	32.877434052129125	1	T1	BMR
BCGP-T1S067	26	29.56670770421772	1	T1	BMR
BCGP-T1S067	26	29.341602902674573	1	T1	BMR
BCGP-T1S067	26	15.768826609163195	1	T1	BMR
BCGP-T1S067	26	31.058658043051608	1	T1	BMR
BCGP-T1S067	26	28.360191920876137	1	T1	BMR
BCGP-T1S067	26	27.934775777081757	1	T1	BMR
BCGP-T1S067	26	31.880460263550862	1	T1	BMR
BCGP-T1S067	26	35.181300803854235	1	T1	BMR
BCGP-T1S067	26	16.630843917759037	1	T1	BMR
BCGP-T1S067	26	40.45517918181765	1	T1	BMR
BCGP-T1S067	26	40.22716200823623	1	T1	BMR
BCGP-T1S067	26	26.34711365597294	1	T1	BMR
BCGP-T1S067	26	32.91667214594393	1	T1	BMR
BCGP-T1S067	26	28.450800640674245	1	T1	BMR
BCGP-T1S067	26	34.709648095375854	1	T1	BMR
BCGP-T1S067	26	32.733087376124836	1	T1	BMR
BCGP-T1S067	26	40.72337233263532	1	T1	BMR
BCGP-T1S067	26	28.905335558167323	1	T1	BMR
BCGP-T1S067	26	39.331248401248665	1	T1	BMR
BCGP-T1S067	26	42.100944326361834	1	T1	BMR
BCGP-T1S067	26	29.043362856304995	1	T1	BMR
BCGP-T1S067	26	19.102942796527362	1	T1	BMR
BCGP-T1S067	26	41.26046785747393	1	T1	BMR
BCGP-T1S067	26	22.347836022165527	1	T1	BMR
BCGP-T1S067	26	40.72980658655943	1	T1	BMR
BCGP-T1S067	26	34.635080535080526	1	T1	BMR
BCGP-T1S067	26	52.40663141902764	1	T1	BMR
BCGP-T1S067	26	30.15276200226942	1	T1	BMR
BCGP-T1S067	26	35.26984017565473	1	T1	BMR
BCGP-T1S067	26	28.726847285709535	1	T1	BMR
BCGP-T1S067	26	50.783509854652266	1	T1	BMR
BCGP-T1S067	26	19.289194998780786	1	T1	BMR
BCGP-T1S067	26	23.48933500770686	1	T1	BMR
BCGP-T1S067	26	30.446062920007904	1	T1	BMR
BCGP-T1S067	26	31.962988039897816	1	T1	BMR
BCGP-T1S067	26	25.370795354748342	1	T1	BMR
BCGP-T1S067	26	35.97682324936777	1	T1	BMR
BCGP-T1S067	26	28.355795954157113	1	T1	BMR
BCGP-T1S067	26	33.91218688228379	1	T1	BMR
BCGP-T1S067	26	38.651895186436	1	T1	BMR
BCGP-T1S067	26	39.27748911404531	1	T1	BMR
BCGP-T1S067	26	24.132753282701692	1	T1	BMR
BCGP-T1S067	26	40.4712473244235	1	T1	BMR
BCGP-T1S067	26	34.639520733778596	1	T1	BMR
BCGP-T1S067	26	39.28690010186296	1	T1	BMR
BCGP-T1S067	26	26.13691037814983	1	T1	BMR
BCGP-T1S067	26	30.236733530417194	1	T1	BMR
BCGP-T1S067	26	36.94639457814928	1	T1	BMR
BCGP-T1S067	26	36.424625046698544	1	T1	BMR
BCGP-T1S067	26	49.09068904050165	1	T1	BMR
BCGP-T1S061	21	27.71762330967235	0	T1	BMR
BCGP-T1S061	21	31.8461986877581	0	T1	BMR
BCGP-T1S061	21	39.95844345248807	0	T1	BMR
BCGP-T1S061	21	35.42253762594157	0	T1	BMR
BCGP-T1S061	21	34.9307248981264	0	T1	BMR
BCGP-T1S061	21	31.964536338352417	0	T1	BMR
BCGP-T1S061	21	14.424038664820273	0	T1	BMR
BCGP-T1S061	21	26.197257403965494	0	T1	BMR
BCGP-T1S061	21	28.357257899109328	0	T1	BMR
BCGP-T1S061	21	24.79399713824336	0	T1	BMR
BCGP-T1S061	21	38.93524719487603	0	T1	BMR
BCGP-T1S061	21	46.80912442711386	0	T1	BMR
BCGP-T1S061	21	20.735116512994754	0	T1	BMR
BCGP-T1S061	21	47.705381700803535	0	T1	BMR
BCGP-T1S061	21	32.22315076871367	0	T1	BMR
BCGP-T1S061	21	38.23177194849544	0	T1	BMR
BCGP-T1S061	21	37.005477392168245	0	T1	BMR
BCGP-T1S061	21	35.93696126269493	0	T1	BMR
BCGP-T1S061	21	22.01126973557323	0	T1	BMR
BCGP-T1S061	21	25.69991158564036	0	T1	BMR
BCGP-T1S061	21	34.51657897644006	0	T1	BMR
BCGP-T1S061	21	43.07345033299766	0	T1	BMR
BCGP-T1S061	21	46.119263513631644	0	T1	BMR
BCGP-T1S061	21	13.158051248068409	0	T1	BMR
BCGP-T1S061	21	34.35134905919434	0	T1	BMR
BCGP-T1S061	21	26.307124372319784	0	T1	BMR
BCGP-T1S061	21	30.84179017985149	0	T1	BMR
BCGP-T1S061	21	32.86034036405222	0	T1	BMR
BCGP-T1S061	21	46.17679999222069	0	T1	BMR
BCGP-T1S061	21	31.81081579436687	0	T1	BMR
BCGP-T1S061	21	32.235856149743846	0	T1	BMR
BCGP-T1S061	21	31.5629036600803	0	T1	BMR
BCGP-T1S061	21	29.486941277429697	0	T1	BMR
BCGP-T1S061	21	37.43179272084899	0	T1	BMR
BCGP-T1S061	21	19.74289474100166	0	T1	BMR
BCGP-T1S061	21	20.792069748159385	0	T1	BMR
BCGP-T1S061	21	35.93521123434311	0	T1	BMR
BCGP-T1S061	21	18.50140433607118	0	T1	BMR
BCGP-T1S061	21	17.852517457405273	0	T1	BMR
BCGP-T1S061	21	21.52920537562862	0	T1	BMR
BCGP-T1S061	21	27.863126115144155	0	T1	BMR
BCGP-T1S061	21	16.47027391992855	0	T1	BMR
BCGP-T1S061	21	42.885514162297575	0	T1	BMR
BCGP-T1S061	21	34.6742631364513	0	T1	BMR
BCGP-T1S061	21	24.187150556912197	0	T1	BMR
BCGP-T1S061	21	25.855903068479627	0	T1	BMR
BCGP-T1S061	21	36.21824006439623	0	T1	BMR
BCGP-T1S061	21	25.560401512942892	0	T1	BMR
BCGP-T1S061	21	38.18245241318782	0	T1	BMR
BCGP-T1S061	21	37.779355002233366	0	T1	BMR
BCGP-T1S061	21	13.549974921084967	0	T1	BMR
BCGP-T1S061	21	37.32716138530274	0	T1	BMR
BCGP-T1S061	21	39.58909575827383	0	T1	BMR
BCGP-T1S061	21	40.50489094537283	0	T1	BMR
BCGP-T1S061	21	39.90963334733305	0	T1	BMR
BCGP-T1S061	21	34.24430241202543	0	T1	BMR
BCGP-T1S061	21	21.650331430599493	0	T1	BMR
BCGP-T1S061	21	43.33404876446613	0	T1	BMR
BCGP-T1S061	21	16.68472039351813	0	T1	BMR
BCGP-T1S061	21	19.771499997014658	0	T1	BMR
BCGP-T1S061	21	35.36928656928019	0	T1	BMR
BCGP-T1S061	21	34.33931830865903	0	T1	BMR
BCGP-T1S061	21	38.352732182057686	0	T1	BMR
BCGP-T1S061	21	44.42290315713353	0	T1	BMR
BCGP-T1S061	21	31.29251844037596	0	T1	BMR
BCGP-T1S061	21	23.07078901893785	0	T1	BMR
BCGP-T1S061	21	18.29802701504142	0	T1	BMR
BCGP-T1S061	21	20.230150254380753	0	T1	BMR
BCGP-T1S061	21	27.918882229229073	0	T1	BMR
BCGP-T1S061	21	41.889398470001304	0	T1	BMR
BCGP-T1S061	21	25.625744837094786	0	T1	BMR
BCGP-T1S061	21	43.85997213444659	0	T1	BMR
BCGP-T1S061	21	10.864256461917288	0	T1	BMR
BCGP-T1S061	21	29.89262079452597	0	T1	BMR
BCGP-T1S061	21	35.84445363580885	0	T1	BMR
BCGP-T1S061	21	31.609563968634774	0	T1	BMR
BCGP-T1S061	21	24.662586325668226	0	T1	BMR
BCGP-T1S061	21	27.984165408838177	0	T1	BMR
BCGP-T1S061	21	32.5879267817051	0	T1	BMR
BCGP-T1S061	21	29.285413821726213	0	T1	BMR
BCGP-T1S061	21	40.44396160530409	0	T1	BMR
BCGP-T1S061	21	46.28981534180409	0	T1	BMR
BCGP-T1S061	21	28.798769644295863	0	T1	BMR
BCGP-T1S061	21	37.26659264225968	0	T1	BMR
BCGP-T1S061	21	29.781294471858008	0	T1	BMR
BCGP-T1S061	21	23.719567179239476	0	T1	BMR
BCGP-T1S061	21	31.608387319641768	0	T1	BMR
BCGP-T1S061	21	24.570943504674105	0	T1	BMR
BCGP-T1S061	21	31.156222273700223	0	T1	BMR
BCGP-T1S061	21	30.557126460950666	0	T1	BMR
BCGP-T1S061	21	42.63500199806016	0	T1	BMR
BCGP-T1S061	21	28.881390093612563	0	T1	BMR
BCGP-T1S061	21	40.802428248817805	0	T1	BMR
BCGP-T1S061	21	29.186456071902576	0	T1	BMR
BCGP-T1S061	21	46.59939672795854	0	T1	BMR
BCGP-T1S061	21	28.608669095966192	0	T1	BMR
BCGP-T1S061	21	23.84613071126449	0	T1	BMR
BCGP-T1S061	21	30.054752798608224	0	T1	BMR
BCGP-T1S061	21	21.17459453840526	0	T1	BMR
BCGP-T1S061	21	29.027745540304533	0	T1	BMR
BCGP-T1S054	24	49.89168528660703	1	T1	BMR
BCGP-T1S054	24	42.759472705379224	1	T1	BMR
BCGP-T1S054	24	39.58783603902388	1	T1	BMR
BCGP-T1S054	24	28.04178955406167	1	T1	BMR
BCGP-T1S054	24	43.82425197815065	1	T1	BMR
BCGP-T1S054	24	43.435833334531246	1	T1	BMR
BCGP-T1S054	24	38.71410627949115	1	T1	BMR
BCGP-T1S054	24	35.72095323545507	1	T1	BMR
BCGP-T1S054	24	41.60564530682347	1	T1	BMR
BCGP-T1S054	24	34.60138572721942	1	T1	BMR
BCGP-T1S054	24	45.26098413299294	1	T1	BMR
BCGP-T1S054	24	39.33225187529339	1	T1	BMR
BCGP-T1S054	24	48.103163621728285	1	T1	BMR
BCGP-T1S054	24	42.0814368724133	1	T1	BMR
BCGP-T1S054	24	40.2655784340114	1	T1	BMR
BCGP-T1S054	24	36.95476325996966	1	T1	BMR
BCGP-T1S054	24	33.16097442835134	1	T1	BMR
BCGP-T1S054	24	52.19418456950668	1	T1	BMR
BCGP-T1S054	24	33.87380058942135	1	T1	BMR
BCGP-T1S054	24	40.68875866417085	1	T1	BMR
BCGP-T1S054	24	35.34735101752377	1	T1	BMR
BCGP-T1S054	24	33.83014515979387	1	T1	BMR
BCGP-T1S054	24	30.947707602950345	1	T1	BMR
BCGP-T1S054	24	30.17364795674148	1	T1	BMR
BCGP-T1S054	24	39.766231331740876	1	T1	BMR
BCGP-T1S054	24	39.262439835509326	1	T1	BMR
BCGP-T1S054	24	22.741074958126585	1	T1	BMR
BCGP-T1S054	24	47.792783897093564	1	T1	BMR
BCGP-T1S054	24	40.51235512037062	1	T1	BMR
BCGP-T1S054	24	34.62306463378591	1	T1	BMR
BCGP-T1S054	24	42.31269991210423	1	T1	BMR
BCGP-T1S054	24	33.78446477296737	1	T1	BMR
BCGP-T1S054	24	31.170395671752246	1	T1	BMR
BCGP-T1S054	24	40.43859969551525	1	T1	BMR
BCGP-T1S054	24	49.434701685405486	1	T1	BMR
BCGP-T1S054	24	45.49034157066892	1	T1	BMR
BCGP-T1S054	24	51.492449067247	1	T1	BMR
BCGP-T1S054	24	38.66145082485283	1	T1	BMR
BCGP-T1S054	24	40.83266969486975	1	T1	BMR
BCGP-T1S054	24	35.35462469790493	1	T1	BMR
BCGP-T1S054	24	26.936873895415726	1	T1	BMR
BCGP-T1S054	24	26.157509556413252	1	T1	BMR
BCGP-T1S054	24	33.11037155330269	1	T1	BMR
BCGP-T1S054	24	45.04270939944367	1	T1	BMR
BCGP-T1S054	24	35.885447901524735	1	T1	BMR
BCGP-T1S054	24	26.562447950219106	1	T1	BMR
BCGP-T1S054	24	41.36838977123041	1	T1	BMR
BCGP-T1S054	24	32.190244275874754	1	T1	BMR
BCGP-T1S054	24	37.28182648174016	1	T1	BMR
BCGP-T1S054	24	22.560980422673413	1	T1	BMR
BCGP-T1S054	24	47.00711320498205	1	T1	BMR
BCGP-T1S054	24	22.532916990303093	1	T1	BMR
BCGP-T1S054	24	44.3741005023313	1	T1	BMR
BCGP-T1S054	24	28.2807294957402	1	T1	BMR
BCGP-T1S054	24	36.680223211127974	1	T1	BMR
BCGP-T1S054	24	35.18869898707089	1	T1	BMR
BCGP-T1S054	24	45.520063727826354	1	T1	BMR
BCGP-T1S054	24	34.33875926953284	1	T1	BMR
BCGP-T1S054	24	42.14670237186799	1	T1	BMR
BCGP-T1S054	24	32.92337868807017	1	T1	BMR
BCGP-T1S054	24	28.07875845676507	1	T1	BMR
BCGP-T1S054	24	24.307547517658932	1	T1	BMR
BCGP-T1S054	24	42.51814744493193	1	T1	BMR
BCGP-T1S054	24	38.259953185458926	1	T1	BMR
BCGP-T1S054	24	35.38246593825978	1	T1	BMR
BCGP-T1S054	24	37.03534557235225	1	T1	BMR
BCGP-T1S054	24	31.83113477212621	1	T1	BMR
BCGP-T1S054	24	41.56522551582449	1	T1	BMR
BCGP-T1S054	24	36.32119731547276	1	T1	BMR
BCGP-T1S054	24	33.68313561641399	1	T1	BMR
BCGP-T1S054	24	30.807744052019938	1	T1	BMR
BCGP-T1S054	24	30.593687831275698	1	T1	BMR
BCGP-T1S054	24	28.80991911257892	1	T1	BMR
BCGP-T1S054	24	26.101301361301122	1	T1	BMR
BCGP-T1S054	24	50.987883369523686	1	T1	BMR
BCGP-T1S054	24	36.20434162842479	1	T1	BMR
BCGP-T1S054	24	39.11171350590806	1	T1	BMR
BCGP-T1S054	24	18.510668659819753	1	T1	BMR
BCGP-T1S054	24	24.117544467984644	1	T1	BMR
BCGP-T1S054	24	45.57639215462569	1	T1	BMR
BCGP-T1S054	24	33.55804834154301	1	T1	BMR
BCGP-T1S054	24	38.037878587130955	1	T1	BMR
BCGP-T1S054	24	29.33171735253154	1	T1	BMR
BCGP-T1S054	24	26.18375778533812	1	T1	BMR
BCGP-T1S054	24	27.140721026346004	1	T1	BMR
BCGP-T1S054	24	40.10021593144128	1	T1	BMR
BCGP-T1S054	24	23.75303296799768	1	T1	BMR
BCGP-T1S054	24	40.410321520255614	1	T1	BMR
BCGP-T1S054	24	44.04229972155784	1	T1	BMR
BCGP-T1S054	24	50.00846717778844	1	T1	BMR
BCGP-T1S054	24	34.24434619685191	1	T1	BMR
BCGP-T1S054	24	35.5858091024479	1	T1	BMR
BCGP-T1S054	24	44.351277469496594	1	T1	BMR
BCGP-T1S054	24	48.62723445697662	1	T1	BMR
BCGP-T1S054	24	33.898829025583375	1	T1	BMR
BCGP-T1S054	24	24.125438582608353	1	T1	BMR
BCGP-T1S054	24	24.093717655042333	1	T1	BMR
BCGP-T1S054	24	30.215683123857282	1	T1	BMR
BCGP-T1S054	24	36.20764720962259	1	T1	BMR
BCGP-T1S054	24	33.199257131264815	1	T1	BMR
BCGP-T2S046	20	26.811105082630377	1	T2	Placebo
BCGP-T2S046	20	19.089114440157125	1	T2	Placebo
BCGP-T2S046	20	10.612709469835634	1	T2	Placebo
BCGP-T2S046	20	29.613461081829897	1	T2	Placebo
BCGP-T2S046	20	32.58643171481472	1	T2	Placebo
BCGP-T2S046	20	28.175217983977046	1	T2	Placebo
BCGP-T2S046	20	17.304107458155233	1	T2	Placebo
BCGP-T2S046	20	25.04490460484038	1	T2	Placebo
BCGP-T2S046	20	22.225772800771537	1	T2	Placebo
BCGP-T2S046	20	20.08825599377623	1	T2	Placebo
BCGP-T2S046	20	32.44368180601512	1	T2	Placebo
BCGP-T2S046	20	33.04762640472779	1	T2	Placebo
BCGP-T2S046	20	15.34117450717471	1	T2	Placebo
BCGP-T2S046	20	35.49889692757582	1	T2	Placebo
BCGP-T2S046	20	38.1838718349968	1	T2	Placebo
BCGP-T2S046	20	13.327582206557887	1	T2	Placebo
BCGP-T2S046	20	14.435537122687448	1	T2	Placebo
BCGP-T2S046	20	24.154333344799213	1	T2	Placebo
BCGP-T2S046	20	28.038424208619553	1	T2	Placebo
BCGP-T2S046	20	31.31347250370794	1	T2	Placebo
BCGP-T2S046	20	26.321566664832794	1	T2	Placebo
BCGP-T2S046	20	13.80382176699158	1	T2	Placebo
BCGP-T2S046	20	24.44803753901351	1	T2	Placebo
BCGP-T2S046	20	24.22700900452245	1	T2	Placebo
BCGP-T2S046	20	22.602383078065046	1	T2	Placebo
BCGP-T2S046	20	37.53079666164344	1	T2	Placebo
BCGP-T2S046	20	4.664001990129431	1	T2	Placebo
BCGP-T2S046	20	22.90454726399218	1	T2	Placebo
BCGP-T2S046	20	28.823974362660277	1	T2	Placebo
BCGP-T2S046	20	19.90032717154685	1	T2	Placebo
BCGP-T2S046	20	23.474686795477343	1	T2	Placebo
BCGP-T2S046	20	20.36669290290248	1	T2	Placebo
BCGP-T2S046	20	30.708784566259293	1	T2	Placebo
BCGP-T2S046	20	28.05881641651478	1	T2	Placebo
BCGP-T2S046	20	26.276960940216988	1	T2	Placebo
BCGP-T2S046	20	18.886780744307732	1	T2	Placebo
BCGP-T2S046	20	11.185188932122207	1	T2	Placebo
BCGP-T2S046	20	-0.6587921174986415	1	T2	Placebo
BCGP-T2S046	20	21.592599315602122	1	T2	Placebo
BCGP-T2S046	20	29.692296792867225	1	T2	Placebo
BCGP-T2S046	20	15.514400948660004	1	T2	Placebo
BCGP-T2S046	20	22.15267177921759	1	T2	Placebo
BCGP-T2S046	20	25.407568121883603	1	T2	Placebo
BCGP-T2S046	20	21.339092773349563	1	T2	Placebo
BCGP-T2S046	20	11.722544144136059	1	T2	Placebo
BCGP-T2S046	20	21.519066530413415	1	T2	Placebo
BCGP-T2S046	20	21.064504450982515	1	T2	Placebo
BCGP-T2S046	20	13.252168316066331	1	T2	Placebo
BCGP-T2S046	20	6.989697954163451	1	T2	Placebo
BCGP-T2S046	20	38.76030878610725	1	T2	Placebo
BCGP-T2S046	20	20.11889922642844	1	T2	Placebo
BCGP-T2S046	20	20.858030490761774	1	T2	Placebo
BCGP-T2S046	20	12.275855865510021	1	T2	Placebo
BCGP-T2S046	20	17.763575695448345	1	T2	Placebo
BCGP-T2S046	20	14.930399795020959	1	T2	Placebo
BCGP-T2S046	20	18.829759038343266	1	T2	Placebo
BCGP-T2S046	20	9.430974573605386	1	T2	Placebo
BCGP-T2S046	20	15.866603867837572	1	T2	Placebo
BCGP-T2S046	20	37.371796660234615	1	T2	Placebo
BCGP-T2S046	20	2.54839008096051	1	T2	Placebo
BCGP-T2S046	20	16.47835564776015	1	T2	Placebo
BCGP-T2S046	20	23.985377322305627	1	T2	Placebo
BCGP-T2S046	20	7.939691367227318	1	T2	Placebo
BCGP-T2S046	20	17.187566239137862	1	T2	Placebo
BCGP-T2S046	20	17.411654420638282	1	T2	Placebo
BCGP-T2S046	20	25.871931090114792	1	T2	Placebo
BCGP-T2S046	20	27.505024431902505	1	T2	Placebo
BCGP-T2S046	20	26.554332363044267	1	T2	Placebo
BCGP-T2S046	20	24.152311658195966	1	T2	Placebo
BCGP-T2S046	20	35.19993745458632	1	T2	Placebo
BCGP-T2S046	20	10.51063173604162	1	T2	Placebo
BCGP-T2S046	20	38.12673258149342	1	T2	Placebo
BCGP-T2S046	20	17.478811674983312	1	T2	Placebo
BCGP-T2S046	20	0.3068355214139964	1	T2	Placebo
BCGP-T2S046	20	23.997132358715206	1	T2	Placebo
BCGP-T2S046	20	24.31340215879624	1	T2	Placebo
BCGP-T2S046	20	18.84648781196054	1	T2	Placebo
BCGP-T2S046	20	13.185864760802259	1	T2	Placebo
BCGP-T2S046	20	21.248615499987103	1	T2	Placebo
BCGP-T2S046	20	20.37285949873322	1	T2	Placebo
BCGP-T2S046	20	10.516797226342801	1	T2	Placebo
BCGP-T2S046	20	48.33026641803262	1	T2	Placebo
BCGP-T2S046	20	36.22682242014356	1	T2	Placebo
BCGP-T2S046	20	23.47257397705303	1	T2	Placebo
BCGP-T2S046	20	12.438037047784318	1	T2	Placebo
BCGP-T2S046	20	9.52215739666276	1	T2	Placebo
BCGP-T2S046	20	21.707794478066884	1	T2	Placebo
BCGP-T2S046	20	24.878736146818692	1	T2	Placebo
BCGP-T2S046	20	20.285683818745976	1	T2	Placebo
BCGP-T2S046	20	37.72059954484951	1	T2	Placebo
BCGP-T2S046	20	19.453374706926873	1	T2	Placebo
BCGP-T2S046	20	21.034587278751413	1	T2	Placebo
BCGP-T2S046	20	13.749576304524044	1	T2	Placebo
BCGP-T2S046	20	12.207050667593817	1	T2	Placebo
BCGP-T2S046	20	39.83643075169471	1	T2	Placebo
BCGP-T2S046	20	18.099393533309858	1	T2	Placebo
BCGP-T2S046	20	18.945562653151246	1	T2	Placebo
BCGP-T2S046	20	26.19239675636207	1	T2	Placebo
BCGP-T2S046	20	18.0872566096659	1	T2	Placebo
BCGP-T2S046	20	13.815941117919365	1	T2	Placebo
BCGP-T2S080	26	48.72974707305562	0	T2	Placebo
BCGP-T2S080	26	45.73243910810199	0	T2	Placebo
BCGP-T2S080	26	42.549733518193605	0	T2	Placebo
BCGP-T2S080	26	62.154953131241705	0	T2	Placebo
BCGP-T2S080	26	46.93755705774822	0	T2	Placebo
BCGP-T2S080	26	30.675267436516815	0	T2	Placebo
BCGP-T2S080	26	52.32433488386694	0	T2	Placebo
BCGP-T2S080	26	44.02990125240401	0	T2	Placebo
BCGP-T2S080	26	38.77985770333917	0	T2	Placebo
BCGP-T2S080	26	41.56324782407967	0	T2	Placebo
BCGP-T2S080	26	43.96118659915718	0	T2	Placebo
BCGP-T2S080	26	47.19470354410084	0	T2	Placebo
BCGP-T2S080	26	51.13871699117485	0	T2	Placebo
BCGP-T2S080	26	46.58349716446427	0	T2	Placebo
BCGP-T2S080	26	33.30546982773374	0	T2	Placebo
BCGP-T2S080	26	51.73675054833246	0	T2	Placebo
BCGP-T2S080	26	43.278585842612586	0	T2	Placebo
BCGP-T2S080	26	51.65757199488545	0	T2	Placebo
BCGP-T2S080	26	50.629971572483115	0	T2	Placebo
BCGP-T2S080	26	38.185688230853785	0	T2	Placebo
BCGP-T2S080	26	44.498770129495696	0	T2	Placebo
BCGP-T2S080	26	53.12314459020169	0	T2	Placebo
BCGP-T2S080	26	50.953146532532564	0	T2	Placebo
BCGP-T2S080	26	40.71188449504088	0	T2	Placebo
BCGP-T2S080	26	49.61205421544011	0	T2	Placebo
BCGP-T2S080	26	52.32642886571746	0	T2	Placebo
BCGP-T2S080	26	28.545614755142708	0	T2	Placebo
BCGP-T2S080	26	68.67654879772789	0	T2	Placebo
BCGP-T2S080	26	42.84014138902167	0	T2	Placebo
BCGP-T2S080	26	42.371935923148065	0	T2	Placebo
BCGP-T2S080	26	40.3323251380436	0	T2	Placebo
BCGP-T2S080	26	42.60475914967631	0	T2	Placebo
BCGP-T2S080	26	48.21631060329544	0	T2	Placebo
BCGP-T2S080	26	51.260650392610614	0	T2	Placebo
BCGP-T2S080	26	58.64122523346684	0	T2	Placebo
BCGP-T2S080	26	29.132361101636196	0	T2	Placebo
BCGP-T2S080	26	65.20771464019334	0	T2	Placebo
BCGP-T2S080	26	42.02844921095647	0	T2	Placebo
BCGP-T2S080	26	47.54070090906299	0	T2	Placebo
BCGP-T2S080	26	41.15094500777926	0	T2	Placebo
BCGP-T2S080	26	45.30041878661752	0	T2	Placebo
BCGP-T2S080	26	43.143835518845385	0	T2	Placebo
BCGP-T2S080	26	45.095675729115406	0	T2	Placebo
BCGP-T2S080	26	46.25846364004936	0	T2	Placebo
BCGP-T2S080	26	57.92380112148396	0	T2	Placebo
BCGP-T2S080	26	41.53752117368623	0	T2	Placebo
BCGP-T2S080	26	43.57654471286883	0	T2	Placebo
BCGP-T2S080	26	41.3658643765833	0	T2	Placebo
BCGP-T2S080	26	45.50999424045361	0	T2	Placebo
BCGP-T2S080	26	51.765162497370845	0	T2	Placebo
BCGP-T2S080	26	59.87510343043403	0	T2	Placebo
BCGP-T2S080	26	38.757116629279444	0	T2	Placebo
BCGP-T2S080	26	35.53986337370622	0	T2	Placebo
BCGP-T2S080	26	42.88140884317207	0	T2	Placebo
BCGP-T2S080	26	35.53324464283709	0	T2	Placebo
BCGP-T2S080	26	56.105269660813605	0	T2	Placebo
BCGP-T2S080	26	33.29827001319899	0	T2	Placebo
BCGP-T2S080	26	45.502288267405824	0	T2	Placebo
BCGP-T2S080	26	47.88308858712943	0	T2	Placebo
BCGP-T2S080	26	41.944981558066175	0	T2	Placebo
BCGP-T2S080	26	48.285099597659325	0	T2	Placebo
BCGP-T2S080	26	46.462306742556834	0	T2	Placebo
BCGP-T2S080	26	43.495554646177354	0	T2	Placebo
BCGP-T2S080	26	47.97149824172236	0	T2	Placebo
BCGP-T2S080	26	38.876462904054904	0	T2	Placebo
BCGP-T2S080	26	55.645898143901604	0	T2	Placebo
BCGP-T2S080	26	48.87191066488767	0	T2	Placebo
BCGP-T2S080	26	38.64147104414644	0	T2	Placebo
BCGP-T2S080	26	59.37196505900818	0	T2	Placebo
BCGP-T2S080	26	47.98702883628246	0	T2	Placebo
BCGP-T2S080	26	43.27944881916056	0	T2	Placebo
BCGP-T2S080	26	49.831181860784135	0	T2	Placebo
BCGP-T2S080	26	44.988967360998636	0	T2	Placebo
BCGP-T2S080	26	38.932013690816035	0	T2	Placebo
BCGP-T2S080	26	33.38805322825287	0	T2	Placebo
BCGP-T2S080	26	55.989867525619275	0	T2	Placebo
BCGP-T2S080	26	35.78350278385744	0	T2	Placebo
BCGP-T2S080	26	40.68900716334678	0	T2	Placebo
BCGP-T2S080	26	46.9132620072704	0	T2	Placebo
BCGP-T2S080	26	54.56153955943278	0	T2	Placebo
BCGP-T2S080	26	48.652778626245215	0	T2	Placebo
BCGP-T2S080	26	60.172034518611795	0	T2	Placebo
BCGP-T2S080	26	39.489867079047016	0	T2	Placebo
BCGP-T2S080	26	40.466646973768114	0	T2	Placebo
BCGP-T2S080	26	50.604766683830384	0	T2	Placebo
BCGP-T2S080	26	37.45463296029569	0	T2	Placebo
BCGP-T2S080	26	47.02095130451374	0	T2	Placebo
BCGP-T2S080	26	56.691185450146556	0	T2	Placebo
BCGP-T2S080	26	63.85609129343629	0	T2	Placebo
BCGP-T2S080	26	38.163044225352316	0	T2	Placebo
BCGP-T2S080	26	43.27051554829049	0	T2	Placebo
BCGP-T2S080	26	43.62586354670954	0	T2	Placebo
BCGP-T2S080	26	41.79488959610851	0	T2	Placebo
BCGP-T2S080	26	51.605343105311796	0	T2	Placebo
BCGP-T2S080	26	45.60660071939473	0	T2	Placebo
BCGP-T2S080	26	43.92780943481244	0	T2	Placebo
BCGP-T2S080	26	41.59089482082373	0	T2	Placebo
BCGP-T2S080	26	40.14828104877748	0	T2	Placebo
BCGP-T2S080	26	41.87673628153671	0	T2	Placebo
BCGP-T2S080	26	53.205780995685885	0	T2	Placebo
BCGP-T2S091	26	8.889706837018105	0	T2	Placebo
BCGP-T2S091	26	31.22012229608081	0	T2	Placebo
BCGP-T2S091	26	24.191007696311267	0	T2	Placebo
BCGP-T2S091	26	23.97690925925717	0	T2	Placebo
BCGP-T2S091	26	30.005243763042028	0	T2	Placebo
BCGP-T2S091	26	16.913954896499156	0	T2	Placebo
BCGP-T2S091	26	21.47940493144842	0	T2	Placebo
BCGP-T2S091	26	19.51115393651477	0	T2	Placebo
BCGP-T2S091	26	42.97123839516899	0	T2	Placebo
BCGP-T2S091	26	17.90642642997461	0	T2	Placebo
BCGP-T2S091	26	12.250116599564063	0	T2	Placebo
BCGP-T2S091	26	21.260356933253217	0	T2	Placebo
BCGP-T2S091	26	36.82384410665804	0	T2	Placebo
BCGP-T2S091	26	29.280939209604576	0	T2	Placebo
BCGP-T2S091	26	25.461516218325876	0	T2	Placebo
BCGP-T2S091	26	17.07559711797497	0	T2	Placebo
BCGP-T2S091	26	29.879292263736218	0	T2	Placebo
BCGP-T2S091	26	27.808079826119666	0	T2	Placebo
BCGP-T2S091	26	10.868656755881377	0	T2	Placebo
BCGP-T2S091	26	20.799406727572116	0	T2	Placebo
BCGP-T2S091	26	39.21128269264893	0	T2	Placebo
BCGP-T2S091	26	27.307751033284536	0	T2	Placebo
BCGP-T2S091	26	15.03741470109952	0	T2	Placebo
BCGP-T2S091	26	31.373732633422648	0	T2	Placebo
BCGP-T2S091	26	43.66275230338705	0	T2	Placebo
BCGP-T2S091	26	31.833028186936502	0	T2	Placebo
BCGP-T2S091	26	22.709275920733717	0	T2	Placebo
BCGP-T2S091	26	23.48584728704946	0	T2	Placebo
BCGP-T2S091	26	22.410990048235288	0	T2	Placebo
BCGP-T2S091	26	26.135277358622734	0	T2	Placebo
BCGP-T2S091	26	11.99411087300557	0	T2	Placebo
BCGP-T2S091	26	24.549328132101415	0	T2	Placebo
BCGP-T2S091	26	37.916142589201684	0	T2	Placebo
BCGP-T2S091	26	20.80169721391076	0	T2	Placebo
BCGP-T2S091	26	16.109909562579418	0	T2	Placebo
BCGP-T2S091	26	16.057806275453792	0	T2	Placebo
BCGP-T2S091	26	22.81224560237406	0	T2	Placebo
BCGP-T2S091	26	21.389348729667873	0	T2	Placebo
BCGP-T2S091	26	24.86668750956055	0	T2	Placebo
BCGP-T2S091	26	46.438483885375376	0	T2	Placebo
BCGP-T2S091	26	28.26413522344133	0	T2	Placebo
BCGP-T2S091	26	27.48045392400718	0	T2	Placebo
BCGP-T2S091	26	36.808771828464934	0	T2	Placebo
BCGP-T2S091	26	31.937072633582922	0	T2	Placebo
BCGP-T2S091	26	38.106602770914265	0	T2	Placebo
BCGP-T2S091	26	19.036162196935017	0	T2	Placebo
BCGP-T2S091	26	24.231572953978933	0	T2	Placebo
BCGP-T2S091	26	35.46535979747994	0	T2	Placebo
BCGP-T2S091	26	21.83929729401052	0	T2	Placebo
BCGP-T2S091	26	20.7270592778461	0	T2	Placebo
BCGP-T2S091	26	28.683915316840345	0	T2	Placebo
BCGP-T2S091	26	46.24212467033944	0	T2	Placebo
BCGP-T2S091	26	31.297987513519757	0	T2	Placebo
BCGP-T2S091	26	8.740257415484313	0	T2	Placebo
BCGP-T2S091	26	30.985469140317964	0	T2	Placebo
BCGP-T2S091	26	34.05386508690738	0	T2	Placebo
BCGP-T2S091	26	44.41529817772957	0	T2	Placebo
BCGP-T2S091	26	30.040445607966905	0	T2	Placebo
BCGP-T2S091	26	32.975410851640945	0	T2	Placebo
BCGP-T2S091	26	40.17695543747976	0	T2	Placebo
BCGP-T2S091	26	28.010933311604337	0	T2	Placebo
BCGP-T2S091	26	27.91296787017588	0	T2	Placebo
BCGP-T2S091	26	31.135225389339993	0	T2	Placebo
BCGP-T2S091	26	31.836266022737025	0	T2	Placebo
BCGP-T2S091	26	24.809924633568187	0	T2	Placebo
BCGP-T2S091	26	18.448708286079373	0	T2	Placebo
BCGP-T2S091	26	29.6978597979858	0	T2	Placebo
BCGP-T2S091	26	6.47933330393907	0	T2	Placebo
BCGP-T2S091	26	45.58299893551156	0	T2	Placebo
BCGP-T2S091	26	58.449623817643925	0	T2	Placebo
BCGP-T2S091	26	37.84463251678828	0	T2	Placebo
BCGP-T2S091	26	18.04394851929885	0	T2	Placebo
BCGP-T2S091	26	12.111260900970525	0	T2	Placebo
BCGP-T2S091	26	23.94178330189866	0	T2	Placebo
BCGP-T2S091	26	21.223172975405475	0	T2	Placebo
BCGP-T2S091	26	13.891968877915073	0	T2	Placebo
BCGP-T2S091	26	22.851505003799666	0	T2	Placebo
BCGP-T2S091	26	22.348714658721416	0	T2	Placebo
BCGP-T2S091	26	44.10193341240074	0	T2	Placebo
BCGP-T2S091	26	40.65296304896172	0	T2	Placebo
BCGP-T2S091	26	11.286562631693222	0	T2	Placebo
BCGP-T2S091	26	19.045852805824712	0	T2	Placebo
BCGP-T2S091	26	12.121312777293603	0	T2	Placebo
BCGP-T2S091	26	35.43020620076242	0	T2	Placebo
BCGP-T2S091	26	21.357788703958434	0	T2	Placebo
BCGP-T2S091	26	30.398691982645833	0	T2	Placebo
BCGP-T2S091	26	14.203124562117138	0	T2	Placebo
BCGP-T2S091	26	27.10466603523388	0	T2	Placebo
BCGP-T2S091	26	19.74679161523997	0	T2	Placebo
BCGP-T2S091	26	38.51271434781563	0	T2	Placebo
BCGP-T2S091	26	43.95447612658208	0	T2	Placebo
BCGP-T2S091	26	31.408134759651354	0	T2	Placebo
BCGP-T2S091	26	25.292987325524937	0	T2	Placebo
BCGP-T2S091	26	30.14310958637529	0	T2	Placebo
BCGP-T2S091	26	0.35409465736269624	0	T2	Placebo
BCGP-T2S091	26	25.744242251393253	0	T2	Placebo
BCGP-T2S091	26	32.64711731792864	0	T2	Placebo
BCGP-T2S091	26	25.73185342020317	0	T2	Placebo
BCGP-T2S091	26	36.55365717866919	0	T2	Placebo
BCGP-T2S091	26	30.200000796227748	0	T2	Placebo
BCGP-T2S068	22	30.042283184544807	1	T2	Placebo
BCGP-T2S068	22	38.73752655852662	1	T2	Placebo
BCGP-T2S068	22	51.12815979155842	1	T2	Placebo
BCGP-T2S068	22	35.631316198123116	1	T2	Placebo
BCGP-T2S068	22	31.39064179826803	1	T2	Placebo
BCGP-T2S068	22	34.47584613653868	1	T2	Placebo
BCGP-T2S068	22	52.17448041109363	1	T2	Placebo
BCGP-T2S068	22	30.3721140643857	1	T2	Placebo
BCGP-T2S068	22	29.35499035607706	1	T2	Placebo
BCGP-T2S068	22	41.390368636228274	1	T2	Placebo
BCGP-T2S068	22	44.28874990004603	1	T2	Placebo
BCGP-T2S068	22	28.029531459972297	1	T2	Placebo
BCGP-T2S068	22	31.6965062410896	1	T2	Placebo
BCGP-T2S068	22	25.49342070501367	1	T2	Placebo
BCGP-T2S068	22	32.7992697467235	1	T2	Placebo
BCGP-T2S068	22	38.03056674950244	1	T2	Placebo
BCGP-T2S068	22	39.43588829481001	1	T2	Placebo
BCGP-T2S068	22	34.732429431121226	1	T2	Placebo
BCGP-T2S068	22	36.798478989005496	1	T2	Placebo
BCGP-T2S068	22	45.67115622567116	1	T2	Placebo
BCGP-T2S068	22	22.53387572598051	1	T2	Placebo
BCGP-T2S068	22	36.557534198750346	1	T2	Placebo
BCGP-T2S068	22	47.17292091054637	1	T2	Placebo
BCGP-T2S068	22	47.72424475432646	1	T2	Placebo
BCGP-T2S068	22	37.93190802023894	1	T2	Placebo
BCGP-T2S068	22	28.670179544749473	1	T2	Placebo
BCGP-T2S068	22	42.549603109959364	1	T2	Placebo
BCGP-T2S068	22	26.006943816308073	1	T2	Placebo
BCGP-T2S068	22	29.143868004562748	1	T2	Placebo
BCGP-T2S068	22	45.091100367454644	1	T2	Placebo
BCGP-T2S068	22	46.27568013547431	1	T2	Placebo
BCGP-T2S068	22	47.250554825184565	1	T2	Placebo
BCGP-T2S068	22	45.00232911188759	1	T2	Placebo
BCGP-T2S068	22	23.94773483774052	1	T2	Placebo
BCGP-T2S068	22	37.39637041137141	1	T2	Placebo
BCGP-T2S068	22	38.601002745697606	1	T2	Placebo
BCGP-T2S068	22	36.77257941579038	1	T2	Placebo
BCGP-T2S068	22	36.86707312317587	1	T2	Placebo
BCGP-T2S068	22	44.512743465124615	1	T2	Placebo
BCGP-T2S068	22	40.91005924542289	1	T2	Placebo
BCGP-T2S068	22	33.13782293955035	1	T2	Placebo
BCGP-T2S068	22	32.6028660787561	1	T2	Placebo
BCGP-T2S068	22	56.22221189541409	1	T2	Placebo
BCGP-T2S068	22	36.68736071101238	1	T2	Placebo
BCGP-T2S068	22	35.277555823791566	1	T2	Placebo
BCGP-T2S068	22	32.49997405795032	1	T2	Placebo
BCGP-T2S068	22	49.26781706422829	1	T2	Placebo
BCGP-T2S068	22	35.84793477541672	1	T2	Placebo
BCGP-T2S068	22	33.160318517053796	1	T2	Placebo
BCGP-T2S068	22	24.941707198873935	1	T2	Placebo
BCGP-T2S068	22	38.618728606837244	1	T2	Placebo
BCGP-T2S068	22	18.976056792148924	1	T2	Placebo
BCGP-T2S068	22	44.546292713033765	1	T2	Placebo
BCGP-T2S068	22	26.240569914837778	1	T2	Placebo
BCGP-T2S068	22	47.76820683654158	1	T2	Placebo
BCGP-T2S068	22	37.5789535184809	1	T2	Placebo
BCGP-T2S068	22	40.74184575340595	1	T2	Placebo
BCGP-T2S068	22	43.451419428430015	1	T2	Placebo
BCGP-T2S068	22	52.238580701066226	1	T2	Placebo
BCGP-T2S068	22	28.360771726973223	1	T2	Placebo
BCGP-T2S068	22	46.723076870739646	1	T2	Placebo
BCGP-T2S068	22	37.25584912302517	1	T2	Placebo
BCGP-T2S068	22	37.644677907524375	1	T2	Placebo
BCGP-T2S068	22	34.72829851277431	1	T2	Placebo
BCGP-T2S068	22	36.086791448372665	1	T2	Placebo
BCGP-T2S068	22	24.647489739163685	1	T2	Placebo
BCGP-T2S068	22	26.169159659321657	1	T2	Placebo
BCGP-T2S068	22	38.00779028012988	1	T2	Placebo
BCGP-T2S068	22	35.1816470599477	1	T2	Placebo
BCGP-T2S068	22	33.12979195157438	1	T2	Placebo
BCGP-T2S068	22	27.745957343286335	1	T2	Placebo
BCGP-T2S068	22	38.846034964989904	1	T2	Placebo
BCGP-T2S068	22	36.75769953387067	1	T2	Placebo
BCGP-T2S068	22	37.53688810635686	1	T2	Placebo
BCGP-T2S068	22	32.17623912514316	1	T2	Placebo
BCGP-T2S068	22	35.68877672519676	1	T2	Placebo
BCGP-T2S068	22	23.85902874262633	1	T2	Placebo
BCGP-T2S068	22	27.12937844842367	1	T2	Placebo
BCGP-T2S068	22	38.14509218306277	1	T2	Placebo
BCGP-T2S068	22	43.928698290791026	1	T2	Placebo
BCGP-T2S068	22	42.88114525011334	1	T2	Placebo
BCGP-T2S068	22	43.62556417604694	1	T2	Placebo
BCGP-T2S068	22	30.422604954924665	1	T2	Placebo
BCGP-T2S068	22	35.83364334679252	1	T2	Placebo
BCGP-T2S068	22	45.60849170543755	1	T2	Placebo
BCGP-T2S068	22	38.43757617951954	1	T2	Placebo
BCGP-T2S068	22	37.34625290950868	1	T2	Placebo
BCGP-T2S068	22	36.242169129530396	1	T2	Placebo
BCGP-T2S068	22	37.85427002059808	1	T2	Placebo
BCGP-T2S068	22	34.36743890625679	1	T2	Placebo
BCGP-T2S068	22	25.61020764983859	1	T2	Placebo
BCGP-T2S068	22	44.12276035298781	1	T2	Placebo
BCGP-T2S068	22	33.41120777610712	1	T2	Placebo
BCGP-T2S068	22	35.12272428021598	1	T2	Placebo
BCGP-T2S068	22	28.43900145019295	1	T2	Placebo
BCGP-T2S068	22	42.99059401889302	1	T2	Placebo
BCGP-T2S068	22	34.50598700296505	1	T2	Placebo
BCGP-T2S068	22	31.062123104735893	1	T2	Placebo
BCGP-T2S068	22	34.78902211645675	1	T2	Placebo
BCGP-T2S068	22	56.084379548016	1	T2	Placebo
BCGP-T2S016	22	61.20195550279104	1	T2	Placebo
BCGP-T2S016	22	38.590719374967556	1	T2	Placebo
BCGP-T2S016	22	31.161880439919866	1	T2	Placebo
BCGP-T2S016	22	33.866222798259216	1	T2	Placebo
BCGP-T2S016	22	52.64025514434877	1	T2	Placebo
BCGP-T2S016	22	45.6414527611772	1	T2	Placebo
BCGP-T2S016	22	59.725723293235504	1	T2	Placebo
BCGP-T2S016	22	59.69142682834326	1	T2	Placebo
BCGP-T2S016	22	56.2894308744419	1	T2	Placebo
BCGP-T2S016	22	37.967183303759626	1	T2	Placebo
BCGP-T2S016	22	45.26748916949566	1	T2	Placebo
BCGP-T2S016	22	45.2741005896262	1	T2	Placebo
BCGP-T2S016	22	32.366952464976755	1	T2	Placebo
BCGP-T2S016	22	41.794547468371164	1	T2	Placebo
BCGP-T2S016	22	50.62897241315982	1	T2	Placebo
BCGP-T2S016	22	56.89447982571634	1	T2	Placebo
BCGP-T2S016	22	50.54608779349423	1	T2	Placebo
BCGP-T2S016	22	42.03582765457343	1	T2	Placebo
BCGP-T2S016	22	50.85817074830928	1	T2	Placebo
BCGP-T2S016	22	51.22801184742423	1	T2	Placebo
BCGP-T2S016	22	51.23285730953089	1	T2	Placebo
BCGP-T2S016	22	52.21282370812876	1	T2	Placebo
BCGP-T2S016	22	35.162055658024784	1	T2	Placebo
BCGP-T2S016	22	58.65248291328474	1	T2	Placebo
BCGP-T2S016	22	26.782045587276784	1	T2	Placebo
BCGP-T2S016	22	54.69336639677763	1	T2	Placebo
BCGP-T2S016	22	24.552958162631533	1	T2	Placebo
BCGP-T2S016	22	49.73520145634116	1	T2	Placebo
BCGP-T2S016	22	51.72427046081595	1	T2	Placebo
BCGP-T2S016	22	37.93999235034158	1	T2	Placebo
BCGP-T2S016	22	40.779696810610794	1	T2	Placebo
BCGP-T2S016	22	58.7239697735092	1	T2	Placebo
BCGP-T2S016	22	57.08326147538899	1	T2	Placebo
BCGP-T2S016	22	47.8706377545311	1	T2	Placebo
BCGP-T2S016	22	61.020978003884046	1	T2	Placebo
BCGP-T2S016	22	46.45222069810696	1	T2	Placebo
BCGP-T2S016	22	48.23281506998154	1	T2	Placebo
BCGP-T2S016	22	19.623150293607527	1	T2	Placebo
BCGP-T2S016	22	49.451752330471585	1	T2	Placebo
BCGP-T2S016	22	62.43350515275638	1	T2	Placebo
BCGP-T2S016	22	36.1636628449581	1	T2	Placebo
BCGP-T2S016	22	36.25741346881856	1	T2	Placebo
BCGP-T2S016	22	45.21789546478417	1	T2	Placebo
BCGP-T2S016	22	48.613275570758184	1	T2	Placebo
BCGP-T2S016	22	36.284796731568164	1	T2	Placebo
BCGP-T2S016	22	40.317884223063075	1	T2	Placebo
BCGP-T2S016	22	45.09371466834983	1	T2	Placebo
BCGP-T2S016	22	46.99970835039207	1	T2	Placebo
BCGP-T2S016	22	29.946180084363803	1	T2	Placebo
BCGP-T2S016	22	52.20798598820686	1	T2	Placebo
BCGP-T2S016	22	49.77981851894757	1	T2	Placebo
BCGP-T2S016	22	48.290245194248726	1	T2	Placebo
BCGP-T2S016	22	51.10004578610552	1	T2	Placebo
BCGP-T2S016	22	48.43331280901837	1	T2	Placebo
BCGP-T2S016	22	50.844130024555334	1	T2	Placebo
BCGP-T2S016	22	33.048684573808195	1	T2	Placebo
BCGP-T2S016	22	57.07199082909727	1	T2	Placebo
BCGP-T2S016	22	38.727840618009054	1	T2	Placebo
BCGP-T2S016	22	49.79843919222955	1	T2	Placebo
BCGP-T2S016	22	38.31227482284522	1	T2	Placebo
BCGP-T2S016	22	52.102448118417186	1	T2	Placebo
BCGP-T2S016	22	53.0360881527523	1	T2	Placebo
BCGP-T2S016	22	63.15893646272676	1	T2	Placebo
BCGP-T2S016	22	52.930637912837064	1	T2	Placebo
BCGP-T2S016	22	40.885329408989705	1	T2	Placebo
BCGP-T2S016	22	40.128076611084865	1	T2	Placebo
BCGP-T2S016	22	48.62491447172928	1	T2	Placebo
BCGP-T2S016	22	56.5208517673067	1	T2	Placebo
BCGP-T2S016	22	40.495430848270566	1	T2	Placebo
BCGP-T2S016	22	41.533149956087826	1	T2	Placebo
BCGP-T2S016	22	60.82014466581399	1	T2	Placebo
BCGP-T2S016	22	50.8159821853314	1	T2	Placebo
BCGP-T2S016	22	45.22219084142746	1	T2	Placebo
BCGP-T2S016	22	43.621478264711904	1	T2	Placebo
BCGP-T2S016	22	42.98540149617491	1	T2	Placebo
BCGP-T2S016	22	57.325752683477674	1	T2	Placebo
BCGP-T2S016	22	58.745912265031	1	T2	Placebo
BCGP-T2S016	22	36.47513078349248	1	T2	Placebo
BCGP-T2S016	22	62.87256547306139	1	T2	Placebo
BCGP-T2S016	22	43.59319272290845	1	T2	Placebo
BCGP-T2S016	22	38.0279834853991	1	T2	Placebo
BCGP-T2S016	22	57.61756554671508	1	T2	Placebo
BCGP-T2S016	22	41.47358979898427	1	T2	Placebo
BCGP-T2S016	22	35.71172262117489	1	T2	Placebo
BCGP-T2S016	22	36.55690909046766	1	T2	Placebo
BCGP-T2S016	22	61.48839439470119	1	T2	Placebo
BCGP-T2S016	22	42.470808702054796	1	T2	Placebo
BCGP-T2S016	22	53.433354025001016	1	T2	Placebo
BCGP-T2S016	22	61.285298981313794	1	T2	Placebo
BCGP-T2S016	22	42.77659368556041	1	T2	Placebo
BCGP-T2S016	22	52.84546449165299	1	T2	Placebo
BCGP-T2S016	22	43.920937181509686	1	T2	Placebo
BCGP-T2S016	22	25.610147347439263	1	T2	Placebo
BCGP-T2S016	22	45.342932342526716	1	T2	Placebo
BCGP-T2S016	22	45.36536801862256	1	T2	Placebo
BCGP-T2S016	22	59.246576330974754	1	T2	Placebo
BCGP-T2S016	22	38.48135880015337	1	T2	Placebo
BCGP-T2S016	22	63.34210395384372	1	T2	Placebo
BCGP-T2S016	22	47.15920982044439	1	T2	Placebo
BCGP-T2S016	22	40.75103774494117	1	T2	Placebo
BCGP-T2S085	39	56.66908679834045	0	T2	Placebo
BCGP-T2S085	39	37.884692946041916	0	T2	Placebo
BCGP-T2S085	39	48.924796292244224	0	T2	Placebo
BCGP-T2S085	39	44.90795827354946	0	T2	Placebo
BCGP-T2S085	39	47.89094116767756	0	T2	Placebo
BCGP-T2S085	39	50.469153875752305	0	T2	Placebo
BCGP-T2S085	39	42.68010479379717	0	T2	Placebo
BCGP-T2S085	39	42.5678660490149	0	T2	Placebo
BCGP-T2S085	39	65.35359665912249	0	T2	Placebo
BCGP-T2S085	39	59.90569077293806	0	T2	Placebo
BCGP-T2S085	39	43.06172930236648	0	T2	Placebo
BCGP-T2S085	39	48.32604385296069	0	T2	Placebo
BCGP-T2S085	39	52.28456102770826	0	T2	Placebo
BCGP-T2S085	39	49.316761338089805	0	T2	Placebo
BCGP-T2S085	39	62.69551550656657	0	T2	Placebo
BCGP-T2S085	39	48.76418626226042	0	T2	Placebo
BCGP-T2S085	39	33.5132103682844	0	T2	Placebo
BCGP-T2S085	39	53.907093747150924	0	T2	Placebo
BCGP-T2S085	39	45.6354669432401	0	T2	Placebo
BCGP-T2S085	39	49.473168931054325	0	T2	Placebo
BCGP-T2S085	39	46.00409329238794	0	T2	Placebo
BCGP-T2S085	39	50.29414627895736	0	T2	Placebo
BCGP-T2S085	39	54.172982477276726	0	T2	Placebo
BCGP-T2S085	39	40.59875733511703	0	T2	Placebo
BCGP-T2S085	39	44.0944767971358	0	T2	Placebo
BCGP-T2S085	39	53.983223632602055	0	T2	Placebo
BCGP-T2S085	39	55.73896687386153	0	T2	Placebo
BCGP-T2S085	39	50.7627782177487	0	T2	Placebo
BCGP-T2S085	39	41.520032400078435	0	T2	Placebo
BCGP-T2S085	39	44.821107192822105	0	T2	Placebo
BCGP-T2S085	39	37.01896492180441	0	T2	Placebo
BCGP-T2S085	39	55.72875822255742	0	T2	Placebo
BCGP-T2S085	39	56.41803738434238	0	T2	Placebo
BCGP-T2S085	39	41.807507483476705	0	T2	Placebo
BCGP-T2S085	39	55.099975495186186	0	T2	Placebo
BCGP-T2S085	39	44.15853772796228	0	T2	Placebo
BCGP-T2S085	39	41.84555829582945	0	T2	Placebo
BCGP-T2S085	39	53.30194944590169	0	T2	Placebo
BCGP-T2S085	39	49.76176273594459	0	T2	Placebo
BCGP-T2S085	39	43.973088482926556	0	T2	Placebo
BCGP-T2S085	39	47.58928982786641	0	T2	Placebo
BCGP-T2S085	39	56.77954683848535	0	T2	Placebo
BCGP-T2S085	39	31.702469652558722	0	T2	Placebo
BCGP-T2S085	39	61.48794363095085	0	T2	Placebo
BCGP-T2S085	39	37.96088088183952	0	T2	Placebo
BCGP-T2S085	39	39.290030147438436	0	T2	Placebo
BCGP-T2S085	39	55.218609613425805	0	T2	Placebo
BCGP-T2S085	39	47.79862842167068	0	T2	Placebo
BCGP-T2S085	39	25.68181089406162	0	T2	Placebo
BCGP-T2S085	39	42.254269370458914	0	T2	Placebo
BCGP-T2S085	39	44.590371234206025	0	T2	Placebo
BCGP-T2S085	39	40.3097181769236	0	T2	Placebo
BCGP-T2S085	39	42.98570636950988	0	T2	Placebo
BCGP-T2S085	39	37.98280015396023	0	T2	Placebo
BCGP-T2S085	39	30.161155365084714	0	T2	Placebo
BCGP-T2S085	39	53.38955233622179	0	T2	Placebo
BCGP-T2S085	39	46.316511625139675	0	T2	Placebo
BCGP-T2S085	39	58.621779938140286	0	T2	Placebo
BCGP-T2S085	39	42.46428140358656	0	T2	Placebo
BCGP-T2S085	39	49.05914652676215	0	T2	Placebo
BCGP-T2S085	39	54.453270173470614	0	T2	Placebo
BCGP-T2S085	39	45.12130833825291	0	T2	Placebo
BCGP-T2S085	39	42.07013672753434	0	T2	Placebo
BCGP-T2S085	39	40.692995348375156	0	T2	Placebo
BCGP-T2S085	39	49.540676976744784	0	T2	Placebo
BCGP-T2S085	39	42.20843381563327	0	T2	Placebo
BCGP-T2S085	39	43.429350714716314	0	T2	Placebo
BCGP-T2S085	39	51.42967090512285	0	T2	Placebo
BCGP-T2S085	39	49.48759617199182	0	T2	Placebo
BCGP-T2S085	39	45.13072832513208	0	T2	Placebo
BCGP-T2S085	39	41.899293895426595	0	T2	Placebo
BCGP-T2S085	39	39.36232025230577	0	T2	Placebo
BCGP-T2S085	39	50.59177181510638	0	T2	Placebo
BCGP-T2S085	39	58.400876091116295	0	T2	Placebo
BCGP-T2S085	39	56.77215484432439	0	T2	Placebo
BCGP-T2S085	39	38.82837314938598	0	T2	Placebo
BCGP-T2S085	39	38.52588408540778	0	T2	Placebo
BCGP-T2S085	39	54.06564410595976	0	T2	Placebo
BCGP-T2S085	39	49.72174717099086	0	T2	Placebo
BCGP-T2S085	39	46.78684189394402	0	T2	Placebo
BCGP-T2S085	39	35.72873839248038	0	T2	Placebo
BCGP-T2S085	39	31.165972094011366	0	T2	Placebo
BCGP-T2S085	39	42.377543139828134	0	T2	Placebo
BCGP-T2S085	39	50.92826798214185	0	T2	Placebo
BCGP-T2S085	39	60.53334054276701	0	T2	Placebo
BCGP-T2S085	39	45.72944336335664	0	T2	Placebo
BCGP-T2S085	39	40.17526775474092	0	T2	Placebo
BCGP-T2S085	39	45.086951019233716	0	T2	Placebo
BCGP-T2S085	39	44.44892065269224	0	T2	Placebo
BCGP-T2S085	39	49.89723346664361	0	T2	Placebo
BCGP-T2S085	39	47.68900339823014	0	T2	Placebo
BCGP-T2S085	39	40.47579712444282	0	T2	Placebo
BCGP-T2S085	39	42.55874783521544	0	T2	Placebo
BCGP-T2S085	39	35.272064244669636	0	T2	Placebo
BCGP-T2S085	39	41.71918775333162	0	T2	Placebo
BCGP-T2S085	39	58.12661628991908	0	T2	Placebo
BCGP-T2S085	39	47.075715952198195	0	T2	Placebo
BCGP-T2S085	39	52.43164152535239	0	T2	Placebo
BCGP-T2S085	39	39.00995152019606	0	T2	Placebo
BCGP-T2S085	39	45.20164382599673	0	T2	Placebo
BCGP-T2S054	24	33.21369871144184	1	T2	BMR
BCGP-T2S054	24	24.991003808187312	1	T2	BMR
BCGP-T2S054	24	23.753816406784658	1	T2	BMR
BCGP-T2S054	24	33.94619751449542	1	T2	BMR
BCGP-T2S054	24	35.89241613940793	1	T2	BMR
BCGP-T2S054	24	24.086097745097817	1	T2	BMR
BCGP-T2S054	24	21.7057619099441	1	T2	BMR
BCGP-T2S054	24	33.606591579163016	1	T2	BMR
BCGP-T2S054	24	37.06945440283381	1	T2	BMR
BCGP-T2S054	24	26.086177376163157	1	T2	BMR
BCGP-T2S054	24	35.55368652534074	1	T2	BMR
BCGP-T2S054	24	41.743222884109926	1	T2	BMR
BCGP-T2S054	24	23.739837903884013	1	T2	BMR
BCGP-T2S054	24	21.64457686997199	1	T2	BMR
BCGP-T2S054	24	30.73110421913538	1	T2	BMR
BCGP-T2S054	24	25.581929120693864	1	T2	BMR
BCGP-T2S054	24	24.488375916216146	1	T2	BMR
BCGP-T2S054	24	43.729046599210406	1	T2	BMR
BCGP-T2S054	24	21.980662899610884	1	T2	BMR
BCGP-T2S054	24	33.585673767180495	1	T2	BMR
BCGP-T2S054	24	43.656369748197505	1	T2	BMR
BCGP-T2S054	24	26.919914281575092	1	T2	BMR
BCGP-T2S054	24	24.35632762003628	1	T2	BMR
BCGP-T2S054	24	24.61382282172142	1	T2	BMR
BCGP-T2S054	24	41.36019062945099	1	T2	BMR
BCGP-T2S054	24	28.95149902614551	1	T2	BMR
BCGP-T2S054	24	36.195843225965845	1	T2	BMR
BCGP-T2S054	24	39.95675222534091	1	T2	BMR
BCGP-T2S054	24	25.41956942577634	1	T2	BMR
BCGP-T2S054	24	29.92087143896146	1	T2	BMR
BCGP-T2S054	24	17.260947363557012	1	T2	BMR
BCGP-T2S054	24	26.433266257526594	1	T2	BMR
BCGP-T2S054	24	32.71844103587131	1	T2	BMR
BCGP-T2S054	24	24.77680108020673	1	T2	BMR
BCGP-T2S054	24	50.715782360300025	1	T2	BMR
BCGP-T2S054	24	30.819797455596955	1	T2	BMR
BCGP-T2S054	24	25.212486353404085	1	T2	BMR
BCGP-T2S054	24	35.37005654774953	1	T2	BMR
BCGP-T2S054	24	51.14796502948144	1	T2	BMR
BCGP-T2S054	24	20.03352106773114	1	T2	BMR
BCGP-T2S054	24	57.70145739323105	1	T2	BMR
BCGP-T2S054	24	38.04768990480933	1	T2	BMR
BCGP-T2S054	24	40.574380509197155	1	T2	BMR
BCGP-T2S054	24	19.566522674225563	1	T2	BMR
BCGP-T2S054	24	18.077800684263703	1	T2	BMR
BCGP-T2S054	24	25.709175203561763	1	T2	BMR
BCGP-T2S054	24	7.877786012014448	1	T2	BMR
BCGP-T2S054	24	36.068285324324236	1	T2	BMR
BCGP-T2S054	24	50.876167496654155	1	T2	BMR
BCGP-T2S054	24	26.05108033373336	1	T2	BMR
BCGP-T2S054	24	23.753747259583466	1	T2	BMR
BCGP-T2S054	24	31.151903780305577	1	T2	BMR
BCGP-T2S054	24	39.64529922453843	1	T2	BMR
BCGP-T2S054	24	38.57402083276544	1	T2	BMR
BCGP-T2S054	24	23.452233160169133	1	T2	BMR
BCGP-T2S054	24	36.84636696391244	1	T2	BMR
BCGP-T2S054	24	40.93958375164728	1	T2	BMR
BCGP-T2S054	24	26.11579613143822	1	T2	BMR
BCGP-T2S054	24	29.417520170391136	1	T2	BMR
BCGP-T2S054	24	39.89810118860222	1	T2	BMR
BCGP-T2S054	24	44.71184860371999	1	T2	BMR
BCGP-T2S054	24	37.52839747993607	1	T2	BMR
BCGP-T2S054	24	39.60758811899763	1	T2	BMR
BCGP-T2S054	24	31.039829751134146	1	T2	BMR
BCGP-T2S054	24	43.659869894220385	1	T2	BMR
BCGP-T2S054	24	5.858045341190429	1	T2	BMR
BCGP-T2S054	24	13.023148935757556	1	T2	BMR
BCGP-T2S054	24	20.317261522719036	1	T2	BMR
BCGP-T2S054	24	27.31820160378041	1	T2	BMR
BCGP-T2S054	24	50.15087559424205	1	T2	BMR
BCGP-T2S054	24	23.950617152150564	1	T2	BMR
BCGP-T2S054	24	47.13207902048151	1	T2	BMR
BCGP-T2S054	24	0.7034062132663588	1	T2	BMR
BCGP-T2S054	24	39.14976812746576	1	T2	BMR
BCGP-T2S054	24	31.486977472772246	1	T2	BMR
BCGP-T2S054	24	49.531927824250246	1	T2	BMR
BCGP-T2S054	24	39.02291874062766	1	T2	BMR
BCGP-T2S054	24	28.823604097949055	1	T2	BMR
BCGP-T2S054	24	44.40080137774303	1	T2	BMR
BCGP-T2S054	24	35.01002398506826	1	T2	BMR
BCGP-T2S054	24	30.45670116515965	1	T2	BMR
BCGP-T2S054	24	27.106883774975774	1	T2	BMR
BCGP-T2S054	24	33.14941072736861	1	T2	BMR
BCGP-T2S054	24	26.55078923662246	1	T2	BMR
BCGP-T2S054	24	12.272535230200312	1	T2	BMR
BCGP-T2S054	24	19.40693399011598	1	T2	BMR
BCGP-T2S054	24	44.89055650474758	1	T2	BMR
BCGP-T2S054	24	14.938587742420406	1	T2	BMR
BCGP-T2S054	24	45.638171646864606	1	T2	BMR
BCGP-T2S054	24	28.687002511823213	1	T2	BMR
BCGP-T2S054	24	27.15435214084044	1	T2	BMR
BCGP-T2S054	24	27.611536431797493	1	T2	BMR
BCGP-T2S054	24	29.428256803551815	1	T2	BMR
BCGP-T2S054	24	41.2294960388339	1	T2	BMR
BCGP-T2S054	24	39.85089393174741	1	T2	BMR
BCGP-T2S054	24	16.627700267921707	1	T2	BMR
BCGP-T2S054	24	44.434541668533456	1	T2	BMR
BCGP-T2S054	24	32.29640940707969	1	T2	BMR
BCGP-T2S054	24	28.745448454618955	1	T2	BMR
BCGP-T2S054	24	25.56125550078813	1	T2	BMR
BCGP-T2S066	27	35.55183485724921	1	T2	BMR
BCGP-T2S066	27	35.02561386648048	1	T2	BMR
BCGP-T2S066	27	38.367474131375694	1	T2	BMR
BCGP-T2S066	27	42.280346081265435	1	T2	BMR
BCGP-T2S066	27	40.13275971081466	1	T2	BMR
BCGP-T2S066	27	21.83952595224318	1	T2	BMR
BCGP-T2S066	27	43.003932830390205	1	T2	BMR
BCGP-T2S066	27	35.30799651865115	1	T2	BMR
BCGP-T2S066	27	43.68536571838115	1	T2	BMR
BCGP-T2S066	27	36.66057661381429	1	T2	BMR
BCGP-T2S066	27	46.41194519756932	1	T2	BMR
BCGP-T2S066	27	29.978171343872802	1	T2	BMR
BCGP-T2S066	27	50.560130883822794	1	T2	BMR
BCGP-T2S066	27	35.97210200257203	1	T2	BMR
BCGP-T2S066	27	30.485140143459272	1	T2	BMR
BCGP-T2S066	27	22.915637713882663	1	T2	BMR
BCGP-T2S066	27	38.87937643109066	1	T2	BMR
BCGP-T2S066	27	26.908902296930766	1	T2	BMR
BCGP-T2S066	27	40.25167532375028	1	T2	BMR
BCGP-T2S066	27	29.96385330613315	1	T2	BMR
BCGP-T2S066	27	38.2966319690538	1	T2	BMR
BCGP-T2S066	27	21.12701973895233	1	T2	BMR
BCGP-T2S066	27	56.201873543670196	1	T2	BMR
BCGP-T2S066	27	32.961901285858254	1	T2	BMR
BCGP-T2S066	27	25.029383182019316	1	T2	BMR
BCGP-T2S066	27	29.990203598799013	1	T2	BMR
BCGP-T2S066	27	36.92859432194756	1	T2	BMR
BCGP-T2S066	27	48.8683131735378	1	T2	BMR
BCGP-T2S066	27	30.96160627410739	1	T2	BMR
BCGP-T2S066	27	24.595684206918207	1	T2	BMR
BCGP-T2S066	27	41.76557443131088	1	T2	BMR
BCGP-T2S066	27	36.64742916823597	1	T2	BMR
BCGP-T2S066	27	41.109751880402875	1	T2	BMR
BCGP-T2S066	27	25.399993375127146	1	T2	BMR
BCGP-T2S066	27	20.766096009097712	1	T2	BMR
BCGP-T2S066	27	24.71988529280905	1	T2	BMR
BCGP-T2S066	27	25.231583599937075	1	T2	BMR
BCGP-T2S066	27	26.4909816533469	1	T2	BMR
BCGP-T2S066	27	36.68765286559717	1	T2	BMR
BCGP-T2S066	27	36.16725361445705	1	T2	BMR
BCGP-T2S066	27	32.71164381848839	1	T2	BMR
BCGP-T2S066	27	39.50645619696075	1	T2	BMR
BCGP-T2S066	27	27.867389510783372	1	T2	BMR
BCGP-T2S066	27	34.257145227530316	1	T2	BMR
BCGP-T2S066	27	25.95505234418666	1	T2	BMR
BCGP-T2S066	27	32.55120798545867	1	T2	BMR
BCGP-T2S066	27	34.84189472798913	1	T2	BMR
BCGP-T2S066	27	31.227750204508606	1	T2	BMR
BCGP-T2S066	27	29.722470078135824	1	T2	BMR
BCGP-T2S066	27	39.61743581865596	1	T2	BMR
BCGP-T2S066	27	29.454583013303203	1	T2	BMR
BCGP-T2S066	27	26.048482718617727	1	T2	BMR
BCGP-T2S066	27	34.996982559428666	1	T2	BMR
BCGP-T2S066	27	38.90363140499874	1	T2	BMR
BCGP-T2S066	27	39.73403677507358	1	T2	BMR
BCGP-T2S066	27	40.50030783803745	1	T2	BMR
BCGP-T2S066	27	12.76692717129367	1	T2	BMR
BCGP-T2S066	27	18.450037400811325	1	T2	BMR
BCGP-T2S066	27	34.2031354260217	1	T2	BMR
BCGP-T2S066	27	44.40510600415926	1	T2	BMR
BCGP-T2S066	27	46.4967719175082	1	T2	BMR
BCGP-T2S066	27	33.82571210509842	1	T2	BMR
BCGP-T2S066	27	30.86347770737431	1	T2	BMR
BCGP-T2S066	27	27.73531262054436	1	T2	BMR
BCGP-T2S066	27	29.181142411740364	1	T2	BMR
BCGP-T2S066	27	21.065632773470426	1	T2	BMR
BCGP-T2S066	27	34.4548370188904	1	T2	BMR
BCGP-T2S066	27	52.766040071783	1	T2	BMR
BCGP-T2S066	27	34.621885000463976	1	T2	BMR
BCGP-T2S066	27	21.821619298502966	1	T2	BMR
BCGP-T2S066	27	47.914840146864286	1	T2	BMR
BCGP-T2S066	27	22.97652669909275	1	T2	BMR
BCGP-T2S066	27	21.786080390443825	1	T2	BMR
BCGP-T2S066	27	32.98431703381053	1	T2	BMR
BCGP-T2S066	27	27.963699643929136	1	T2	BMR
BCGP-T2S066	27	7.59226795280453	1	T2	BMR
BCGP-T2S066	27	31.514367011098972	1	T2	BMR
BCGP-T2S066	27	23.271782268021862	1	T2	BMR
BCGP-T2S066	27	34.06541393150085	1	T2	BMR
BCGP-T2S066	27	44.30170771731161	1	T2	BMR
BCGP-T2S066	27	22.30423194124817	1	T2	BMR
BCGP-T2S066	27	30.43326626148395	1	T2	BMR
BCGP-T2S066	27	34.484243750396544	1	T2	BMR
BCGP-T2S066	27	17.897027454689624	1	T2	BMR
BCGP-T2S066	27	37.71477924496551	1	T2	BMR
BCGP-T2S066	27	34.95426510324876	1	T2	BMR
BCGP-T2S066	27	39.27862434046411	1	T2	BMR
BCGP-T2S066	27	30.95480734227052	1	T2	BMR
BCGP-T2S066	27	33.22367013746004	1	T2	BMR
BCGP-T2S066	27	22.243088096892393	1	T2	BMR
BCGP-T2S066	27	33.23338659149683	1	T2	BMR
BCGP-T2S066	27	33.525374992639605	1	T2	BMR
BCGP-T2S066	27	40.10198726048727	1	T2	BMR
BCGP-T2S066	27	28.421092193134545	1	T2	BMR
BCGP-T2S066	27	32.30458430630715	1	T2	BMR
BCGP-T2S066	27	27.046315052803685	1	T2	BMR
BCGP-T2S066	27	28.590655546202314	1	T2	BMR
BCGP-T2S066	27	19.822754898820854	1	T2	BMR
BCGP-T2S066	27	43.391905516643135	1	T2	BMR
[truncated: 201 more rows]
