# Supplementary material for: Single-cell immune aging clocks reveal inter-individual heterogeneity during infection and vaccination
Source: Nat Aging. 2025 Mar 5;5(4):607–21. doi: 10.1038/s43587-025-00819-z (PMC12003178; doi:10.1038/s43587-025-00819-z)
Supplement: Supplementary file 9 — Statistical source data. [file 43587_2025_819_MOESM9_ESM.zip › SD_EF4/MONO_prediction.txt]

donor_id	age	Prediction	sex	condition	vaccine
BCGP-T1S080	26	22.49066125278922	0	T1	Placebo
BCGP-T1S080	26	19.086506450269273	0	T1	Placebo
BCGP-T1S080	26	37.70355349814018	0	T1	Placebo
BCGP-T1S080	26	18.766870649335434	0	T1	Placebo
BCGP-T1S080	26	24.47270313710016	0	T1	Placebo
BCGP-T1S080	26	49.23772110241663	0	T1	Placebo
BCGP-T1S080	26	36.26058426746106	0	T1	Placebo
BCGP-T1S080	26	30.235009044744228	0	T1	Placebo
BCGP-T1S080	26	21.355959366273215	0	T1	Placebo
BCGP-T1S080	26	31.339524291733866	0	T1	Placebo
BCGP-T1S080	26	12.398398636685702	0	T1	Placebo
BCGP-T1S080	26	25.019987564287316	0	T1	Placebo
BCGP-T1S080	26	19.462822300136317	0	T1	Placebo
BCGP-T1S080	26	0.7146387389463702	0	T1	Placebo
BCGP-T1S080	26	25.464197098018623	0	T1	Placebo
BCGP-T1S080	26	17.222592924197883	0	T1	Placebo
BCGP-T1S080	26	36.52404993351108	0	T1	Placebo
BCGP-T1S080	26	14.134089012530918	0	T1	Placebo
BCGP-T1S080	26	28.720042648326835	0	T1	Placebo
BCGP-T1S080	26	23.210066569875867	0	T1	Placebo
BCGP-T1S080	26	22.349156465351577	0	T1	Placebo
BCGP-T1S080	26	15.279017982674503	0	T1	Placebo
BCGP-T1S080	26	17.16747570359158	0	T1	Placebo
BCGP-T1S080	26	33.44559151843543	0	T1	Placebo
BCGP-T1S080	26	20.609016871921998	0	T1	Placebo
BCGP-T1S080	26	13.523144120985636	0	T1	Placebo
BCGP-T1S080	26	5.922388522056284	0	T1	Placebo
BCGP-T1S080	26	19.077568721957867	0	T1	Placebo
BCGP-T1S080	26	21.910766061503644	0	T1	Placebo
BCGP-T1S080	26	20.35658522975923	0	T1	Placebo
BCGP-T1S080	26	17.038966221047275	0	T1	Placebo
BCGP-T1S080	26	2.753100796208969	0	T1	Placebo
BCGP-T1S080	26	24.768467161970257	0	T1	Placebo
BCGP-T1S080	26	36.73924613143079	0	T1	Placebo
BCGP-T1S080	26	19.917565314101353	0	T1	Placebo
BCGP-T1S080	26	25.994493038227738	0	T1	Placebo
BCGP-T1S080	26	27.139195597745918	0	T1	Placebo
BCGP-T1S080	26	15.205048335280159	0	T1	Placebo
BCGP-T1S080	26	9.70309228066953	0	T1	Placebo
BCGP-T1S080	26	29.174588432317286	0	T1	Placebo
BCGP-T1S080	26	19.321339546927632	0	T1	Placebo
BCGP-T1S080	26	4.295643563259235	0	T1	Placebo
BCGP-T1S080	26	25.40548812158935	0	T1	Placebo
BCGP-T1S080	26	19.873262406633213	0	T1	Placebo
BCGP-T1S080	26	28.534378282776782	0	T1	Placebo
BCGP-T1S080	26	8.090948484248678	0	T1	Placebo
BCGP-T1S080	26	22.960632866479706	0	T1	Placebo
BCGP-T1S080	26	34.574489812701295	0	T1	Placebo
BCGP-T1S080	26	35.67635601544347	0	T1	Placebo
BCGP-T1S080	26	36.149647194513086	0	T1	Placebo
BCGP-T1S080	26	38.2235424984179	0	T1	Placebo
BCGP-T1S080	26	10.01068055748163	0	T1	Placebo
BCGP-T1S080	26	51.45770322837701	0	T1	Placebo
BCGP-T1S080	26	29.876772062401827	0	T1	Placebo
BCGP-T1S080	26	31.431245038776197	0	T1	Placebo
BCGP-T1S080	26	37.19294756438198	0	T1	Placebo
BCGP-T1S080	26	25.61241545541767	0	T1	Placebo
BCGP-T1S080	26	5.935343012548374	0	T1	Placebo
BCGP-T1S080	26	29.11092570065446	0	T1	Placebo
BCGP-T1S080	26	3.1548929140372453	0	T1	Placebo
BCGP-T1S080	26	25.682105562276693	0	T1	Placebo
BCGP-T1S080	26	33.13044552216904	0	T1	Placebo
BCGP-T1S080	26	26.79289923353774	0	T1	Placebo
BCGP-T1S080	26	26.005910137887223	0	T1	Placebo
BCGP-T1S080	26	19.23661284039414	0	T1	Placebo
BCGP-T1S080	26	38.15875017883034	0	T1	Placebo
BCGP-T1S080	26	31.502842870736472	0	T1	Placebo
BCGP-T1S080	26	13.943228631374746	0	T1	Placebo
BCGP-T1S080	26	33.935422717871155	0	T1	Placebo
BCGP-T1S080	26	39.4359276112893	0	T1	Placebo
BCGP-T1S080	26	27.459574874050997	0	T1	Placebo
BCGP-T1S080	26	29.978808819948437	0	T1	Placebo
BCGP-T1S080	26	18.604646786833072	0	T1	Placebo
BCGP-T1S080	26	24.98707886774595	0	T1	Placebo
BCGP-T1S080	26	23.08077520502732	0	T1	Placebo
BCGP-T1S080	26	27.09691804286274	0	T1	Placebo
BCGP-T1S080	26	21.671976066828442	0	T1	Placebo
BCGP-T1S080	26	17.867003115376658	0	T1	Placebo
BCGP-T1S080	26	15.287498700968479	0	T1	Placebo
BCGP-T1S080	26	29.156868478100076	0	T1	Placebo
BCGP-T1S080	26	24.976337877576785	0	T1	Placebo
BCGP-T1S080	26	22.041640878165293	0	T1	Placebo
BCGP-T1S080	26	20.624938370158777	0	T1	Placebo
BCGP-T1S080	26	25.603496151242144	0	T1	Placebo
BCGP-T1S080	26	6.129240718028106	0	T1	Placebo
BCGP-T1S080	26	19.675985030283133	0	T1	Placebo
BCGP-T1S080	26	30.736004170264234	0	T1	Placebo
BCGP-T1S080	26	33.11498865582187	0	T1	Placebo
BCGP-T1S080	26	13.255845436497442	0	T1	Placebo
BCGP-T1S080	26	31.74456936738697	0	T1	Placebo
BCGP-T1S080	26	41.301922347205725	0	T1	Placebo
BCGP-T1S080	26	14.120431196847525	0	T1	Placebo
BCGP-T1S080	26	32.42773621661219	0	T1	Placebo
BCGP-T1S080	26	1.4284759206859006	0	T1	Placebo
BCGP-T1S080	26	16.640834839212935	0	T1	Placebo
BCGP-T1S080	26	26.484266625190234	0	T1	Placebo
BCGP-T1S080	26	25.282024284657275	0	T1	Placebo
BCGP-T1S080	26	24.592604920876013	0	T1	Placebo
BCGP-T1S080	26	-9.717345568855148	0	T1	Placebo
BCGP-T1S080	26	14.275202390564369	0	T1	Placebo
BCGP-T1S091	26	21.401405457251713	0	T1	Placebo
BCGP-T1S091	26	29.69086984369554	0	T1	Placebo
BCGP-T1S091	26	35.439665996940334	0	T1	Placebo
BCGP-T1S091	26	30.213593299017983	0	T1	Placebo
BCGP-T1S091	26	9.321056989200738	0	T1	Placebo
BCGP-T1S091	26	28.01796460309995	0	T1	Placebo
BCGP-T1S091	26	23.274615576426974	0	T1	Placebo
BCGP-T1S091	26	26.993777870260367	0	T1	Placebo
BCGP-T1S091	26	27.297765040264714	0	T1	Placebo
BCGP-T1S091	26	18.279667751341258	0	T1	Placebo
BCGP-T1S091	26	15.71332742584318	0	T1	Placebo
BCGP-T1S091	26	22.297518272667805	0	T1	Placebo
BCGP-T1S091	26	45.91821341161546	0	T1	Placebo
BCGP-T1S091	26	42.42376063050682	0	T1	Placebo
BCGP-T1S091	26	33.53573647669802	0	T1	Placebo
BCGP-T1S091	26	31.224051384467295	0	T1	Placebo
BCGP-T1S091	26	17.30354165293136	0	T1	Placebo
BCGP-T1S091	26	21.394173538660286	0	T1	Placebo
BCGP-T1S091	26	37.83816359127716	0	T1	Placebo
BCGP-T1S091	26	48.02312471382607	0	T1	Placebo
BCGP-T1S091	26	24.822149146247042	0	T1	Placebo
BCGP-T1S091	26	24.185093684241103	0	T1	Placebo
BCGP-T1S091	26	47.57721255282254	0	T1	Placebo
BCGP-T1S091	26	41.760881581456886	0	T1	Placebo
BCGP-T1S091	26	17.394045910757313	0	T1	Placebo
BCGP-T1S091	26	24.87303144710038	0	T1	Placebo
BCGP-T1S091	26	24.091459471231325	0	T1	Placebo
BCGP-T1S091	26	24.950593676820503	0	T1	Placebo
BCGP-T1S091	26	55.9983701880419	0	T1	Placebo
BCGP-T1S091	26	19.852266863355887	0	T1	Placebo
BCGP-T1S091	26	15.265618979877328	0	T1	Placebo
BCGP-T1S091	26	30.584547746002354	0	T1	Placebo
BCGP-T1S091	26	24.96673344093187	0	T1	Placebo
BCGP-T1S091	26	33.12927271683242	0	T1	Placebo
BCGP-T1S091	26	40.09860678079398	0	T1	Placebo
BCGP-T1S091	26	17.472012624979545	0	T1	Placebo
BCGP-T1S091	26	34.53428262821779	0	T1	Placebo
BCGP-T1S091	26	27.40083424910998	0	T1	Placebo
BCGP-T1S091	26	26.188869676197577	0	T1	Placebo
BCGP-T1S091	26	28.204309267925925	0	T1	Placebo
BCGP-T1S091	26	28.952725851112056	0	T1	Placebo
BCGP-T1S091	26	37.481454592154854	0	T1	Placebo
BCGP-T1S091	26	32.24169331885726	0	T1	Placebo
BCGP-T1S091	26	45.11224805319049	0	T1	Placebo
BCGP-T1S091	26	28.928301091622238	0	T1	Placebo
BCGP-T1S091	26	45.05701384430989	0	T1	Placebo
BCGP-T1S091	26	38.2369516965846	0	T1	Placebo
BCGP-T1S091	26	24.37134890417353	0	T1	Placebo
BCGP-T1S091	26	46.82167629908499	0	T1	Placebo
BCGP-T1S091	26	27.518729332346794	0	T1	Placebo
BCGP-T1S091	26	25.820427245767334	0	T1	Placebo
BCGP-T1S091	26	42.144823966602274	0	T1	Placebo
BCGP-T1S091	26	16.320528921561166	0	T1	Placebo
BCGP-T1S091	26	12.337220094910936	0	T1	Placebo
BCGP-T1S091	26	19.975131117422883	0	T1	Placebo
BCGP-T1S091	26	43.91280752041781	0	T1	Placebo
BCGP-T1S091	26	30.404940380776186	0	T1	Placebo
BCGP-T1S091	26	37.07436113562376	0	T1	Placebo
BCGP-T1S091	26	13.258554581630083	0	T1	Placebo
BCGP-T1S091	26	32.39224075471607	0	T1	Placebo
BCGP-T1S091	26	43.44607735340471	0	T1	Placebo
BCGP-T1S091	26	28.961957384665578	0	T1	Placebo
BCGP-T1S091	26	21.620118837623565	0	T1	Placebo
BCGP-T1S091	26	14.980069324005774	0	T1	Placebo
BCGP-T1S091	26	32.744351711089806	0	T1	Placebo
BCGP-T1S091	26	38.000364807657824	0	T1	Placebo
BCGP-T1S091	26	27.63501088469911	0	T1	Placebo
BCGP-T1S091	26	41.60897774856145	0	T1	Placebo
BCGP-T1S091	26	17.859696841992864	0	T1	Placebo
BCGP-T1S091	26	43.07980905540913	0	T1	Placebo
BCGP-T1S091	26	48.2473860457151	0	T1	Placebo
BCGP-T1S091	26	39.92016935218465	0	T1	Placebo
BCGP-T1S091	26	53.244893636726566	0	T1	Placebo
BCGP-T1S091	26	24.28067196271658	0	T1	Placebo
BCGP-T1S091	26	36.250507260874265	0	T1	Placebo
BCGP-T1S091	26	42.26114587092959	0	T1	Placebo
BCGP-T1S091	26	16.16973004286801	0	T1	Placebo
BCGP-T1S091	26	33.1150154245459	0	T1	Placebo
BCGP-T1S091	26	24.209068666830508	0	T1	Placebo
BCGP-T1S091	26	27.707274384988846	0	T1	Placebo
BCGP-T1S091	26	18.407355298050092	0	T1	Placebo
BCGP-T1S091	26	21.107707400481573	0	T1	Placebo
BCGP-T1S091	26	39.27666098143591	0	T1	Placebo
BCGP-T1S091	26	31.044938745790486	0	T1	Placebo
BCGP-T1S091	26	29.203126964196855	0	T1	Placebo
BCGP-T1S091	26	20.482487652030972	0	T1	Placebo
BCGP-T1S091	26	27.35968965129548	0	T1	Placebo
BCGP-T1S091	26	26.60557491155569	0	T1	Placebo
BCGP-T1S091	26	46.096287440702895	0	T1	Placebo
BCGP-T1S091	26	12.597177347921644	0	T1	Placebo
BCGP-T1S091	26	10.841702878563659	0	T1	Placebo
BCGP-T1S091	26	31.486710534225047	0	T1	Placebo
BCGP-T1S091	26	30.946614585798727	0	T1	Placebo
BCGP-T1S091	26	17.692790249220614	0	T1	Placebo
BCGP-T1S091	26	33.68087051008572	0	T1	Placebo
BCGP-T1S091	26	41.02293878737871	0	T1	Placebo
BCGP-T1S091	26	32.330647573921084	0	T1	Placebo
BCGP-T1S091	26	24.109289294481943	0	T1	Placebo
BCGP-T1S091	26	38.59842218381155	0	T1	Placebo
BCGP-T1S091	26	12.907682174497603	0	T1	Placebo
BCGP-T1S068	22	42.800866710755344	1	T1	Placebo
BCGP-T1S068	22	27.94655733947729	1	T1	Placebo
BCGP-T1S068	22	37.619804835360924	1	T1	Placebo
BCGP-T1S068	22	30.12978077616995	1	T1	Placebo
BCGP-T1S068	22	47.36384874235946	1	T1	Placebo
BCGP-T1S068	22	56.929044885537614	1	T1	Placebo
BCGP-T1S068	22	24.426858667820404	1	T1	Placebo
BCGP-T1S068	22	23.966083835738598	1	T1	Placebo
BCGP-T1S068	22	31.929738169185416	1	T1	Placebo
BCGP-T1S068	22	34.26424198854871	1	T1	Placebo
BCGP-T1S068	22	36.9634672577463	1	T1	Placebo
BCGP-T1S068	22	55.717614642532446	1	T1	Placebo
BCGP-T1S068	22	45.686410322956874	1	T1	Placebo
BCGP-T1S068	22	30.416629018926272	1	T1	Placebo
BCGP-T1S068	22	43.91405754087285	1	T1	Placebo
BCGP-T1S068	22	15.929719178885325	1	T1	Placebo
BCGP-T1S068	22	33.71659814815665	1	T1	Placebo
BCGP-T1S068	22	24.05946372238777	1	T1	Placebo
BCGP-T1S068	22	32.291878870825855	1	T1	Placebo
BCGP-T1S068	22	34.628818120144686	1	T1	Placebo
BCGP-T1S068	22	28.223769811414634	1	T1	Placebo
BCGP-T1S068	22	48.58909172787774	1	T1	Placebo
BCGP-T1S068	22	27.963159515926662	1	T1	Placebo
BCGP-T1S068	22	48.0687871533406	1	T1	Placebo
BCGP-T1S068	22	45.503161472231	1	T1	Placebo
BCGP-T1S068	22	30.81658809027977	1	T1	Placebo
BCGP-T1S068	22	32.008427684939704	1	T1	Placebo
BCGP-T1S068	22	39.482454677115626	1	T1	Placebo
BCGP-T1S068	22	23.203219211914757	1	T1	Placebo
BCGP-T1S068	22	33.25607134364368	1	T1	Placebo
BCGP-T1S068	22	28.385050543512115	1	T1	Placebo
BCGP-T1S068	22	44.37552488938019	1	T1	Placebo
BCGP-T1S068	22	37.23541384542905	1	T1	Placebo
BCGP-T1S068	22	37.288145099434075	1	T1	Placebo
BCGP-T1S068	22	39.99461743323026	1	T1	Placebo
BCGP-T1S068	22	28.316363188059253	1	T1	Placebo
BCGP-T1S068	22	48.31003615115471	1	T1	Placebo
BCGP-T1S068	22	25.21955159211256	1	T1	Placebo
BCGP-T1S068	22	26.867584479721568	1	T1	Placebo
BCGP-T1S068	22	32.97166780159294	1	T1	Placebo
BCGP-T1S068	22	37.72808252741578	1	T1	Placebo
BCGP-T1S068	22	17.34402244059554	1	T1	Placebo
BCGP-T1S068	22	43.664340943162316	1	T1	Placebo
BCGP-T1S068	22	22.752304865279104	1	T1	Placebo
BCGP-T1S068	22	44.57706631081907	1	T1	Placebo
BCGP-T1S068	22	35.705675963011664	1	T1	Placebo
BCGP-T1S068	22	51.78398652494933	1	T1	Placebo
BCGP-T1S068	22	51.50939097299726	1	T1	Placebo
BCGP-T1S068	22	43.632882310044415	1	T1	Placebo
BCGP-T1S068	22	14.159632946718848	1	T1	Placebo
BCGP-T1S068	22	33.63414109351398	1	T1	Placebo
BCGP-T1S068	22	15.686365237701315	1	T1	Placebo
BCGP-T1S068	22	27.013043141824976	1	T1	Placebo
BCGP-T1S068	22	32.92818097214568	1	T1	Placebo
BCGP-T1S068	22	40.5726006550164	1	T1	Placebo
BCGP-T1S068	22	22.694223682893494	1	T1	Placebo
BCGP-T1S068	22	32.8057058603901	1	T1	Placebo
BCGP-T1S068	22	42.06546574917831	1	T1	Placebo
BCGP-T1S068	22	30.926052077857126	1	T1	Placebo
BCGP-T1S068	22	36.87140915013511	1	T1	Placebo
BCGP-T1S068	22	27.704940806769677	1	T1	Placebo
BCGP-T1S068	22	30.63766278759876	1	T1	Placebo
BCGP-T1S068	22	25.114242834931485	1	T1	Placebo
BCGP-T1S068	22	27.95010499837305	1	T1	Placebo
BCGP-T1S068	22	21.661905325674773	1	T1	Placebo
BCGP-T1S068	22	30.41217870274749	1	T1	Placebo
BCGP-T1S068	22	27.04035807668104	1	T1	Placebo
BCGP-T1S068	22	39.5762782198028	1	T1	Placebo
BCGP-T1S068	22	28.035250682485795	1	T1	Placebo
BCGP-T1S068	22	50.38606979769066	1	T1	Placebo
BCGP-T1S068	22	45.27652484225835	1	T1	Placebo
BCGP-T1S068	22	15.370039217825832	1	T1	Placebo
BCGP-T1S068	22	29.2710295856269	1	T1	Placebo
BCGP-T1S068	22	29.994398645324928	1	T1	Placebo
BCGP-T1S068	22	43.645255786016754	1	T1	Placebo
BCGP-T1S068	22	23.065147665475337	1	T1	Placebo
BCGP-T1S068	22	31.284983320783287	1	T1	Placebo
BCGP-T1S068	22	29.58114185823074	1	T1	Placebo
BCGP-T1S068	22	49.662494436924085	1	T1	Placebo
BCGP-T1S068	22	8.541726854144882	1	T1	Placebo
BCGP-T1S068	22	26.52153785869193	1	T1	Placebo
BCGP-T1S068	22	35.11225497877975	1	T1	Placebo
BCGP-T1S068	22	23.24516123555415	1	T1	Placebo
BCGP-T1S068	22	24.29363594217033	1	T1	Placebo
BCGP-T1S068	22	44.43005291692367	1	T1	Placebo
BCGP-T1S068	22	27.499871472976814	1	T1	Placebo
BCGP-T1S068	22	35.47362895461033	1	T1	Placebo
BCGP-T1S068	22	37.92811395762857	1	T1	Placebo
BCGP-T1S068	22	41.128245245861685	1	T1	Placebo
BCGP-T1S068	22	23.675741990582477	1	T1	Placebo
BCGP-T1S068	22	33.852613247680665	1	T1	Placebo
BCGP-T1S068	22	38.67056258427319	1	T1	Placebo
BCGP-T1S068	22	59.01456270686919	1	T1	Placebo
BCGP-T1S068	22	14.91829100844625	1	T1	Placebo
BCGP-T1S068	22	25.325466020681727	1	T1	Placebo
BCGP-T1S068	22	21.487296632556287	1	T1	Placebo
BCGP-T1S068	22	39.73572199038633	1	T1	Placebo
BCGP-T1S068	22	30.5722322275919	1	T1	Placebo
BCGP-T1S068	22	30.009184495062613	1	T1	Placebo
BCGP-T1S068	22	50.59957233907132	1	T1	Placebo
BCGP-T1S085	39	27.79317653378839	0	T1	Placebo
BCGP-T1S085	39	37.04252617865926	0	T1	Placebo
BCGP-T1S085	39	37.441844226855714	0	T1	Placebo
BCGP-T1S085	39	41.495717765114684	0	T1	Placebo
BCGP-T1S085	39	23.079515174589673	0	T1	Placebo
BCGP-T1S085	39	20.011785855738008	0	T1	Placebo
BCGP-T1S085	39	27.118789438096233	0	T1	Placebo
BCGP-T1S085	39	35.12761835813199	0	T1	Placebo
BCGP-T1S085	39	12.532789161046038	0	T1	Placebo
BCGP-T1S085	39	15.173269480792143	0	T1	Placebo
BCGP-T1S085	39	29.283821522640434	0	T1	Placebo
BCGP-T1S085	39	36.462998862033075	0	T1	Placebo
BCGP-T1S085	39	28.145205567535367	0	T1	Placebo
BCGP-T1S085	39	22.84623647373771	0	T1	Placebo
BCGP-T1S085	39	33.465519155013894	0	T1	Placebo
BCGP-T1S085	39	37.358643027563915	0	T1	Placebo
BCGP-T1S085	39	32.13542058969685	0	T1	Placebo
BCGP-T1S085	39	35.519420525948846	0	T1	Placebo
BCGP-T1S085	39	26.494671826083174	0	T1	Placebo
BCGP-T1S085	39	34.67328420872899	0	T1	Placebo
BCGP-T1S085	39	26.200792955633116	0	T1	Placebo
BCGP-T1S085	39	19.924775335464734	0	T1	Placebo
BCGP-T1S085	39	41.13289126943432	0	T1	Placebo
BCGP-T1S085	39	25.773024561142734	0	T1	Placebo
BCGP-T1S085	39	39.48140075547929	0	T1	Placebo
BCGP-T1S085	39	25.92561177236807	0	T1	Placebo
BCGP-T1S085	39	30.129108737499063	0	T1	Placebo
BCGP-T1S085	39	29.450085951046383	0	T1	Placebo
BCGP-T1S085	39	34.760380874742616	0	T1	Placebo
BCGP-T1S085	39	29.48212707323734	0	T1	Placebo
BCGP-T1S085	39	15.605448671302629	0	T1	Placebo
BCGP-T1S085	39	43.39555389764772	0	T1	Placebo
BCGP-T1S085	39	22.660054530914294	0	T1	Placebo
BCGP-T1S085	39	26.261058758639628	0	T1	Placebo
BCGP-T1S085	39	52.796416164852545	0	T1	Placebo
BCGP-T1S085	39	13.946397533354688	0	T1	Placebo
BCGP-T1S085	39	36.862289646688886	0	T1	Placebo
BCGP-T1S085	39	33.54445593020085	0	T1	Placebo
BCGP-T1S085	39	20.698070643738763	0	T1	Placebo
BCGP-T1S085	39	21.758479227990158	0	T1	Placebo
BCGP-T1S085	39	23.784734238148037	0	T1	Placebo
BCGP-T1S085	39	26.076349170662006	0	T1	Placebo
BCGP-T1S085	39	47.725613756877515	0	T1	Placebo
BCGP-T1S085	39	35.320084671374104	0	T1	Placebo
BCGP-T1S085	39	40.339691211062274	0	T1	Placebo
BCGP-T1S085	39	32.75675300894383	0	T1	Placebo
BCGP-T1S085	39	51.23109165182105	0	T1	Placebo
BCGP-T1S085	39	36.15536801805243	0	T1	Placebo
BCGP-T1S085	39	30.487210320881097	0	T1	Placebo
BCGP-T1S085	39	24.091049136990748	0	T1	Placebo
BCGP-T1S085	39	34.073097812621306	0	T1	Placebo
BCGP-T1S085	39	36.67882458545092	0	T1	Placebo
BCGP-T1S085	39	29.702842399736475	0	T1	Placebo
BCGP-T1S085	39	31.099014571595923	0	T1	Placebo
BCGP-T1S085	39	22.46677095584915	0	T1	Placebo
BCGP-T1S085	39	25.288365414900035	0	T1	Placebo
BCGP-T1S085	39	33.991527558108835	0	T1	Placebo
BCGP-T1S085	39	24.087035666940356	0	T1	Placebo
BCGP-T1S085	39	7.423508130042195	0	T1	Placebo
BCGP-T1S085	39	35.90861169495257	0	T1	Placebo
BCGP-T1S085	39	35.17829712818416	0	T1	Placebo
BCGP-T1S085	39	28.06467570872316	0	T1	Placebo
BCGP-T1S085	39	25.064932350786687	0	T1	Placebo
BCGP-T1S085	39	26.724044714981353	0	T1	Placebo
BCGP-T1S085	39	35.78463584813752	0	T1	Placebo
BCGP-T1S085	39	39.771305533127475	0	T1	Placebo
BCGP-T1S085	39	41.985706615925196	0	T1	Placebo
BCGP-T1S085	39	29.563464555647297	0	T1	Placebo
BCGP-T1S085	39	46.19248878133969	0	T1	Placebo
BCGP-T1S085	39	21.42431463347699	0	T1	Placebo
BCGP-T1S085	39	24.70965827226019	0	T1	Placebo
BCGP-T1S085	39	41.42791092320825	0	T1	Placebo
BCGP-T1S085	39	64.19349280890191	0	T1	Placebo
BCGP-T1S085	39	24.474616485283285	0	T1	Placebo
BCGP-T1S085	39	25.154057400187426	0	T1	Placebo
BCGP-T1S085	39	28.55559070421985	0	T1	Placebo
BCGP-T1S085	39	50.08905736249512	0	T1	Placebo
BCGP-T1S085	39	25.379063061591896	0	T1	Placebo
BCGP-T1S085	39	18.273734017416572	0	T1	Placebo
BCGP-T1S085	39	32.972839179054986	0	T1	Placebo
BCGP-T1S085	39	42.16759823794048	0	T1	Placebo
BCGP-T1S085	39	32.055087935357584	0	T1	Placebo
BCGP-T1S085	39	27.154985658417754	0	T1	Placebo
BCGP-T1S085	39	55.46015582766278	0	T1	Placebo
BCGP-T1S085	39	51.81240050805578	0	T1	Placebo
BCGP-T1S085	39	31.98861245066845	0	T1	Placebo
BCGP-T1S085	39	47.6068216321377	0	T1	Placebo
BCGP-T1S085	39	42.12576459511139	0	T1	Placebo
BCGP-T1S085	39	20.389538801423832	0	T1	Placebo
BCGP-T1S085	39	28.239497192856476	0	T1	Placebo
BCGP-T1S085	39	23.73938647337536	0	T1	Placebo
BCGP-T1S085	39	27.028372227298547	0	T1	Placebo
BCGP-T1S085	39	18.937208537387498	0	T1	Placebo
BCGP-T1S085	39	9.228619415673675	0	T1	Placebo
BCGP-T1S085	39	21.924269134255482	0	T1	Placebo
BCGP-T1S085	39	44.80015941577457	0	T1	Placebo
BCGP-T1S085	39	27.501236810022323	0	T1	Placebo
BCGP-T1S085	39	29.77579517756073	0	T1	Placebo
BCGP-T1S085	39	24.258872951082616	0	T1	Placebo
BCGP-T1S085	39	17.224998351125603	0	T1	Placebo
BCGP-T1S016	22	14.706140538514797	1	T1	Placebo
BCGP-T1S016	22	33.25077287112267	1	T1	Placebo
BCGP-T1S016	22	6.490108975738515	1	T1	Placebo
BCGP-T1S016	22	33.89711681244115	1	T1	Placebo
BCGP-T1S016	22	30.263893993075243	1	T1	Placebo
BCGP-T1S016	22	37.67498648134825	1	T1	Placebo
BCGP-T1S016	22	10.436419439715332	1	T1	Placebo
BCGP-T1S016	22	53.128610462500575	1	T1	Placebo
BCGP-T1S016	22	33.873734533427694	1	T1	Placebo
BCGP-T1S016	22	27.400541030779664	1	T1	Placebo
BCGP-T1S016	22	19.233962869840404	1	T1	Placebo
BCGP-T1S016	22	30.389549288436676	1	T1	Placebo
BCGP-T1S016	22	33.47463116088453	1	T1	Placebo
BCGP-T1S016	22	47.73355691930948	1	T1	Placebo
BCGP-T1S016	22	48.707302287640864	1	T1	Placebo
BCGP-T1S016	22	28.37386393769166	1	T1	Placebo
BCGP-T1S016	22	18.150479895989918	1	T1	Placebo
BCGP-T1S016	22	22.520588028178373	1	T1	Placebo
BCGP-T1S016	22	36.51382430645803	1	T1	Placebo
BCGP-T1S016	22	40.164470910731865	1	T1	Placebo
BCGP-T1S016	22	23.443647185882973	1	T1	Placebo
BCGP-T1S016	22	12.345641690161916	1	T1	Placebo
BCGP-T1S016	22	20.286055604773242	1	T1	Placebo
BCGP-T1S016	22	46.086444405729885	1	T1	Placebo
BCGP-T1S016	22	34.71353167684761	1	T1	Placebo
BCGP-T1S016	22	39.699544734515236	1	T1	Placebo
BCGP-T1S016	22	30.750583360158096	1	T1	Placebo
BCGP-T1S016	22	29.75536065902069	1	T1	Placebo
BCGP-T1S016	22	34.18908346186319	1	T1	Placebo
BCGP-T1S016	22	30.1550563731282	1	T1	Placebo
BCGP-T1S016	22	21.99866087246267	1	T1	Placebo
BCGP-T1S016	22	16.98277746204358	1	T1	Placebo
BCGP-T1S016	22	37.81111755960959	1	T1	Placebo
BCGP-T1S016	22	19.467147009996633	1	T1	Placebo
BCGP-T1S016	22	31.310544239100235	1	T1	Placebo
BCGP-T1S016	22	19.35610076612627	1	T1	Placebo
BCGP-T1S016	22	42.81329489729733	1	T1	Placebo
BCGP-T1S016	22	38.892899342432244	1	T1	Placebo
BCGP-T1S016	22	29.291257584501274	1	T1	Placebo
BCGP-T1S016	22	26.356909152245287	1	T1	Placebo
BCGP-T1S016	22	13.87203528613492	1	T1	Placebo
BCGP-T1S016	22	20.14449062044197	1	T1	Placebo
BCGP-T1S016	22	37.17406194052058	1	T1	Placebo
BCGP-T1S016	22	6.227679156367417	1	T1	Placebo
BCGP-T1S016	22	14.014823792110569	1	T1	Placebo
BCGP-T1S016	22	27.819868028391934	1	T1	Placebo
BCGP-T1S016	22	36.75196596934946	1	T1	Placebo
BCGP-T1S016	22	25.565848072452958	1	T1	Placebo
BCGP-T1S016	22	30.832504488042662	1	T1	Placebo
BCGP-T1S016	22	35.2641064101956	1	T1	Placebo
BCGP-T1S016	22	37.79783505259511	1	T1	Placebo
BCGP-T1S016	22	11.861969226307245	1	T1	Placebo
BCGP-T1S016	22	11.26468990932975	1	T1	Placebo
BCGP-T1S016	22	42.150743124985596	1	T1	Placebo
BCGP-T1S016	22	18.676049061685607	1	T1	Placebo
BCGP-T1S016	22	29.226164500596894	1	T1	Placebo
BCGP-T1S016	22	21.474896834488636	1	T1	Placebo
BCGP-T1S016	22	28.08590941475739	1	T1	Placebo
BCGP-T1S016	22	11.254326065132199	1	T1	Placebo
BCGP-T1S016	22	31.951640466483372	1	T1	Placebo
BCGP-T1S016	22	27.165763911493904	1	T1	Placebo
BCGP-T1S016	22	24.27305298540328	1	T1	Placebo
BCGP-T1S016	22	32.62970084160629	1	T1	Placebo
BCGP-T1S016	22	16.26251011974839	1	T1	Placebo
BCGP-T1S016	22	30.413672009249275	1	T1	Placebo
BCGP-T1S016	22	30.275017833064812	1	T1	Placebo
BCGP-T1S016	22	39.31082859935262	1	T1	Placebo
BCGP-T1S016	22	25.448732318673592	1	T1	Placebo
BCGP-T1S016	22	22.15458433034009	1	T1	Placebo
BCGP-T1S016	22	13.963567755727057	1	T1	Placebo
BCGP-T1S016	22	31.809439117490072	1	T1	Placebo
BCGP-T1S016	22	22.49907289093762	1	T1	Placebo
BCGP-T1S016	22	35.09469497995513	1	T1	Placebo
BCGP-T1S016	22	15.41626654306559	1	T1	Placebo
BCGP-T1S016	22	20.469953657137552	1	T1	Placebo
BCGP-T1S016	22	37.927674247920905	1	T1	Placebo
BCGP-T1S016	22	37.70090891382695	1	T1	Placebo
BCGP-T1S016	22	15.613768074751817	1	T1	Placebo
BCGP-T1S016	22	36.10756740780726	1	T1	Placebo
BCGP-T1S016	22	22.99158155060643	1	T1	Placebo
BCGP-T1S016	22	47.3606971430931	1	T1	Placebo
BCGP-T1S016	22	39.52786797324111	1	T1	Placebo
BCGP-T1S016	22	33.874545701321786	1	T1	Placebo
BCGP-T1S016	22	19.858179974161438	1	T1	Placebo
BCGP-T1S016	22	27.31741206095711	1	T1	Placebo
BCGP-T1S016	22	23.21912532400119	1	T1	Placebo
BCGP-T1S016	22	18.576525010846698	1	T1	Placebo
BCGP-T1S016	22	25.383973939950494	1	T1	Placebo
BCGP-T1S016	22	39.57437259053627	1	T1	Placebo
BCGP-T1S016	22	17.876900539606442	1	T1	Placebo
BCGP-T1S016	22	26.60690937544899	1	T1	Placebo
BCGP-T1S016	22	27.40851454025695	1	T1	Placebo
BCGP-T1S016	22	20.45764484112854	1	T1	Placebo
BCGP-T1S016	22	38.087924754165606	1	T1	Placebo
BCGP-T1S016	22	16.254364185820727	1	T1	Placebo
BCGP-T1S016	22	40.64374238550792	1	T1	Placebo
BCGP-T1S016	22	21.224438624156083	1	T1	Placebo
BCGP-T1S016	22	35.857394366153265	1	T1	Placebo
BCGP-T1S016	22	20.596369003784037	1	T1	Placebo
BCGP-T1S016	22	40.06270033312638	1	T1	Placebo
BCGP-T1S046	20	40.13145733467051	1	T1	Placebo
BCGP-T1S046	20	11.100828122765275	1	T1	Placebo
BCGP-T1S046	20	19.653482983725965	1	T1	Placebo
BCGP-T1S046	20	21.050212146160415	1	T1	Placebo
BCGP-T1S046	20	13.953461242291473	1	T1	Placebo
BCGP-T1S046	20	36.724632129781405	1	T1	Placebo
BCGP-T1S046	20	51.76840291201348	1	T1	Placebo
BCGP-T1S046	20	25.587556009145935	1	T1	Placebo
BCGP-T1S046	20	24.120261785315822	1	T1	Placebo
BCGP-T1S046	20	17.91061552090217	1	T1	Placebo
BCGP-T1S046	20	29.53505795639085	1	T1	Placebo
BCGP-T1S046	20	14.3300540029621	1	T1	Placebo
BCGP-T1S046	20	35.74203073838752	1	T1	Placebo
BCGP-T1S046	20	13.120576125860296	1	T1	Placebo
BCGP-T1S046	20	31.695434980250226	1	T1	Placebo
BCGP-T1S046	20	30.796104101492407	1	T1	Placebo
BCGP-T1S046	20	35.633622023463325	1	T1	Placebo
BCGP-T1S046	20	15.455602364683747	1	T1	Placebo
BCGP-T1S046	20	27.520198973305867	1	T1	Placebo
BCGP-T1S046	20	35.258381308112	1	T1	Placebo
BCGP-T1S046	20	9.992506655689462	1	T1	Placebo
BCGP-T1S046	20	27.393557668365233	1	T1	Placebo
BCGP-T1S046	20	30.529129743456316	1	T1	Placebo
BCGP-T1S046	20	27.964240468920234	1	T1	Placebo
BCGP-T1S046	20	22.925210127850015	1	T1	Placebo
BCGP-T1S046	20	15.254370094179727	1	T1	Placebo
BCGP-T1S046	20	10.580111245036385	1	T1	Placebo
BCGP-T1S046	20	32.30635240349468	1	T1	Placebo
BCGP-T1S046	20	34.24402236852416	1	T1	Placebo
BCGP-T1S046	20	37.211791386043465	1	T1	Placebo
BCGP-T1S046	20	26.395374595123467	1	T1	Placebo
BCGP-T1S046	20	-2.2352969303749273	1	T1	Placebo
BCGP-T1S046	20	32.297049403409304	1	T1	Placebo
BCGP-T1S046	20	28.021772196931483	1	T1	Placebo
BCGP-T1S046	20	33.04678351551045	1	T1	Placebo
BCGP-T1S046	20	41.488215355301485	1	T1	Placebo
BCGP-T1S046	20	6.082499548064868	1	T1	Placebo
BCGP-T1S046	20	23.783990280886133	1	T1	Placebo
BCGP-T1S046	20	27.30759235049379	1	T1	Placebo
BCGP-T1S046	20	27.947286556801142	1	T1	Placebo
BCGP-T1S046	20	26.691734735072963	1	T1	Placebo
BCGP-T1S046	20	43.45643108990697	1	T1	Placebo
BCGP-T1S046	20	32.301077631808134	1	T1	Placebo
BCGP-T1S046	20	10.730335765718431	1	T1	Placebo
BCGP-T1S046	20	25.16243318544923	1	T1	Placebo
BCGP-T1S046	20	18.23427811633036	1	T1	Placebo
BCGP-T1S046	20	30.02194413428705	1	T1	Placebo
BCGP-T1S046	20	21.854483534510628	1	T1	Placebo
BCGP-T1S046	20	32.684881946974826	1	T1	Placebo
BCGP-T1S046	20	20.5908708734241	1	T1	Placebo
BCGP-T1S046	20	3.943209149730584	1	T1	Placebo
BCGP-T1S046	20	25.64221022698124	1	T1	Placebo
BCGP-T1S046	20	42.21017861546467	1	T1	Placebo
BCGP-T1S046	20	25.06777948207601	1	T1	Placebo
BCGP-T1S046	20	24.68793238490883	1	T1	Placebo
BCGP-T1S046	20	13.254019204208946	1	T1	Placebo
BCGP-T1S046	20	26.833245967143974	1	T1	Placebo
BCGP-T1S046	20	31.76614299659557	1	T1	Placebo
BCGP-T1S046	20	36.26349655630796	1	T1	Placebo
BCGP-T1S046	20	24.961066500379097	1	T1	Placebo
BCGP-T1S046	20	30.92865506665216	1	T1	Placebo
BCGP-T1S046	20	39.85036329438292	1	T1	Placebo
BCGP-T1S046	20	28.497262445035183	1	T1	Placebo
BCGP-T1S046	20	20.7733332225122	1	T1	Placebo
BCGP-T1S046	20	36.242838959904844	1	T1	Placebo
BCGP-T1S046	20	39.3856622230554	1	T1	Placebo
BCGP-T1S046	20	44.98657121444364	1	T1	Placebo
BCGP-T1S046	20	14.460293286870401	1	T1	Placebo
BCGP-T1S046	20	60.51759959797908	1	T1	Placebo
BCGP-T1S046	20	9.83382777770132	1	T1	Placebo
BCGP-T1S046	20	41.12490330165843	1	T1	Placebo
BCGP-T1S046	20	42.85858497526625	1	T1	Placebo
BCGP-T1S046	20	15.036662076915734	1	T1	Placebo
BCGP-T1S046	20	18.881631032265442	1	T1	Placebo
BCGP-T1S046	20	46.06462381794563	1	T1	Placebo
BCGP-T1S046	20	18.996339107267314	1	T1	Placebo
BCGP-T1S046	20	20.089881178024072	1	T1	Placebo
BCGP-T1S046	20	28.63778843186126	1	T1	Placebo
BCGP-T1S046	20	25.79676132910922	1	T1	Placebo
BCGP-T1S046	20	19.046630736811693	1	T1	Placebo
BCGP-T1S046	20	23.581963441638887	1	T1	Placebo
BCGP-T1S046	20	16.14632940534196	1	T1	Placebo
BCGP-T1S046	20	26.394856339491792	1	T1	Placebo
BCGP-T1S046	20	15.829790447906708	1	T1	Placebo
BCGP-T1S046	20	24.087445608909505	1	T1	Placebo
BCGP-T1S046	20	18.761546123404006	1	T1	Placebo
BCGP-T1S046	20	32.45717122532286	1	T1	Placebo
BCGP-T1S046	20	44.12445579330672	1	T1	Placebo
BCGP-T1S046	20	37.926009247339415	1	T1	Placebo
BCGP-T1S046	20	22.190443165866654	1	T1	Placebo
BCGP-T1S046	20	26.945985416582396	1	T1	Placebo
BCGP-T1S046	20	17.947714264305354	1	T1	Placebo
BCGP-T1S046	20	46.62157943651974	1	T1	Placebo
BCGP-T1S046	20	29.94478626841395	1	T1	Placebo
BCGP-T1S046	20	38.5651965016186	1	T1	Placebo
BCGP-T1S046	20	29.511248679884098	1	T1	Placebo
BCGP-T1S046	20	27.099844391738944	1	T1	Placebo
BCGP-T1S046	20	25.047463051514832	1	T1	Placebo
BCGP-T1S046	20	28.85849435871041	1	T1	Placebo
BCGP-T1S046	20	15.97639185063661	1	T1	Placebo
BCGP-T1S066	27	50.19528226235159	1	T1	BMR
BCGP-T1S066	27	24.94834092168117	1	T1	BMR
BCGP-T1S066	27	17.684883232258485	1	T1	BMR
BCGP-T1S066	27	28.541376615168705	1	T1	BMR
BCGP-T1S066	27	6.352445346746252	1	T1	BMR
BCGP-T1S066	27	33.383937504439714	1	T1	BMR
BCGP-T1S066	27	14.898098514769405	1	T1	BMR
BCGP-T1S066	27	35.2420957654698	1	T1	BMR
BCGP-T1S066	27	19.189117944076745	1	T1	BMR
BCGP-T1S066	27	35.08136119292249	1	T1	BMR
BCGP-T1S066	27	18.7281538668635	1	T1	BMR
BCGP-T1S066	27	43.131420332199355	1	T1	BMR
BCGP-T1S066	27	11.20873425679787	1	T1	BMR
BCGP-T1S066	27	2.7094783624425203	1	T1	BMR
BCGP-T1S066	27	15.883593372824272	1	T1	BMR
BCGP-T1S066	27	32.19670485212576	1	T1	BMR
BCGP-T1S066	27	34.264810721525265	1	T1	BMR
BCGP-T1S066	27	25.115544509028165	1	T1	BMR
BCGP-T1S066	27	43.80815331947355	1	T1	BMR
BCGP-T1S066	27	15.159502691987614	1	T1	BMR
BCGP-T1S066	27	35.27263490237253	1	T1	BMR
BCGP-T1S066	27	5.845598540400113	1	T1	BMR
BCGP-T1S066	27	31.660739483741857	1	T1	BMR
BCGP-T1S066	27	47.15525064818606	1	T1	BMR
BCGP-T1S066	27	34.01309906731126	1	T1	BMR
BCGP-T1S066	27	30.382560607802912	1	T1	BMR
BCGP-T1S066	27	25.407550198257617	1	T1	BMR
BCGP-T1S066	27	26.360523524425112	1	T1	BMR
BCGP-T1S066	27	14.736827142450219	1	T1	BMR
BCGP-T1S066	27	28.471494496646795	1	T1	BMR
BCGP-T1S066	27	27.88561163731733	1	T1	BMR
BCGP-T1S066	27	31.115854762884922	1	T1	BMR
BCGP-T1S066	27	30.207453116850274	1	T1	BMR
BCGP-T1S066	27	20.765785173340845	1	T1	BMR
BCGP-T1S066	27	28.516487832806302	1	T1	BMR
BCGP-T1S066	27	26.59087587244191	1	T1	BMR
BCGP-T1S066	27	28.16927395838331	1	T1	BMR
BCGP-T1S066	27	30.432996584477653	1	T1	BMR
BCGP-T1S066	27	42.23802157404017	1	T1	BMR
BCGP-T1S066	27	28.947325545071447	1	T1	BMR
BCGP-T1S066	27	50.654777614736375	1	T1	BMR
BCGP-T1S066	27	33.7979941755159	1	T1	BMR
BCGP-T1S066	27	25.287976908002296	1	T1	BMR
BCGP-T1S066	27	44.29052127719778	1	T1	BMR
BCGP-T1S066	27	26.300979521248085	1	T1	BMR
BCGP-T1S066	27	21.00345301626316	1	T1	BMR
BCGP-T1S066	27	34.13737373294841	1	T1	BMR
BCGP-T1S066	27	18.580514694033404	1	T1	BMR
BCGP-T1S066	27	29.259458779940587	1	T1	BMR
BCGP-T1S066	27	30.11464773455363	1	T1	BMR
BCGP-T1S066	27	32.27708333770323	1	T1	BMR
BCGP-T1S066	27	22.605270572309436	1	T1	BMR
BCGP-T1S066	27	30.817794331857918	1	T1	BMR
BCGP-T1S066	27	25.929086441468236	1	T1	BMR
BCGP-T1S066	27	19.938620880777716	1	T1	BMR
BCGP-T1S066	27	26.47834416674533	1	T1	BMR
BCGP-T1S066	27	32.204350363685194	1	T1	BMR
BCGP-T1S066	27	31.92492790916492	1	T1	BMR
BCGP-T1S066	27	39.09452524078891	1	T1	BMR
BCGP-T1S066	27	40.58850217756825	1	T1	BMR
BCGP-T1S066	27	32.79288784762608	1	T1	BMR
BCGP-T1S066	27	31.77122529438298	1	T1	BMR
BCGP-T1S066	27	35.752215751898554	1	T1	BMR
BCGP-T1S066	27	25.66912712991295	1	T1	BMR
BCGP-T1S066	27	38.68324597339757	1	T1	BMR
BCGP-T1S066	27	27.099082843938	1	T1	BMR
BCGP-T1S066	27	32.20995211552128	1	T1	BMR
BCGP-T1S066	27	34.7332918303056	1	T1	BMR
BCGP-T1S066	27	44.93211643784239	1	T1	BMR
BCGP-T1S066	27	40.81558709342572	1	T1	BMR
BCGP-T1S066	27	14.318596103978333	1	T1	BMR
BCGP-T1S066	27	26.80211366662677	1	T1	BMR
BCGP-T1S066	27	31.812003133546398	1	T1	BMR
BCGP-T1S066	27	20.045033853312063	1	T1	BMR
BCGP-T1S066	27	24.990556360899458	1	T1	BMR
BCGP-T1S066	27	20.986432789947372	1	T1	BMR
BCGP-T1S066	27	29.91121951712219	1	T1	BMR
BCGP-T1S066	27	36.42505574713619	1	T1	BMR
BCGP-T1S066	27	47.56350893490169	1	T1	BMR
BCGP-T1S066	27	38.71001643532201	1	T1	BMR
BCGP-T1S066	27	8.388629214627695	1	T1	BMR
BCGP-T1S066	27	15.62421889871413	1	T1	BMR
BCGP-T1S066	27	21.3348800790939	1	T1	BMR
BCGP-T1S066	27	32.3445987688058	1	T1	BMR
BCGP-T1S066	27	32.80038248570036	1	T1	BMR
BCGP-T1S066	27	31.47710441964299	1	T1	BMR
BCGP-T1S066	27	26.021624879395553	1	T1	BMR
BCGP-T1S066	27	28.455473771472683	1	T1	BMR
BCGP-T1S066	27	35.41804278502266	1	T1	BMR
BCGP-T1S066	27	29.59211379150799	1	T1	BMR
BCGP-T1S066	27	39.113795313879876	1	T1	BMR
BCGP-T1S066	27	27.381688106606212	1	T1	BMR
BCGP-T1S066	27	22.926718990303165	1	T1	BMR
BCGP-T1S066	27	31.522605646594624	1	T1	BMR
BCGP-T1S066	27	37.96720864365128	1	T1	BMR
BCGP-T1S066	27	33.684273215672526	1	T1	BMR
BCGP-T1S066	27	44.296931302427396	1	T1	BMR
BCGP-T1S066	27	26.731407634485794	1	T1	BMR
BCGP-T1S066	27	36.676083358850384	1	T1	BMR
BCGP-T1S066	27	32.19987404311401	1	T1	BMR
BCGP-T1S106	22	31.951452013228103	0	T1	BMR
BCGP-T1S106	22	21.815368135070692	0	T1	BMR
BCGP-T1S106	22	37.42173992651186	0	T1	BMR
BCGP-T1S106	22	30.830854812574376	0	T1	BMR
BCGP-T1S106	22	43.45894993284973	0	T1	BMR
BCGP-T1S106	22	15.905933907838156	0	T1	BMR
BCGP-T1S106	22	22.412813417833213	0	T1	BMR
BCGP-T1S106	22	44.49625281220813	0	T1	BMR
BCGP-T1S106	22	8.067364966442817	0	T1	BMR
BCGP-T1S106	22	16.60318349172429	0	T1	BMR
BCGP-T1S106	22	40.7156873241684	0	T1	BMR
BCGP-T1S106	22	23.375235192372088	0	T1	BMR
BCGP-T1S106	22	33.01917085761666	0	T1	BMR
BCGP-T1S106	22	16.406451751207715	0	T1	BMR
BCGP-T1S106	22	38.663817399475086	0	T1	BMR
BCGP-T1S106	22	26.649403886495666	0	T1	BMR
BCGP-T1S106	22	18.896256545794262	0	T1	BMR
BCGP-T1S106	22	7.88850311338439	0	T1	BMR
BCGP-T1S106	22	22.58942115516279	0	T1	BMR
BCGP-T1S106	22	34.52556041017542	0	T1	BMR
BCGP-T1S106	22	17.73001709552002	0	T1	BMR
BCGP-T1S106	22	15.433796262376962	0	T1	BMR
BCGP-T1S106	22	20.61910393500801	0	T1	BMR
BCGP-T1S106	22	24.379742685630383	0	T1	BMR
BCGP-T1S106	22	21.21900251964512	0	T1	BMR
BCGP-T1S106	22	26.428860213510795	0	T1	BMR
BCGP-T1S106	22	17.264591710861605	0	T1	BMR
BCGP-T1S106	22	39.458558273793926	0	T1	BMR
BCGP-T1S106	22	26.326273073205023	0	T1	BMR
BCGP-T1S106	22	12.133829746192045	0	T1	BMR
BCGP-T1S106	22	33.982109317323804	0	T1	BMR
BCGP-T1S106	22	33.759509053289314	0	T1	BMR
BCGP-T1S106	22	35.18245613317474	0	T1	BMR
BCGP-T1S106	22	11.639657067411484	0	T1	BMR
BCGP-T1S106	22	29.55128894035811	0	T1	BMR
BCGP-T1S106	22	21.918340715754965	0	T1	BMR
BCGP-T1S106	22	22.341992009389827	0	T1	BMR
BCGP-T1S106	22	28.89579226268228	0	T1	BMR
BCGP-T1S106	22	32.56861507431121	0	T1	BMR
BCGP-T1S106	22	13.157618162249747	0	T1	BMR
BCGP-T1S106	22	25.830598110591993	0	T1	BMR
BCGP-T1S106	22	35.346590436954216	0	T1	BMR
BCGP-T1S106	22	38.52089878990496	0	T1	BMR
BCGP-T1S106	22	49.82027136911771	0	T1	BMR
BCGP-T1S106	22	31.115213014159966	0	T1	BMR
BCGP-T1S106	22	17.920393557128484	0	T1	BMR
BCGP-T1S106	22	8.68533476528659	0	T1	BMR
BCGP-T1S106	22	21.2875312802024	0	T1	BMR
BCGP-T1S106	22	37.93585221475354	0	T1	BMR
BCGP-T1S106	22	23.867417666738202	0	T1	BMR
BCGP-T1S106	22	24.889472098209602	0	T1	BMR
BCGP-T1S106	22	21.911977204353963	0	T1	BMR
BCGP-T1S106	22	29.606668887869905	0	T1	BMR
BCGP-T1S106	22	24.494006038800435	0	T1	BMR
BCGP-T1S106	22	47.5887782268414	0	T1	BMR
BCGP-T1S106	22	43.76080840727964	0	T1	BMR
BCGP-T1S106	22	10.347157966482346	0	T1	BMR
BCGP-T1S106	22	22.104784696039133	0	T1	BMR
BCGP-T1S106	22	19.309365681224115	0	T1	BMR
BCGP-T1S106	22	9.468838067605839	0	T1	BMR
BCGP-T1S106	22	32.61665713703166	0	T1	BMR
BCGP-T1S106	22	23.483831465638776	0	T1	BMR
BCGP-T1S106	22	26.87208469686101	0	T1	BMR
BCGP-T1S106	22	27.994695302021213	0	T1	BMR
BCGP-T1S106	22	28.753929986844316	0	T1	BMR
BCGP-T1S106	22	10.654998779228581	0	T1	BMR
BCGP-T1S106	22	35.87135840205989	0	T1	BMR
BCGP-T1S106	22	21.08569783532618	0	T1	BMR
BCGP-T1S106	22	35.50700234277963	0	T1	BMR
BCGP-T1S106	22	24.862123707849786	0	T1	BMR
BCGP-T1S106	22	43.268243580425604	0	T1	BMR
BCGP-T1S106	22	54.7838993163875	0	T1	BMR
BCGP-T1S106	22	13.708609052628393	0	T1	BMR
BCGP-T1S106	22	17.278617464816712	0	T1	BMR
BCGP-T1S106	22	22.021027882836425	0	T1	BMR
BCGP-T1S106	22	34.82300252944181	0	T1	BMR
BCGP-T1S106	22	43.452221630352874	0	T1	BMR
BCGP-T1S106	22	16.79313581775827	0	T1	BMR
BCGP-T1S106	22	33.4847748362365	0	T1	BMR
BCGP-T1S106	22	24.051612662301334	0	T1	BMR
BCGP-T1S106	22	29.744692953360406	0	T1	BMR
BCGP-T1S106	22	46.080122222785306	0	T1	BMR
BCGP-T1S106	22	38.949245714574474	0	T1	BMR
BCGP-T1S106	22	22.301291641304033	0	T1	BMR
BCGP-T1S106	22	23.947868709477522	0	T1	BMR
BCGP-T1S106	22	22.94934194310369	0	T1	BMR
BCGP-T1S106	22	16.33479972704114	0	T1	BMR
BCGP-T1S106	22	33.678173044586515	0	T1	BMR
BCGP-T1S106	22	18.425633417394305	0	T1	BMR
BCGP-T1S106	22	42.2100790052081	0	T1	BMR
BCGP-T1S106	22	20.94778616358353	0	T1	BMR
BCGP-T1S106	22	15.764685089667623	0	T1	BMR
BCGP-T1S106	22	23.551725926340293	0	T1	BMR
BCGP-T1S106	22	30.06644534590404	0	T1	BMR
BCGP-T1S106	22	15.476890256663403	0	T1	BMR
BCGP-T1S106	22	34.75796106514343	0	T1	BMR
BCGP-T1S106	22	23.443904061433503	0	T1	BMR
BCGP-T1S106	22	30.506613895762253	0	T1	BMR
BCGP-T1S106	22	33.19183982948817	0	T1	BMR
BCGP-T1S106	22	27.392299638617178	0	T1	BMR
BCGP-T1S067	26	13.70379558981335	1	T1	BMR
BCGP-T1S067	26	16.569281523163077	1	T1	BMR
BCGP-T1S067	26	19.486601356412443	1	T1	BMR
BCGP-T1S067	26	12.901566645303408	1	T1	BMR
BCGP-T1S067	26	49.785678710344285	1	T1	BMR
BCGP-T1S067	26	30.712593889148014	1	T1	BMR
BCGP-T1S067	26	-0.912316333532684	1	T1	BMR
BCGP-T1S067	26	22.043503286470248	1	T1	BMR
BCGP-T1S067	26	21.57868756235921	1	T1	BMR
BCGP-T1S067	26	4.711021488234614	1	T1	BMR
BCGP-T1S067	26	13.878814126933612	1	T1	BMR
BCGP-T1S067	26	7.706898819682729	1	T1	BMR
BCGP-T1S067	26	22.536027242673907	1	T1	BMR
BCGP-T1S067	26	10.279693132688637	1	T1	BMR
BCGP-T1S067	26	-0.8241688955421957	1	T1	BMR
BCGP-T1S067	26	23.820904188288377	1	T1	BMR
BCGP-T1S067	26	19.751985018888508	1	T1	BMR
BCGP-T1S067	26	27.04156080512217	1	T1	BMR
BCGP-T1S067	26	3.340563991917845	1	T1	BMR
BCGP-T1S067	26	21.798787825809875	1	T1	BMR
BCGP-T1S067	26	7.254774659537191	1	T1	BMR
BCGP-T1S067	26	9.810901905600529	1	T1	BMR
BCGP-T1S067	26	33.065919125158274	1	T1	BMR
BCGP-T1S067	26	28.920196357642908	1	T1	BMR
BCGP-T1S067	26	34.35591883216388	1	T1	BMR
BCGP-T1S067	26	28.134139470092926	1	T1	BMR
BCGP-T1S067	26	9.414971469526602	1	T1	BMR
BCGP-T1S067	26	8.593418424186167	1	T1	BMR
BCGP-T1S067	26	33.44439290907955	1	T1	BMR
BCGP-T1S067	26	27.356670932732584	1	T1	BMR
BCGP-T1S067	26	25.46914062084292	1	T1	BMR
BCGP-T1S067	26	20.656102509624226	1	T1	BMR
BCGP-T1S067	26	19.142307203954516	1	T1	BMR
BCGP-T1S067	26	33.28051185248378	1	T1	BMR
BCGP-T1S067	26	11.55216330492853	1	T1	BMR
BCGP-T1S067	26	15.15712809575381	1	T1	BMR
BCGP-T1S067	26	24.71859743428133	1	T1	BMR
BCGP-T1S067	26	25.68547732459094	1	T1	BMR
BCGP-T1S067	26	12.450519193530857	1	T1	BMR
BCGP-T1S067	26	40.636865264795865	1	T1	BMR
BCGP-T1S067	26	31.204384635995346	1	T1	BMR
BCGP-T1S067	26	14.750633179930475	1	T1	BMR
BCGP-T1S067	26	20.867858957403534	1	T1	BMR
BCGP-T1S067	26	24.391452569769193	1	T1	BMR
BCGP-T1S067	26	-8.398509454703214	1	T1	BMR
BCGP-T1S067	26	6.862558678078285	1	T1	BMR
BCGP-T1S067	26	32.38515684637828	1	T1	BMR
BCGP-T1S067	26	8.368367884753486	1	T1	BMR
BCGP-T1S067	26	-8.36302677088053	1	T1	BMR
BCGP-T1S067	26	0.703981638071232	1	T1	BMR
BCGP-T1S067	26	40.25849474016457	1	T1	BMR
BCGP-T1S067	26	38.34100640561545	1	T1	BMR
BCGP-T1S067	26	17.27442124408122	1	T1	BMR
BCGP-T1S067	26	1.6303143253962276	1	T1	BMR
BCGP-T1S067	26	12.270324128639208	1	T1	BMR
BCGP-T1S067	26	33.47693377064378	1	T1	BMR
BCGP-T1S067	26	30.75983695609328	1	T1	BMR
BCGP-T1S067	26	30.832962147766818	1	T1	BMR
BCGP-T1S067	26	20.32234466297244	1	T1	BMR
BCGP-T1S067	26	27.03306086399197	1	T1	BMR
BCGP-T1S067	26	0.4287351991761543	1	T1	BMR
BCGP-T1S067	26	11.989015169687676	1	T1	BMR
BCGP-T1S067	26	13.92227741966824	1	T1	BMR
BCGP-T1S067	26	12.946145346925954	1	T1	BMR
BCGP-T1S067	26	5.614117888199138	1	T1	BMR
BCGP-T1S067	26	14.567640143325889	1	T1	BMR
BCGP-T1S067	26	14.635636002937682	1	T1	BMR
BCGP-T1S067	26	18.71641486064812	1	T1	BMR
BCGP-T1S067	26	3.906542074011623	1	T1	BMR
BCGP-T1S067	26	9.825580251913543	1	T1	BMR
BCGP-T1S067	26	20.038945258068253	1	T1	BMR
BCGP-T1S067	26	10.922925329315298	1	T1	BMR
BCGP-T1S067	26	19.43338754165189	1	T1	BMR
BCGP-T1S067	26	17.158245663909334	1	T1	BMR
BCGP-T1S067	26	16.696178998300862	1	T1	BMR
BCGP-T1S067	26	2.700882124829275	1	T1	BMR
BCGP-T1S067	26	27.83421343229978	1	T1	BMR
BCGP-T1S067	26	2.920010841822764	1	T1	BMR
BCGP-T1S067	26	29.437394744272666	1	T1	BMR
BCGP-T1S067	26	-10.754246752459325	1	T1	BMR
BCGP-T1S067	26	6.618040440754136	1	T1	BMR
BCGP-T1S067	26	5.937956590851069	1	T1	BMR
BCGP-T1S067	26	26.933492735412745	1	T1	BMR
BCGP-T1S067	26	16.009944360603587	1	T1	BMR
BCGP-T1S067	26	3.8025232368283777	1	T1	BMR
BCGP-T1S067	26	11.21393246229667	1	T1	BMR
BCGP-T1S067	26	8.542026480792671	1	T1	BMR
BCGP-T1S067	26	16.609396206338154	1	T1	BMR
BCGP-T1S067	26	33.984669322593916	1	T1	BMR
BCGP-T1S067	26	-3.3496821123683773	1	T1	BMR
BCGP-T1S067	26	7.27687653186654	1	T1	BMR
BCGP-T1S067	26	28.93260302000269	1	T1	BMR
BCGP-T1S067	26	13.472792892935585	1	T1	BMR
BCGP-T1S067	26	1.1879617697617764	1	T1	BMR
BCGP-T1S067	26	2.5041826037017936	1	T1	BMR
BCGP-T1S067	26	26.47071858320888	1	T1	BMR
BCGP-T1S067	26	32.74175897320199	1	T1	BMR
BCGP-T1S067	26	21.784168258305108	1	T1	BMR
BCGP-T1S067	26	39.26369238361395	1	T1	BMR
BCGP-T1S067	26	9.699796072604373	1	T1	BMR
BCGP-T1S047	25	14.29871032729071	0	T1	BMR
BCGP-T1S047	25	36.96043911956826	0	T1	BMR
BCGP-T1S047	25	23.182383290261356	0	T1	BMR
BCGP-T1S047	25	25.97905056175782	0	T1	BMR
BCGP-T1S047	25	30.01214015683791	0	T1	BMR
BCGP-T1S047	25	16.13748443677394	0	T1	BMR
BCGP-T1S047	25	29.742681391949684	0	T1	BMR
BCGP-T1S047	25	17.227475392566937	0	T1	BMR
BCGP-T1S047	25	25.750631143111892	0	T1	BMR
BCGP-T1S047	25	20.232351629574747	0	T1	BMR
BCGP-T1S047	25	27.435501862945646	0	T1	BMR
BCGP-T1S047	25	21.38248275311308	0	T1	BMR
BCGP-T1S047	25	23.65165902095959	0	T1	BMR
BCGP-T1S047	25	-0.03871651293054468	0	T1	BMR
BCGP-T1S047	25	32.5767317976156	0	T1	BMR
BCGP-T1S047	25	31.846540198825313	0	T1	BMR
BCGP-T1S047	25	26.495751549426412	0	T1	BMR
BCGP-T1S047	25	23.435348965959047	0	T1	BMR
BCGP-T1S047	25	22.47850387067403	0	T1	BMR
BCGP-T1S047	25	28.06900337595888	0	T1	BMR
BCGP-T1S047	25	25.376675078872804	0	T1	BMR
BCGP-T1S047	25	24.002098249722103	0	T1	BMR
BCGP-T1S047	25	32.71404006835846	0	T1	BMR
BCGP-T1S047	25	13.090183427741806	0	T1	BMR
BCGP-T1S047	25	29.56278616046125	0	T1	BMR
BCGP-T1S047	25	4.230681290029547	0	T1	BMR
BCGP-T1S047	25	25.51976379576584	0	T1	BMR
BCGP-T1S047	25	37.401094870038705	0	T1	BMR
BCGP-T1S047	25	37.65094955514316	0	T1	BMR
BCGP-T1S047	25	52.60919767802833	0	T1	BMR
BCGP-T1S047	25	5.992208660176144	0	T1	BMR
BCGP-T1S047	25	41.710854079099214	0	T1	BMR
BCGP-T1S047	25	12.351334022412601	0	T1	BMR
BCGP-T1S047	25	26.898044766407953	0	T1	BMR
BCGP-T1S047	25	-1.6068934223572282	0	T1	BMR
BCGP-T1S047	25	30.970879654014297	0	T1	BMR
BCGP-T1S047	25	50.04105402239429	0	T1	BMR
BCGP-T1S047	25	42.06279322143785	0	T1	BMR
BCGP-T1S047	25	36.36102681855825	0	T1	BMR
BCGP-T1S047	25	2.129934909471818	0	T1	BMR
BCGP-T1S047	25	25.43964750512799	0	T1	BMR
BCGP-T1S047	25	21.999444215500702	0	T1	BMR
BCGP-T1S047	25	39.36099993923481	0	T1	BMR
BCGP-T1S047	25	31.18068645780604	0	T1	BMR
BCGP-T1S047	25	18.838045599845977	0	T1	BMR
BCGP-T1S047	25	40.00361238917671	0	T1	BMR
BCGP-T1S047	25	26.496898034209448	0	T1	BMR
BCGP-T1S047	25	22.951687355019853	0	T1	BMR
BCGP-T1S047	25	44.04264129261126	0	T1	BMR
BCGP-T1S047	25	29.188338483154617	0	T1	BMR
BCGP-T1S047	25	18.252439930919277	0	T1	BMR
BCGP-T1S047	25	34.01535164768505	0	T1	BMR
BCGP-T1S047	25	28.30823617226267	0	T1	BMR
BCGP-T1S047	25	28.43001701037614	0	T1	BMR
BCGP-T1S047	25	36.94633758766012	0	T1	BMR
BCGP-T1S047	25	24.69958258184967	0	T1	BMR
BCGP-T1S047	25	17.797875783487346	0	T1	BMR
BCGP-T1S047	25	20.399120876312118	0	T1	BMR
BCGP-T1S047	25	35.0752736058744	0	T1	BMR
BCGP-T1S047	25	24.78448046737178	0	T1	BMR
BCGP-T1S047	25	25.28427646794264	0	T1	BMR
BCGP-T1S047	25	25.888442559230505	0	T1	BMR
BCGP-T1S047	25	24.894690662803853	0	T1	BMR
BCGP-T1S047	25	20.540023450935788	0	T1	BMR
BCGP-T1S047	25	10.446570586712529	0	T1	BMR
BCGP-T1S047	25	31.33893021712533	0	T1	BMR
BCGP-T1S047	25	16.501309352696712	0	T1	BMR
BCGP-T1S047	25	17.950160335892065	0	T1	BMR
BCGP-T1S047	25	16.798176261714758	0	T1	BMR
BCGP-T1S047	25	19.959541675811053	0	T1	BMR
BCGP-T1S047	25	23.404612259269822	0	T1	BMR
BCGP-T1S047	25	15.450561691739034	0	T1	BMR
BCGP-T1S047	25	30.2167668713955	0	T1	BMR
BCGP-T1S047	25	20.57598967899878	0	T1	BMR
BCGP-T1S047	25	30.098698276578002	0	T1	BMR
BCGP-T1S047	25	4.649003250155872	0	T1	BMR
BCGP-T1S047	25	33.44479674600292	0	T1	BMR
BCGP-T1S047	25	23.80211990051613	0	T1	BMR
BCGP-T1S047	25	8.621570623394772	0	T1	BMR
BCGP-T1S047	25	18.40045624090666	0	T1	BMR
BCGP-T1S047	25	12.738982291699052	0	T1	BMR
BCGP-T1S047	25	14.392918111896034	0	T1	BMR
BCGP-T1S047	25	6.389033500026137	0	T1	BMR
BCGP-T1S047	25	28.94765109907497	0	T1	BMR
BCGP-T1S047	25	28.784690347787038	0	T1	BMR
BCGP-T1S047	25	32.73335974497813	0	T1	BMR
BCGP-T1S047	25	21.52639867094144	0	T1	BMR
BCGP-T1S047	25	17.960219543528446	0	T1	BMR
BCGP-T1S047	25	37.593798799290816	0	T1	BMR
BCGP-T1S047	25	27.483915623413505	0	T1	BMR
BCGP-T1S047	25	22.189251588141364	0	T1	BMR
BCGP-T1S047	25	28.685308346090995	0	T1	BMR
BCGP-T1S047	25	38.403640308428095	0	T1	BMR
BCGP-T1S047	25	15.842252098276479	0	T1	BMR
BCGP-T1S047	25	32.52580713698809	0	T1	BMR
BCGP-T1S047	25	12.612694480826415	0	T1	BMR
BCGP-T1S047	25	38.2339744948407	0	T1	BMR
BCGP-T1S047	25	18.59137418917594	0	T1	BMR
BCGP-T1S047	25	28.326240619675925	0	T1	BMR
BCGP-T1S047	25	32.77761281055705	0	T1	BMR
BCGP-T1S061	21	33.257748983597835	0	T1	BMR
BCGP-T1S061	21	42.38642282093186	0	T1	BMR
BCGP-T1S061	21	20.928841604573897	0	T1	BMR
BCGP-T1S061	21	29.267606950474857	0	T1	BMR
BCGP-T1S061	21	19.928522854317485	0	T1	BMR
BCGP-T1S061	21	33.11139221683696	0	T1	BMR
BCGP-T1S061	21	34.9724709572347	0	T1	BMR
BCGP-T1S061	21	27.8269830697255	0	T1	BMR
BCGP-T1S061	21	24.135048395062807	0	T1	BMR
BCGP-T1S061	21	32.048007960612736	0	T1	BMR
BCGP-T1S061	21	21.33772339455194	0	T1	BMR
BCGP-T1S061	21	33.40157374550095	0	T1	BMR
BCGP-T1S061	21	31.7629497142498	0	T1	BMR
BCGP-T1S061	21	31.74277459128488	0	T1	BMR
BCGP-T1S061	21	28.092346764028736	0	T1	BMR
BCGP-T1S061	21	43.81064846028526	0	T1	BMR
BCGP-T1S061	21	16.85996382674689	0	T1	BMR
BCGP-T1S061	21	20.243095509594735	0	T1	BMR
BCGP-T1S061	21	39.83889027361769	0	T1	BMR
BCGP-T1S061	21	36.46584464269751	0	T1	BMR
BCGP-T1S061	21	27.279896988739537	0	T1	BMR
BCGP-T1S061	21	8.726790806286777	0	T1	BMR
BCGP-T1S061	21	51.42289841030335	0	T1	BMR
BCGP-T1S061	21	23.508787007024946	0	T1	BMR
BCGP-T1S061	21	24.60139077378341	0	T1	BMR
BCGP-T1S061	21	14.88911966732188	0	T1	BMR
BCGP-T1S061	21	14.928625094668073	0	T1	BMR
BCGP-T1S061	21	28.176955621736628	0	T1	BMR
BCGP-T1S061	21	27.969386127941664	0	T1	BMR
BCGP-T1S061	21	30.75598574286092	0	T1	BMR
BCGP-T1S061	21	38.26572513759744	0	T1	BMR
BCGP-T1S061	21	36.30289719843086	0	T1	BMR
BCGP-T1S061	21	18.330858591611012	0	T1	BMR
BCGP-T1S061	21	23.577088208929933	0	T1	BMR
BCGP-T1S061	21	34.34379964852278	0	T1	BMR
BCGP-T1S061	21	23.482171833369975	0	T1	BMR
BCGP-T1S061	21	24.624497566855222	0	T1	BMR
BCGP-T1S061	21	30.145018033571017	0	T1	BMR
BCGP-T1S061	21	9.561084764439068	0	T1	BMR
BCGP-T1S061	21	38.53949169031873	0	T1	BMR
BCGP-T1S061	21	28.752753320721702	0	T1	BMR
BCGP-T1S061	21	27.30623587809349	0	T1	BMR
BCGP-T1S061	21	28.36765224595958	0	T1	BMR
BCGP-T1S061	21	28.25383005797734	0	T1	BMR
BCGP-T1S061	21	44.630168387824	0	T1	BMR
BCGP-T1S061	21	20.589475791839682	0	T1	BMR
BCGP-T1S061	21	47.971391873563356	0	T1	BMR
BCGP-T1S061	21	36.942387513436735	0	T1	BMR
BCGP-T1S061	21	26.20708137159385	0	T1	BMR
BCGP-T1S061	21	35.82134680285848	0	T1	BMR
BCGP-T1S061	21	37.49806136760707	0	T1	BMR
BCGP-T1S061	21	48.9581409521384	0	T1	BMR
BCGP-T1S061	21	36.352933929703106	0	T1	BMR
BCGP-T1S061	21	22.317982215718892	0	T1	BMR
BCGP-T1S061	21	34.83112234940652	0	T1	BMR
BCGP-T1S061	21	15.774038365532437	0	T1	BMR
BCGP-T1S061	21	25.647934923060113	0	T1	BMR
BCGP-T1S061	21	5.821294694874896	0	T1	BMR
BCGP-T1S061	21	31.951850373631185	0	T1	BMR
BCGP-T1S061	21	35.27011602265616	0	T1	BMR
BCGP-T1S061	21	23.955267495380696	0	T1	BMR
BCGP-T1S061	21	31.232801214614522	0	T1	BMR
BCGP-T1S061	21	23.406970128908668	0	T1	BMR
BCGP-T1S061	21	47.2665159136031	0	T1	BMR
BCGP-T1S061	21	27.02449990764741	0	T1	BMR
BCGP-T1S061	21	40.36219746842805	0	T1	BMR
BCGP-T1S061	21	30.433020478757395	0	T1	BMR
BCGP-T1S061	21	13.980079689440846	0	T1	BMR
BCGP-T1S061	21	29.666885806598017	0	T1	BMR
BCGP-T1S061	21	22.19751456502007	0	T1	BMR
BCGP-T1S061	21	31.697769662054586	0	T1	BMR
BCGP-T1S061	21	34.60854630038781	0	T1	BMR
BCGP-T1S061	21	5.0209872069616726	0	T1	BMR
BCGP-T1S061	21	22.09228785927294	0	T1	BMR
BCGP-T1S061	21	45.20260966658621	0	T1	BMR
BCGP-T1S061	21	26.557541821227034	0	T1	BMR
BCGP-T1S061	21	28.033455996330336	0	T1	BMR
BCGP-T1S061	21	35.22860690097662	0	T1	BMR
BCGP-T1S061	21	42.0128897475388	0	T1	BMR
BCGP-T1S061	21	19.966584479337598	0	T1	BMR
BCGP-T1S061	21	33.4388939225888	0	T1	BMR
BCGP-T1S061	21	33.17143174044912	0	T1	BMR
BCGP-T1S061	21	6.729730307333649	0	T1	BMR
BCGP-T1S061	21	40.964455373682334	0	T1	BMR
BCGP-T1S061	21	27.933098628052345	0	T1	BMR
BCGP-T1S061	21	28.846899833033042	0	T1	BMR
BCGP-T1S061	21	33.66360357343306	0	T1	BMR
BCGP-T1S061	21	19.186767268625832	0	T1	BMR
BCGP-T1S061	21	12.86908286515769	0	T1	BMR
BCGP-T1S061	21	32.16403477496785	0	T1	BMR
BCGP-T1S061	21	53.29707701342969	0	T1	BMR
BCGP-T1S061	21	35.42021116513978	0	T1	BMR
BCGP-T1S061	21	18.380442118923536	0	T1	BMR
BCGP-T1S061	21	29.62690090991989	0	T1	BMR
BCGP-T1S061	21	43.19108768021759	0	T1	BMR
BCGP-T1S061	21	33.60176228769944	0	T1	BMR
BCGP-T1S061	21	22.06675447851773	0	T1	BMR
BCGP-T1S061	21	20.049749571224147	0	T1	BMR
BCGP-T1S061	21	24.801403654983194	0	T1	BMR
BCGP-T1S061	21	33.387951246209035	0	T1	BMR
BCGP-T1S054	24	4.380508426483704	1	T1	BMR
BCGP-T1S054	24	29.276457505694236	1	T1	BMR
BCGP-T1S054	24	33.686747309625	1	T1	BMR
BCGP-T1S054	24	27.417920915473584	1	T1	BMR
BCGP-T1S054	24	17.524638732077644	1	T1	BMR
BCGP-T1S054	24	0.7905465020160514	1	T1	BMR
BCGP-T1S054	24	25.131197810720124	1	T1	BMR
BCGP-T1S054	24	27.035210815964476	1	T1	BMR
BCGP-T1S054	24	32.44992649016419	1	T1	BMR
BCGP-T1S054	24	28.053881699068736	1	T1	BMR
BCGP-T1S054	24	17.95935797782927	1	T1	BMR
BCGP-T1S054	24	4.509758655444086	1	T1	BMR
BCGP-T1S054	24	35.27094610352156	1	T1	BMR
BCGP-T1S054	24	6.109528107317948	1	T1	BMR
BCGP-T1S054	24	17.98381113604617	1	T1	BMR
BCGP-T1S054	24	2.655219917702907	1	T1	BMR
BCGP-T1S054	24	29.45990457859601	1	T1	BMR
BCGP-T1S054	24	23.27397946661176	1	T1	BMR
BCGP-T1S054	24	12.332129166995603	1	T1	BMR
BCGP-T1S054	24	33.66810783566479	1	T1	BMR
BCGP-T1S054	24	26.206750939576374	1	T1	BMR
BCGP-T1S054	24	20.864529620155185	1	T1	BMR
BCGP-T1S054	24	20.94658223820477	1	T1	BMR
BCGP-T1S054	24	18.689367910190704	1	T1	BMR
BCGP-T1S054	24	20.990331612254067	1	T1	BMR
BCGP-T1S054	24	8.040423701494095	1	T1	BMR
BCGP-T1S054	24	35.58732793435649	1	T1	BMR
BCGP-T1S054	24	20.537212513014957	1	T1	BMR
BCGP-T1S054	24	28.154356253594358	1	T1	BMR
BCGP-T1S054	24	21.63578808952624	1	T1	BMR
BCGP-T1S054	24	20.398111804105568	1	T1	BMR
BCGP-T1S054	24	41.93582135443637	1	T1	BMR
BCGP-T1S054	24	22.82194817707868	1	T1	BMR
BCGP-T1S054	24	18.78674101076261	1	T1	BMR
BCGP-T1S054	24	5.1746802731108446	1	T1	BMR
BCGP-T1S054	24	9.883682359379955	1	T1	BMR
BCGP-T1S054	24	32.726256268749076	1	T1	BMR
BCGP-T1S054	24	33.60117663306646	1	T1	BMR
BCGP-T1S054	24	1.7194021056039888	1	T1	BMR
BCGP-T1S054	24	19.10028313243931	1	T1	BMR
BCGP-T1S054	24	13.433409291921167	1	T1	BMR
BCGP-T1S054	24	5.189095338978112	1	T1	BMR
BCGP-T1S054	24	34.44832247805743	1	T1	BMR
BCGP-T1S054	24	15.325106946032955	1	T1	BMR
BCGP-T1S054	24	8.683951247911317	1	T1	BMR
BCGP-T1S054	24	28.835615604567398	1	T1	BMR
BCGP-T1S054	24	24.162525536136375	1	T1	BMR
BCGP-T1S054	24	29.532585277822072	1	T1	BMR
BCGP-T1S054	24	24.851809859317466	1	T1	BMR
BCGP-T1S054	24	9.255200061893305	1	T1	BMR
BCGP-T1S054	24	16.506718370578447	1	T1	BMR
BCGP-T1S054	24	14.362083810366633	1	T1	BMR
BCGP-T1S054	24	24.28080217986944	1	T1	BMR
BCGP-T1S054	24	13.31485120459747	1	T1	BMR
BCGP-T1S054	24	23.937087168180145	1	T1	BMR
BCGP-T1S054	24	4.322897963877061	1	T1	BMR
BCGP-T1S054	24	28.330761331840595	1	T1	BMR
BCGP-T1S054	24	26.77365781745956	1	T1	BMR
BCGP-T1S054	24	15.887465589757252	1	T1	BMR
BCGP-T1S054	24	41.87585582680666	1	T1	BMR
BCGP-T1S054	24	31.551598888216873	1	T1	BMR
BCGP-T1S054	24	18.717141056514915	1	T1	BMR
BCGP-T1S054	24	5.493252149316146	1	T1	BMR
BCGP-T1S054	24	6.6903895791973405	1	T1	BMR
BCGP-T1S054	24	6.039126128602053	1	T1	BMR
BCGP-T1S054	24	22.088399476470475	1	T1	BMR
BCGP-T1S054	24	28.721267163826756	1	T1	BMR
BCGP-T1S054	24	17.687591737402407	1	T1	BMR
BCGP-T1S054	24	36.93829191708963	1	T1	BMR
BCGP-T1S054	24	39.174968574905776	1	T1	BMR
BCGP-T1S054	24	32.06123615056098	1	T1	BMR
BCGP-T1S054	24	29.189671170729206	1	T1	BMR
BCGP-T1S054	24	45.57410810453403	1	T1	BMR
BCGP-T1S054	24	24.719381209000467	1	T1	BMR
BCGP-T1S054	24	20.374977222440652	1	T1	BMR
BCGP-T1S054	24	7.28345070673527	1	T1	BMR
BCGP-T1S054	24	29.764822965391264	1	T1	BMR
BCGP-T1S054	24	7.844888019077294	1	T1	BMR
BCGP-T1S054	24	16.338067611646224	1	T1	BMR
BCGP-T1S054	24	17.45208101946934	1	T1	BMR
BCGP-T1S054	24	26.414818209280106	1	T1	BMR
BCGP-T1S054	24	4.339554228788632	1	T1	BMR
BCGP-T1S054	24	24.83422604122901	1	T1	BMR
BCGP-T1S054	24	28.059727416292617	1	T1	BMR
BCGP-T1S054	24	26.273530127758455	1	T1	BMR
BCGP-T1S054	24	10.410979930208057	1	T1	BMR
BCGP-T1S054	24	6.570673845534392	1	T1	BMR
BCGP-T1S054	24	41.731485879200896	1	T1	BMR
BCGP-T1S054	24	14.602608808755258	1	T1	BMR
BCGP-T1S054	24	30.965172199066984	1	T1	BMR
BCGP-T1S054	24	11.05581642010501	1	T1	BMR
BCGP-T1S054	24	18.976723499671905	1	T1	BMR
BCGP-T1S054	24	11.264375523113873	1	T1	BMR
BCGP-T1S054	24	21.086971602763366	1	T1	BMR
BCGP-T1S054	24	19.18641235224026	1	T1	BMR
BCGP-T1S054	24	15.774421272266164	1	T1	BMR
BCGP-T1S054	24	6.791298053972594	1	T1	BMR
BCGP-T1S054	24	18.09922962980423	1	T1	BMR
BCGP-T1S054	24	9.402922798035693	1	T1	BMR
BCGP-T1S054	24	19.62632540670664	1	T1	BMR
BCGP-T2S046	20	32.76757434892001	1	T2	Placebo
BCGP-T2S046	20	24.5858526431047	1	T2	Placebo
BCGP-T2S046	20	32.30731462331562	1	T2	Placebo
BCGP-T2S046	20	30.64204703877377	1	T2	Placebo
BCGP-T2S046	20	29.19040099013483	1	T2	Placebo
BCGP-T2S046	20	28.188183933429794	1	T2	Placebo
BCGP-T2S046	20	18.577486585368536	1	T2	Placebo
BCGP-T2S046	20	40.92407142162273	1	T2	Placebo
BCGP-T2S046	20	21.10279839095835	1	T2	Placebo
BCGP-T2S046	20	11.429127448215187	1	T2	Placebo
BCGP-T2S046	20	23.344173928129457	1	T2	Placebo
BCGP-T2S046	20	24.259038405227948	1	T2	Placebo
BCGP-T2S046	20	27.182254967297453	1	T2	Placebo
BCGP-T2S046	20	7.086350559588687	1	T2	Placebo
BCGP-T2S046	20	22.845012877349777	1	T2	Placebo
BCGP-T2S046	20	7.881335107716094	1	T2	Placebo
BCGP-T2S046	20	25.904191615851087	1	T2	Placebo
BCGP-T2S046	20	31.215616475582138	1	T2	Placebo
BCGP-T2S046	20	38.03686004047628	1	T2	Placebo
BCGP-T2S046	20	39.91906691814554	1	T2	Placebo
BCGP-T2S046	20	17.9362655510843	1	T2	Placebo
BCGP-T2S046	20	30.27083453712249	1	T2	Placebo
BCGP-T2S046	20	38.969143681287655	1	T2	Placebo
BCGP-T2S046	20	5.830460452355533	1	T2	Placebo
BCGP-T2S046	20	13.597555878161021	1	T2	Placebo
BCGP-T2S046	20	27.188778416594193	1	T2	Placebo
BCGP-T2S046	20	34.85152327352436	1	T2	Placebo
BCGP-T2S046	20	31.202086658451606	1	T2	Placebo
BCGP-T2S046	20	17.191076478855464	1	T2	Placebo
BCGP-T2S046	20	17.833300571109096	1	T2	Placebo
BCGP-T2S046	20	34.702378770875654	1	T2	Placebo
BCGP-T2S046	20	-8.105726731722045	1	T2	Placebo
BCGP-T2S046	20	26.269352076000555	1	T2	Placebo
BCGP-T2S046	20	16.47949978342811	1	T2	Placebo
BCGP-T2S046	20	33.14345106671121	1	T2	Placebo
BCGP-T2S046	20	32.596886915324454	1	T2	Placebo
BCGP-T2S046	20	31.51170573839248	1	T2	Placebo
BCGP-T2S046	20	27.54197780073083	1	T2	Placebo
BCGP-T2S046	20	37.6785711578866	1	T2	Placebo
BCGP-T2S046	20	24.225852192551756	1	T2	Placebo
BCGP-T2S046	20	37.49811383158099	1	T2	Placebo
BCGP-T2S046	20	25.30404885222908	1	T2	Placebo
BCGP-T2S046	20	6.833818332503186	1	T2	Placebo
BCGP-T2S046	20	26.244808850533282	1	T2	Placebo
BCGP-T2S046	20	19.375597286252404	1	T2	Placebo
BCGP-T2S046	20	18.737528006684922	1	T2	Placebo
BCGP-T2S046	20	17.64592024503004	1	T2	Placebo
BCGP-T2S046	20	11.305707175657462	1	T2	Placebo
BCGP-T2S046	20	25.047811416833465	1	T2	Placebo
BCGP-T2S046	20	27.524616571193512	1	T2	Placebo
BCGP-T2S046	20	24.34939120139559	1	T2	Placebo
BCGP-T2S046	20	28.53205312528405	1	T2	Placebo
BCGP-T2S046	20	31.0139025113788	1	T2	Placebo
BCGP-T2S046	20	24.449724924851438	1	T2	Placebo
BCGP-T2S046	20	19.03465673144715	1	T2	Placebo
BCGP-T2S046	20	28.321689001369617	1	T2	Placebo
BCGP-T2S046	20	24.85054419862233	1	T2	Placebo
BCGP-T2S046	20	18.034947920543743	1	T2	Placebo
BCGP-T2S046	20	15.771606154309668	1	T2	Placebo
BCGP-T2S046	20	16.361901048715303	1	T2	Placebo
BCGP-T2S046	20	34.63126121918881	1	T2	Placebo
BCGP-T2S046	20	27.70173340031153	1	T2	Placebo
BCGP-T2S046	20	25.169215410143494	1	T2	Placebo
BCGP-T2S046	20	30.176670769086584	1	T2	Placebo
BCGP-T2S046	20	26.597901716176448	1	T2	Placebo
BCGP-T2S046	20	8.396193928158954	1	T2	Placebo
BCGP-T2S046	20	35.904045926654696	1	T2	Placebo
BCGP-T2S046	20	6.059491017348972	1	T2	Placebo
BCGP-T2S046	20	12.321640239902973	1	T2	Placebo
BCGP-T2S046	20	36.23628733880813	1	T2	Placebo
BCGP-T2S046	20	33.3382076870307	1	T2	Placebo
BCGP-T2S046	20	24.673376543843748	1	T2	Placebo
BCGP-T2S046	20	8.780439694252646	1	T2	Placebo
BCGP-T2S046	20	34.29717412919838	1	T2	Placebo
BCGP-T2S046	20	17.1270514011177	1	T2	Placebo
BCGP-T2S046	20	7.514736179745524	1	T2	Placebo
BCGP-T2S046	20	31.074063626206616	1	T2	Placebo
BCGP-T2S046	20	25.090414123453368	1	T2	Placebo
BCGP-T2S046	20	6.989920055590989	1	T2	Placebo
BCGP-T2S046	20	11.999451569544517	1	T2	Placebo
BCGP-T2S046	20	36.03756916907352	1	T2	Placebo
BCGP-T2S046	20	25.085008105649102	1	T2	Placebo
BCGP-T2S046	20	18.448076623248873	1	T2	Placebo
BCGP-T2S046	20	19.558661138387272	1	T2	Placebo
BCGP-T2S046	20	19.6224883003474	1	T2	Placebo
BCGP-T2S046	20	17.71537618379057	1	T2	Placebo
BCGP-T2S046	20	18.71171273037868	1	T2	Placebo
BCGP-T2S046	20	29.35723407038658	1	T2	Placebo
BCGP-T2S046	20	41.23048968139382	1	T2	Placebo
BCGP-T2S046	20	25.39259207407027	1	T2	Placebo
BCGP-T2S046	20	18.725550103365034	1	T2	Placebo
BCGP-T2S046	20	33.78624903044788	1	T2	Placebo
BCGP-T2S046	20	12.048254685657323	1	T2	Placebo
BCGP-T2S046	20	25.631726045733114	1	T2	Placebo
BCGP-T2S046	20	44.03264563112053	1	T2	Placebo
BCGP-T2S046	20	25.13327763837235	1	T2	Placebo
BCGP-T2S046	20	21.230272549288678	1	T2	Placebo
BCGP-T2S046	20	11.787173328537627	1	T2	Placebo
BCGP-T2S046	20	29.14243997755965	1	T2	Placebo
BCGP-T2S046	20	14.046832372417718	1	T2	Placebo
BCGP-T2S080	26	15.139842042335976	0	T2	Placebo
BCGP-T2S080	26	37.924024976348015	0	T2	Placebo
BCGP-T2S080	26	23.139779593310372	0	T2	Placebo
BCGP-T2S080	26	33.52032321929366	0	T2	Placebo
BCGP-T2S080	26	9.031353456971562	0	T2	Placebo
BCGP-T2S080	26	25.406514751237857	0	T2	Placebo
BCGP-T2S080	26	33.498467554636605	0	T2	Placebo
BCGP-T2S080	26	22.72810864668979	0	T2	Placebo
BCGP-T2S080	26	21.778321723154445	0	T2	Placebo
BCGP-T2S080	26	24.056508369176722	0	T2	Placebo
BCGP-T2S080	26	19.45953270219939	0	T2	Placebo
BCGP-T2S080	26	26.198400093478533	0	T2	Placebo
BCGP-T2S080	26	10.450840782938004	0	T2	Placebo
BCGP-T2S080	26	20.707346599360005	0	T2	Placebo
BCGP-T2S080	26	35.568136155788025	0	T2	Placebo
BCGP-T2S080	26	32.660367674352344	0	T2	Placebo
BCGP-T2S080	26	38.56592878921342	0	T2	Placebo
BCGP-T2S080	26	40.47585997765244	0	T2	Placebo
BCGP-T2S080	26	10.430744294489063	0	T2	Placebo
BCGP-T2S080	26	27.63153046120084	0	T2	Placebo
BCGP-T2S080	26	28.73816340690914	0	T2	Placebo
BCGP-T2S080	26	27.117770443915205	0	T2	Placebo
BCGP-T2S080	26	37.67620181524985	0	T2	Placebo
BCGP-T2S080	26	9.95214755873258	0	T2	Placebo
BCGP-T2S080	26	51.67506063890143	0	T2	Placebo
BCGP-T2S080	26	9.402487623516986	0	T2	Placebo
BCGP-T2S080	26	22.367415060459997	0	T2	Placebo
BCGP-T2S080	26	33.02468898110441	0	T2	Placebo
BCGP-T2S080	26	18.93383780474088	0	T2	Placebo
BCGP-T2S080	26	21.650945739919898	0	T2	Placebo
BCGP-T2S080	26	37.24765467140723	0	T2	Placebo
BCGP-T2S080	26	22.04172449858366	0	T2	Placebo
BCGP-T2S080	26	28.824889904183067	0	T2	Placebo
BCGP-T2S080	26	9.874852635271486	0	T2	Placebo
BCGP-T2S080	26	25.989327430233107	0	T2	Placebo
BCGP-T2S080	26	14.188556475335066	0	T2	Placebo
BCGP-T2S080	26	13.108064835301716	0	T2	Placebo
BCGP-T2S080	26	43.34082748476976	0	T2	Placebo
BCGP-T2S080	26	19.675459348174478	0	T2	Placebo
BCGP-T2S080	26	12.290210924945889	0	T2	Placebo
BCGP-T2S080	26	33.90783562286191	0	T2	Placebo
BCGP-T2S080	26	39.461504478879476	0	T2	Placebo
BCGP-T2S080	26	27.561491555656005	0	T2	Placebo
BCGP-T2S080	26	35.243740553809864	0	T2	Placebo
BCGP-T2S080	26	35.78483867933029	0	T2	Placebo
BCGP-T2S080	26	51.08132062042764	0	T2	Placebo
BCGP-T2S080	26	43.10602374512135	0	T2	Placebo
BCGP-T2S080	26	32.34346486409201	0	T2	Placebo
BCGP-T2S080	26	30.322144670339252	0	T2	Placebo
BCGP-T2S080	26	21.044504915319873	0	T2	Placebo
BCGP-T2S080	26	17.835633871659013	0	T2	Placebo
BCGP-T2S080	26	19.63991729800037	0	T2	Placebo
BCGP-T2S080	26	19.73219382627728	0	T2	Placebo
BCGP-T2S080	26	52.65819731361391	0	T2	Placebo
BCGP-T2S080	26	23.80751134032308	0	T2	Placebo
BCGP-T2S080	26	25.674166361705595	0	T2	Placebo
BCGP-T2S080	26	25.820011988807313	0	T2	Placebo
BCGP-T2S080	26	10.796665419900583	0	T2	Placebo
BCGP-T2S080	26	25.25351588131353	0	T2	Placebo
BCGP-T2S080	26	42.07607491101289	0	T2	Placebo
BCGP-T2S080	26	25.505551815286015	0	T2	Placebo
BCGP-T2S080	26	7.0495818577395575	0	T2	Placebo
BCGP-T2S080	26	29.64659145698842	0	T2	Placebo
BCGP-T2S080	26	33.557948450847825	0	T2	Placebo
BCGP-T2S080	26	11.288845582626687	0	T2	Placebo
BCGP-T2S080	26	22.674521138111977	0	T2	Placebo
BCGP-T2S080	26	34.47881047207072	0	T2	Placebo
BCGP-T2S080	26	13.9436429623918	0	T2	Placebo
BCGP-T2S080	26	23.94170446791276	0	T2	Placebo
BCGP-T2S080	26	23.730362769785685	0	T2	Placebo
BCGP-T2S080	26	23.55939046052018	0	T2	Placebo
BCGP-T2S080	26	14.847452621543923	0	T2	Placebo
BCGP-T2S080	26	41.353403186403135	0	T2	Placebo
BCGP-T2S080	26	33.355584530860504	0	T2	Placebo
BCGP-T2S080	26	41.13575399812896	0	T2	Placebo
BCGP-T2S080	26	28.007849667374376	0	T2	Placebo
BCGP-T2S080	26	11.419281725739918	0	T2	Placebo
BCGP-T2S080	26	36.16080891393361	0	T2	Placebo
BCGP-T2S080	26	11.51034875507183	0	T2	Placebo
BCGP-T2S080	26	36.922366894776175	0	T2	Placebo
BCGP-T2S080	26	28.667323325933964	0	T2	Placebo
BCGP-T2S080	26	6.441143120217242	0	T2	Placebo
BCGP-T2S080	26	5.05169027947027	0	T2	Placebo
BCGP-T2S080	26	36.094935303405364	0	T2	Placebo
BCGP-T2S080	26	28.746776962193923	0	T2	Placebo
BCGP-T2S080	26	24.03513881877068	0	T2	Placebo
BCGP-T2S080	26	24.403773432115145	0	T2	Placebo
BCGP-T2S080	26	30.13898969967758	0	T2	Placebo
BCGP-T2S080	26	30.668418283055253	0	T2	Placebo
BCGP-T2S080	26	20.425160117276885	0	T2	Placebo
BCGP-T2S080	26	50.08139969122237	0	T2	Placebo
BCGP-T2S080	26	43.92188594333022	0	T2	Placebo
BCGP-T2S080	26	42.01403372941583	0	T2	Placebo
BCGP-T2S080	26	17.83663613178879	0	T2	Placebo
BCGP-T2S080	26	52.08802713448261	0	T2	Placebo
BCGP-T2S080	26	10.075373428470364	0	T2	Placebo
BCGP-T2S080	26	13.051806287206361	0	T2	Placebo
BCGP-T2S080	26	29.598931353841568	0	T2	Placebo
BCGP-T2S080	26	30.3420225973843	0	T2	Placebo
BCGP-T2S080	26	18.649904554473338	0	T2	Placebo
BCGP-T2S091	26	33.18640523996797	0	T2	Placebo
BCGP-T2S091	26	28.05181556831296	0	T2	Placebo
BCGP-T2S091	26	30.93984193104171	0	T2	Placebo
BCGP-T2S091	26	48.94271611535171	0	T2	Placebo
BCGP-T2S091	26	43.30794515500692	0	T2	Placebo
BCGP-T2S091	26	20.397362581008487	0	T2	Placebo
BCGP-T2S091	26	39.80059148286517	0	T2	Placebo
BCGP-T2S091	26	16.921955730626813	0	T2	Placebo
BCGP-T2S091	26	40.22826746242362	0	T2	Placebo
BCGP-T2S091	26	41.489136519819844	0	T2	Placebo
BCGP-T2S091	26	35.16251790379803	0	T2	Placebo
BCGP-T2S091	26	25.482496061876883	0	T2	Placebo
BCGP-T2S091	26	30.1474200239607	0	T2	Placebo
BCGP-T2S091	26	31.59075712432782	0	T2	Placebo
BCGP-T2S091	26	46.40739497101097	0	T2	Placebo
BCGP-T2S091	26	47.3482060734593	0	T2	Placebo
BCGP-T2S091	26	41.35943356089244	0	T2	Placebo
BCGP-T2S091	26	45.70836782871038	0	T2	Placebo
BCGP-T2S091	26	16.662411818856565	0	T2	Placebo
BCGP-T2S091	26	33.87197785106856	0	T2	Placebo
BCGP-T2S091	26	33.63789893301318	0	T2	Placebo
BCGP-T2S091	26	16.283132745559858	0	T2	Placebo
BCGP-T2S091	26	28.01473440339107	0	T2	Placebo
BCGP-T2S091	26	30.944397065003926	0	T2	Placebo
BCGP-T2S091	26	27.517170409541603	0	T2	Placebo
BCGP-T2S091	26	50.02109720401258	0	T2	Placebo
BCGP-T2S091	26	21.24377801388881	0	T2	Placebo
BCGP-T2S091	26	23.480404886085907	0	T2	Placebo
BCGP-T2S091	26	43.87262207854363	0	T2	Placebo
BCGP-T2S091	26	53.6405298534064	0	T2	Placebo
BCGP-T2S091	26	28.474600505737058	0	T2	Placebo
BCGP-T2S091	26	26.714358636788933	0	T2	Placebo
BCGP-T2S091	26	13.551830635706558	0	T2	Placebo
BCGP-T2S091	26	28.527929163958337	0	T2	Placebo
BCGP-T2S091	26	41.86477119065257	0	T2	Placebo
BCGP-T2S091	26	15.988584595202763	0	T2	Placebo
BCGP-T2S091	26	24.547190858867243	0	T2	Placebo
BCGP-T2S091	26	23.472759021253463	0	T2	Placebo
BCGP-T2S091	26	34.89705585275295	0	T2	Placebo
BCGP-T2S091	26	41.09336665479866	0	T2	Placebo
BCGP-T2S091	26	19.89030955360247	0	T2	Placebo
BCGP-T2S091	26	17.67794415432066	0	T2	Placebo
BCGP-T2S091	26	37.02029546810152	0	T2	Placebo
BCGP-T2S091	26	13.690002958119786	0	T2	Placebo
BCGP-T2S091	26	9.648492853554282	0	T2	Placebo
BCGP-T2S091	26	42.316045847598275	0	T2	Placebo
BCGP-T2S091	26	28.031389042261257	0	T2	Placebo
BCGP-T2S091	26	33.53816623562931	0	T2	Placebo
BCGP-T2S091	26	24.451161343917878	0	T2	Placebo
BCGP-T2S091	26	23.01203418934281	0	T2	Placebo
BCGP-T2S091	26	30.546139379471644	0	T2	Placebo
BCGP-T2S091	26	45.324359983615295	0	T2	Placebo
BCGP-T2S091	26	31.178973429295546	0	T2	Placebo
BCGP-T2S091	26	45.32418534485556	0	T2	Placebo
BCGP-T2S091	26	42.49116498664885	0	T2	Placebo
BCGP-T2S091	26	31.176674203349773	0	T2	Placebo
BCGP-T2S091	26	39.101496460977856	0	T2	Placebo
BCGP-T2S091	26	39.91760258761039	0	T2	Placebo
BCGP-T2S091	26	30.02165837601066	0	T2	Placebo
BCGP-T2S091	26	30.242866624278175	0	T2	Placebo
BCGP-T2S091	26	24.26092696450832	0	T2	Placebo
BCGP-T2S091	26	15.30752190546216	0	T2	Placebo
BCGP-T2S091	26	26.694564868848527	0	T2	Placebo
BCGP-T2S091	26	16.1467884971851	0	T2	Placebo
BCGP-T2S091	26	38.23703135207863	0	T2	Placebo
BCGP-T2S091	26	25.32664660006511	0	T2	Placebo
BCGP-T2S091	26	22.786535038930253	0	T2	Placebo
BCGP-T2S091	26	39.881476863498875	0	T2	Placebo
BCGP-T2S091	26	13.73899800376045	0	T2	Placebo
BCGP-T2S091	26	33.40130216615627	0	T2	Placebo
BCGP-T2S091	26	32.61388322230681	0	T2	Placebo
BCGP-T2S091	26	35.97724774801658	0	T2	Placebo
BCGP-T2S091	26	25.382261648251845	0	T2	Placebo
BCGP-T2S091	26	15.747614894996897	0	T2	Placebo
BCGP-T2S091	26	39.003439618164514	0	T2	Placebo
BCGP-T2S091	26	46.75210178165691	0	T2	Placebo
BCGP-T2S091	26	34.42413110935898	0	T2	Placebo
BCGP-T2S091	26	48.59015512606823	0	T2	Placebo
BCGP-T2S091	26	21.84971789571629	0	T2	Placebo
BCGP-T2S091	26	20.155007985684783	0	T2	Placebo
BCGP-T2S091	26	44.333150844643264	0	T2	Placebo
BCGP-T2S091	26	11.675117507280383	0	T2	Placebo
BCGP-T2S091	26	49.50062536197459	0	T2	Placebo
BCGP-T2S091	26	34.85497798582823	0	T2	Placebo
BCGP-T2S091	26	40.62571905534549	0	T2	Placebo
BCGP-T2S091	26	14.25513698584445	0	T2	Placebo
BCGP-T2S091	26	29.634278613880518	0	T2	Placebo
BCGP-T2S091	26	59.513116215590415	0	T2	Placebo
BCGP-T2S091	26	40.23896660919854	0	T2	Placebo
BCGP-T2S091	26	27.48589266209897	0	T2	Placebo
BCGP-T2S091	26	15.252671248971014	0	T2	Placebo
BCGP-T2S091	26	31.113138497316736	0	T2	Placebo
BCGP-T2S091	26	46.97286432479941	0	T2	Placebo
BCGP-T2S091	26	39.5937977590216	0	T2	Placebo
BCGP-T2S091	26	19.3492202318698	0	T2	Placebo
BCGP-T2S091	26	27.585856678830126	0	T2	Placebo
BCGP-T2S091	26	17.821739712720845	0	T2	Placebo
BCGP-T2S091	26	19.142546518184023	0	T2	Placebo
BCGP-T2S091	26	40.47097531829612	0	T2	Placebo
BCGP-T2S091	26	33.18623083251621	0	T2	Placebo
BCGP-T2S068	22	53.67024012484515	1	T2	Placebo
BCGP-T2S068	22	50.52457407076627	1	T2	Placebo
BCGP-T2S068	22	36.34578380351543	1	T2	Placebo
BCGP-T2S068	22	43.17525013662295	1	T2	Placebo
BCGP-T2S068	22	20.914746054456852	1	T2	Placebo
BCGP-T2S068	22	48.58818958475798	1	T2	Placebo
BCGP-T2S068	22	35.6991521612561	1	T2	Placebo
BCGP-T2S068	22	53.99950899030152	1	T2	Placebo
BCGP-T2S068	22	50.22778079499227	1	T2	Placebo
BCGP-T2S068	22	24.92458727929465	1	T2	Placebo
BCGP-T2S068	22	42.456995050245816	1	T2	Placebo
BCGP-T2S068	22	42.465784982976224	1	T2	Placebo
BCGP-T2S068	22	44.44992621024702	1	T2	Placebo
BCGP-T2S068	22	40.590126536172605	1	T2	Placebo
BCGP-T2S068	22	43.59223990403005	1	T2	Placebo
BCGP-T2S068	22	24.983340749655607	1	T2	Placebo
BCGP-T2S068	22	35.326006815099745	1	T2	Placebo
BCGP-T2S068	22	43.52925786320117	1	T2	Placebo
BCGP-T2S068	22	26.835476518100325	1	T2	Placebo
BCGP-T2S068	22	23.378699191337066	1	T2	Placebo
BCGP-T2S068	22	58.0087953254837	1	T2	Placebo
BCGP-T2S068	22	54.03642366038125	1	T2	Placebo
BCGP-T2S068	22	39.65795162244678	1	T2	Placebo
BCGP-T2S068	22	14.468065214298596	1	T2	Placebo
BCGP-T2S068	22	29.236199589782185	1	T2	Placebo
BCGP-T2S068	22	26.223141441859383	1	T2	Placebo
BCGP-T2S068	22	35.63800963315937	1	T2	Placebo
BCGP-T2S068	22	47.72434412964653	1	T2	Placebo
BCGP-T2S068	22	38.03880850802746	1	T2	Placebo
BCGP-T2S068	22	37.36086748979272	1	T2	Placebo
BCGP-T2S068	22	40.581765960730635	1	T2	Placebo
BCGP-T2S068	22	24.74622742844975	1	T2	Placebo
BCGP-T2S068	22	23.82451434598844	1	T2	Placebo
BCGP-T2S068	22	48.44360270208428	1	T2	Placebo
BCGP-T2S068	22	36.90532951057132	1	T2	Placebo
BCGP-T2S068	22	53.11826385740753	1	T2	Placebo
BCGP-T2S068	22	39.44335753571421	1	T2	Placebo
BCGP-T2S068	22	32.59406299257632	1	T2	Placebo
BCGP-T2S068	22	36.81108051405103	1	T2	Placebo
BCGP-T2S068	22	49.383673844764004	1	T2	Placebo
BCGP-T2S068	22	23.981390231054988	1	T2	Placebo
BCGP-T2S068	22	44.78535520028624	1	T2	Placebo
BCGP-T2S068	22	34.60127823487153	1	T2	Placebo
BCGP-T2S068	22	20.154030399082373	1	T2	Placebo
BCGP-T2S068	22	45.84266043959254	1	T2	Placebo
BCGP-T2S068	22	18.8729705451059	1	T2	Placebo
BCGP-T2S068	22	53.0415487588245	1	T2	Placebo
BCGP-T2S068	22	37.229126270025155	1	T2	Placebo
BCGP-T2S068	22	29.267800035160818	1	T2	Placebo
BCGP-T2S068	22	12.142005934798547	1	T2	Placebo
BCGP-T2S068	22	41.7610719756269	1	T2	Placebo
BCGP-T2S068	22	18.44053704878788	1	T2	Placebo
BCGP-T2S068	22	25.253640093386416	1	T2	Placebo
BCGP-T2S068	22	33.686020817006344	1	T2	Placebo
BCGP-T2S068	22	33.928511674255155	1	T2	Placebo
BCGP-T2S068	22	17.584495909357646	1	T2	Placebo
BCGP-T2S068	22	49.51292344602771	1	T2	Placebo
BCGP-T2S068	22	31.955216270292894	1	T2	Placebo
BCGP-T2S068	22	48.2105573191493	1	T2	Placebo
BCGP-T2S068	22	12.8226323153429	1	T2	Placebo
BCGP-T2S068	22	30.684788122048424	1	T2	Placebo
BCGP-T2S068	22	44.107488991619206	1	T2	Placebo
BCGP-T2S068	22	26.330469781277877	1	T2	Placebo
BCGP-T2S068	22	46.22047984971763	1	T2	Placebo
BCGP-T2S068	22	31.523044864083793	1	T2	Placebo
BCGP-T2S068	22	65.00946169050336	1	T2	Placebo
BCGP-T2S068	22	46.42974059116279	1	T2	Placebo
BCGP-T2S068	22	53.75399309212196	1	T2	Placebo
BCGP-T2S068	22	39.45321832480202	1	T2	Placebo
BCGP-T2S068	22	54.244430019990496	1	T2	Placebo
BCGP-T2S068	22	35.51573347712835	1	T2	Placebo
BCGP-T2S068	22	46.755508187023615	1	T2	Placebo
BCGP-T2S068	22	33.62880088452641	1	T2	Placebo
BCGP-T2S068	22	54.0874791726881	1	T2	Placebo
BCGP-T2S068	22	54.104849875008725	1	T2	Placebo
BCGP-T2S068	22	39.26252347468993	1	T2	Placebo
BCGP-T2S068	22	23.04596489723172	1	T2	Placebo
BCGP-T2S068	22	26.926929413322753	1	T2	Placebo
BCGP-T2S068	22	41.440335152828794	1	T2	Placebo
BCGP-T2S068	22	29.616137866622648	1	T2	Placebo
BCGP-T2S068	22	24.973314949044756	1	T2	Placebo
BCGP-T2S068	22	37.74831202822219	1	T2	Placebo
BCGP-T2S068	22	26.28594812428703	1	T2	Placebo
BCGP-T2S068	22	39.58436283593041	1	T2	Placebo
BCGP-T2S068	22	54.68920955846641	1	T2	Placebo
BCGP-T2S068	22	62.32632794795505	1	T2	Placebo
BCGP-T2S068	22	55.13991907618673	1	T2	Placebo
BCGP-T2S068	22	50.42985961208105	1	T2	Placebo
BCGP-T2S068	22	23.03387727636045	1	T2	Placebo
BCGP-T2S068	22	29.270240005585595	1	T2	Placebo
BCGP-T2S068	22	60.72683652041259	1	T2	Placebo
BCGP-T2S068	22	15.136061357891972	1	T2	Placebo
BCGP-T2S068	22	43.474100303242096	1	T2	Placebo
BCGP-T2S068	22	35.79249475391982	1	T2	Placebo
BCGP-T2S068	22	30.508349366155024	1	T2	Placebo
BCGP-T2S068	22	6.498058664776053	1	T2	Placebo
BCGP-T2S068	22	47.54455768683347	1	T2	Placebo
BCGP-T2S068	22	15.340688824496418	1	T2	Placebo
BCGP-T2S068	22	39.530419275250964	1	T2	Placebo
BCGP-T2S068	22	14.11185087543133	1	T2	Placebo
BCGP-T2S016	22	24.072430891987665	1	T2	Placebo
BCGP-T2S016	22	21.830304007125395	1	T2	Placebo
BCGP-T2S016	22	33.79118400770335	1	T2	Placebo
BCGP-T2S016	22	37.10283324165346	1	T2	Placebo
BCGP-T2S016	22	19.92772125573894	1	T2	Placebo
BCGP-T2S016	22	5.731265261112571	1	T2	Placebo
BCGP-T2S016	22	25.90428613905852	1	T2	Placebo
BCGP-T2S016	22	26.803840657681057	1	T2	Placebo
BCGP-T2S016	22	30.172382262694896	1	T2	Placebo
BCGP-T2S016	22	31.856481243549638	1	T2	Placebo
BCGP-T2S016	22	33.88027244162808	1	T2	Placebo
BCGP-T2S016	22	30.555060630572818	1	T2	Placebo
BCGP-T2S016	22	22.082052499185707	1	T2	Placebo
BCGP-T2S016	22	26.99299895391686	1	T2	Placebo
BCGP-T2S016	22	22.17007374221055	1	T2	Placebo
BCGP-T2S016	22	11.84919883829878	1	T2	Placebo
BCGP-T2S016	22	23.318376803742055	1	T2	Placebo
BCGP-T2S016	22	18.258348964832894	1	T2	Placebo
BCGP-T2S016	22	29.60988704021515	1	T2	Placebo
BCGP-T2S016	22	29.364858528919168	1	T2	Placebo
BCGP-T2S016	22	28.81677147322873	1	T2	Placebo
BCGP-T2S016	22	18.959541615576764	1	T2	Placebo
BCGP-T2S016	22	36.709151224863795	1	T2	Placebo
BCGP-T2S016	22	20.00179833135	1	T2	Placebo
BCGP-T2S016	22	21.74304729917315	1	T2	Placebo
BCGP-T2S016	22	45.10914753723153	1	T2	Placebo
BCGP-T2S016	22	45.539788126460046	1	T2	Placebo
BCGP-T2S016	22	44.837963560237256	1	T2	Placebo
BCGP-T2S016	22	15.868380989987456	1	T2	Placebo
BCGP-T2S016	22	28.947846769282865	1	T2	Placebo
BCGP-T2S016	22	25.577248331062894	1	T2	Placebo
BCGP-T2S016	22	23.663399094870716	1	T2	Placebo
BCGP-T2S016	22	36.377441539581376	1	T2	Placebo
BCGP-T2S016	22	25.50272623823355	1	T2	Placebo
BCGP-T2S016	22	14.504967699009985	1	T2	Placebo
BCGP-T2S016	22	24.51586925333408	1	T2	Placebo
BCGP-T2S016	22	48.56220723107162	1	T2	Placebo
BCGP-T2S016	22	30.036714060596747	1	T2	Placebo
BCGP-T2S016	22	13.914663901070409	1	T2	Placebo
BCGP-T2S016	22	7.854855142437547	1	T2	Placebo
BCGP-T2S016	22	28.869410712432295	1	T2	Placebo
BCGP-T2S016	22	22.754517772796685	1	T2	Placebo
BCGP-T2S016	22	6.265876730708619	1	T2	Placebo
BCGP-T2S016	22	24.865863324198756	1	T2	Placebo
BCGP-T2S016	22	22.936693277207628	1	T2	Placebo
BCGP-T2S016	22	15.44048885159282	1	T2	Placebo
BCGP-T2S016	22	26.454270588592475	1	T2	Placebo
BCGP-T2S016	22	32.89537734494522	1	T2	Placebo
BCGP-T2S016	22	41.76897361846783	1	T2	Placebo
BCGP-T2S016	22	33.06728959140984	1	T2	Placebo
BCGP-T2S016	22	33.887805688946784	1	T2	Placebo
BCGP-T2S016	22	32.645341813943595	1	T2	Placebo
BCGP-T2S016	22	35.26851724465061	1	T2	Placebo
BCGP-T2S016	22	20.109837818323733	1	T2	Placebo
BCGP-T2S016	22	26.025624731734823	1	T2	Placebo
BCGP-T2S016	22	13.835566903764052	1	T2	Placebo
BCGP-T2S016	22	24.80079869268368	1	T2	Placebo
BCGP-T2S016	22	25.93762135454507	1	T2	Placebo
BCGP-T2S016	22	19.38929096381645	1	T2	Placebo
BCGP-T2S016	22	36.61201782646465	1	T2	Placebo
BCGP-T2S016	22	19.507901656166425	1	T2	Placebo
BCGP-T2S016	22	23.10779071008381	1	T2	Placebo
BCGP-T2S016	22	25.956186183515236	1	T2	Placebo
BCGP-T2S016	22	7.122012790349526	1	T2	Placebo
BCGP-T2S016	22	18.095636222624456	1	T2	Placebo
BCGP-T2S016	22	55.315559851371546	1	T2	Placebo
BCGP-T2S016	22	18.059203657278328	1	T2	Placebo
BCGP-T2S016	22	21.383924301091458	1	T2	Placebo
BCGP-T2S016	22	21.174271130892787	1	T2	Placebo
BCGP-T2S016	22	25.132688111909935	1	T2	Placebo
BCGP-T2S016	22	28.518536479493644	1	T2	Placebo
BCGP-T2S016	22	43.31950555881776	1	T2	Placebo
BCGP-T2S016	22	33.860276475430666	1	T2	Placebo
BCGP-T2S016	22	27.735394997103036	1	T2	Placebo
BCGP-T2S016	22	21.348205702731356	1	T2	Placebo
BCGP-T2S016	22	32.40913073091457	1	T2	Placebo
BCGP-T2S016	22	22.682621534688582	1	T2	Placebo
BCGP-T2S016	22	18.62264464936349	1	T2	Placebo
BCGP-T2S016	22	30.62608532869413	1	T2	Placebo
BCGP-T2S016	22	28.70908386254968	1	T2	Placebo
BCGP-T2S016	22	37.717732936149446	1	T2	Placebo
BCGP-T2S016	22	35.63716384270395	1	T2	Placebo
BCGP-T2S016	22	13.217433263692389	1	T2	Placebo
BCGP-T2S016	22	20.116631932646794	1	T2	Placebo
BCGP-T2S016	22	29.345042344017113	1	T2	Placebo
BCGP-T2S016	22	25.235664691800217	1	T2	Placebo
BCGP-T2S016	22	37.92945270280322	1	T2	Placebo
BCGP-T2S016	22	17.6896333860255	1	T2	Placebo
BCGP-T2S016	22	30.428098179014988	1	T2	Placebo
BCGP-T2S016	22	28.31941546056913	1	T2	Placebo
BCGP-T2S016	22	11.966839791972792	1	T2	Placebo
BCGP-T2S016	22	28.802221702840505	1	T2	Placebo
BCGP-T2S016	22	6.390124611867145	1	T2	Placebo
BCGP-T2S016	22	15.927917322293373	1	T2	Placebo
BCGP-T2S016	22	35.920145780148914	1	T2	Placebo
BCGP-T2S016	22	11.724283322443274	1	T2	Placebo
BCGP-T2S016	22	25.791389293697176	1	T2	Placebo
BCGP-T2S016	22	13.140397700478205	1	T2	Placebo
BCGP-T2S016	22	5.1805654074443135	1	T2	Placebo
BCGP-T2S016	22	32.4212763343681	1	T2	Placebo
BCGP-T2S085	39	41.682714486860014	0	T2	Placebo
BCGP-T2S085	39	14.503355737542922	0	T2	Placebo
BCGP-T2S085	39	15.931204770035766	0	T2	Placebo
BCGP-T2S085	39	18.250664204090842	0	T2	Placebo
BCGP-T2S085	39	18.570763555207314	0	T2	Placebo
BCGP-T2S085	39	12.25758573467161	0	T2	Placebo
BCGP-T2S085	39	36.94503033139942	0	T2	Placebo
BCGP-T2S085	39	27.115730402222454	0	T2	Placebo
BCGP-T2S085	39	23.3801296023604	0	T2	Placebo
BCGP-T2S085	39	16.95471279226906	0	T2	Placebo
BCGP-T2S085	39	21.142741124708778	0	T2	Placebo
BCGP-T2S085	39	13.815247847446667	0	T2	Placebo
BCGP-T2S085	39	29.482262731491332	0	T2	Placebo
BCGP-T2S085	39	15.690154206630336	0	T2	Placebo
BCGP-T2S085	39	21.698607722671646	0	T2	Placebo
BCGP-T2S085	39	20.322124114935058	0	T2	Placebo
BCGP-T2S085	39	28.24460851622128	0	T2	Placebo
BCGP-T2S085	39	26.417400488542015	0	T2	Placebo
BCGP-T2S085	39	13.580833630215556	0	T2	Placebo
BCGP-T2S085	39	30.548765653586372	0	T2	Placebo
BCGP-T2S085	39	21.95935824889484	0	T2	Placebo
BCGP-T2S085	39	-0.4304496023633302	0	T2	Placebo
BCGP-T2S085	39	29.50875318153564	0	T2	Placebo
BCGP-T2S085	39	31.35372993688747	0	T2	Placebo
BCGP-T2S085	39	-6.8809105344259915	0	T2	Placebo
BCGP-T2S085	39	34.13634158242526	0	T2	Placebo
BCGP-T2S085	39	17.41342796313066	0	T2	Placebo
BCGP-T2S085	39	24.06091517044495	0	T2	Placebo
BCGP-T2S085	39	14.542194192498785	0	T2	Placebo
BCGP-T2S085	39	20.80502740108181	0	T2	Placebo
BCGP-T2S085	39	24.63860738319625	0	T2	Placebo
BCGP-T2S085	39	33.89969653376533	0	T2	Placebo
BCGP-T2S085	39	34.72242955457356	0	T2	Placebo
BCGP-T2S085	39	22.71079084643947	0	T2	Placebo
BCGP-T2S085	39	23.806001413895917	0	T2	Placebo
BCGP-T2S085	39	39.79286498628571	0	T2	Placebo
BCGP-T2S085	39	8.918481938937042	0	T2	Placebo
BCGP-T2S085	39	17.392157411094182	0	T2	Placebo
BCGP-T2S085	39	19.013689677387553	0	T2	Placebo
BCGP-T2S085	39	10.775414568583162	0	T2	Placebo
BCGP-T2S085	39	5.7468385634259	0	T2	Placebo
BCGP-T2S085	39	-3.184873858869767	0	T2	Placebo
BCGP-T2S085	39	21.627133077747523	0	T2	Placebo
BCGP-T2S085	39	15.766644666776745	0	T2	Placebo
BCGP-T2S085	39	26.058570532133025	0	T2	Placebo
BCGP-T2S085	39	12.919167839224514	0	T2	Placebo
BCGP-T2S085	39	5.092344178955632	0	T2	Placebo
BCGP-T2S085	39	32.45334430898142	0	T2	Placebo
BCGP-T2S085	39	24.08932271458861	0	T2	Placebo
BCGP-T2S085	39	28.96727667944636	0	T2	Placebo
BCGP-T2S085	39	15.89733700433719	0	T2	Placebo
BCGP-T2S085	39	15.337654602387683	0	T2	Placebo
BCGP-T2S085	39	43.43618241681361	0	T2	Placebo
BCGP-T2S085	39	21.725070349662847	0	T2	Placebo
BCGP-T2S085	39	5.491384742524229	0	T2	Placebo
BCGP-T2S085	39	18.38145242928388	0	T2	Placebo
BCGP-T2S085	39	18.214123663960482	0	T2	Placebo
BCGP-T2S085	39	12.437814570840075	0	T2	Placebo
BCGP-T2S085	39	44.130169271902446	0	T2	Placebo
BCGP-T2S085	39	31.16916992758472	0	T2	Placebo
BCGP-T2S085	39	28.1748481220926	0	T2	Placebo
BCGP-T2S085	39	9.07646776974174	0	T2	Placebo
BCGP-T2S085	39	12.416255218184995	0	T2	Placebo
BCGP-T2S085	39	21.28267569910338	0	T2	Placebo
BCGP-T2S085	39	47.481104821249744	0	T2	Placebo
BCGP-T2S085	39	10.856940793111661	0	T2	Placebo
BCGP-T2S085	39	28.04090859425472	0	T2	Placebo
BCGP-T2S085	39	24.20640442635853	0	T2	Placebo
BCGP-T2S085	39	9.620995235192412	0	T2	Placebo
BCGP-T2S085	39	3.4878413606373107	0	T2	Placebo
BCGP-T2S085	39	14.25271193008064	0	T2	Placebo
BCGP-T2S085	39	15.325362109034053	0	T2	Placebo
BCGP-T2S085	39	7.433418504783743	0	T2	Placebo
BCGP-T2S085	39	19.78324281764429	0	T2	Placebo
BCGP-T2S085	39	28.80054634481629	0	T2	Placebo
BCGP-T2S085	39	31.95433391213959	0	T2	Placebo
BCGP-T2S085	39	32.927208301615835	0	T2	Placebo
BCGP-T2S085	39	-0.017384081363121417	0	T2	Placebo
BCGP-T2S085	39	9.775429482606171	0	T2	Placebo
BCGP-T2S085	39	12.160081881192873	0	T2	Placebo
BCGP-T2S085	39	8.349332706747576	0	T2	Placebo
BCGP-T2S085	39	23.616127190901373	0	T2	Placebo
BCGP-T2S085	39	18.587087559339402	0	T2	Placebo
BCGP-T2S085	39	14.719373512239427	0	T2	Placebo
BCGP-T2S085	39	16.133704353445665	0	T2	Placebo
BCGP-T2S085	39	20.505920894171304	0	T2	Placebo
BCGP-T2S085	39	18.96947886285197	0	T2	Placebo
BCGP-T2S085	39	25.322551724873488	0	T2	Placebo
BCGP-T2S085	39	19.96396190811242	0	T2	Placebo
BCGP-T2S085	39	16.993789766365875	0	T2	Placebo
BCGP-T2S085	39	28.373966812893972	0	T2	Placebo
BCGP-T2S085	39	13.267216599856267	0	T2	Placebo
BCGP-T2S085	39	21.534562067692708	0	T2	Placebo
BCGP-T2S085	39	20.062869343208114	0	T2	Placebo
BCGP-T2S085	39	24.858594209075903	0	T2	Placebo
BCGP-T2S085	39	32.474623168062834	0	T2	Placebo
BCGP-T2S085	39	22.328996493203814	0	T2	Placebo
BCGP-T2S085	39	27.995562749154924	0	T2	Placebo
BCGP-T2S085	39	21.819926768702327	0	T2	Placebo
BCGP-T2S085	39	9.103926583773923	0	T2	Placebo
BCGP-T2S054	24	17.997595087127667	1	T2	BMR
BCGP-T2S054	24	51.895980566245335	1	T2	BMR
BCGP-T2S054	24	10.270615527072508	1	T2	BMR
BCGP-T2S054	24	33.91029962713323	1	T2	BMR
BCGP-T2S054	24	25.79540754144451	1	T2	BMR
BCGP-T2S054	24	41.91819602636677	1	T2	BMR
BCGP-T2S054	24	9.537167010698347	1	T2	BMR
BCGP-T2S054	24	23.79897309469648	1	T2	BMR
BCGP-T2S054	24	34.716038702345095	1	T2	BMR
BCGP-T2S054	24	44.10077422831922	1	T2	BMR
BCGP-T2S054	24	5.398167233557183	1	T2	BMR
BCGP-T2S054	24	30.453266869624386	1	T2	BMR
BCGP-T2S054	24	39.760779514785725	1	T2	BMR
BCGP-T2S054	24	-5.998951299980809	1	T2	BMR
BCGP-T2S054	24	29.81533556221005	1	T2	BMR
BCGP-T2S054	24	27.081003175599193	1	T2	BMR
BCGP-T2S054	24	27.921707883722306	1	T2	BMR
BCGP-T2S054	24	8.785217348103654	1	T2	BMR
BCGP-T2S054	24	23.430895564649067	1	T2	BMR
BCGP-T2S054	24	42.91885647113582	1	T2	BMR
BCGP-T2S054	24	17.26304592835138	1	T2	BMR
BCGP-T2S054	24	21.54920443342238	1	T2	BMR
BCGP-T2S054	24	23.62989936172158	1	T2	BMR
BCGP-T2S054	24	20.03776719122099	1	T2	BMR
BCGP-T2S054	24	10.181744107259306	1	T2	BMR
BCGP-T2S054	24	19.476853875579764	1	T2	BMR
BCGP-T2S054	24	15.153698388522157	1	T2	BMR
BCGP-T2S054	24	25.670512486624144	1	T2	BMR
BCGP-T2S054	24	9.940818367766024	1	T2	BMR
BCGP-T2S054	24	8.407953795363046	1	T2	BMR
BCGP-T2S054	24	34.99647309635698	1	T2	BMR
BCGP-T2S054	24	13.810910566072584	1	T2	BMR
BCGP-T2S054	24	21.882013431312952	1	T2	BMR
BCGP-T2S054	24	12.981242670093408	1	T2	BMR
BCGP-T2S054	24	31.902256867239824	1	T2	BMR
BCGP-T2S054	24	34.80604178326477	1	T2	BMR
BCGP-T2S054	24	12.139378914641185	1	T2	BMR
BCGP-T2S054	24	36.4993464227268	1	T2	BMR
BCGP-T2S054	24	19.075946233751083	1	T2	BMR
BCGP-T2S054	24	13.17198750392571	1	T2	BMR
BCGP-T2S054	24	25.169078951638312	1	T2	BMR
BCGP-T2S054	24	13.956034191694267	1	T2	BMR
BCGP-T2S054	24	13.163091506550211	1	T2	BMR
BCGP-T2S054	24	2.5827850756237294	1	T2	BMR
BCGP-T2S054	24	29.339528016127577	1	T2	BMR
BCGP-T2S054	24	23.418394366763803	1	T2	BMR
BCGP-T2S054	24	23.46257429844549	1	T2	BMR
BCGP-T2S054	24	6.922298589581384	1	T2	BMR
BCGP-T2S054	24	22.6674570711112	1	T2	BMR
BCGP-T2S054	24	44.175168505376455	1	T2	BMR
BCGP-T2S054	24	11.660155575953521	1	T2	BMR
BCGP-T2S054	24	23.151434018454676	1	T2	BMR
BCGP-T2S054	24	26.784407761702916	1	T2	BMR
BCGP-T2S054	24	19.581407238953858	1	T2	BMR
BCGP-T2S054	24	14.488867510118297	1	T2	BMR
BCGP-T2S054	24	25.549392070454005	1	T2	BMR
BCGP-T2S054	24	6.407617957401999	1	T2	BMR
BCGP-T2S054	24	29.18713155164963	1	T2	BMR
BCGP-T2S054	24	28.354394057491646	1	T2	BMR
BCGP-T2S054	24	13.856526127627129	1	T2	BMR
BCGP-T2S054	24	15.703460236298316	1	T2	BMR
BCGP-T2S054	24	28.486019543313738	1	T2	BMR
BCGP-T2S054	24	25.337935308455346	1	T2	BMR
BCGP-T2S054	24	26.009687060809316	1	T2	BMR
BCGP-T2S054	24	37.23806859003676	1	T2	BMR
BCGP-T2S054	24	28.547959140413127	1	T2	BMR
BCGP-T2S054	24	31.703036507004224	1	T2	BMR
BCGP-T2S054	24	22.778411698826464	1	T2	BMR
BCGP-T2S054	24	36.72041662952207	1	T2	BMR
BCGP-T2S054	24	28.300418837721672	1	T2	BMR
BCGP-T2S054	24	26.374716477583718	1	T2	BMR
BCGP-T2S054	24	55.1696909941182	1	T2	BMR
BCGP-T2S054	24	6.759662677234073	1	T2	BMR
BCGP-T2S054	24	22.978242264968113	1	T2	BMR
BCGP-T2S054	24	40.92184558161772	1	T2	BMR
BCGP-T2S054	24	14.96540747010803	1	T2	BMR
BCGP-T2S054	24	30.511281319277295	1	T2	BMR
BCGP-T2S054	24	13.214968600125253	1	T2	BMR
BCGP-T2S054	24	-0.14679041527697967	1	T2	BMR
BCGP-T2S054	24	34.29963438633359	1	T2	BMR
BCGP-T2S054	24	12.176306313985421	1	T2	BMR
BCGP-T2S054	24	36.10478183429002	1	T2	BMR
BCGP-T2S054	24	31.509677939128334	1	T2	BMR
BCGP-T2S054	24	17.673175379052328	1	T2	BMR
BCGP-T2S054	24	29.124281280509226	1	T2	BMR
BCGP-T2S054	24	21.957166514605554	1	T2	BMR
BCGP-T2S054	24	11.830217470077162	1	T2	BMR
BCGP-T2S054	24	32.22073203978681	1	T2	BMR
BCGP-T2S054	24	21.86131898635739	1	T2	BMR
BCGP-T2S054	24	37.7609856886268	1	T2	BMR
BCGP-T2S054	24	34.92782538043358	1	T2	BMR
BCGP-T2S054	24	35.83128653733502	1	T2	BMR
BCGP-T2S054	24	6.727246328625908	1	T2	BMR
BCGP-T2S054	24	27.146774985574588	1	T2	BMR
BCGP-T2S054	24	16.756717579310532	1	T2	BMR
BCGP-T2S054	24	21.288452975525992	1	T2	BMR
BCGP-T2S054	24	22.328969445683992	1	T2	BMR
BCGP-T2S054	24	34.87754548776945	1	T2	BMR
BCGP-T2S054	24	13.493970457969432	1	T2	BMR
BCGP-T2S054	24	-0.1376600209861749	1	T2	BMR
BCGP-T2S066	27	36.91635802786086	1	T2	BMR
BCGP-T2S066	27	26.644395219317467	1	T2	BMR
BCGP-T2S066	27	30.468018501132292	1	T2	BMR
BCGP-T2S066	27	29.701934173567352	1	T2	BMR
BCGP-T2S066	27	55.090168615146396	1	T2	BMR
BCGP-T2S066	27	54.57317226029231	1	T2	BMR
BCGP-T2S066	27	30.353647190265388	1	T2	BMR
BCGP-T2S066	27	18.373924628621857	1	T2	BMR
BCGP-T2S066	27	28.049023946547887	1	T2	BMR
BCGP-T2S066	27	25.48492997411064	1	T2	BMR
BCGP-T2S066	27	18.532857849501106	1	T2	BMR
BCGP-T2S066	27	31.807300891480203	1	T2	BMR
BCGP-T2S066	27	46.46539252343272	1	T2	BMR
BCGP-T2S066	27	14.312421261811423	1	T2	BMR
BCGP-T2S066	27	32.77357744021173	1	T2	BMR
BCGP-T2S066	27	19.80648918427777	1	T2	BMR
BCGP-T2S066	27	26.13578721058579	1	T2	BMR
BCGP-T2S066	27	18.067163989092933	1	T2	BMR
BCGP-T2S066	27	25.452048376700095	1	T2	BMR
BCGP-T2S066	27	0.3208599625877975	1	T2	BMR
BCGP-T2S066	27	9.348504249006652	1	T2	BMR
BCGP-T2S066	27	16.333420132434988	1	T2	BMR
BCGP-T2S066	27	31.034093612786595	1	T2	BMR
BCGP-T2S066	27	33.10325542778908	1	T2	BMR
BCGP-T2S066	27	29.988540471594003	1	T2	BMR
BCGP-T2S066	27	41.860237293558235	1	T2	BMR
BCGP-T2S066	27	17.59321526400055	1	T2	BMR
BCGP-T2S066	27	28.066613983628027	1	T2	BMR
BCGP-T2S066	27	35.38773954470858	1	T2	BMR
BCGP-T2S066	27	28.361995786142376	1	T2	BMR
BCGP-T2S066	27	15.788723454451544	1	T2	BMR
BCGP-T2S066	27	33.3559890912252	1	T2	BMR
BCGP-T2S066	27	22.778180745280952	1	T2	BMR
BCGP-T2S066	27	1.2854142842996872	1	T2	BMR
BCGP-T2S066	27	17.33056417542579	1	T2	BMR
BCGP-T2S066	27	36.84276849818805	1	T2	BMR
BCGP-T2S066	27	39.35832058322916	1	T2	BMR
BCGP-T2S066	27	42.08683945017513	1	T2	BMR
BCGP-T2S066	27	28.985896546938026	1	T2	BMR
BCGP-T2S066	27	11.481733446876003	1	T2	BMR
BCGP-T2S066	27	20.42448214210301	1	T2	BMR
BCGP-T2S066	27	25.117370199922476	1	T2	BMR
BCGP-T2S066	27	39.91739136102572	1	T2	BMR
BCGP-T2S066	27	24.29982595260815	1	T2	BMR
BCGP-T2S066	27	32.169339026795164	1	T2	BMR
BCGP-T2S066	27	27.526189419745954	1	T2	BMR
BCGP-T2S066	27	55.150850179839544	1	T2	BMR
BCGP-T2S066	27	26.551483196539724	1	T2	BMR
BCGP-T2S066	27	28.999247242287435	1	T2	BMR
BCGP-T2S066	27	42.067050859678545	1	T2	BMR
BCGP-T2S066	27	41.79268051774185	1	T2	BMR
BCGP-T2S066	27	19.98821777014386	1	T2	BMR
BCGP-T2S066	27	30.874300592371075	1	T2	BMR
BCGP-T2S066	27	31.162037255844556	1	T2	BMR
BCGP-T2S066	27	50.495703301667064	1	T2	BMR
BCGP-T2S066	27	26.63687711318816	1	T2	BMR
BCGP-T2S066	27	30.998951727735733	1	T2	BMR
BCGP-T2S066	27	19.186145794120577	1	T2	BMR
BCGP-T2S066	27	27.13828535168922	1	T2	BMR
BCGP-T2S066	27	29.73442052534653	1	T2	BMR
BCGP-T2S066	27	13.871901623746131	1	T2	BMR
BCGP-T2S066	27	19.838827060237037	1	T2	BMR
BCGP-T2S066	27	29.75635121655492	1	T2	BMR
BCGP-T2S066	27	30.96874729969175	1	T2	BMR
BCGP-T2S066	27	12.901163005142399	1	T2	BMR
BCGP-T2S066	27	21.27587272817587	1	T2	BMR
BCGP-T2S066	27	40.70020900379362	1	T2	BMR
BCGP-T2S066	27	21.24748734113588	1	T2	BMR
BCGP-T2S066	27	17.4661726655511	1	T2	BMR
BCGP-T2S066	27	33.32031970830695	1	T2	BMR
BCGP-T2S066	27	35.294872055245925	1	T2	BMR
BCGP-T2S066	27	42.31376096972116	1	T2	BMR
BCGP-T2S066	27	36.76288942360985	1	T2	BMR
BCGP-T2S066	27	32.40963966109508	1	T2	BMR
BCGP-T2S066	27	15.904295884348478	1	T2	BMR
BCGP-T2S066	27	15.982720505365673	1	T2	BMR
BCGP-T2S066	27	42.162265895716956	1	T2	BMR
BCGP-T2S066	27	3.1345737854887017	1	T2	BMR
BCGP-T2S066	27	23.862052959341046	1	T2	BMR
BCGP-T2S066	27	1.4866635993889414	1	T2	BMR
BCGP-T2S066	27	27.578276031576053	1	T2	BMR
BCGP-T2S066	27	34.85176112501151	1	T2	BMR
BCGP-T2S066	27	45.19101298743782	1	T2	BMR
BCGP-T2S066	27	17.316567582631333	1	T2	BMR
BCGP-T2S066	27	25.540936051903593	1	T2	BMR
BCGP-T2S066	27	22.38114623943417	1	T2	BMR
BCGP-T2S066	27	23.59362675262615	1	T2	BMR
BCGP-T2S066	27	20.532221341352763	1	T2	BMR
BCGP-T2S066	27	25.27258269385667	1	T2	BMR
BCGP-T2S066	27	21.27409663981612	1	T2	BMR
BCGP-T2S066	27	34.98421252291173	1	T2	BMR
BCGP-T2S066	27	12.942987130790556	1	T2	BMR
BCGP-T2S066	27	31.950344131049437	1	T2	BMR
BCGP-T2S066	27	32.53451599996701	1	T2	BMR
BCGP-T2S066	27	25.554183973370552	1	T2	BMR
BCGP-T2S066	27	23.04474771659684	1	T2	BMR
BCGP-T2S066	27	28.962927790430076	1	T2	BMR
BCGP-T2S066	27	41.4616369653281	1	T2	BMR
BCGP-T2S066	27	49.12567442596615	1	T2	BMR
[truncated: 201 more rows]
