# Supplementary material for: Single-cell immune aging clocks reveal inter-individual heterogeneity during infection and vaccination
Source: Nat Aging. 2025 Mar 5;5(4):607–21. doi: 10.1038/s43587-025-00819-z (PMC12003178; doi:10.1038/s43587-025-00819-z)
Supplement: Supplementary file 9 — Statistical source data. [file 43587_2025_819_MOESM9_ESM.zip › SD_EF4/CD4T_prediction.txt]

donor_id	age	Prediction	sex	condition	vaccine
BCGP-T1S080	26	40.44966602757477	0	T1	Placebo
BCGP-T1S080	26	66.56577494230255	0	T1	Placebo
BCGP-T1S080	26	77.12818653012364	0	T1	Placebo
BCGP-T1S080	26	85.20852297932171	0	T1	Placebo
BCGP-T1S080	26	54.794875971146375	0	T1	Placebo
BCGP-T1S080	26	52.62026766787371	0	T1	Placebo
BCGP-T1S080	26	65.82956620613929	0	T1	Placebo
BCGP-T1S080	26	58.77015529886852	0	T1	Placebo
BCGP-T1S080	26	57.049648674915225	0	T1	Placebo
BCGP-T1S080	26	47.50308270134787	0	T1	Placebo
BCGP-T1S080	26	69.7188457735992	0	T1	Placebo
BCGP-T1S080	26	81.12844837503505	0	T1	Placebo
BCGP-T1S080	26	57.697704188175	0	T1	Placebo
BCGP-T1S080	26	60.41447396741645	0	T1	Placebo
BCGP-T1S080	26	61.9326800250023	0	T1	Placebo
BCGP-T1S080	26	47.707172530060284	0	T1	Placebo
BCGP-T1S080	26	73.1802709262698	0	T1	Placebo
BCGP-T1S080	26	75.58444847437339	0	T1	Placebo
BCGP-T1S080	26	64.35358957940416	0	T1	Placebo
BCGP-T1S080	26	53.40920527110312	0	T1	Placebo
BCGP-T1S080	26	51.211765833488585	0	T1	Placebo
BCGP-T1S080	26	44.33340520774563	0	T1	Placebo
BCGP-T1S080	26	70.13572912395172	0	T1	Placebo
BCGP-T1S080	26	56.876780261526456	0	T1	Placebo
BCGP-T1S080	26	53.253733857561286	0	T1	Placebo
BCGP-T1S080	26	47.05124744093135	0	T1	Placebo
BCGP-T1S080	26	54.45240615547037	0	T1	Placebo
BCGP-T1S080	26	48.06951630405329	0	T1	Placebo
BCGP-T1S080	26	62.462044349631704	0	T1	Placebo
BCGP-T1S080	26	55.48609272923453	0	T1	Placebo
BCGP-T1S080	26	51.929288795351574	0	T1	Placebo
BCGP-T1S080	26	76.72259285515712	0	T1	Placebo
BCGP-T1S080	26	70.83352048044647	0	T1	Placebo
BCGP-T1S080	26	47.738914942135345	0	T1	Placebo
BCGP-T1S080	26	50.960366376263465	0	T1	Placebo
BCGP-T1S080	26	71.89199915101018	0	T1	Placebo
BCGP-T1S080	26	39.93280504616062	0	T1	Placebo
BCGP-T1S080	26	77.52549139238008	0	T1	Placebo
BCGP-T1S080	26	55.82033341737524	0	T1	Placebo
BCGP-T1S080	26	64.90812794085916	0	T1	Placebo
BCGP-T1S080	26	41.32481739991762	0	T1	Placebo
BCGP-T1S080	26	29.403300269622367	0	T1	Placebo
BCGP-T1S080	26	65.87805575821429	0	T1	Placebo
BCGP-T1S080	26	62.76656102271111	0	T1	Placebo
BCGP-T1S080	26	44.94956344653843	0	T1	Placebo
BCGP-T1S080	26	67.41740274616205	0	T1	Placebo
BCGP-T1S080	26	60.19174475320691	0	T1	Placebo
BCGP-T1S080	26	66.66015924180346	0	T1	Placebo
BCGP-T1S080	26	66.64277922123418	0	T1	Placebo
BCGP-T1S080	26	65.25485698379374	0	T1	Placebo
BCGP-T1S080	26	55.66433359362383	0	T1	Placebo
BCGP-T1S080	26	35.09745870070685	0	T1	Placebo
BCGP-T1S080	26	56.945788500206625	0	T1	Placebo
BCGP-T1S080	26	85.72411851545932	0	T1	Placebo
BCGP-T1S080	26	65.6503281640224	0	T1	Placebo
BCGP-T1S080	26	87.84683065877715	0	T1	Placebo
BCGP-T1S080	26	60.348289477183904	0	T1	Placebo
BCGP-T1S080	26	68.80445280744098	0	T1	Placebo
BCGP-T1S080	26	72.14634121303135	0	T1	Placebo
BCGP-T1S080	26	63.71494194624975	0	T1	Placebo
BCGP-T1S080	26	57.522893716710236	0	T1	Placebo
BCGP-T1S080	26	59.902503105273766	0	T1	Placebo
BCGP-T1S080	26	58.45913183337391	0	T1	Placebo
BCGP-T1S080	26	45.57481523435122	0	T1	Placebo
BCGP-T1S080	26	69.69504645040037	0	T1	Placebo
BCGP-T1S080	26	54.313249518387245	0	T1	Placebo
BCGP-T1S080	26	61.52900383534917	0	T1	Placebo
BCGP-T1S080	26	70.02966722700623	0	T1	Placebo
BCGP-T1S080	26	34.63425509941766	0	T1	Placebo
BCGP-T1S080	26	61.31504149568719	0	T1	Placebo
BCGP-T1S080	26	67.11156324613626	0	T1	Placebo
BCGP-T1S080	26	76.15896817910762	0	T1	Placebo
BCGP-T1S080	26	64.73736809825635	0	T1	Placebo
BCGP-T1S080	26	61.171494508065656	0	T1	Placebo
BCGP-T1S080	26	44.015038141273756	0	T1	Placebo
BCGP-T1S080	26	82.52540055072235	0	T1	Placebo
BCGP-T1S080	26	60.9203706745532	0	T1	Placebo
BCGP-T1S080	26	64.31722134272361	0	T1	Placebo
BCGP-T1S080	26	60.42690321565908	0	T1	Placebo
BCGP-T1S080	26	68.95158158373481	0	T1	Placebo
BCGP-T1S080	26	78.63185636794407	0	T1	Placebo
BCGP-T1S080	26	59.07086298622355	0	T1	Placebo
BCGP-T1S080	26	55.76922667730511	0	T1	Placebo
BCGP-T1S080	26	66.7669668398507	0	T1	Placebo
BCGP-T1S080	26	54.1033042157034	0	T1	Placebo
BCGP-T1S080	26	61.749690149424616	0	T1	Placebo
BCGP-T1S080	26	64.9785565869472	0	T1	Placebo
BCGP-T1S080	26	75.99639583698192	0	T1	Placebo
BCGP-T1S080	26	53.90917849078247	0	T1	Placebo
BCGP-T1S080	26	79.70947231755402	0	T1	Placebo
BCGP-T1S080	26	74.6604126640366	0	T1	Placebo
BCGP-T1S080	26	61.33233401536079	0	T1	Placebo
BCGP-T1S080	26	62.157862100047154	0	T1	Placebo
BCGP-T1S080	26	68.41028796233628	0	T1	Placebo
BCGP-T1S080	26	43.91077587340063	0	T1	Placebo
BCGP-T1S080	26	62.643485079974596	0	T1	Placebo
BCGP-T1S080	26	76.83719746399359	0	T1	Placebo
BCGP-T1S080	26	75.23780359424335	0	T1	Placebo
BCGP-T1S080	26	65.64479468771037	0	T1	Placebo
BCGP-T1S080	26	63.34200440145328	0	T1	Placebo
BCGP-T1S091	26	36.47316546490861	0	T1	Placebo
BCGP-T1S091	26	20.848221900409502	0	T1	Placebo
BCGP-T1S091	26	19.962988079436204	0	T1	Placebo
BCGP-T1S091	26	46.65800932874722	0	T1	Placebo
BCGP-T1S091	26	50.477807781619326	0	T1	Placebo
BCGP-T1S091	26	40.52382848093456	0	T1	Placebo
BCGP-T1S091	26	31.36451582768459	0	T1	Placebo
BCGP-T1S091	26	23.721345523127408	0	T1	Placebo
BCGP-T1S091	26	40.53800313111073	0	T1	Placebo
BCGP-T1S091	26	58.26152039618337	0	T1	Placebo
BCGP-T1S091	26	59.54986672152089	0	T1	Placebo
BCGP-T1S091	26	53.921768978401396	0	T1	Placebo
BCGP-T1S091	26	44.957357277600856	0	T1	Placebo
BCGP-T1S091	26	34.68148945113212	0	T1	Placebo
BCGP-T1S091	26	37.43345140898079	0	T1	Placebo
BCGP-T1S091	26	35.18638890506064	0	T1	Placebo
BCGP-T1S091	26	37.45636964278606	0	T1	Placebo
BCGP-T1S091	26	36.75822451720991	0	T1	Placebo
BCGP-T1S091	26	41.10337228228903	0	T1	Placebo
BCGP-T1S091	26	52.94686943608225	0	T1	Placebo
BCGP-T1S091	26	45.805886319396926	0	T1	Placebo
BCGP-T1S091	26	40.267241450372865	0	T1	Placebo
BCGP-T1S091	26	32.77864551608891	0	T1	Placebo
BCGP-T1S091	26	41.572494841985446	0	T1	Placebo
BCGP-T1S091	26	36.72379196441572	0	T1	Placebo
BCGP-T1S091	26	24.493370389719384	0	T1	Placebo
BCGP-T1S091	26	26.58936473313163	0	T1	Placebo
BCGP-T1S091	26	44.5931797186459	0	T1	Placebo
BCGP-T1S091	26	46.84132745045469	0	T1	Placebo
BCGP-T1S091	26	29.856302818897465	0	T1	Placebo
BCGP-T1S091	26	53.694391419367065	0	T1	Placebo
BCGP-T1S091	26	23.326542367770344	0	T1	Placebo
BCGP-T1S091	26	43.91495589814195	0	T1	Placebo
BCGP-T1S091	26	39.127317932997315	0	T1	Placebo
BCGP-T1S091	26	32.74494222993644	0	T1	Placebo
BCGP-T1S091	26	12.162972781585653	0	T1	Placebo
BCGP-T1S091	26	43.5960396324469	0	T1	Placebo
BCGP-T1S091	26	21.954487880601118	0	T1	Placebo
BCGP-T1S091	26	23.9647582797564	0	T1	Placebo
BCGP-T1S091	26	42.35027987375392	0	T1	Placebo
BCGP-T1S091	26	43.603940727229514	0	T1	Placebo
BCGP-T1S091	26	40.373664150193534	0	T1	Placebo
BCGP-T1S091	26	50.1307371621469	0	T1	Placebo
BCGP-T1S091	26	18.386856955628797	0	T1	Placebo
BCGP-T1S091	26	24.60169793777049	0	T1	Placebo
BCGP-T1S091	26	35.65878380116684	0	T1	Placebo
BCGP-T1S091	26	35.05733843266529	0	T1	Placebo
BCGP-T1S091	26	40.317741429885736	0	T1	Placebo
BCGP-T1S091	26	24.472119847618842	0	T1	Placebo
BCGP-T1S091	26	34.77849523084006	0	T1	Placebo
BCGP-T1S091	26	28.69749371122147	0	T1	Placebo
BCGP-T1S091	26	33.38038339384036	0	T1	Placebo
BCGP-T1S091	26	43.66075611020415	0	T1	Placebo
BCGP-T1S091	26	29.624898990140892	0	T1	Placebo
BCGP-T1S091	26	25.11053090888845	0	T1	Placebo
BCGP-T1S091	26	31.23808162524065	0	T1	Placebo
BCGP-T1S091	26	21.671557034380193	0	T1	Placebo
BCGP-T1S091	26	15.718830665428621	0	T1	Placebo
BCGP-T1S091	26	37.75061969954761	0	T1	Placebo
BCGP-T1S091	26	33.21389965159058	0	T1	Placebo
BCGP-T1S091	26	52.89015371035076	0	T1	Placebo
BCGP-T1S091	26	57.52773319576747	0	T1	Placebo
BCGP-T1S091	26	39.30490535797028	0	T1	Placebo
BCGP-T1S091	26	54.132236890995394	0	T1	Placebo
BCGP-T1S091	26	35.75647571086448	0	T1	Placebo
BCGP-T1S091	26	33.34589122097407	0	T1	Placebo
BCGP-T1S091	26	63.032058085975684	0	T1	Placebo
BCGP-T1S091	26	19.159453091757335	0	T1	Placebo
BCGP-T1S091	26	46.26822795230535	0	T1	Placebo
BCGP-T1S091	26	51.34694503010708	0	T1	Placebo
BCGP-T1S091	26	24.96195726283898	0	T1	Placebo
BCGP-T1S091	26	32.54793802058717	0	T1	Placebo
BCGP-T1S091	26	23.53424165597922	0	T1	Placebo
BCGP-T1S091	26	52.80555778726608	0	T1	Placebo
BCGP-T1S091	26	29.206196452731458	0	T1	Placebo
BCGP-T1S091	26	55.20052411694055	0	T1	Placebo
BCGP-T1S091	26	33.89127697329265	0	T1	Placebo
BCGP-T1S091	26	29.942935426804524	0	T1	Placebo
BCGP-T1S091	26	32.15011297549709	0	T1	Placebo
BCGP-T1S091	26	30.807351073001623	0	T1	Placebo
BCGP-T1S091	26	40.406558907340894	0	T1	Placebo
BCGP-T1S091	26	22.47534088417319	0	T1	Placebo
BCGP-T1S091	26	49.657196346563886	0	T1	Placebo
BCGP-T1S091	26	24.737809523979745	0	T1	Placebo
BCGP-T1S091	26	34.72658802798287	0	T1	Placebo
BCGP-T1S091	26	25.029447892898784	0	T1	Placebo
BCGP-T1S091	26	13.340286854178206	0	T1	Placebo
BCGP-T1S091	26	58.02324503086806	0	T1	Placebo
BCGP-T1S091	26	42.76989982994009	0	T1	Placebo
BCGP-T1S091	26	41.90122141059107	0	T1	Placebo
BCGP-T1S091	26	6.539517113836467	0	T1	Placebo
BCGP-T1S091	26	48.0118585664769	0	T1	Placebo
BCGP-T1S091	26	28.232894354263006	0	T1	Placebo
BCGP-T1S091	26	40.752631664704765	0	T1	Placebo
BCGP-T1S091	26	51.856060666540245	0	T1	Placebo
BCGP-T1S091	26	31.708503405907944	0	T1	Placebo
BCGP-T1S091	26	40.65546923791918	0	T1	Placebo
BCGP-T1S091	26	42.61574286585466	0	T1	Placebo
BCGP-T1S091	26	31.79869981850647	0	T1	Placebo
BCGP-T1S091	26	37.65969625261478	0	T1	Placebo
BCGP-T1S068	22	29.874593632656246	1	T1	Placebo
BCGP-T1S068	22	57.614977595119086	1	T1	Placebo
BCGP-T1S068	22	16.68876496925944	1	T1	Placebo
BCGP-T1S068	22	37.35040951594038	1	T1	Placebo
BCGP-T1S068	22	50.32693825327875	1	T1	Placebo
BCGP-T1S068	22	40.24780218908539	1	T1	Placebo
BCGP-T1S068	22	24.366421587730766	1	T1	Placebo
BCGP-T1S068	22	32.11268867950364	1	T1	Placebo
BCGP-T1S068	22	52.911788283073	1	T1	Placebo
BCGP-T1S068	22	39.281177870467765	1	T1	Placebo
BCGP-T1S068	22	42.66583075383788	1	T1	Placebo
BCGP-T1S068	22	37.22982790101485	1	T1	Placebo
BCGP-T1S068	22	35.508467008720736	1	T1	Placebo
BCGP-T1S068	22	32.68854914796607	1	T1	Placebo
BCGP-T1S068	22	32.60999651297543	1	T1	Placebo
BCGP-T1S068	22	20.86787466444431	1	T1	Placebo
BCGP-T1S068	22	35.73425085812046	1	T1	Placebo
BCGP-T1S068	22	18.79101765254821	1	T1	Placebo
BCGP-T1S068	22	24.596372129652163	1	T1	Placebo
BCGP-T1S068	22	47.07918708646643	1	T1	Placebo
BCGP-T1S068	22	26.600000347286937	1	T1	Placebo
BCGP-T1S068	22	47.83476188845082	1	T1	Placebo
BCGP-T1S068	22	37.346226102509824	1	T1	Placebo
BCGP-T1S068	22	29.782149002895064	1	T1	Placebo
BCGP-T1S068	22	60.77376688494228	1	T1	Placebo
BCGP-T1S068	22	44.122817237664684	1	T1	Placebo
BCGP-T1S068	22	54.81471335105018	1	T1	Placebo
BCGP-T1S068	22	38.15498051158759	1	T1	Placebo
BCGP-T1S068	22	47.53308747272114	1	T1	Placebo
BCGP-T1S068	22	38.62433768726293	1	T1	Placebo
BCGP-T1S068	22	60.597394378001184	1	T1	Placebo
BCGP-T1S068	22	56.11550929409338	1	T1	Placebo
BCGP-T1S068	22	40.0771073773984	1	T1	Placebo
BCGP-T1S068	22	8.57645204963144	1	T1	Placebo
BCGP-T1S068	22	47.067076714146644	1	T1	Placebo
BCGP-T1S068	22	46.078372295277255	1	T1	Placebo
BCGP-T1S068	22	34.20703155176786	1	T1	Placebo
BCGP-T1S068	22	55.31521310295979	1	T1	Placebo
BCGP-T1S068	22	32.989260466511936	1	T1	Placebo
BCGP-T1S068	22	34.51449971230613	1	T1	Placebo
BCGP-T1S068	22	51.686881312742315	1	T1	Placebo
BCGP-T1S068	22	28.516218262117906	1	T1	Placebo
BCGP-T1S068	22	26.37433175757002	1	T1	Placebo
BCGP-T1S068	22	38.954583604257344	1	T1	Placebo
BCGP-T1S068	22	45.691809569761965	1	T1	Placebo
BCGP-T1S068	22	31.019688289421897	1	T1	Placebo
BCGP-T1S068	22	44.58697195760216	1	T1	Placebo
BCGP-T1S068	22	52.06621449551723	1	T1	Placebo
BCGP-T1S068	22	44.31653611337689	1	T1	Placebo
BCGP-T1S068	22	29.242680853720078	1	T1	Placebo
BCGP-T1S068	22	44.796001030574025	1	T1	Placebo
BCGP-T1S068	22	33.056285451279486	1	T1	Placebo
BCGP-T1S068	22	38.20802668189448	1	T1	Placebo
BCGP-T1S068	22	39.89200609480289	1	T1	Placebo
BCGP-T1S068	22	58.66348279994506	1	T1	Placebo
BCGP-T1S068	22	26.71744003580828	1	T1	Placebo
BCGP-T1S068	22	44.740236653496176	1	T1	Placebo
BCGP-T1S068	22	38.51247994280985	1	T1	Placebo
BCGP-T1S068	22	46.34283532423364	1	T1	Placebo
BCGP-T1S068	22	27.44460166461476	1	T1	Placebo
BCGP-T1S068	22	29.92026613131908	1	T1	Placebo
BCGP-T1S068	22	49.31189792068924	1	T1	Placebo
BCGP-T1S068	22	34.071042826422726	1	T1	Placebo
BCGP-T1S068	22	25.84638064737992	1	T1	Placebo
BCGP-T1S068	22	41.484624340285144	1	T1	Placebo
BCGP-T1S068	22	26.48019795521887	1	T1	Placebo
BCGP-T1S068	22	36.02591769078889	1	T1	Placebo
BCGP-T1S068	22	49.465349823199645	1	T1	Placebo
BCGP-T1S068	22	32.521971603542	1	T1	Placebo
BCGP-T1S068	22	53.824927976387336	1	T1	Placebo
BCGP-T1S068	22	22.310091868828156	1	T1	Placebo
BCGP-T1S068	22	51.17071661063733	1	T1	Placebo
BCGP-T1S068	22	42.65053678221395	1	T1	Placebo
BCGP-T1S068	22	33.7539994351341	1	T1	Placebo
BCGP-T1S068	22	31.858996015524323	1	T1	Placebo
BCGP-T1S068	22	52.74400723782001	1	T1	Placebo
BCGP-T1S068	22	29.682156828920554	1	T1	Placebo
BCGP-T1S068	22	8.867501218078209	1	T1	Placebo
BCGP-T1S068	22	39.50998253911571	1	T1	Placebo
BCGP-T1S068	22	42.30516762786336	1	T1	Placebo
BCGP-T1S068	22	39.556992505299185	1	T1	Placebo
BCGP-T1S068	22	62.65137501331554	1	T1	Placebo
BCGP-T1S068	22	59.756714435188414	1	T1	Placebo
BCGP-T1S068	22	40.496419770721005	1	T1	Placebo
BCGP-T1S068	22	41.4394038746455	1	T1	Placebo
BCGP-T1S068	22	64.07967521506927	1	T1	Placebo
BCGP-T1S068	22	52.006580423412686	1	T1	Placebo
BCGP-T1S068	22	21.939217225983544	1	T1	Placebo
BCGP-T1S068	22	52.07834627074595	1	T1	Placebo
BCGP-T1S068	22	40.22695483273481	1	T1	Placebo
BCGP-T1S068	22	34.66673926844138	1	T1	Placebo
BCGP-T1S068	22	53.87346040067499	1	T1	Placebo
BCGP-T1S068	22	40.89708437827294	1	T1	Placebo
BCGP-T1S068	22	50.914431956435415	1	T1	Placebo
BCGP-T1S068	22	47.95826908572523	1	T1	Placebo
BCGP-T1S068	22	43.580919605532486	1	T1	Placebo
BCGP-T1S068	22	53.11627786573228	1	T1	Placebo
BCGP-T1S068	22	39.50811291768845	1	T1	Placebo
BCGP-T1S068	22	56.59082164086961	1	T1	Placebo
BCGP-T1S068	22	45.57431427791317	1	T1	Placebo
BCGP-T1S085	39	51.73449464541228	0	T1	Placebo
BCGP-T1S085	39	44.72910425060294	0	T1	Placebo
BCGP-T1S085	39	50.99517281405762	0	T1	Placebo
BCGP-T1S085	39	60.37769860909546	0	T1	Placebo
BCGP-T1S085	39	31.634666921255853	0	T1	Placebo
BCGP-T1S085	39	23.280580838327513	0	T1	Placebo
BCGP-T1S085	39	66.77397514848562	0	T1	Placebo
BCGP-T1S085	39	54.2842591035277	0	T1	Placebo
BCGP-T1S085	39	46.51810237067782	0	T1	Placebo
BCGP-T1S085	39	67.49417591098987	0	T1	Placebo
BCGP-T1S085	39	29.624470240853487	0	T1	Placebo
BCGP-T1S085	39	56.897492056168375	0	T1	Placebo
BCGP-T1S085	39	56.45963044536189	0	T1	Placebo
BCGP-T1S085	39	51.80564397536714	0	T1	Placebo
BCGP-T1S085	39	40.42053399514215	0	T1	Placebo
BCGP-T1S085	39	60.963135362161786	0	T1	Placebo
BCGP-T1S085	39	54.27032523497148	0	T1	Placebo
BCGP-T1S085	39	41.74646264085532	0	T1	Placebo
BCGP-T1S085	39	66.93328629934551	0	T1	Placebo
BCGP-T1S085	39	51.19222163975407	0	T1	Placebo
BCGP-T1S085	39	52.92426595995542	0	T1	Placebo
BCGP-T1S085	39	27.61141181641733	0	T1	Placebo
BCGP-T1S085	39	54.58369327982454	0	T1	Placebo
BCGP-T1S085	39	50.962862141786474	0	T1	Placebo
BCGP-T1S085	39	33.16183930905328	0	T1	Placebo
BCGP-T1S085	39	63.6117266489211	0	T1	Placebo
BCGP-T1S085	39	36.763333469339486	0	T1	Placebo
BCGP-T1S085	39	44.47487706466133	0	T1	Placebo
BCGP-T1S085	39	54.549489122206346	0	T1	Placebo
BCGP-T1S085	39	49.54657865681253	0	T1	Placebo
BCGP-T1S085	39	55.7696036700094	0	T1	Placebo
BCGP-T1S085	39	42.847912697666445	0	T1	Placebo
BCGP-T1S085	39	22.968470165764387	0	T1	Placebo
BCGP-T1S085	39	52.08002093668533	0	T1	Placebo
BCGP-T1S085	39	35.673223632713174	0	T1	Placebo
BCGP-T1S085	39	59.35913696652755	0	T1	Placebo
BCGP-T1S085	39	47.66530188472461	0	T1	Placebo
BCGP-T1S085	39	44.75462753647276	0	T1	Placebo
BCGP-T1S085	39	43.2957972632973	0	T1	Placebo
BCGP-T1S085	39	50.542841260445364	0	T1	Placebo
BCGP-T1S085	39	47.26682514943939	0	T1	Placebo
BCGP-T1S085	39	68.67455324986837	0	T1	Placebo
BCGP-T1S085	39	35.67033434171932	0	T1	Placebo
BCGP-T1S085	39	40.77706776149143	0	T1	Placebo
BCGP-T1S085	39	29.395271348961	0	T1	Placebo
BCGP-T1S085	39	39.32929764590073	0	T1	Placebo
BCGP-T1S085	39	63.42446635063809	0	T1	Placebo
BCGP-T1S085	39	49.193236686677864	0	T1	Placebo
BCGP-T1S085	39	44.39516037349942	0	T1	Placebo
BCGP-T1S085	39	58.46119954990716	0	T1	Placebo
BCGP-T1S085	39	53.812325972723755	0	T1	Placebo
BCGP-T1S085	39	58.600272003291494	0	T1	Placebo
BCGP-T1S085	39	40.828212562536805	0	T1	Placebo
BCGP-T1S085	39	52.9962069163544	0	T1	Placebo
BCGP-T1S085	39	53.934981722411436	0	T1	Placebo
BCGP-T1S085	39	56.07914415968129	0	T1	Placebo
BCGP-T1S085	39	53.641076936531576	0	T1	Placebo
BCGP-T1S085	39	42.11075440472181	0	T1	Placebo
BCGP-T1S085	39	57.316849837903995	0	T1	Placebo
BCGP-T1S085	39	34.70231667785849	0	T1	Placebo
BCGP-T1S085	39	48.15343745634301	0	T1	Placebo
BCGP-T1S085	39	57.457112384319984	0	T1	Placebo
BCGP-T1S085	39	33.60635453233477	0	T1	Placebo
BCGP-T1S085	39	48.59090516579467	0	T1	Placebo
BCGP-T1S085	39	52.3853303003767	0	T1	Placebo
BCGP-T1S085	39	40.565379300232394	0	T1	Placebo
BCGP-T1S085	39	54.2573878865883	0	T1	Placebo
BCGP-T1S085	39	52.00464395021294	0	T1	Placebo
BCGP-T1S085	39	51.93262042197167	0	T1	Placebo
BCGP-T1S085	39	44.322301993306425	0	T1	Placebo
BCGP-T1S085	39	52.69049611318719	0	T1	Placebo
BCGP-T1S085	39	19.90897474986522	0	T1	Placebo
BCGP-T1S085	39	46.60282816670883	0	T1	Placebo
BCGP-T1S085	39	54.67604561806127	0	T1	Placebo
BCGP-T1S085	39	40.268667937374296	0	T1	Placebo
BCGP-T1S085	39	57.230705605445905	0	T1	Placebo
BCGP-T1S085	39	45.947599027594634	0	T1	Placebo
BCGP-T1S085	39	47.73622340038166	0	T1	Placebo
BCGP-T1S085	39	54.797344352226894	0	T1	Placebo
BCGP-T1S085	39	41.87257964129386	0	T1	Placebo
BCGP-T1S085	39	44.323058843259766	0	T1	Placebo
BCGP-T1S085	39	29.91492306299917	0	T1	Placebo
BCGP-T1S085	39	64.59779691638505	0	T1	Placebo
BCGP-T1S085	39	44.53993422067817	0	T1	Placebo
BCGP-T1S085	39	42.19234638757493	0	T1	Placebo
BCGP-T1S085	39	34.09889889973697	0	T1	Placebo
BCGP-T1S085	39	48.228227987641354	0	T1	Placebo
BCGP-T1S085	39	41.35503544736416	0	T1	Placebo
BCGP-T1S085	39	49.360646993476735	0	T1	Placebo
BCGP-T1S085	39	51.441389397169225	0	T1	Placebo
BCGP-T1S085	39	54.738007350919446	0	T1	Placebo
BCGP-T1S085	39	48.390822930992115	0	T1	Placebo
BCGP-T1S085	39	46.90703076736159	0	T1	Placebo
BCGP-T1S085	39	48.957127778171404	0	T1	Placebo
BCGP-T1S085	39	33.121181224875095	0	T1	Placebo
BCGP-T1S085	39	37.87083931734184	0	T1	Placebo
BCGP-T1S085	39	56.06092743132643	0	T1	Placebo
BCGP-T1S085	39	53.128310750693196	0	T1	Placebo
BCGP-T1S085	39	36.08364086525857	0	T1	Placebo
BCGP-T1S085	39	51.554834605667736	0	T1	Placebo
BCGP-T1S016	22	39.024302351833725	1	T1	Placebo
BCGP-T1S016	22	48.238336091990746	1	T1	Placebo
BCGP-T1S016	22	36.464694201790444	1	T1	Placebo
BCGP-T1S016	22	57.16371467578027	1	T1	Placebo
BCGP-T1S016	22	38.532335321192704	1	T1	Placebo
BCGP-T1S016	22	43.486363241293695	1	T1	Placebo
BCGP-T1S016	22	35.82428346273026	1	T1	Placebo
BCGP-T1S016	22	47.789632194901266	1	T1	Placebo
BCGP-T1S016	22	57.95175991337145	1	T1	Placebo
BCGP-T1S016	22	33.38004463749751	1	T1	Placebo
BCGP-T1S016	22	30.543703039158068	1	T1	Placebo
BCGP-T1S016	22	40.849679866954865	1	T1	Placebo
BCGP-T1S016	22	49.25239100809669	1	T1	Placebo
BCGP-T1S016	22	30.163719517463758	1	T1	Placebo
BCGP-T1S016	22	41.98254635504865	1	T1	Placebo
BCGP-T1S016	22	37.49766149619512	1	T1	Placebo
BCGP-T1S016	22	37.38953035244289	1	T1	Placebo
BCGP-T1S016	22	19.991025930758006	1	T1	Placebo
BCGP-T1S016	22	40.78819438751952	1	T1	Placebo
BCGP-T1S016	22	40.046841043920764	1	T1	Placebo
BCGP-T1S016	22	38.58706870720823	1	T1	Placebo
BCGP-T1S016	22	48.56224818938529	1	T1	Placebo
BCGP-T1S016	22	41.039848616141335	1	T1	Placebo
BCGP-T1S016	22	33.26196059041516	1	T1	Placebo
BCGP-T1S016	22	43.08910180134398	1	T1	Placebo
BCGP-T1S016	22	51.93822807739807	1	T1	Placebo
BCGP-T1S016	22	14.516715566185322	1	T1	Placebo
BCGP-T1S016	22	59.09249489316833	1	T1	Placebo
BCGP-T1S016	22	29.582272665263538	1	T1	Placebo
BCGP-T1S016	22	40.487421454377184	1	T1	Placebo
BCGP-T1S016	22	26.158602249856305	1	T1	Placebo
BCGP-T1S016	22	24.241848411519552	1	T1	Placebo
BCGP-T1S016	22	25.425964138462682	1	T1	Placebo
BCGP-T1S016	22	34.23291790902124	1	T1	Placebo
BCGP-T1S016	22	20.808071478027298	1	T1	Placebo
BCGP-T1S016	22	35.6144903349815	1	T1	Placebo
BCGP-T1S016	22	33.704025631969934	1	T1	Placebo
BCGP-T1S016	22	41.86271706519536	1	T1	Placebo
BCGP-T1S016	22	45.52464714710891	1	T1	Placebo
BCGP-T1S016	22	43.74886430636545	1	T1	Placebo
BCGP-T1S016	22	41.75118121691817	1	T1	Placebo
BCGP-T1S016	22	39.60862326264492	1	T1	Placebo
BCGP-T1S016	22	21.64415469745246	1	T1	Placebo
BCGP-T1S016	22	49.69221858912568	1	T1	Placebo
BCGP-T1S016	22	63.927047812235806	1	T1	Placebo
BCGP-T1S016	22	32.88898758254865	1	T1	Placebo
BCGP-T1S016	22	46.00379062611215	1	T1	Placebo
BCGP-T1S016	22	55.69479942044993	1	T1	Placebo
BCGP-T1S016	22	42.05339586730438	1	T1	Placebo
BCGP-T1S016	22	54.04379067259397	1	T1	Placebo
BCGP-T1S016	22	37.30905886755078	1	T1	Placebo
BCGP-T1S016	22	41.73230396271365	1	T1	Placebo
BCGP-T1S016	22	22.991701552238375	1	T1	Placebo
BCGP-T1S016	22	62.55326051420638	1	T1	Placebo
BCGP-T1S016	22	41.36263802522371	1	T1	Placebo
BCGP-T1S016	22	29.293569462936876	1	T1	Placebo
BCGP-T1S016	22	34.91440461504123	1	T1	Placebo
BCGP-T1S016	22	72.10116143747565	1	T1	Placebo
BCGP-T1S016	22	32.17718960346901	1	T1	Placebo
BCGP-T1S016	22	62.77678028963346	1	T1	Placebo
BCGP-T1S016	22	40.48822946790212	1	T1	Placebo
BCGP-T1S016	22	35.04657030807675	1	T1	Placebo
BCGP-T1S016	22	54.04260338751937	1	T1	Placebo
BCGP-T1S016	22	15.680704583528646	1	T1	Placebo
BCGP-T1S016	22	41.81798266075205	1	T1	Placebo
BCGP-T1S016	22	43.17342353669027	1	T1	Placebo
BCGP-T1S016	22	39.250962784329076	1	T1	Placebo
BCGP-T1S016	22	21.671874100473772	1	T1	Placebo
BCGP-T1S016	22	44.65338943421035	1	T1	Placebo
BCGP-T1S016	22	39.756335775362714	1	T1	Placebo
BCGP-T1S016	22	36.83852245390632	1	T1	Placebo
BCGP-T1S016	22	32.431180986674434	1	T1	Placebo
BCGP-T1S016	22	28.686849131134583	1	T1	Placebo
BCGP-T1S016	22	43.97815320561414	1	T1	Placebo
BCGP-T1S016	22	31.46593540627317	1	T1	Placebo
BCGP-T1S016	22	50.450366619653146	1	T1	Placebo
BCGP-T1S016	22	28.273693824017236	1	T1	Placebo
BCGP-T1S016	22	31.96244992014361	1	T1	Placebo
BCGP-T1S016	22	44.835240831547665	1	T1	Placebo
BCGP-T1S016	22	21.821445850805425	1	T1	Placebo
BCGP-T1S016	22	34.39372906934743	1	T1	Placebo
BCGP-T1S016	22	61.628155535472	1	T1	Placebo
BCGP-T1S016	22	48.719693234314775	1	T1	Placebo
BCGP-T1S016	22	61.14720504985116	1	T1	Placebo
BCGP-T1S016	22	35.67283980021124	1	T1	Placebo
BCGP-T1S016	22	33.71026641673303	1	T1	Placebo
BCGP-T1S016	22	33.89968307772366	1	T1	Placebo
BCGP-T1S016	22	36.0519149005808	1	T1	Placebo
BCGP-T1S016	22	30.84610869949579	1	T1	Placebo
BCGP-T1S016	22	54.239330886526965	1	T1	Placebo
BCGP-T1S016	22	53.22494707579349	1	T1	Placebo
BCGP-T1S016	22	51.69700097732478	1	T1	Placebo
BCGP-T1S016	22	31.534198741437596	1	T1	Placebo
BCGP-T1S016	22	37.641007780311185	1	T1	Placebo
BCGP-T1S016	22	21.24936303144674	1	T1	Placebo
BCGP-T1S016	22	47.49081031679391	1	T1	Placebo
BCGP-T1S016	22	52.26731749495549	1	T1	Placebo
BCGP-T1S016	22	25.4214795938337	1	T1	Placebo
BCGP-T1S016	22	49.292056431730074	1	T1	Placebo
BCGP-T1S016	22	29.569840561306943	1	T1	Placebo
BCGP-T1S046	20	26.8407016931415	1	T1	Placebo
BCGP-T1S046	20	28.22658763811018	1	T1	Placebo
BCGP-T1S046	20	44.95542508804003	1	T1	Placebo
BCGP-T1S046	20	17.096780121009328	1	T1	Placebo
BCGP-T1S046	20	22.41431153410766	1	T1	Placebo
BCGP-T1S046	20	15.04126120796409	1	T1	Placebo
BCGP-T1S046	20	39.86056459708231	1	T1	Placebo
BCGP-T1S046	20	5.713270540077561	1	T1	Placebo
BCGP-T1S046	20	39.07345922669029	1	T1	Placebo
BCGP-T1S046	20	36.88039983566503	1	T1	Placebo
BCGP-T1S046	20	48.91646006475474	1	T1	Placebo
BCGP-T1S046	20	4.405785886154623	1	T1	Placebo
BCGP-T1S046	20	13.176630639416462	1	T1	Placebo
BCGP-T1S046	20	36.706156698700894	1	T1	Placebo
BCGP-T1S046	20	39.032210150212535	1	T1	Placebo
BCGP-T1S046	20	14.432372263401039	1	T1	Placebo
BCGP-T1S046	20	39.33566913665505	1	T1	Placebo
BCGP-T1S046	20	12.437335192932203	1	T1	Placebo
BCGP-T1S046	20	25.50624898859511	1	T1	Placebo
BCGP-T1S046	20	31.0811451824292	1	T1	Placebo
BCGP-T1S046	20	37.120244467889606	1	T1	Placebo
BCGP-T1S046	20	23.21258823703456	1	T1	Placebo
BCGP-T1S046	20	27.85389177024829	1	T1	Placebo
BCGP-T1S046	20	24.242801253802003	1	T1	Placebo
BCGP-T1S046	20	38.20500218502927	1	T1	Placebo
BCGP-T1S046	20	41.44121018506574	1	T1	Placebo
BCGP-T1S046	20	31.509399455628646	1	T1	Placebo
BCGP-T1S046	20	38.29457768470627	1	T1	Placebo
BCGP-T1S046	20	55.546645567084774	1	T1	Placebo
BCGP-T1S046	20	29.663316760897107	1	T1	Placebo
BCGP-T1S046	20	30.61567396369673	1	T1	Placebo
BCGP-T1S046	20	15.906837537967288	1	T1	Placebo
BCGP-T1S046	20	12.86222978557314	1	T1	Placebo
BCGP-T1S046	20	12.872901462679621	1	T1	Placebo
BCGP-T1S046	20	36.42455096447681	1	T1	Placebo
BCGP-T1S046	20	37.12698843850935	1	T1	Placebo
BCGP-T1S046	20	45.052974630244876	1	T1	Placebo
BCGP-T1S046	20	17.583136018069304	1	T1	Placebo
BCGP-T1S046	20	36.73766348418642	1	T1	Placebo
BCGP-T1S046	20	22.671650877374603	1	T1	Placebo
BCGP-T1S046	20	-6.799840668816767	1	T1	Placebo
BCGP-T1S046	20	24.202650534667526	1	T1	Placebo
BCGP-T1S046	20	43.614062317596975	1	T1	Placebo
BCGP-T1S046	20	9.982004115640898	1	T1	Placebo
BCGP-T1S046	20	24.83080625059989	1	T1	Placebo
BCGP-T1S046	20	27.90530426761284	1	T1	Placebo
BCGP-T1S046	20	15.593097831102849	1	T1	Placebo
BCGP-T1S046	20	20.384296530272945	1	T1	Placebo
BCGP-T1S046	20	48.41662124080526	1	T1	Placebo
BCGP-T1S046	20	42.62943128709752	1	T1	Placebo
BCGP-T1S046	20	24.10116002745533	1	T1	Placebo
BCGP-T1S046	20	30.362105956861118	1	T1	Placebo
BCGP-T1S046	20	25.32014192249764	1	T1	Placebo
BCGP-T1S046	20	30.226704382937562	1	T1	Placebo
BCGP-T1S046	20	30.472076318545238	1	T1	Placebo
BCGP-T1S046	20	38.152330739309164	1	T1	Placebo
BCGP-T1S046	20	31.014616643587406	1	T1	Placebo
BCGP-T1S046	20	37.60825403864609	1	T1	Placebo
BCGP-T1S046	20	29.050592950813577	1	T1	Placebo
BCGP-T1S046	20	25.65076185761509	1	T1	Placebo
BCGP-T1S046	20	21.126203254503444	1	T1	Placebo
BCGP-T1S046	20	29.15458309826354	1	T1	Placebo
BCGP-T1S046	20	25.173978100568625	1	T1	Placebo
BCGP-T1S046	20	29.745164824575607	1	T1	Placebo
BCGP-T1S046	20	47.51924536905358	1	T1	Placebo
BCGP-T1S046	20	28.355772936810222	1	T1	Placebo
BCGP-T1S046	20	25.546824478135445	1	T1	Placebo
BCGP-T1S046	20	38.189552122914264	1	T1	Placebo
BCGP-T1S046	20	34.49657125499966	1	T1	Placebo
BCGP-T1S046	20	50.761990021726945	1	T1	Placebo
BCGP-T1S046	20	41.698950534454454	1	T1	Placebo
BCGP-T1S046	20	33.48506841945545	1	T1	Placebo
BCGP-T1S046	20	9.95051857832689	1	T1	Placebo
BCGP-T1S046	20	35.83662590145154	1	T1	Placebo
BCGP-T1S046	20	21.626969169608785	1	T1	Placebo
BCGP-T1S046	20	38.06234851628198	1	T1	Placebo
BCGP-T1S046	20	36.213891454200734	1	T1	Placebo
BCGP-T1S046	20	6.761701459521525	1	T1	Placebo
BCGP-T1S046	20	15.031179142283335	1	T1	Placebo
BCGP-T1S046	20	38.5474326139256	1	T1	Placebo
BCGP-T1S046	20	24.756088760492016	1	T1	Placebo
BCGP-T1S046	20	36.39831150002057	1	T1	Placebo
BCGP-T1S046	20	25.940741515966995	1	T1	Placebo
BCGP-T1S046	20	22.958444803425508	1	T1	Placebo
BCGP-T1S046	20	20.11899981522129	1	T1	Placebo
BCGP-T1S046	20	16.09557166042653	1	T1	Placebo
BCGP-T1S046	20	27.56100380718602	1	T1	Placebo
BCGP-T1S046	20	30.078842806242402	1	T1	Placebo
BCGP-T1S046	20	20.376915412016608	1	T1	Placebo
BCGP-T1S046	20	35.932569730289515	1	T1	Placebo
BCGP-T1S046	20	43.644843085503425	1	T1	Placebo
BCGP-T1S046	20	26.91547630081743	1	T1	Placebo
BCGP-T1S046	20	19.42228643917432	1	T1	Placebo
BCGP-T1S046	20	39.29224158678588	1	T1	Placebo
BCGP-T1S046	20	35.41744066240094	1	T1	Placebo
BCGP-T1S046	20	33.08340251834522	1	T1	Placebo
BCGP-T1S046	20	12.927081356141324	1	T1	Placebo
BCGP-T1S046	20	32.45367872937796	1	T1	Placebo
BCGP-T1S046	20	22.343034799159096	1	T1	Placebo
BCGP-T1S046	20	13.888715348195632	1	T1	Placebo
BCGP-T1S066	27	17.86481606168451	1	T1	BMR
BCGP-T1S066	27	9.594322078242492	1	T1	BMR
BCGP-T1S066	27	30.218733538810053	1	T1	BMR
BCGP-T1S066	27	45.525798103448054	1	T1	BMR
BCGP-T1S066	27	15.803133066001116	1	T1	BMR
BCGP-T1S066	27	35.08891246675944	1	T1	BMR
BCGP-T1S066	27	41.81031922385176	1	T1	BMR
BCGP-T1S066	27	39.217799142010804	1	T1	BMR
BCGP-T1S066	27	17.35322131387339	1	T1	BMR
BCGP-T1S066	27	41.16464079425599	1	T1	BMR
BCGP-T1S066	27	39.55849897479291	1	T1	BMR
BCGP-T1S066	27	31.472347508974806	1	T1	BMR
BCGP-T1S066	27	34.40274307360047	1	T1	BMR
BCGP-T1S066	27	32.61831630334502	1	T1	BMR
BCGP-T1S066	27	24.758799578943865	1	T1	BMR
BCGP-T1S066	27	48.716727289393084	1	T1	BMR
BCGP-T1S066	27	56.09911537028488	1	T1	BMR
BCGP-T1S066	27	45.51899491132472	1	T1	BMR
BCGP-T1S066	27	39.100352169026664	1	T1	BMR
BCGP-T1S066	27	34.66145284742551	1	T1	BMR
BCGP-T1S066	27	17.103624567422226	1	T1	BMR
BCGP-T1S066	27	43.81469572295513	1	T1	BMR
BCGP-T1S066	27	25.300004822190985	1	T1	BMR
BCGP-T1S066	27	39.84257646867601	1	T1	BMR
BCGP-T1S066	27	18.533085311268295	1	T1	BMR
BCGP-T1S066	27	38.127571681160866	1	T1	BMR
BCGP-T1S066	27	26.569774207276836	1	T1	BMR
BCGP-T1S066	27	53.54334412599172	1	T1	BMR
BCGP-T1S066	27	52.81915092401939	1	T1	BMR
BCGP-T1S066	27	32.5385595960477	1	T1	BMR
BCGP-T1S066	27	57.140358777003	1	T1	BMR
BCGP-T1S066	27	43.9189158908974	1	T1	BMR
BCGP-T1S066	27	37.780685470253964	1	T1	BMR
BCGP-T1S066	27	35.021300366001476	1	T1	BMR
BCGP-T1S066	27	25.977881593127417	1	T1	BMR
BCGP-T1S066	27	39.30041826613914	1	T1	BMR
BCGP-T1S066	27	43.060995605832154	1	T1	BMR
BCGP-T1S066	27	48.42837800691819	1	T1	BMR
BCGP-T1S066	27	36.83524305518176	1	T1	BMR
BCGP-T1S066	27	29.677601212379304	1	T1	BMR
BCGP-T1S066	27	34.983386275570425	1	T1	BMR
BCGP-T1S066	27	48.33347687145848	1	T1	BMR
BCGP-T1S066	27	47.902966297366774	1	T1	BMR
BCGP-T1S066	27	52.59567794073572	1	T1	BMR
BCGP-T1S066	27	15.222937059997319	1	T1	BMR
BCGP-T1S066	27	35.679245386323394	1	T1	BMR
BCGP-T1S066	27	38.58448468387879	1	T1	BMR
BCGP-T1S066	27	38.59079591835766	1	T1	BMR
BCGP-T1S066	27	46.98850595114077	1	T1	BMR
BCGP-T1S066	27	50.396679315844274	1	T1	BMR
BCGP-T1S066	27	37.30938502793568	1	T1	BMR
BCGP-T1S066	27	42.293947373172465	1	T1	BMR
BCGP-T1S066	27	35.12382134478211	1	T1	BMR
BCGP-T1S066	27	45.734241428460194	1	T1	BMR
BCGP-T1S066	27	23.459271980115535	1	T1	BMR
BCGP-T1S066	27	38.070737670179476	1	T1	BMR
BCGP-T1S066	27	37.5845064992719	1	T1	BMR
BCGP-T1S066	27	31.382899400406544	1	T1	BMR
BCGP-T1S066	27	70.91656655266375	1	T1	BMR
BCGP-T1S066	27	26.711711361917544	1	T1	BMR
BCGP-T1S066	27	21.5798957788533	1	T1	BMR
BCGP-T1S066	27	35.8192907771553	1	T1	BMR
BCGP-T1S066	27	18.61402996628331	1	T1	BMR
BCGP-T1S066	27	1.3437484140549603	1	T1	BMR
BCGP-T1S066	27	35.685338872661355	1	T1	BMR
BCGP-T1S066	27	13.3765350989213	1	T1	BMR
BCGP-T1S066	27	56.59275838713179	1	T1	BMR
BCGP-T1S066	27	29.087502851558266	1	T1	BMR
BCGP-T1S066	27	37.43730955396984	1	T1	BMR
BCGP-T1S066	27	42.21359770726766	1	T1	BMR
BCGP-T1S066	27	52.14825515970483	1	T1	BMR
BCGP-T1S066	27	29.98923832781453	1	T1	BMR
BCGP-T1S066	27	26.619779043375402	1	T1	BMR
BCGP-T1S066	27	32.851974397115804	1	T1	BMR
BCGP-T1S066	27	42.763355507180464	1	T1	BMR
BCGP-T1S066	27	26.120654056095393	1	T1	BMR
BCGP-T1S066	27	21.155831235306568	1	T1	BMR
BCGP-T1S066	27	55.143029935440765	1	T1	BMR
BCGP-T1S066	27	43.43825737551781	1	T1	BMR
BCGP-T1S066	27	33.49791179373828	1	T1	BMR
BCGP-T1S066	27	21.627289591429676	1	T1	BMR
BCGP-T1S066	27	41.201070263474335	1	T1	BMR
BCGP-T1S066	27	41.1425223757622	1	T1	BMR
BCGP-T1S066	27	48.9166290670937	1	T1	BMR
BCGP-T1S066	27	26.286202649563545	1	T1	BMR
BCGP-T1S066	27	22.701945702333	1	T1	BMR
BCGP-T1S066	27	29.0129746107717	1	T1	BMR
BCGP-T1S066	27	25.57601246740845	1	T1	BMR
BCGP-T1S066	27	44.81232983827985	1	T1	BMR
BCGP-T1S066	27	6.24976989119919	1	T1	BMR
BCGP-T1S066	27	31.36443700480741	1	T1	BMR
BCGP-T1S066	27	19.776333811909197	1	T1	BMR
BCGP-T1S066	27	41.486062101460476	1	T1	BMR
BCGP-T1S066	27	31.839843877819973	1	T1	BMR
BCGP-T1S066	27	5.6472232841404155	1	T1	BMR
BCGP-T1S066	27	25.9984053631187	1	T1	BMR
BCGP-T1S066	27	32.59270048938365	1	T1	BMR
BCGP-T1S066	27	33.083125814456885	1	T1	BMR
BCGP-T1S066	27	40.70143743411024	1	T1	BMR
BCGP-T1S066	27	35.1555101573565	1	T1	BMR
BCGP-T1S106	22	28.44695384869816	0	T1	BMR
BCGP-T1S106	22	35.871798674142475	0	T1	BMR
BCGP-T1S106	22	17.301928787671056	0	T1	BMR
BCGP-T1S106	22	37.974799006807864	0	T1	BMR
BCGP-T1S106	22	40.37088526468585	0	T1	BMR
BCGP-T1S106	22	33.35981528603613	0	T1	BMR
BCGP-T1S106	22	57.53215698286123	0	T1	BMR
BCGP-T1S106	22	30.89702741959133	0	T1	BMR
BCGP-T1S106	22	47.284826458833834	0	T1	BMR
BCGP-T1S106	22	37.350330148670544	0	T1	BMR
BCGP-T1S106	22	30.465884410905375	0	T1	BMR
BCGP-T1S106	22	39.61204316203772	0	T1	BMR
BCGP-T1S106	22	36.41432665268211	0	T1	BMR
BCGP-T1S106	22	43.19152766194757	0	T1	BMR
BCGP-T1S106	22	56.42864586192345	0	T1	BMR
BCGP-T1S106	22	36.13675166356864	0	T1	BMR
BCGP-T1S106	22	27.503522362125366	0	T1	BMR
BCGP-T1S106	22	27.516156847361113	0	T1	BMR
BCGP-T1S106	22	32.3321258130387	0	T1	BMR
BCGP-T1S106	22	35.486930032071996	0	T1	BMR
BCGP-T1S106	22	40.75300196486399	0	T1	BMR
BCGP-T1S106	22	35.735585328494835	0	T1	BMR
BCGP-T1S106	22	44.05834382657467	0	T1	BMR
BCGP-T1S106	22	33.39899604075535	0	T1	BMR
BCGP-T1S106	22	31.610601071381005	0	T1	BMR
BCGP-T1S106	22	22.886494201259097	0	T1	BMR
BCGP-T1S106	22	17.46480513130167	0	T1	BMR
BCGP-T1S106	22	34.48558040436903	0	T1	BMR
BCGP-T1S106	22	38.99640422720505	0	T1	BMR
BCGP-T1S106	22	38.94026728382734	0	T1	BMR
BCGP-T1S106	22	45.87799490421293	0	T1	BMR
BCGP-T1S106	22	26.636276079274	0	T1	BMR
BCGP-T1S106	22	34.74955685109764	0	T1	BMR
BCGP-T1S106	22	32.172422035374026	0	T1	BMR
BCGP-T1S106	22	43.79104831677737	0	T1	BMR
BCGP-T1S106	22	5.941332158868228	0	T1	BMR
BCGP-T1S106	22	51.58167301271172	0	T1	BMR
BCGP-T1S106	22	45.177376660847465	0	T1	BMR
BCGP-T1S106	22	40.25087847510429	0	T1	BMR
BCGP-T1S106	22	42.03300610425995	0	T1	BMR
BCGP-T1S106	22	27.559304912525803	0	T1	BMR
BCGP-T1S106	22	41.83976257487637	0	T1	BMR
BCGP-T1S106	22	36.70860859148103	0	T1	BMR
BCGP-T1S106	22	46.47395879606844	0	T1	BMR
BCGP-T1S106	22	29.79548612835697	0	T1	BMR
BCGP-T1S106	22	22.735696441164055	0	T1	BMR
BCGP-T1S106	22	43.21699145403043	0	T1	BMR
BCGP-T1S106	22	27.24310241106944	0	T1	BMR
BCGP-T1S106	22	30.990776503891258	0	T1	BMR
BCGP-T1S106	22	40.876941991645374	0	T1	BMR
BCGP-T1S106	22	29.13247680482727	0	T1	BMR
BCGP-T1S106	22	33.12664670948191	0	T1	BMR
BCGP-T1S106	22	36.96891846862239	0	T1	BMR
BCGP-T1S106	22	38.566297798569835	0	T1	BMR
BCGP-T1S106	22	30.74303960120268	0	T1	BMR
BCGP-T1S106	22	48.03408590996513	0	T1	BMR
BCGP-T1S106	22	8.392484810636034	0	T1	BMR
BCGP-T1S106	22	52.355642220871005	0	T1	BMR
BCGP-T1S106	22	50.39843686200155	0	T1	BMR
BCGP-T1S106	22	34.44130930794633	0	T1	BMR
BCGP-T1S106	22	27.368240306071854	0	T1	BMR
BCGP-T1S106	22	41.254301125983375	0	T1	BMR
BCGP-T1S106	22	58.853105991427874	0	T1	BMR
BCGP-T1S106	22	34.10519576971578	0	T1	BMR
BCGP-T1S106	22	22.20245313389109	0	T1	BMR
BCGP-T1S106	22	40.32609033858231	0	T1	BMR
BCGP-T1S106	22	42.53682339601492	0	T1	BMR
BCGP-T1S106	22	24.009844786288458	0	T1	BMR
BCGP-T1S106	22	41.8642464348671	0	T1	BMR
BCGP-T1S106	22	38.31145122440901	0	T1	BMR
BCGP-T1S106	22	2.79258918209447	0	T1	BMR
BCGP-T1S106	22	62.222901190989894	0	T1	BMR
BCGP-T1S106	22	43.166835568763496	0	T1	BMR
BCGP-T1S106	22	36.12107709931463	0	T1	BMR
BCGP-T1S106	22	37.16123813570966	0	T1	BMR
BCGP-T1S106	22	50.43015085251329	0	T1	BMR
BCGP-T1S106	22	49.98552428154519	0	T1	BMR
BCGP-T1S106	22	35.88002045127824	0	T1	BMR
BCGP-T1S106	22	25.338083436791536	0	T1	BMR
BCGP-T1S106	22	59.64400021531953	0	T1	BMR
BCGP-T1S106	22	26.44583883891623	0	T1	BMR
BCGP-T1S106	22	37.140916581068446	0	T1	BMR
BCGP-T1S106	22	52.699900250581194	0	T1	BMR
BCGP-T1S106	22	25.178748870920657	0	T1	BMR
BCGP-T1S106	22	24.579579260702793	0	T1	BMR
BCGP-T1S106	22	32.99039747923295	0	T1	BMR
BCGP-T1S106	22	39.72333984615378	0	T1	BMR
BCGP-T1S106	22	41.66775721021621	0	T1	BMR
BCGP-T1S106	22	41.53772670559054	0	T1	BMR
BCGP-T1S106	22	41.22776911497262	0	T1	BMR
BCGP-T1S106	22	46.29515895626082	0	T1	BMR
BCGP-T1S106	22	52.63344852228917	0	T1	BMR
BCGP-T1S106	22	27.72879320255376	0	T1	BMR
BCGP-T1S106	22	55.48698238468488	0	T1	BMR
BCGP-T1S106	22	37.905736495249975	0	T1	BMR
BCGP-T1S106	22	36.31657363584887	0	T1	BMR
BCGP-T1S106	22	31.106754920029807	0	T1	BMR
BCGP-T1S106	22	39.79977185921995	0	T1	BMR
BCGP-T1S106	22	35.999326655354146	0	T1	BMR
BCGP-T1S106	22	46.23355532902273	0	T1	BMR
BCGP-T1S067	26	31.250723771062002	1	T1	BMR
BCGP-T1S067	26	23.24051217678688	1	T1	BMR
BCGP-T1S067	26	39.16477598837599	1	T1	BMR
BCGP-T1S067	26	60.00599864045308	1	T1	BMR
BCGP-T1S067	26	37.47972594290673	1	T1	BMR
BCGP-T1S067	26	50.985596437283434	1	T1	BMR
BCGP-T1S067	26	28.768401811752756	1	T1	BMR
BCGP-T1S067	26	32.72327416550032	1	T1	BMR
BCGP-T1S067	26	42.307922267900295	1	T1	BMR
BCGP-T1S067	26	48.35445949746511	1	T1	BMR
BCGP-T1S067	26	48.60483957798913	1	T1	BMR
BCGP-T1S067	26	42.24820009776015	1	T1	BMR
BCGP-T1S067	26	49.71544051600058	1	T1	BMR
BCGP-T1S067	26	57.957907411764516	1	T1	BMR
BCGP-T1S067	26	39.0334910558418	1	T1	BMR
BCGP-T1S067	26	15.384540571137833	1	T1	BMR
BCGP-T1S067	26	25.168287256812842	1	T1	BMR
BCGP-T1S067	26	39.195865900649686	1	T1	BMR
BCGP-T1S067	26	56.16351057791256	1	T1	BMR
BCGP-T1S067	26	25.63281811153504	1	T1	BMR
BCGP-T1S067	26	33.789433373278996	1	T1	BMR
BCGP-T1S067	26	35.05151475258541	1	T1	BMR
BCGP-T1S067	26	45.961056787012616	1	T1	BMR
BCGP-T1S067	26	37.149459838288955	1	T1	BMR
BCGP-T1S067	26	32.61998826054248	1	T1	BMR
BCGP-T1S067	26	23.755074806092658	1	T1	BMR
BCGP-T1S067	26	35.49057295258848	1	T1	BMR
BCGP-T1S067	26	25.7181562350863	1	T1	BMR
BCGP-T1S067	26	52.75394236691287	1	T1	BMR
BCGP-T1S067	26	35.703319842737365	1	T1	BMR
BCGP-T1S067	26	59.27367570024575	1	T1	BMR
BCGP-T1S067	26	23.842829435339823	1	T1	BMR
BCGP-T1S067	26	62.06746079227346	1	T1	BMR
BCGP-T1S067	26	42.51080482261434	1	T1	BMR
BCGP-T1S067	26	25.227853465087925	1	T1	BMR
BCGP-T1S067	26	57.27955419480723	1	T1	BMR
BCGP-T1S067	26	43.97596120056195	1	T1	BMR
BCGP-T1S067	26	68.74057657040365	1	T1	BMR
BCGP-T1S067	26	21.075756097771905	1	T1	BMR
BCGP-T1S067	26	49.69091701397833	1	T1	BMR
BCGP-T1S067	26	31.903320619458952	1	T1	BMR
BCGP-T1S067	26	49.55151524062653	1	T1	BMR
BCGP-T1S067	26	67.23359832428798	1	T1	BMR
BCGP-T1S067	26	47.88574425381148	1	T1	BMR
BCGP-T1S067	26	55.37852516793815	1	T1	BMR
BCGP-T1S067	26	43.34353625827571	1	T1	BMR
BCGP-T1S067	26	32.86985523955084	1	T1	BMR
BCGP-T1S067	26	33.52613822592957	1	T1	BMR
BCGP-T1S067	26	29.20082169991358	1	T1	BMR
BCGP-T1S067	26	31.44801615041536	1	T1	BMR
BCGP-T1S067	26	48.15393137940109	1	T1	BMR
BCGP-T1S067	26	40.9414109485015	1	T1	BMR
BCGP-T1S067	26	50.757331094082375	1	T1	BMR
BCGP-T1S067	26	53.83936878601962	1	T1	BMR
BCGP-T1S067	26	23.900695518312798	1	T1	BMR
BCGP-T1S067	26	33.926547887258565	1	T1	BMR
BCGP-T1S067	26	17.354418605602852	1	T1	BMR
BCGP-T1S067	26	27.299778368579233	1	T1	BMR
BCGP-T1S067	26	16.986576433052914	1	T1	BMR
BCGP-T1S067	26	18.254544742921283	1	T1	BMR
BCGP-T1S067	26	36.75300289402124	1	T1	BMR
BCGP-T1S067	26	54.0650209383696	1	T1	BMR
BCGP-T1S067	26	39.84259237506513	1	T1	BMR
BCGP-T1S067	26	37.735952560002865	1	T1	BMR
BCGP-T1S067	26	35.16546718094303	1	T1	BMR
BCGP-T1S067	26	54.9217660898758	1	T1	BMR
BCGP-T1S067	26	50.02898599812254	1	T1	BMR
BCGP-T1S067	26	42.69916301210664	1	T1	BMR
BCGP-T1S067	26	4.745504487435432	1	T1	BMR
BCGP-T1S067	26	25.802797131802738	1	T1	BMR
BCGP-T1S067	26	48.83602226799456	1	T1	BMR
BCGP-T1S067	26	37.36336313092655	1	T1	BMR
BCGP-T1S067	26	22.682212204877448	1	T1	BMR
BCGP-T1S067	26	25.524484867571672	1	T1	BMR
BCGP-T1S067	26	37.18811337980549	1	T1	BMR
BCGP-T1S067	26	59.297047724752616	1	T1	BMR
BCGP-T1S067	26	9.748929407915247	1	T1	BMR
BCGP-T1S067	26	33.809745761556584	1	T1	BMR
BCGP-T1S067	26	38.80685306266256	1	T1	BMR
BCGP-T1S067	26	43.34252894027327	1	T1	BMR
BCGP-T1S067	26	39.85422333704185	1	T1	BMR
BCGP-T1S067	26	33.07579681956674	1	T1	BMR
BCGP-T1S067	26	45.209931004813406	1	T1	BMR
BCGP-T1S067	26	34.71393264226388	1	T1	BMR
BCGP-T1S067	26	41.31495317827097	1	T1	BMR
BCGP-T1S067	26	37.13239646122549	1	T1	BMR
BCGP-T1S067	26	24.955694374564338	1	T1	BMR
BCGP-T1S067	26	29.559325313697244	1	T1	BMR
BCGP-T1S067	26	50.511258062664	1	T1	BMR
BCGP-T1S067	26	26.999073177380847	1	T1	BMR
BCGP-T1S067	26	37.5261670126254	1	T1	BMR
BCGP-T1S067	26	47.433294482652606	1	T1	BMR
BCGP-T1S067	26	30.305865873539204	1	T1	BMR
BCGP-T1S067	26	48.533476817800285	1	T1	BMR
BCGP-T1S067	26	23.934976861198837	1	T1	BMR
BCGP-T1S067	26	42.95715693255602	1	T1	BMR
BCGP-T1S067	26	53.69808347000713	1	T1	BMR
BCGP-T1S067	26	44.49632909950347	1	T1	BMR
BCGP-T1S067	26	39.64762015856966	1	T1	BMR
BCGP-T1S067	26	39.94222966658251	1	T1	BMR
BCGP-T1S047	25	45.23919101914859	0	T1	BMR
BCGP-T1S047	25	43.95004616049168	0	T1	BMR
BCGP-T1S047	25	30.76215958380751	0	T1	BMR
BCGP-T1S047	25	36.12092916049946	0	T1	BMR
BCGP-T1S047	25	34.993436752094816	0	T1	BMR
BCGP-T1S047	25	45.15987382364062	0	T1	BMR
BCGP-T1S047	25	50.53463056042277	0	T1	BMR
BCGP-T1S047	25	47.345511480215634	0	T1	BMR
BCGP-T1S047	25	46.115808569952556	0	T1	BMR
BCGP-T1S047	25	47.086776508079495	0	T1	BMR
BCGP-T1S047	25	49.00885175820049	0	T1	BMR
BCGP-T1S047	25	39.50699092887524	0	T1	BMR
BCGP-T1S047	25	34.34402642999084	0	T1	BMR
BCGP-T1S047	25	41.247291840349654	0	T1	BMR
BCGP-T1S047	25	24.826656312555762	0	T1	BMR
BCGP-T1S047	25	20.03981865805875	0	T1	BMR
BCGP-T1S047	25	53.30378292436432	0	T1	BMR
BCGP-T1S047	25	37.92205443316617	0	T1	BMR
BCGP-T1S047	25	43.07512531307151	0	T1	BMR
BCGP-T1S047	25	53.18996301912814	0	T1	BMR
BCGP-T1S047	25	60.40590737794045	0	T1	BMR
BCGP-T1S047	25	22.767537664210572	0	T1	BMR
BCGP-T1S047	25	28.468265742872948	0	T1	BMR
BCGP-T1S047	25	50.15839565769838	0	T1	BMR
BCGP-T1S047	25	62.13586181553989	0	T1	BMR
BCGP-T1S047	25	25.445213004404128	0	T1	BMR
BCGP-T1S047	25	66.13005086378963	0	T1	BMR
BCGP-T1S047	25	38.46960976854169	0	T1	BMR
BCGP-T1S047	25	41.7964500352834	0	T1	BMR
BCGP-T1S047	25	45.22256792382669	0	T1	BMR
BCGP-T1S047	25	37.0609767345511	0	T1	BMR
BCGP-T1S047	25	46.24264735451318	0	T1	BMR
BCGP-T1S047	25	52.029071660108215	0	T1	BMR
BCGP-T1S047	25	25.388634117768714	0	T1	BMR
BCGP-T1S047	25	58.083197515040396	0	T1	BMR
BCGP-T1S047	25	36.55940387165026	0	T1	BMR
BCGP-T1S047	25	30.73662810420699	0	T1	BMR
BCGP-T1S047	25	35.28197747253161	0	T1	BMR
BCGP-T1S047	25	47.385080982345684	0	T1	BMR
BCGP-T1S047	25	53.51946587073129	0	T1	BMR
BCGP-T1S047	25	47.327937414289075	0	T1	BMR
BCGP-T1S047	25	45.35388258356948	0	T1	BMR
BCGP-T1S047	25	53.647899255573094	0	T1	BMR
BCGP-T1S047	25	36.825728194758376	0	T1	BMR
BCGP-T1S047	25	44.247891722285104	0	T1	BMR
BCGP-T1S047	25	28.25929520637574	0	T1	BMR
BCGP-T1S047	25	39.67771633846073	0	T1	BMR
BCGP-T1S047	25	39.70923779571022	0	T1	BMR
BCGP-T1S047	25	10.470857209705313	0	T1	BMR
BCGP-T1S047	25	52.83865790787389	0	T1	BMR
BCGP-T1S047	25	15.468172831629836	0	T1	BMR
BCGP-T1S047	25	29.99744671158199	0	T1	BMR
BCGP-T1S047	25	37.565429900013044	0	T1	BMR
BCGP-T1S047	25	37.410786321921734	0	T1	BMR
BCGP-T1S047	25	43.393473198517825	0	T1	BMR
BCGP-T1S047	25	40.51557999063058	0	T1	BMR
BCGP-T1S047	25	56.79286702091936	0	T1	BMR
BCGP-T1S047	25	49.587339361607086	0	T1	BMR
BCGP-T1S047	25	44.078158294108796	0	T1	BMR
BCGP-T1S047	25	18.10213790841155	0	T1	BMR
BCGP-T1S047	25	30.638121586055203	0	T1	BMR
BCGP-T1S047	25	24.756824740174288	0	T1	BMR
BCGP-T1S047	25	37.46315036663178	0	T1	BMR
BCGP-T1S047	25	40.79396671152706	0	T1	BMR
BCGP-T1S047	25	39.6794763186505	0	T1	BMR
BCGP-T1S047	25	44.21470580177843	0	T1	BMR
BCGP-T1S047	25	26.101872518313254	0	T1	BMR
BCGP-T1S047	25	24.967204788990042	0	T1	BMR
BCGP-T1S047	25	28.38100461760259	0	T1	BMR
BCGP-T1S047	25	40.83486504488148	0	T1	BMR
BCGP-T1S047	25	54.95996075708397	0	T1	BMR
BCGP-T1S047	25	36.80165531278802	0	T1	BMR
BCGP-T1S047	25	25.751165715928614	0	T1	BMR
BCGP-T1S047	25	40.70853401445087	0	T1	BMR
BCGP-T1S047	25	32.86928383444777	0	T1	BMR
BCGP-T1S047	25	19.463254879932016	0	T1	BMR
BCGP-T1S047	25	36.40722135613015	0	T1	BMR
BCGP-T1S047	25	43.27239431061109	0	T1	BMR
BCGP-T1S047	25	26.84375885312941	0	T1	BMR
BCGP-T1S047	25	46.25090424483823	0	T1	BMR
BCGP-T1S047	25	35.23462550471835	0	T1	BMR
BCGP-T1S047	25	46.31482687064078	0	T1	BMR
BCGP-T1S047	25	31.40291286016237	0	T1	BMR
BCGP-T1S047	25	41.44541542297032	0	T1	BMR
BCGP-T1S047	25	25.706372203687117	0	T1	BMR
BCGP-T1S047	25	39.68063480741829	0	T1	BMR
BCGP-T1S047	25	54.72369026893748	0	T1	BMR
BCGP-T1S047	25	41.08222832933537	0	T1	BMR
BCGP-T1S047	25	30.789687326203204	0	T1	BMR
BCGP-T1S047	25	42.254823814936515	0	T1	BMR
BCGP-T1S047	25	30.806309464266107	0	T1	BMR
BCGP-T1S047	25	48.5431507027721	0	T1	BMR
BCGP-T1S047	25	35.209982545642404	0	T1	BMR
BCGP-T1S047	25	32.866470233530364	0	T1	BMR
BCGP-T1S047	25	26.12688931946627	0	T1	BMR
BCGP-T1S047	25	29.348924873303464	0	T1	BMR
BCGP-T1S047	25	40.75295600174338	0	T1	BMR
BCGP-T1S047	25	38.99343579236095	0	T1	BMR
BCGP-T1S047	25	40.929190078760726	0	T1	BMR
BCGP-T1S047	25	41.57021219327461	0	T1	BMR
BCGP-T1S061	21	20.796321917270244	0	T1	BMR
BCGP-T1S061	21	32.225037877475685	0	T1	BMR
BCGP-T1S061	21	27.52875942215373	0	T1	BMR
BCGP-T1S061	21	24.596357752758564	0	T1	BMR
BCGP-T1S061	21	25.030697938990553	0	T1	BMR
BCGP-T1S061	21	33.54400646904577	0	T1	BMR
BCGP-T1S061	21	36.1282889485061	0	T1	BMR
BCGP-T1S061	21	33.02452195799277	0	T1	BMR
BCGP-T1S061	21	20.781493412605833	0	T1	BMR
BCGP-T1S061	21	15.950633214523025	0	T1	BMR
BCGP-T1S061	21	8.870778945300081	0	T1	BMR
BCGP-T1S061	21	38.781655850341124	0	T1	BMR
BCGP-T1S061	21	25.95395001247791	0	T1	BMR
BCGP-T1S061	21	24.123854699407833	0	T1	BMR
BCGP-T1S061	21	24.87357224415797	0	T1	BMR
BCGP-T1S061	21	30.69983294143561	0	T1	BMR
BCGP-T1S061	21	51.13659064909069	0	T1	BMR
BCGP-T1S061	21	24.411544697780958	0	T1	BMR
BCGP-T1S061	21	40.03333280648227	0	T1	BMR
BCGP-T1S061	21	-1.560203272704465	0	T1	BMR
BCGP-T1S061	21	24.20849572876861	0	T1	BMR
BCGP-T1S061	21	18.75518493440038	0	T1	BMR
BCGP-T1S061	21	28.8934967148919	0	T1	BMR
BCGP-T1S061	21	27.019117378822433	0	T1	BMR
BCGP-T1S061	21	31.13578479041847	0	T1	BMR
BCGP-T1S061	21	4.276762403296681	0	T1	BMR
BCGP-T1S061	21	31.076970854776377	0	T1	BMR
BCGP-T1S061	21	36.56557682191386	0	T1	BMR
BCGP-T1S061	21	33.5208263345688	0	T1	BMR
BCGP-T1S061	21	47.38958077756007	0	T1	BMR
BCGP-T1S061	21	13.735572377925914	0	T1	BMR
BCGP-T1S061	21	29.31820028315543	0	T1	BMR
BCGP-T1S061	21	35.058751953515134	0	T1	BMR
BCGP-T1S061	21	19.00106305387333	0	T1	BMR
BCGP-T1S061	21	14.073356021202454	0	T1	BMR
BCGP-T1S061	21	42.284848773737146	0	T1	BMR
BCGP-T1S061	21	25.351235734243808	0	T1	BMR
BCGP-T1S061	21	25.82799329548206	0	T1	BMR
BCGP-T1S061	21	2.591887459489941	0	T1	BMR
BCGP-T1S061	21	31.24424694162919	0	T1	BMR
BCGP-T1S061	21	43.73745708888656	0	T1	BMR
BCGP-T1S061	21	35.209997578948105	0	T1	BMR
BCGP-T1S061	21	28.367451714988224	0	T1	BMR
BCGP-T1S061	21	36.68263439266813	0	T1	BMR
BCGP-T1S061	21	61.18527415201692	0	T1	BMR
BCGP-T1S061	21	30.236882835948453	0	T1	BMR
BCGP-T1S061	21	49.26498032558298	0	T1	BMR
BCGP-T1S061	21	27.128514353022773	0	T1	BMR
BCGP-T1S061	21	29.633917709359043	0	T1	BMR
BCGP-T1S061	21	29.65247397711964	0	T1	BMR
BCGP-T1S061	21	17.096156472680317	0	T1	BMR
BCGP-T1S061	21	17.22487803756393	0	T1	BMR
BCGP-T1S061	21	35.482369229698214	0	T1	BMR
BCGP-T1S061	21	29.385012303737415	0	T1	BMR
BCGP-T1S061	21	36.81145581466265	0	T1	BMR
BCGP-T1S061	21	42.58787532673101	0	T1	BMR
BCGP-T1S061	21	24.525515484679694	0	T1	BMR
BCGP-T1S061	21	22.191359313310496	0	T1	BMR
BCGP-T1S061	21	28.720768366607164	0	T1	BMR
BCGP-T1S061	21	6.217365979388751	0	T1	BMR
BCGP-T1S061	21	23.627006566287957	0	T1	BMR
BCGP-T1S061	21	27.89489422462865	0	T1	BMR
BCGP-T1S061	21	43.70321620605342	0	T1	BMR
BCGP-T1S061	21	34.88001727017781	0	T1	BMR
BCGP-T1S061	21	14.927588226083968	0	T1	BMR
BCGP-T1S061	21	46.88427280920771	0	T1	BMR
BCGP-T1S061	21	44.06992205919377	0	T1	BMR
BCGP-T1S061	21	26.418124311213834	0	T1	BMR
BCGP-T1S061	21	50.09432304866138	0	T1	BMR
BCGP-T1S061	21	13.692708398414922	0	T1	BMR
BCGP-T1S061	21	25.428498919676866	0	T1	BMR
BCGP-T1S061	21	33.37220828298763	0	T1	BMR
BCGP-T1S061	21	21.756590674737627	0	T1	BMR
BCGP-T1S061	21	21.271382803899147	0	T1	BMR
BCGP-T1S061	21	3.3734211405607972	0	T1	BMR
BCGP-T1S061	21	27.621614229801537	0	T1	BMR
BCGP-T1S061	21	23.35133922084063	0	T1	BMR
BCGP-T1S061	21	39.65283539244051	0	T1	BMR
BCGP-T1S061	21	51.085811846097066	0	T1	BMR
BCGP-T1S061	21	18.54703958760927	0	T1	BMR
BCGP-T1S061	21	32.232162379254056	0	T1	BMR
BCGP-T1S061	21	40.2880964142737	0	T1	BMR
BCGP-T1S061	21	22.053619815559607	0	T1	BMR
BCGP-T1S061	21	34.24402110132189	0	T1	BMR
BCGP-T1S061	21	24.29261698613141	0	T1	BMR
BCGP-T1S061	21	53.128087715497834	0	T1	BMR
BCGP-T1S061	21	12.496558029215713	0	T1	BMR
BCGP-T1S061	21	32.44473253425372	0	T1	BMR
BCGP-T1S061	21	28.049172787115076	0	T1	BMR
BCGP-T1S061	21	42.09484785824217	0	T1	BMR
BCGP-T1S061	21	15.684519371770044	0	T1	BMR
BCGP-T1S061	21	30.57703254023288	0	T1	BMR
BCGP-T1S061	21	22.902051185219662	0	T1	BMR
BCGP-T1S061	21	31.646039848686776	0	T1	BMR
BCGP-T1S061	21	38.2130681956546	0	T1	BMR
BCGP-T1S061	21	41.04673980767336	0	T1	BMR
BCGP-T1S061	21	37.78603341059366	0	T1	BMR
BCGP-T1S061	21	30.161075691577615	0	T1	BMR
BCGP-T1S061	21	35.554338091237476	0	T1	BMR
BCGP-T1S061	21	27.75370137944583	0	T1	BMR
BCGP-T1S054	24	43.92348833590257	1	T1	BMR
BCGP-T1S054	24	38.77216424053707	1	T1	BMR
BCGP-T1S054	24	50.09126462978918	1	T1	BMR
BCGP-T1S054	24	34.77971791947312	1	T1	BMR
BCGP-T1S054	24	58.45417595916978	1	T1	BMR
BCGP-T1S054	24	35.77425976705461	1	T1	BMR
BCGP-T1S054	24	42.48348033333615	1	T1	BMR
BCGP-T1S054	24	44.48226129239004	1	T1	BMR
BCGP-T1S054	24	27.579450335018322	1	T1	BMR
BCGP-T1S054	24	44.87574207666687	1	T1	BMR
BCGP-T1S054	24	48.947340235309866	1	T1	BMR
BCGP-T1S054	24	35.05171940882591	1	T1	BMR
BCGP-T1S054	24	48.172076091036665	1	T1	BMR
BCGP-T1S054	24	43.75566142318008	1	T1	BMR
BCGP-T1S054	24	41.73271443850324	1	T1	BMR
BCGP-T1S054	24	56.82890231784534	1	T1	BMR
BCGP-T1S054	24	60.72418719512557	1	T1	BMR
BCGP-T1S054	24	33.45041423783055	1	T1	BMR
BCGP-T1S054	24	35.862550969881056	1	T1	BMR
BCGP-T1S054	24	54.29561008022393	1	T1	BMR
BCGP-T1S054	24	51.89186523009652	1	T1	BMR
BCGP-T1S054	24	40.29579441085663	1	T1	BMR
BCGP-T1S054	24	53.07063325483906	1	T1	BMR
BCGP-T1S054	24	61.1925143628336	1	T1	BMR
BCGP-T1S054	24	39.8127465855748	1	T1	BMR
BCGP-T1S054	24	55.8293685862636	1	T1	BMR
BCGP-T1S054	24	34.27663725084514	1	T1	BMR
BCGP-T1S054	24	31.640005263061752	1	T1	BMR
BCGP-T1S054	24	35.74406005643335	1	T1	BMR
BCGP-T1S054	24	50.883982630166415	1	T1	BMR
BCGP-T1S054	24	41.06573205754705	1	T1	BMR
BCGP-T1S054	24	51.81883311196176	1	T1	BMR
BCGP-T1S054	24	34.8008805761906	1	T1	BMR
BCGP-T1S054	24	37.454212733779414	1	T1	BMR
BCGP-T1S054	24	56.37508972698655	1	T1	BMR
BCGP-T1S054	24	24.554175431171444	1	T1	BMR
BCGP-T1S054	24	39.22839805800187	1	T1	BMR
BCGP-T1S054	24	64.36169986510107	1	T1	BMR
BCGP-T1S054	24	43.61490678987524	1	T1	BMR
BCGP-T1S054	24	25.84796261354587	1	T1	BMR
BCGP-T1S054	24	31.500489695354545	1	T1	BMR
BCGP-T1S054	24	48.63316576172768	1	T1	BMR
BCGP-T1S054	24	35.92649680884013	1	T1	BMR
BCGP-T1S054	24	31.950311441892076	1	T1	BMR
BCGP-T1S054	24	22.421206910143564	1	T1	BMR
BCGP-T1S054	24	26.897665310390295	1	T1	BMR
BCGP-T1S054	24	53.23702524540505	1	T1	BMR
BCGP-T1S054	24	48.474278941921	1	T1	BMR
BCGP-T1S054	24	59.31870884639538	1	T1	BMR
BCGP-T1S054	24	60.33811006745937	1	T1	BMR
BCGP-T1S054	24	26.544501350006513	1	T1	BMR
BCGP-T1S054	24	41.77921312073499	1	T1	BMR
BCGP-T1S054	24	40.901669021198686	1	T1	BMR
BCGP-T1S054	24	50.21466188824686	1	T1	BMR
BCGP-T1S054	24	30.762062317371296	1	T1	BMR
BCGP-T1S054	24	49.19817647884861	1	T1	BMR
BCGP-T1S054	24	36.65597992565623	1	T1	BMR
BCGP-T1S054	24	39.14378752202761	1	T1	BMR
BCGP-T1S054	24	38.427542551946324	1	T1	BMR
BCGP-T1S054	24	40.12407208313258	1	T1	BMR
BCGP-T1S054	24	43.41661163825981	1	T1	BMR
BCGP-T1S054	24	29.61973380643024	1	T1	BMR
BCGP-T1S054	24	52.330612611973834	1	T1	BMR
BCGP-T1S054	24	66.00326165870142	1	T1	BMR
BCGP-T1S054	24	43.8608583640603	1	T1	BMR
BCGP-T1S054	24	46.34898433552777	1	T1	BMR
BCGP-T1S054	24	43.494062187559635	1	T1	BMR
BCGP-T1S054	24	13.095132501630468	1	T1	BMR
BCGP-T1S054	24	21.29751584382618	1	T1	BMR
BCGP-T1S054	24	33.42319133424094	1	T1	BMR
BCGP-T1S054	24	50.14718806470007	1	T1	BMR
BCGP-T1S054	24	45.81180298204923	1	T1	BMR
BCGP-T1S054	24	41.813882637832116	1	T1	BMR
BCGP-T1S054	24	38.509303191752736	1	T1	BMR
BCGP-T1S054	24	34.89027796203274	1	T1	BMR
BCGP-T1S054	24	40.92628365606972	1	T1	BMR
BCGP-T1S054	24	47.96031504167471	1	T1	BMR
BCGP-T1S054	24	13.21731419501766	1	T1	BMR
BCGP-T1S054	24	23.236022641451605	1	T1	BMR
BCGP-T1S054	24	59.45114069558705	1	T1	BMR
BCGP-T1S054	24	54.909160074079686	1	T1	BMR
BCGP-T1S054	24	24.40189703685507	1	T1	BMR
BCGP-T1S054	24	31.798881103951466	1	T1	BMR
BCGP-T1S054	24	55.12837330399475	1	T1	BMR
BCGP-T1S054	24	75.03781575581314	1	T1	BMR
BCGP-T1S054	24	56.30522593112929	1	T1	BMR
BCGP-T1S054	24	39.372265925967746	1	T1	BMR
BCGP-T1S054	24	36.12110842468199	1	T1	BMR
BCGP-T1S054	24	59.70855530331639	1	T1	BMR
BCGP-T1S054	24	41.768545797699765	1	T1	BMR
BCGP-T1S054	24	37.34716889381333	1	T1	BMR
BCGP-T1S054	24	46.43021520950919	1	T1	BMR
BCGP-T1S054	24	35.81334406391386	1	T1	BMR
BCGP-T1S054	24	29.960054885880215	1	T1	BMR
BCGP-T1S054	24	52.8835990950065	1	T1	BMR
BCGP-T1S054	24	51.47213506924798	1	T1	BMR
BCGP-T1S054	24	19.329690786961663	1	T1	BMR
BCGP-T1S054	24	63.84666913658809	1	T1	BMR
BCGP-T1S054	24	30.709818963400934	1	T1	BMR
BCGP-T1S054	24	47.80103610560257	1	T1	BMR
BCGP-T2S046	20	23.748090724156697	1	T2	Placebo
BCGP-T2S046	20	17.805858906357713	1	T2	Placebo
BCGP-T2S046	20	32.09110072640223	1	T2	Placebo
BCGP-T2S046	20	0.9052950463858378	1	T2	Placebo
BCGP-T2S046	20	21.778937925044104	1	T2	Placebo
BCGP-T2S046	20	24.078036594636625	1	T2	Placebo
BCGP-T2S046	20	29.844138854461736	1	T2	Placebo
BCGP-T2S046	20	31.787313417563446	1	T2	Placebo
BCGP-T2S046	20	22.91066676298791	1	T2	Placebo
BCGP-T2S046	20	8.89907299105131	1	T2	Placebo
BCGP-T2S046	20	10.132363858778929	1	T2	Placebo
BCGP-T2S046	20	27.136997601221964	1	T2	Placebo
BCGP-T2S046	20	13.404242756627703	1	T2	Placebo
BCGP-T2S046	20	15.439499592352876	1	T2	Placebo
BCGP-T2S046	20	6.959874015354882	1	T2	Placebo
BCGP-T2S046	20	20.02246362707492	1	T2	Placebo
BCGP-T2S046	20	31.493054392757895	1	T2	Placebo
BCGP-T2S046	20	15.969700373874561	1	T2	Placebo
BCGP-T2S046	20	50.74033944298304	1	T2	Placebo
BCGP-T2S046	20	8.649755751752462	1	T2	Placebo
BCGP-T2S046	20	14.327091104059232	1	T2	Placebo
BCGP-T2S046	20	18.79905444758395	1	T2	Placebo
BCGP-T2S046	20	18.943833709078625	1	T2	Placebo
BCGP-T2S046	20	26.25199829174287	1	T2	Placebo
BCGP-T2S046	20	27.46821767548276	1	T2	Placebo
BCGP-T2S046	20	-0.8589483924327499	1	T2	Placebo
BCGP-T2S046	20	22.90167956774075	1	T2	Placebo
BCGP-T2S046	20	18.083646080482133	1	T2	Placebo
BCGP-T2S046	20	39.890594021588356	1	T2	Placebo
BCGP-T2S046	20	13.818984669723525	1	T2	Placebo
BCGP-T2S046	20	20.411500415488145	1	T2	Placebo
BCGP-T2S046	20	31.049178749749725	1	T2	Placebo
BCGP-T2S046	20	37.76274745953045	1	T2	Placebo
BCGP-T2S046	20	15.663148337837121	1	T2	Placebo
BCGP-T2S046	20	33.54802540775938	1	T2	Placebo
BCGP-T2S046	20	19.041646280036897	1	T2	Placebo
BCGP-T2S046	20	2.3797434985006944	1	T2	Placebo
BCGP-T2S046	20	4.366130795862274	1	T2	Placebo
BCGP-T2S046	20	8.724463504767883	1	T2	Placebo
BCGP-T2S046	20	24.352578731088574	1	T2	Placebo
BCGP-T2S046	20	35.38576916514398	1	T2	Placebo
BCGP-T2S046	20	11.563923009504308	1	T2	Placebo
BCGP-T2S046	20	27.377475103930806	1	T2	Placebo
BCGP-T2S046	20	-2.617720652170563	1	T2	Placebo
BCGP-T2S046	20	21.549174315521398	1	T2	Placebo
BCGP-T2S046	20	12.496282697049248	1	T2	Placebo
BCGP-T2S046	20	-16.90713395938706	1	T2	Placebo
BCGP-T2S046	20	21.034185222427844	1	T2	Placebo
BCGP-T2S046	20	21.338807828091515	1	T2	Placebo
BCGP-T2S046	20	11.381174129936511	1	T2	Placebo
BCGP-T2S046	20	2.5962224806058063	1	T2	Placebo
BCGP-T2S046	20	34.547844681602804	1	T2	Placebo
BCGP-T2S046	20	17.155549109480745	1	T2	Placebo
BCGP-T2S046	20	3.4585809094987146	1	T2	Placebo
BCGP-T2S046	20	11.526602854956918	1	T2	Placebo
BCGP-T2S046	20	28.634224584609097	1	T2	Placebo
BCGP-T2S046	20	25.355921458489274	1	T2	Placebo
BCGP-T2S046	20	28.533570560554928	1	T2	Placebo
BCGP-T2S046	20	19.732770532681243	1	T2	Placebo
BCGP-T2S046	20	13.88713938305674	1	T2	Placebo
BCGP-T2S046	20	21.85710131852628	1	T2	Placebo
BCGP-T2S046	20	19.295978934872814	1	T2	Placebo
BCGP-T2S046	20	42.30324896003846	1	T2	Placebo
BCGP-T2S046	20	9.81483457737828	1	T2	Placebo
BCGP-T2S046	20	50.29991564526187	1	T2	Placebo
BCGP-T2S046	20	15.15189960228592	1	T2	Placebo
BCGP-T2S046	20	10.17564831706945	1	T2	Placebo
BCGP-T2S046	20	21.027037246587884	1	T2	Placebo
BCGP-T2S046	20	1.6454047951776494	1	T2	Placebo
BCGP-T2S046	20	7.717310762019968	1	T2	Placebo
BCGP-T2S046	20	-8.2845264480757	1	T2	Placebo
BCGP-T2S046	20	7.839360303257614	1	T2	Placebo
BCGP-T2S046	20	36.974304471477325	1	T2	Placebo
BCGP-T2S046	20	17.440126369608098	1	T2	Placebo
BCGP-T2S046	20	8.099962499101862	1	T2	Placebo
BCGP-T2S046	20	40.60852985888898	1	T2	Placebo
BCGP-T2S046	20	40.29276999200744	1	T2	Placebo
BCGP-T2S046	20	39.70545773562554	1	T2	Placebo
BCGP-T2S046	20	32.68497236846358	1	T2	Placebo
BCGP-T2S046	20	12.303330115100378	1	T2	Placebo
BCGP-T2S046	20	21.730464112550422	1	T2	Placebo
BCGP-T2S046	20	13.06768763077449	1	T2	Placebo
BCGP-T2S046	20	32.29673900439301	1	T2	Placebo
BCGP-T2S046	20	8.5554005825399	1	T2	Placebo
BCGP-T2S046	20	37.140444429149426	1	T2	Placebo
BCGP-T2S046	20	12.837281096701467	1	T2	Placebo
BCGP-T2S046	20	1.0393338586241516	1	T2	Placebo
BCGP-T2S046	20	4.946595520448061	1	T2	Placebo
BCGP-T2S046	20	24.55411030751255	1	T2	Placebo
BCGP-T2S046	20	13.934913413820334	1	T2	Placebo
BCGP-T2S046	20	8.946632446437837	1	T2	Placebo
BCGP-T2S046	20	32.73630043985112	1	T2	Placebo
BCGP-T2S046	20	-2.3485399581344546	1	T2	Placebo
BCGP-T2S046	20	21.04662218290165	1	T2	Placebo
BCGP-T2S046	20	11.262169778260429	1	T2	Placebo
BCGP-T2S046	20	20.389523840061315	1	T2	Placebo
BCGP-T2S046	20	14.502012115264128	1	T2	Placebo
BCGP-T2S046	20	20.396630731466516	1	T2	Placebo
BCGP-T2S046	20	31.27795892216447	1	T2	Placebo
BCGP-T2S046	20	29.255050070543355	1	T2	Placebo
BCGP-T2S080	26	52.27065000937758	0	T2	Placebo
BCGP-T2S080	26	43.83084629268791	0	T2	Placebo
BCGP-T2S080	26	26.386896444373605	0	T2	Placebo
BCGP-T2S080	26	63.76794641007429	0	T2	Placebo
BCGP-T2S080	26	35.947205470606285	0	T2	Placebo
BCGP-T2S080	26	44.710275254081836	0	T2	Placebo
BCGP-T2S080	26	46.26877939773081	0	T2	Placebo
BCGP-T2S080	26	50.99269734210332	0	T2	Placebo
BCGP-T2S080	26	61.503575231276415	0	T2	Placebo
BCGP-T2S080	26	63.02378545011757	0	T2	Placebo
BCGP-T2S080	26	49.099380853449034	0	T2	Placebo
BCGP-T2S080	26	29.715543398782405	0	T2	Placebo
BCGP-T2S080	26	46.425913793430915	0	T2	Placebo
BCGP-T2S080	26	56.46041629202221	0	T2	Placebo
BCGP-T2S080	26	42.12350154927585	0	T2	Placebo
BCGP-T2S080	26	63.57966189756568	0	T2	Placebo
BCGP-T2S080	26	47.72969453318322	0	T2	Placebo
BCGP-T2S080	26	44.63776675710498	0	T2	Placebo
BCGP-T2S080	26	59.42025483279357	0	T2	Placebo
BCGP-T2S080	26	27.132444363755784	0	T2	Placebo
BCGP-T2S080	26	45.67975012431056	0	T2	Placebo
BCGP-T2S080	26	49.87264692981133	0	T2	Placebo
BCGP-T2S080	26	31.88255383760396	0	T2	Placebo
BCGP-T2S080	26	43.37134854672906	0	T2	Placebo
BCGP-T2S080	26	42.980168596828804	0	T2	Placebo
BCGP-T2S080	26	55.569659450859824	0	T2	Placebo
BCGP-T2S080	26	38.194299518934166	0	T2	Placebo
BCGP-T2S080	26	49.97385790514943	0	T2	Placebo
BCGP-T2S080	26	46.985148827692676	0	T2	Placebo
BCGP-T2S080	26	46.38849375566575	0	T2	Placebo
BCGP-T2S080	26	41.69290319919027	0	T2	Placebo
BCGP-T2S080	26	55.96295569516969	0	T2	Placebo
BCGP-T2S080	26	37.092584072278335	0	T2	Placebo
BCGP-T2S080	26	32.41423718047353	0	T2	Placebo
BCGP-T2S080	26	64.20837971796617	0	T2	Placebo
BCGP-T2S080	26	56.168630636091116	0	T2	Placebo
BCGP-T2S080	26	38.87670413658184	0	T2	Placebo
BCGP-T2S080	26	59.10370945096664	0	T2	Placebo
BCGP-T2S080	26	30.03200768703577	0	T2	Placebo
BCGP-T2S080	26	43.51191482885202	0	T2	Placebo
BCGP-T2S080	26	49.1674779198527	0	T2	Placebo
BCGP-T2S080	26	41.44203552242921	0	T2	Placebo
BCGP-T2S080	26	63.831969358559135	0	T2	Placebo
BCGP-T2S080	26	36.02731739053397	0	T2	Placebo
BCGP-T2S080	26	46.061374185232175	0	T2	Placebo
BCGP-T2S080	26	43.23866184916653	0	T2	Placebo
BCGP-T2S080	26	55.93836808705675	0	T2	Placebo
BCGP-T2S080	26	59.60802526666477	0	T2	Placebo
BCGP-T2S080	26	54.73809798234195	0	T2	Placebo
BCGP-T2S080	26	40.113484192267585	0	T2	Placebo
BCGP-T2S080	26	50.809484125539	0	T2	Placebo
BCGP-T2S080	26	46.06372757589294	0	T2	Placebo
BCGP-T2S080	26	51.30735714709163	0	T2	Placebo
BCGP-T2S080	26	53.454864972572494	0	T2	Placebo
BCGP-T2S080	26	51.984031446054765	0	T2	Placebo
BCGP-T2S080	26	44.53189983835096	0	T2	Placebo
BCGP-T2S080	26	63.164825578476304	0	T2	Placebo
BCGP-T2S080	26	46.72115004209084	0	T2	Placebo
BCGP-T2S080	26	56.95387283509098	0	T2	Placebo
BCGP-T2S080	26	49.44325975469082	0	T2	Placebo
BCGP-T2S080	26	50.29275906612153	0	T2	Placebo
BCGP-T2S080	26	55.989662869263306	0	T2	Placebo
BCGP-T2S080	26	58.74754092807786	0	T2	Placebo
BCGP-T2S080	26	32.60469694965563	0	T2	Placebo
BCGP-T2S080	26	50.344967951397024	0	T2	Placebo
BCGP-T2S080	26	23.701772372807422	0	T2	Placebo
BCGP-T2S080	26	44.01008420930511	0	T2	Placebo
BCGP-T2S080	26	49.22900116698838	0	T2	Placebo
BCGP-T2S080	26	57.35757889998782	0	T2	Placebo
BCGP-T2S080	26	46.44299201934259	0	T2	Placebo
BCGP-T2S080	26	50.27816082800289	0	T2	Placebo
BCGP-T2S080	26	34.65876344399534	0	T2	Placebo
BCGP-T2S080	26	73.47701911535974	0	T2	Placebo
BCGP-T2S080	26	24.457380356336436	0	T2	Placebo
BCGP-T2S080	26	27.914914427513857	0	T2	Placebo
BCGP-T2S080	26	60.87240529829029	0	T2	Placebo
BCGP-T2S080	26	41.471083707045565	0	T2	Placebo
BCGP-T2S080	26	43.72348367165032	0	T2	Placebo
BCGP-T2S080	26	58.081365537155335	0	T2	Placebo
BCGP-T2S080	26	55.28740225225682	0	T2	Placebo
BCGP-T2S080	26	57.092164165840366	0	T2	Placebo
BCGP-T2S080	26	59.10150805189343	0	T2	Placebo
BCGP-T2S080	26	55.12541422288251	0	T2	Placebo
BCGP-T2S080	26	57.46259495412199	0	T2	Placebo
BCGP-T2S080	26	71.53137361618046	0	T2	Placebo
BCGP-T2S080	26	74.79398239615738	0	T2	Placebo
BCGP-T2S080	26	50.200858630578814	0	T2	Placebo
BCGP-T2S080	26	52.29131240299785	0	T2	Placebo
BCGP-T2S080	26	48.805965257864266	0	T2	Placebo
BCGP-T2S080	26	38.24618006413441	0	T2	Placebo
BCGP-T2S080	26	66.82441732079388	0	T2	Placebo
BCGP-T2S080	26	60.839247253079506	0	T2	Placebo
BCGP-T2S080	26	44.17856271530583	0	T2	Placebo
BCGP-T2S080	26	53.4735825801271	0	T2	Placebo
BCGP-T2S080	26	55.91966336034633	0	T2	Placebo
BCGP-T2S080	26	60.99876722866521	0	T2	Placebo
BCGP-T2S080	26	60.56955660260632	0	T2	Placebo
BCGP-T2S080	26	58.63223029443085	0	T2	Placebo
BCGP-T2S080	26	58.555063320382125	0	T2	Placebo
BCGP-T2S080	26	54.88972396399536	0	T2	Placebo
BCGP-T2S091	26	45.51214161482546	0	T2	Placebo
BCGP-T2S091	26	56.09403982910766	0	T2	Placebo
BCGP-T2S091	26	53.21863973485055	0	T2	Placebo
BCGP-T2S091	26	38.76823784309438	0	T2	Placebo
BCGP-T2S091	26	44.747579758380795	0	T2	Placebo
BCGP-T2S091	26	52.86635507092686	0	T2	Placebo
BCGP-T2S091	26	35.047459938600234	0	T2	Placebo
BCGP-T2S091	26	51.29672290952375	0	T2	Placebo
BCGP-T2S091	26	45.43406827027297	0	T2	Placebo
BCGP-T2S091	26	47.734326969062074	0	T2	Placebo
BCGP-T2S091	26	40.689888408825915	0	T2	Placebo
BCGP-T2S091	26	26.115644791586746	0	T2	Placebo
BCGP-T2S091	26	29.70295531187916	0	T2	Placebo
BCGP-T2S091	26	35.06284930924798	0	T2	Placebo
BCGP-T2S091	26	37.993700892035584	0	T2	Placebo
BCGP-T2S091	26	42.977149276846134	0	T2	Placebo
BCGP-T2S091	26	51.968820666695436	0	T2	Placebo
BCGP-T2S091	26	28.380075063824492	0	T2	Placebo
BCGP-T2S091	26	59.41100415554488	0	T2	Placebo
BCGP-T2S091	26	31.567628770193213	0	T2	Placebo
BCGP-T2S091	26	47.511256652658325	0	T2	Placebo
BCGP-T2S091	26	51.18177121034308	0	T2	Placebo
BCGP-T2S091	26	42.78405277556294	0	T2	Placebo
BCGP-T2S091	26	38.96250597236857	0	T2	Placebo
BCGP-T2S091	26	42.78913996148019	0	T2	Placebo
BCGP-T2S091	26	35.52981143970688	0	T2	Placebo
BCGP-T2S091	26	46.687966334712826	0	T2	Placebo
BCGP-T2S091	26	39.76803407041653	0	T2	Placebo
BCGP-T2S091	26	53.02650716826846	0	T2	Placebo
BCGP-T2S091	26	55.82160659909428	0	T2	Placebo
BCGP-T2S091	26	48.07475780744915	0	T2	Placebo
BCGP-T2S091	26	41.37896418836454	0	T2	Placebo
BCGP-T2S091	26	36.334721196987	0	T2	Placebo
BCGP-T2S091	26	59.68646283120155	0	T2	Placebo
BCGP-T2S091	26	43.67407404151363	0	T2	Placebo
BCGP-T2S091	26	71.60418172338105	0	T2	Placebo
BCGP-T2S091	26	49.73343070542924	0	T2	Placebo
BCGP-T2S091	26	42.132419405789186	0	T2	Placebo
BCGP-T2S091	26	30.659317541174566	0	T2	Placebo
BCGP-T2S091	26	51.51899062867004	0	T2	Placebo
BCGP-T2S091	26	51.48149956349103	0	T2	Placebo
BCGP-T2S091	26	42.80101721493102	0	T2	Placebo
BCGP-T2S091	26	29.878484587701116	0	T2	Placebo
BCGP-T2S091	26	57.35638450517444	0	T2	Placebo
BCGP-T2S091	26	49.06908817414321	0	T2	Placebo
BCGP-T2S091	26	38.17316183677278	0	T2	Placebo
BCGP-T2S091	26	42.76554978588403	0	T2	Placebo
BCGP-T2S091	26	42.910390983622285	0	T2	Placebo
BCGP-T2S091	26	45.39453479029042	0	T2	Placebo
BCGP-T2S091	26	47.86512587389539	0	T2	Placebo
BCGP-T2S091	26	52.08115049822168	0	T2	Placebo
BCGP-T2S091	26	44.51178766555627	0	T2	Placebo
BCGP-T2S091	26	58.084604243539495	0	T2	Placebo
BCGP-T2S091	26	49.01437018877535	0	T2	Placebo
BCGP-T2S091	26	52.369348785822375	0	T2	Placebo
BCGP-T2S091	26	49.0296270834231	0	T2	Placebo
BCGP-T2S091	26	50.656204009173464	0	T2	Placebo
BCGP-T2S091	26	47.99568532737768	0	T2	Placebo
BCGP-T2S091	26	38.52742417554267	0	T2	Placebo
BCGP-T2S091	26	42.56600048151586	0	T2	Placebo
BCGP-T2S091	26	23.9001094320949	0	T2	Placebo
BCGP-T2S091	26	29.163368923067736	0	T2	Placebo
BCGP-T2S091	26	50.63718051366065	0	T2	Placebo
BCGP-T2S091	26	59.730110840249054	0	T2	Placebo
BCGP-T2S091	26	43.5941546926115	0	T2	Placebo
BCGP-T2S091	26	32.47825263221308	0	T2	Placebo
BCGP-T2S091	26	66.45210546923127	0	T2	Placebo
BCGP-T2S091	26	50.43409852094679	0	T2	Placebo
BCGP-T2S091	26	49.08333526562366	0	T2	Placebo
BCGP-T2S091	26	39.97354647815379	0	T2	Placebo
BCGP-T2S091	26	39.80798214872572	0	T2	Placebo
BCGP-T2S091	26	53.202570886762	0	T2	Placebo
BCGP-T2S091	26	39.31253369046842	0	T2	Placebo
BCGP-T2S091	26	30.250710364254473	0	T2	Placebo
BCGP-T2S091	26	68.70572808212472	0	T2	Placebo
BCGP-T2S091	26	48.506190801062935	0	T2	Placebo
BCGP-T2S091	26	45.61974873103239	0	T2	Placebo
BCGP-T2S091	26	62.843805689149164	0	T2	Placebo
BCGP-T2S091	26	45.857583120167426	0	T2	Placebo
BCGP-T2S091	26	21.983495121048502	0	T2	Placebo
BCGP-T2S091	26	29.38816256431972	0	T2	Placebo
BCGP-T2S091	26	20.87484208488364	0	T2	Placebo
BCGP-T2S091	26	51.68109698149414	0	T2	Placebo
BCGP-T2S091	26	48.83568183329783	0	T2	Placebo
BCGP-T2S091	26	39.430993669886966	0	T2	Placebo
BCGP-T2S091	26	35.09419995948474	0	T2	Placebo
BCGP-T2S091	26	55.2462718091041	0	T2	Placebo
BCGP-T2S091	26	43.38528809505452	0	T2	Placebo
BCGP-T2S091	26	52.86163326758867	0	T2	Placebo
BCGP-T2S091	26	54.09734569004143	0	T2	Placebo
BCGP-T2S091	26	52.960059312307614	0	T2	Placebo
BCGP-T2S091	26	55.43596224495581	0	T2	Placebo
BCGP-T2S091	26	42.93725478275551	0	T2	Placebo
BCGP-T2S091	26	53.90748400771145	0	T2	Placebo
BCGP-T2S091	26	46.981867399783944	0	T2	Placebo
BCGP-T2S091	26	55.20503788275763	0	T2	Placebo
BCGP-T2S091	26	54.0847513845162	0	T2	Placebo
BCGP-T2S091	26	61.82893237281896	0	T2	Placebo
BCGP-T2S091	26	49.206534431986164	0	T2	Placebo
BCGP-T2S091	26	32.20626204215251	0	T2	Placebo
BCGP-T2S068	22	32.486314999759585	1	T2	Placebo
BCGP-T2S068	22	34.000253311806084	1	T2	Placebo
BCGP-T2S068	22	36.5209014116034	1	T2	Placebo
BCGP-T2S068	22	49.61800211508322	1	T2	Placebo
BCGP-T2S068	22	53.609685288708725	1	T2	Placebo
BCGP-T2S068	22	33.10973436250208	1	T2	Placebo
BCGP-T2S068	22	40.48865375703286	1	T2	Placebo
BCGP-T2S068	22	30.042217323449886	1	T2	Placebo
BCGP-T2S068	22	26.57480559864234	1	T2	Placebo
BCGP-T2S068	22	31.565623797249497	1	T2	Placebo
BCGP-T2S068	22	40.46890617907907	1	T2	Placebo
BCGP-T2S068	22	50.4348085924202	1	T2	Placebo
BCGP-T2S068	22	42.727367150720625	1	T2	Placebo
BCGP-T2S068	22	45.15760525411215	1	T2	Placebo
BCGP-T2S068	22	46.11172083698456	1	T2	Placebo
BCGP-T2S068	22	51.20804140629605	1	T2	Placebo
BCGP-T2S068	22	43.55523157010149	1	T2	Placebo
BCGP-T2S068	22	36.60925737148174	1	T2	Placebo
BCGP-T2S068	22	41.65308522151987	1	T2	Placebo
BCGP-T2S068	22	53.56217459534417	1	T2	Placebo
BCGP-T2S068	22	48.24858818033312	1	T2	Placebo
BCGP-T2S068	22	36.43176388724907	1	T2	Placebo
BCGP-T2S068	22	26.675600401445806	1	T2	Placebo
BCGP-T2S068	22	46.565754034486325	1	T2	Placebo
BCGP-T2S068	22	39.795159709669235	1	T2	Placebo
BCGP-T2S068	22	43.501041166084036	1	T2	Placebo
BCGP-T2S068	22	53.69352661096789	1	T2	Placebo
BCGP-T2S068	22	39.600447589946	1	T2	Placebo
BCGP-T2S068	22	21.440831899749885	1	T2	Placebo
BCGP-T2S068	22	34.52720183799064	1	T2	Placebo
BCGP-T2S068	22	35.5520255738336	1	T2	Placebo
BCGP-T2S068	22	38.811094435436665	1	T2	Placebo
BCGP-T2S068	22	22.29894181377429	1	T2	Placebo
BCGP-T2S068	22	44.868057044031936	1	T2	Placebo
BCGP-T2S068	22	49.49446473765812	1	T2	Placebo
BCGP-T2S068	22	19.168766211013818	1	T2	Placebo
BCGP-T2S068	22	61.159473572424886	1	T2	Placebo
BCGP-T2S068	22	44.517715115650034	1	T2	Placebo
BCGP-T2S068	22	38.203145810517334	1	T2	Placebo
BCGP-T2S068	22	25.272586283703394	1	T2	Placebo
BCGP-T2S068	22	38.07720285210254	1	T2	Placebo
BCGP-T2S068	22	41.736165468871135	1	T2	Placebo
BCGP-T2S068	22	36.07911621205697	1	T2	Placebo
BCGP-T2S068	22	25.941713507711196	1	T2	Placebo
BCGP-T2S068	22	32.94103685017993	1	T2	Placebo
BCGP-T2S068	22	49.871849826741105	1	T2	Placebo
BCGP-T2S068	22	47.8573274322066	1	T2	Placebo
BCGP-T2S068	22	32.616101740160836	1	T2	Placebo
BCGP-T2S068	22	28.5796775692002	1	T2	Placebo
BCGP-T2S068	22	59.56238522179338	1	T2	Placebo
BCGP-T2S068	22	41.336983183473684	1	T2	Placebo
BCGP-T2S068	22	18.456739226275992	1	T2	Placebo
BCGP-T2S068	22	55.218563996350795	1	T2	Placebo
BCGP-T2S068	22	40.20064102734297	1	T2	Placebo
BCGP-T2S068	22	40.60544508676484	1	T2	Placebo
BCGP-T2S068	22	56.81784768368011	1	T2	Placebo
BCGP-T2S068	22	48.146132651190044	1	T2	Placebo
BCGP-T2S068	22	31.8210979017035	1	T2	Placebo
BCGP-T2S068	22	37.43527939624773	1	T2	Placebo
BCGP-T2S068	22	40.44765441541547	1	T2	Placebo
BCGP-T2S068	22	53.2688555478652	1	T2	Placebo
BCGP-T2S068	22	52.074483162515584	1	T2	Placebo
BCGP-T2S068	22	30.929931041878046	1	T2	Placebo
BCGP-T2S068	22	47.03993982489058	1	T2	Placebo
BCGP-T2S068	22	23.17182845323926	1	T2	Placebo
BCGP-T2S068	22	46.58096685812674	1	T2	Placebo
BCGP-T2S068	22	37.25625011191015	1	T2	Placebo
BCGP-T2S068	22	41.37157725707308	1	T2	Placebo
BCGP-T2S068	22	35.68662307491201	1	T2	Placebo
BCGP-T2S068	22	36.02151780310855	1	T2	Placebo
BCGP-T2S068	22	51.88051262812133	1	T2	Placebo
BCGP-T2S068	22	38.53492608618362	1	T2	Placebo
BCGP-T2S068	22	25.593376734424304	1	T2	Placebo
BCGP-T2S068	22	33.53313829014918	1	T2	Placebo
BCGP-T2S068	22	24.510843208789453	1	T2	Placebo
BCGP-T2S068	22	30.669224055139196	1	T2	Placebo
BCGP-T2S068	22	43.57124732758782	1	T2	Placebo
BCGP-T2S068	22	29.670884825358396	1	T2	Placebo
BCGP-T2S068	22	33.94185059965531	1	T2	Placebo
BCGP-T2S068	22	47.74315332403799	1	T2	Placebo
BCGP-T2S068	22	48.77819570620201	1	T2	Placebo
BCGP-T2S068	22	62.29259350368667	1	T2	Placebo
BCGP-T2S068	22	55.69023323024324	1	T2	Placebo
BCGP-T2S068	22	45.58099223139998	1	T2	Placebo
BCGP-T2S068	22	42.3811866573926	1	T2	Placebo
BCGP-T2S068	22	41.37569287661102	1	T2	Placebo
BCGP-T2S068	22	48.78789349429491	1	T2	Placebo
BCGP-T2S068	22	44.7310186438158	1	T2	Placebo
BCGP-T2S068	22	33.29066990064909	1	T2	Placebo
BCGP-T2S068	22	47.635249137359686	1	T2	Placebo
BCGP-T2S068	22	27.249044418679336	1	T2	Placebo
BCGP-T2S068	22	48.90745383623525	1	T2	Placebo
BCGP-T2S068	22	29.382619647464544	1	T2	Placebo
BCGP-T2S068	22	47.20681005461528	1	T2	Placebo
BCGP-T2S068	22	27.142511168340416	1	T2	Placebo
BCGP-T2S068	22	30.680104198241974	1	T2	Placebo
BCGP-T2S068	22	46.45612897625905	1	T2	Placebo
BCGP-T2S068	22	50.8202318166356	1	T2	Placebo
BCGP-T2S068	22	23.64932771489031	1	T2	Placebo
BCGP-T2S068	22	46.213520992835086	1	T2	Placebo
BCGP-T2S085	39	28.479672752991068	0	T2	Placebo
BCGP-T2S085	39	61.608001352501425	0	T2	Placebo
BCGP-T2S085	39	33.981820037773524	0	T2	Placebo
BCGP-T2S085	39	52.521423872883446	0	T2	Placebo
BCGP-T2S085	39	43.630246858468894	0	T2	Placebo
BCGP-T2S085	39	43.08567222217361	0	T2	Placebo
BCGP-T2S085	39	32.807997995643106	0	T2	Placebo
BCGP-T2S085	39	42.932391356954156	0	T2	Placebo
BCGP-T2S085	39	31.694644528218333	0	T2	Placebo
BCGP-T2S085	39	45.057876593304975	0	T2	Placebo
BCGP-T2S085	39	49.163016520564625	0	T2	Placebo
BCGP-T2S085	39	25.457104839453343	0	T2	Placebo
BCGP-T2S085	39	47.388852352835194	0	T2	Placebo
BCGP-T2S085	39	18.57007953249771	0	T2	Placebo
BCGP-T2S085	39	52.4456751821176	0	T2	Placebo
BCGP-T2S085	39	33.860789045325	0	T2	Placebo
BCGP-T2S085	39	43.40686851608057	0	T2	Placebo
BCGP-T2S085	39	55.81396112945903	0	T2	Placebo
BCGP-T2S085	39	28.251663566705147	0	T2	Placebo
BCGP-T2S085	39	45.732250718312564	0	T2	Placebo
BCGP-T2S085	39	59.87544476575256	0	T2	Placebo
BCGP-T2S085	39	61.41397364664393	0	T2	Placebo
BCGP-T2S085	39	50.64935418630952	0	T2	Placebo
BCGP-T2S085	39	47.55171105206253	0	T2	Placebo
BCGP-T2S085	39	39.97404797142062	0	T2	Placebo
BCGP-T2S085	39	56.434767245474525	0	T2	Placebo
BCGP-T2S085	39	44.86928278067766	0	T2	Placebo
BCGP-T2S085	39	36.997923201067366	0	T2	Placebo
BCGP-T2S085	39	44.69699191175335	0	T2	Placebo
BCGP-T2S085	39	48.78967793824905	0	T2	Placebo
BCGP-T2S085	39	50.454178861291915	0	T2	Placebo
BCGP-T2S085	39	45.788103113032754	0	T2	Placebo
BCGP-T2S085	39	35.50723865525277	0	T2	Placebo
BCGP-T2S085	39	42.778496383657696	0	T2	Placebo
BCGP-T2S085	39	60.12494277644128	0	T2	Placebo
BCGP-T2S085	39	54.757274771838105	0	T2	Placebo
BCGP-T2S085	39	50.4002478404886	0	T2	Placebo
BCGP-T2S085	39	39.01224181230028	0	T2	Placebo
BCGP-T2S085	39	45.063956855215125	0	T2	Placebo
BCGP-T2S085	39	47.26364625867926	0	T2	Placebo
BCGP-T2S085	39	46.2962670395907	0	T2	Placebo
BCGP-T2S085	39	50.21710853893274	0	T2	Placebo
BCGP-T2S085	39	39.86189212951906	0	T2	Placebo
BCGP-T2S085	39	31.714186114028657	0	T2	Placebo
BCGP-T2S085	39	41.62208548706018	0	T2	Placebo
BCGP-T2S085	39	36.71856509524201	0	T2	Placebo
BCGP-T2S085	39	42.78189981065212	0	T2	Placebo
BCGP-T2S085	39	53.5552353431244	0	T2	Placebo
BCGP-T2S085	39	59.35128573216485	0	T2	Placebo
BCGP-T2S085	39	53.88915242659667	0	T2	Placebo
BCGP-T2S085	39	15.280537076440398	0	T2	Placebo
BCGP-T2S085	39	33.54693483432549	0	T2	Placebo
BCGP-T2S085	39	24.621100572031697	0	T2	Placebo
BCGP-T2S085	39	25.210418096887473	0	T2	Placebo
BCGP-T2S085	39	26.618424450001566	0	T2	Placebo
BCGP-T2S085	39	25.6539413706465	0	T2	Placebo
BCGP-T2S085	39	43.843145704568144	0	T2	Placebo
BCGP-T2S085	39	32.61550021927403	0	T2	Placebo
BCGP-T2S085	39	34.92034144031002	0	T2	Placebo
BCGP-T2S085	39	52.80670206778801	0	T2	Placebo
BCGP-T2S085	39	37.01036164551807	0	T2	Placebo
BCGP-T2S085	39	52.14868602334073	0	T2	Placebo
BCGP-T2S085	39	23.579921598588452	0	T2	Placebo
BCGP-T2S085	39	35.696279303051625	0	T2	Placebo
BCGP-T2S085	39	46.13368471740832	0	T2	Placebo
BCGP-T2S085	39	51.89296653402939	0	T2	Placebo
BCGP-T2S085	39	47.518255430116625	0	T2	Placebo
BCGP-T2S085	39	26.46591321452457	0	T2	Placebo
BCGP-T2S085	39	56.0989908518951	0	T2	Placebo
BCGP-T2S085	39	42.581708463469496	0	T2	Placebo
BCGP-T2S085	39	37.06720559299394	0	T2	Placebo
BCGP-T2S085	39	43.761094350942514	0	T2	Placebo
BCGP-T2S085	39	34.23758679292107	0	T2	Placebo
BCGP-T2S085	39	30.35165503604068	0	T2	Placebo
BCGP-T2S085	39	56.49945271749294	0	T2	Placebo
BCGP-T2S085	39	49.48055031731212	0	T2	Placebo
BCGP-T2S085	39	53.430881135722345	0	T2	Placebo
BCGP-T2S085	39	48.099045186615726	0	T2	Placebo
BCGP-T2S085	39	44.0050923630955	0	T2	Placebo
BCGP-T2S085	39	52.972933020526476	0	T2	Placebo
BCGP-T2S085	39	38.78902251742967	0	T2	Placebo
BCGP-T2S085	39	28.57874999143988	0	T2	Placebo
BCGP-T2S085	39	43.80855537396254	0	T2	Placebo
BCGP-T2S085	39	63.392818739929304	0	T2	Placebo
BCGP-T2S085	39	48.46299611947232	0	T2	Placebo
BCGP-T2S085	39	68.73018374691594	0	T2	Placebo
BCGP-T2S085	39	59.27460757027404	0	T2	Placebo
BCGP-T2S085	39	64.15907222938833	0	T2	Placebo
BCGP-T2S085	39	42.149142633142944	0	T2	Placebo
BCGP-T2S085	39	42.762737580477484	0	T2	Placebo
BCGP-T2S085	39	50.67266623038585	0	T2	Placebo
BCGP-T2S085	39	60.70476923646675	0	T2	Placebo
BCGP-T2S085	39	34.30649513368673	0	T2	Placebo
BCGP-T2S085	39	52.61797840288729	0	T2	Placebo
BCGP-T2S085	39	44.091624110061076	0	T2	Placebo
BCGP-T2S085	39	43.51800079940688	0	T2	Placebo
BCGP-T2S085	39	47.29951527919738	0	T2	Placebo
BCGP-T2S085	39	57.751863443889384	0	T2	Placebo
BCGP-T2S085	39	50.01356950928801	0	T2	Placebo
BCGP-T2S085	39	58.00881943415573	0	T2	Placebo
BCGP-T2S016	22	44.33055955233615	1	T2	Placebo
BCGP-T2S016	22	39.30033818074917	1	T2	Placebo
BCGP-T2S016	22	49.462089372441774	1	T2	Placebo
BCGP-T2S016	22	18.51843841525489	1	T2	Placebo
BCGP-T2S016	22	40.0357277199551	1	T2	Placebo
BCGP-T2S016	22	20.823853335033483	1	T2	Placebo
BCGP-T2S016	22	44.77941708177658	1	T2	Placebo
BCGP-T2S016	22	24.923771062969298	1	T2	Placebo
BCGP-T2S016	22	46.517965356181925	1	T2	Placebo
BCGP-T2S016	22	14.741792466222208	1	T2	Placebo
BCGP-T2S016	22	21.0732090450733	1	T2	Placebo
BCGP-T2S016	22	16.45492215400786	1	T2	Placebo
BCGP-T2S016	22	14.097501568827829	1	T2	Placebo
BCGP-T2S016	22	19.66691301233522	1	T2	Placebo
BCGP-T2S016	22	38.87930814493617	1	T2	Placebo
BCGP-T2S016	22	44.870381117459495	1	T2	Placebo
BCGP-T2S016	22	29.132428484188853	1	T2	Placebo
BCGP-T2S016	22	38.55699899864248	1	T2	Placebo
BCGP-T2S016	22	38.53062714405992	1	T2	Placebo
BCGP-T2S016	22	39.777277412984155	1	T2	Placebo
BCGP-T2S016	22	18.08124478476166	1	T2	Placebo
BCGP-T2S016	22	42.13329694506767	1	T2	Placebo
BCGP-T2S016	22	31.52740235838646	1	T2	Placebo
BCGP-T2S016	22	46.249637058347965	1	T2	Placebo
BCGP-T2S016	22	22.82736467890968	1	T2	Placebo
BCGP-T2S016	22	36.818077327156914	1	T2	Placebo
BCGP-T2S016	22	30.003953343065707	1	T2	Placebo
BCGP-T2S016	22	36.82247339993224	1	T2	Placebo
BCGP-T2S016	22	31.618074261262873	1	T2	Placebo
BCGP-T2S016	22	46.40835603282042	1	T2	Placebo
BCGP-T2S016	22	40.16186913199869	1	T2	Placebo
BCGP-T2S016	22	13.924449177689455	1	T2	Placebo
BCGP-T2S016	22	53.01623229669567	1	T2	Placebo
BCGP-T2S016	22	51.28695402604789	1	T2	Placebo
BCGP-T2S016	22	32.068342027286675	1	T2	Placebo
BCGP-T2S016	22	41.43073517961161	1	T2	Placebo
BCGP-T2S016	22	16.924803162962466	1	T2	Placebo
BCGP-T2S016	22	32.95709253046454	1	T2	Placebo
BCGP-T2S016	22	24.13034130857272	1	T2	Placebo
BCGP-T2S016	22	38.612388758598684	1	T2	Placebo
BCGP-T2S016	22	43.51374867871129	1	T2	Placebo
BCGP-T2S016	22	42.65181804762784	1	T2	Placebo
BCGP-T2S016	22	42.48420644280239	1	T2	Placebo
BCGP-T2S016	22	34.65222357473271	1	T2	Placebo
BCGP-T2S016	22	29.09998797281657	1	T2	Placebo
BCGP-T2S016	22	35.47147214536135	1	T2	Placebo
BCGP-T2S016	22	20.446817098497004	1	T2	Placebo
BCGP-T2S016	22	35.474764753182804	1	T2	Placebo
BCGP-T2S016	22	45.399695573403356	1	T2	Placebo
BCGP-T2S016	22	54.11765190408916	1	T2	Placebo
BCGP-T2S016	22	16.380014411273653	1	T2	Placebo
BCGP-T2S016	22	37.363242668282595	1	T2	Placebo
BCGP-T2S016	22	43.71219718376062	1	T2	Placebo
BCGP-T2S016	22	32.595898751429516	1	T2	Placebo
BCGP-T2S016	22	35.13745635678339	1	T2	Placebo
BCGP-T2S016	22	31.971725818368473	1	T2	Placebo
BCGP-T2S016	22	32.55518992089496	1	T2	Placebo
BCGP-T2S016	22	54.84417066680814	1	T2	Placebo
BCGP-T2S016	22	32.2897621114041	1	T2	Placebo
BCGP-T2S016	22	46.42380195940706	1	T2	Placebo
BCGP-T2S016	22	57.39135816093061	1	T2	Placebo
BCGP-T2S016	22	30.934963656472018	1	T2	Placebo
BCGP-T2S016	22	38.32258013036251	1	T2	Placebo
BCGP-T2S016	22	44.09113564665524	1	T2	Placebo
BCGP-T2S016	22	23.049783877902545	1	T2	Placebo
BCGP-T2S016	22	50.54020294947352	1	T2	Placebo
BCGP-T2S016	22	2.5936898665939996	1	T2	Placebo
BCGP-T2S016	22	37.168358618094246	1	T2	Placebo
BCGP-T2S016	22	56.804984666548954	1	T2	Placebo
BCGP-T2S016	22	26.205733599526475	1	T2	Placebo
BCGP-T2S016	22	29.952889206480513	1	T2	Placebo
BCGP-T2S016	22	26.812583640157126	1	T2	Placebo
BCGP-T2S016	22	41.974228883527445	1	T2	Placebo
BCGP-T2S016	22	28.967238057826847	1	T2	Placebo
BCGP-T2S016	22	49.74311445121468	1	T2	Placebo
BCGP-T2S016	22	35.75935979005757	1	T2	Placebo
BCGP-T2S016	22	40.89661608254524	1	T2	Placebo
BCGP-T2S016	22	43.052264719490566	1	T2	Placebo
BCGP-T2S016	22	46.04111319812585	1	T2	Placebo
BCGP-T2S016	22	38.86232238914368	1	T2	Placebo
BCGP-T2S016	22	47.942824785106836	1	T2	Placebo
BCGP-T2S016	22	52.84117602414998	1	T2	Placebo
BCGP-T2S016	22	37.021068161659684	1	T2	Placebo
BCGP-T2S016	22	32.23260440929237	1	T2	Placebo
BCGP-T2S016	22	34.238165027739434	1	T2	Placebo
BCGP-T2S016	22	32.503093119879395	1	T2	Placebo
BCGP-T2S016	22	7.509735425503299	1	T2	Placebo
BCGP-T2S016	22	20.30760236624035	1	T2	Placebo
BCGP-T2S016	22	33.85553136286434	1	T2	Placebo
BCGP-T2S016	22	30.317514498578166	1	T2	Placebo
BCGP-T2S016	22	29.266771301818157	1	T2	Placebo
BCGP-T2S016	22	42.50939175297841	1	T2	Placebo
BCGP-T2S016	22	44.31352956320274	1	T2	Placebo
BCGP-T2S016	22	49.29406071239453	1	T2	Placebo
BCGP-T2S016	22	22.481612192233328	1	T2	Placebo
BCGP-T2S016	22	36.59677878297702	1	T2	Placebo
BCGP-T2S016	22	24.542908263513294	1	T2	Placebo
BCGP-T2S016	22	34.72751629942957	1	T2	Placebo
BCGP-T2S016	22	23.83002480787053	1	T2	Placebo
BCGP-T2S016	22	33.7607340337642	1	T2	Placebo
BCGP-T2S054	24	54.27309696246212	1	T2	BMR
BCGP-T2S054	24	25.655536866934895	1	T2	BMR
BCGP-T2S054	24	49.218746443256265	1	T2	BMR
BCGP-T2S054	24	34.041895448699236	1	T2	BMR
BCGP-T2S054	24	45.317446723710404	1	T2	BMR
BCGP-T2S054	24	43.4491313011834	1	T2	BMR
BCGP-T2S054	24	63.77829810513148	1	T2	BMR
BCGP-T2S054	24	24.12526983161833	1	T2	BMR
BCGP-T2S054	24	48.89995039087143	1	T2	BMR
BCGP-T2S054	24	39.29893937309865	1	T2	BMR
BCGP-T2S054	24	55.640533199277684	1	T2	BMR
BCGP-T2S054	24	39.33219757616967	1	T2	BMR
BCGP-T2S054	24	27.81026711966059	1	T2	BMR
BCGP-T2S054	24	31.24520336832873	1	T2	BMR
BCGP-T2S054	24	57.81789927723363	1	T2	BMR
BCGP-T2S054	24	32.95477234245149	1	T2	BMR
BCGP-T2S054	24	47.6193464557211	1	T2	BMR
BCGP-T2S054	24	36.387896059950116	1	T2	BMR
BCGP-T2S054	24	13.355958417578245	1	T2	BMR
BCGP-T2S054	24	44.71951150457505	1	T2	BMR
BCGP-T2S054	24	61.74692850244216	1	T2	BMR
BCGP-T2S054	24	55.039479833088365	1	T2	BMR
BCGP-T2S054	24	26.7432013321773	1	T2	BMR
BCGP-T2S054	24	45.76980622199735	1	T2	BMR
BCGP-T2S054	24	44.68911053059212	1	T2	BMR
BCGP-T2S054	24	45.309257553929115	1	T2	BMR
BCGP-T2S054	24	44.21860423581908	1	T2	BMR
BCGP-T2S054	24	41.64055885607503	1	T2	BMR
BCGP-T2S054	24	26.83697740206157	1	T2	BMR
BCGP-T2S054	24	41.55571348913167	1	T2	BMR
BCGP-T2S054	24	47.429907984361385	1	T2	BMR
BCGP-T2S054	24	54.79282033374825	1	T2	BMR
BCGP-T2S054	24	36.234254880152385	1	T2	BMR
BCGP-T2S054	24	48.039392831349524	1	T2	BMR
BCGP-T2S054	24	50.78167720465032	1	T2	BMR
BCGP-T2S054	24	28.17698362158419	1	T2	BMR
BCGP-T2S054	24	17.07723991573536	1	T2	BMR
BCGP-T2S054	24	51.23409481424573	1	T2	BMR
BCGP-T2S054	24	49.66328431327886	1	T2	BMR
BCGP-T2S054	24	38.80440695329465	1	T2	BMR
BCGP-T2S054	24	37.36411688467258	1	T2	BMR
BCGP-T2S054	24	45.00146913873504	1	T2	BMR
BCGP-T2S054	24	57.334840038674706	1	T2	BMR
BCGP-T2S054	24	65.83449766829732	1	T2	BMR
BCGP-T2S054	24	50.067402976115154	1	T2	BMR
BCGP-T2S054	24	48.541367591322896	1	T2	BMR
BCGP-T2S054	24	41.873755283086815	1	T2	BMR
BCGP-T2S054	24	45.18224178708274	1	T2	BMR
BCGP-T2S054	24	37.62110701101831	1	T2	BMR
BCGP-T2S054	24	52.03518446224131	1	T2	BMR
BCGP-T2S054	24	27.42188523287125	1	T2	BMR
BCGP-T2S054	24	12.566351025105645	1	T2	BMR
BCGP-T2S054	24	18.492755322745303	1	T2	BMR
BCGP-T2S054	24	33.68648453097323	1	T2	BMR
BCGP-T2S054	24	48.649420780251624	1	T2	BMR
BCGP-T2S054	24	22.676092912671695	1	T2	BMR
BCGP-T2S054	24	46.50620700503881	1	T2	BMR
BCGP-T2S054	24	51.523060531131165	1	T2	BMR
BCGP-T2S054	24	52.940779790203855	1	T2	BMR
BCGP-T2S054	24	19.624368286227096	1	T2	BMR
BCGP-T2S054	24	45.7999020672458	1	T2	BMR
BCGP-T2S054	24	41.874934727801815	1	T2	BMR
BCGP-T2S054	24	38.925377726513304	1	T2	BMR
BCGP-T2S054	24	23.159604298084506	1	T2	BMR
BCGP-T2S054	24	46.468369934198066	1	T2	BMR
BCGP-T2S054	24	22.18879608462652	1	T2	BMR
BCGP-T2S054	24	34.23018310096336	1	T2	BMR
BCGP-T2S054	24	36.49569652744495	1	T2	BMR
BCGP-T2S054	24	27.892090978810458	1	T2	BMR
BCGP-T2S054	24	45.79512790212782	1	T2	BMR
BCGP-T2S054	24	44.937438436936844	1	T2	BMR
BCGP-T2S054	24	36.943094647899436	1	T2	BMR
BCGP-T2S054	24	69.22346820549477	1	T2	BMR
BCGP-T2S054	24	44.59442662653695	1	T2	BMR
BCGP-T2S054	24	40.814819349238675	1	T2	BMR
BCGP-T2S054	24	43.16649618313022	1	T2	BMR
BCGP-T2S054	24	47.43569333022605	1	T2	BMR
BCGP-T2S054	24	28.245132179705102	1	T2	BMR
BCGP-T2S054	24	29.38518712158392	1	T2	BMR
BCGP-T2S054	24	41.28367001366572	1	T2	BMR
BCGP-T2S054	24	43.43642026152621	1	T2	BMR
BCGP-T2S054	24	24.314407083922216	1	T2	BMR
BCGP-T2S054	24	14.450970182552817	1	T2	BMR
BCGP-T2S054	24	32.59617181763495	1	T2	BMR
BCGP-T2S054	24	43.51760254003879	1	T2	BMR
BCGP-T2S054	24	44.785372377651214	1	T2	BMR
BCGP-T2S054	24	41.06755007936533	1	T2	BMR
BCGP-T2S054	24	48.33869787562328	1	T2	BMR
BCGP-T2S054	24	54.665540249972324	1	T2	BMR
BCGP-T2S054	24	20.35280350992104	1	T2	BMR
BCGP-T2S054	24	26.49252510762268	1	T2	BMR
BCGP-T2S054	24	36.44292625951412	1	T2	BMR
BCGP-T2S054	24	53.70052988119377	1	T2	BMR
BCGP-T2S054	24	19.160616921489993	1	T2	BMR
BCGP-T2S054	24	47.56233992435188	1	T2	BMR
BCGP-T2S054	24	35.671461854828	1	T2	BMR
BCGP-T2S054	24	41.36404604951836	1	T2	BMR
BCGP-T2S054	24	41.95527267736129	1	T2	BMR
BCGP-T2S054	24	40.61154666756596	1	T2	BMR
BCGP-T2S054	24	33.46495083936934	1	T2	BMR
BCGP-T2S066	27	40.731584204253586	1	T2	BMR
BCGP-T2S066	27	38.671860857219784	1	T2	BMR
BCGP-T2S066	27	32.409707406794	1	T2	BMR
BCGP-T2S066	27	34.543677221435594	1	T2	BMR
BCGP-T2S066	27	28.42244350058546	1	T2	BMR
BCGP-T2S066	27	31.487661548883047	1	T2	BMR
BCGP-T2S066	27	55.43050283668656	1	T2	BMR
BCGP-T2S066	27	36.756058540855996	1	T2	BMR
BCGP-T2S066	27	36.58511648403084	1	T2	BMR
BCGP-T2S066	27	15.422708079244503	1	T2	BMR
BCGP-T2S066	27	22.942339859535434	1	T2	BMR
BCGP-T2S066	27	37.411011826148	1	T2	BMR
BCGP-T2S066	27	35.322480963682686	1	T2	BMR
BCGP-T2S066	27	41.8012720856006	1	T2	BMR
BCGP-T2S066	27	49.40540417046824	1	T2	BMR
BCGP-T2S066	27	46.45912466746051	1	T2	BMR
BCGP-T2S066	27	28.892899574078932	1	T2	BMR
BCGP-T2S066	27	10.060626363747541	1	T2	BMR
BCGP-T2S066	27	48.45481769028094	1	T2	BMR
BCGP-T2S066	27	27.390952441441492	1	T2	BMR
BCGP-T2S066	27	29.018475001609236	1	T2	BMR
BCGP-T2S066	27	11.55403435262118	1	T2	BMR
BCGP-T2S066	27	39.76643323210469	1	T2	BMR
BCGP-T2S066	27	13.260891578586744	1	T2	BMR
BCGP-T2S066	27	57.55689610379583	1	T2	BMR
BCGP-T2S066	27	57.367403456231074	1	T2	BMR
BCGP-T2S066	27	9.212866788155536	1	T2	BMR
BCGP-T2S066	27	13.544321546113203	1	T2	BMR
BCGP-T2S066	27	48.15170469087507	1	T2	BMR
BCGP-T2S066	27	18.569535293772656	1	T2	BMR
BCGP-T2S066	27	51.22176575811253	1	T2	BMR
BCGP-T2S066	27	33.77012037500625	1	T2	BMR
BCGP-T2S066	27	14.518827086536032	1	T2	BMR
BCGP-T2S066	27	26.654072431640568	1	T2	BMR
BCGP-T2S066	27	50.33393688197884	1	T2	BMR
BCGP-T2S066	27	37.58061565702732	1	T2	BMR
BCGP-T2S066	27	47.42671713951374	1	T2	BMR
BCGP-T2S066	27	47.53776052324949	1	T2	BMR
BCGP-T2S066	27	37.24557287299342	1	T2	BMR
BCGP-T2S066	27	25.77264155583979	1	T2	BMR
BCGP-T2S066	27	45.267177835778696	1	T2	BMR
BCGP-T2S066	27	32.13432538618415	1	T2	BMR
BCGP-T2S066	27	46.90348334347086	1	T2	BMR
BCGP-T2S066	27	53.483674011306256	1	T2	BMR
BCGP-T2S066	27	39.67371532044022	1	T2	BMR
BCGP-T2S066	27	25.043391123340466	1	T2	BMR
BCGP-T2S066	27	21.793094990775973	1	T2	BMR
BCGP-T2S066	27	14.047147168286017	1	T2	BMR
BCGP-T2S066	27	37.100721570394285	1	T2	BMR
BCGP-T2S066	27	35.948545769538065	1	T2	BMR
BCGP-T2S066	27	47.92030590191306	1	T2	BMR
BCGP-T2S066	27	11.042807438036153	1	T2	BMR
BCGP-T2S066	27	15.48792967989251	1	T2	BMR
BCGP-T2S066	27	6.552839009162746	1	T2	BMR
BCGP-T2S066	27	19.983091696344207	1	T2	BMR
BCGP-T2S066	27	53.54226367902605	1	T2	BMR
BCGP-T2S066	27	11.769206172032675	1	T2	BMR
BCGP-T2S066	27	25.08593972282674	1	T2	BMR
BCGP-T2S066	27	45.79184231974784	1	T2	BMR
BCGP-T2S066	27	62.01494375914483	1	T2	BMR
BCGP-T2S066	27	58.99735752826884	1	T2	BMR
BCGP-T2S066	27	39.92624108050139	1	T2	BMR
BCGP-T2S066	27	26.408754936197724	1	T2	BMR
BCGP-T2S066	27	36.8011835993908	1	T2	BMR
BCGP-T2S066	27	36.66198696180914	1	T2	BMR
BCGP-T2S066	27	28.166363645502024	1	T2	BMR
BCGP-T2S066	27	29.61587443768954	1	T2	BMR
BCGP-T2S066	27	53.34558843742903	1	T2	BMR
BCGP-T2S066	27	47.79782321245973	1	T2	BMR
BCGP-T2S066	27	43.336086590368446	1	T2	BMR
BCGP-T2S066	27	24.497946465775602	1	T2	BMR
BCGP-T2S066	27	34.688455369791896	1	T2	BMR
BCGP-T2S066	27	26.845627665143354	1	T2	BMR
BCGP-T2S066	27	42.13792632746964	1	T2	BMR
BCGP-T2S066	27	41.313492649318036	1	T2	BMR
BCGP-T2S066	27	42.839341583546876	1	T2	BMR
BCGP-T2S066	27	41.56137145859791	1	T2	BMR
BCGP-T2S066	27	49.66176760511152	1	T2	BMR
BCGP-T2S066	27	39.308063047584696	1	T2	BMR
BCGP-T2S066	27	51.56883379161085	1	T2	BMR
BCGP-T2S066	27	42.85525222935946	1	T2	BMR
BCGP-T2S066	27	30.59176208367494	1	T2	BMR
BCGP-T2S066	27	26.10268012373759	1	T2	BMR
BCGP-T2S066	27	38.38680017865813	1	T2	BMR
BCGP-T2S066	27	18.854614579229313	1	T2	BMR
BCGP-T2S066	27	37.447596842087286	1	T2	BMR
BCGP-T2S066	27	46.349076531646745	1	T2	BMR
BCGP-T2S066	27	30.06788550220909	1	T2	BMR
BCGP-T2S066	27	54.920424790740796	1	T2	BMR
BCGP-T2S066	27	54.586571086181586	1	T2	BMR
BCGP-T2S066	27	30.384358411830785	1	T2	BMR
BCGP-T2S066	27	30.30389036746537	1	T2	BMR
BCGP-T2S066	27	50.408728883389045	1	T2	BMR
BCGP-T2S066	27	43.48938735884771	1	T2	BMR
BCGP-T2S066	27	42.115329283158935	1	T2	BMR
BCGP-T2S066	27	23.217609919167632	1	T2	BMR
BCGP-T2S066	27	33.952494549519535	1	T2	BMR
BCGP-T2S066	27	44.44215124729849	1	T2	BMR
BCGP-T2S066	27	19.804468214583764	1	T2	BMR
[truncated: 201 more rows]
